# Supplementary material for: Analysis of Non-Polar Low-Molecular Metabolites in Citron (Citrus medica L.) Peel Essential Oil at Different Developmental Stages and a Combined Study of Transcriptomics Revealed Genes Related to the Synthesis Regulation of the Monoterpenoid Compound Nerol
Source: Int J Mol Sci. 2025 Sep 17;26(18):9034. doi: 10.3390/ijms26189034 (PMC12470865; doi:10.3390/ijms26189034)
Supplement: Supplementary file 1 [file ijms-26-09034-s001.zip]

Archive with 16 entries (16 files):
- Figure S1.pdf
- Figure S2.pdf
- Figure S3.pdf
- Figure S4.pdf
- Table S1-Qualitative and Quantitative Compound Analysis Table.csv
- Table S10.KEGG pathway annotation information table for the turquoise module and blue module genes.csv
- Table S11.Correlation table of 10 significantly associated gene-metabolite pairs.csv
- Table S12. Expression profiles and sequence information of seven significantly correlated genes.csv
- Table S2-Compound categories  Statistics Table.csv
- Table S3.QHF vs YF Differential metabolite expression fold change 1og2FC table.csv
- Table S4.QHF vs YF Differential metabolite expression fold change 1og2FC table.csv
- Table S5.QHF vs YF Differential metabolite expression fold change 1og2FC table.csv
- Table S6.Gene statistics table for Gene Ontology (GO) annotation entries.csv
- Table S7.KEGG gene pathway annotation statistics table.csv
- Table S8. Citron transcription factor (TFs) annotation table.csv
- Table S9.Expression profiles of all DEGs in three time periods and corresponding annotation tables for TPS and TFs.csv
