# Supplementary material for: Analysis of Non-Polar Low-Molecular Metabolites in Citron (Citrus medica L.) Peel Essential Oil at Different Developmental Stages and a Combined Study of Transcriptomics Revealed Genes Related to the Synthesis Regulation of the Monoterpenoid Compound Nerol
Source: Int J Mol Sci. 2025 Sep 17;26(18):9034. doi: 10.3390/ijms26189034 (PMC12470865; doi:10.3390/ijms26189034)
Supplement: Supplementary file 1 [file ijms-26-09034-s001.zip › Table S1-Qualitative and Quantitative Compound Analysis Table.csv]

RI1 :NIST Spectral Library Standard Retention Time ; RI2:Actual Retention Time¡£
					Sample
					percentage_content(%)											average_content(%)			STD
Count	RT	RI1	RI2	compound_name	QF_1	QF_2	QF_3	QHF_1	QHF_2	QHF_3	YF_3	YF_2	YF_1	molecular formula	categories	QF	QHF	YF	QF	QHF	QF
1	5.673	929	923.8293444	¦Á-Thujene	0.8527	0.8827	0.8418	0.4881	0.6254	0.6293	0.8459	0.8096	0.8384	C10H16	Monoterpenes	0.859066667	0.62735	0.824	0.021180258	0.002757716	0.020364675
2	5.8671	929	930.5619147	¦Á-pinene	1.7082	1.771	1.6871	1.0241	1.2347	1.2415	1.5129	1.5516	1.517	C10H16	Monoterpenes	1.7221	1.2381	1.5343	0.043642983	0.004808326	0.024465895
3	7.0375	974	971.1585154	sabinene	0.4332	0.443	0.4227	0.2948	0.3846	0.3785	0.5138	0.515	0.506	C10H16	Monoterpenes	0.432966667	0.38155	0.5105	0.010152011	0.004313351	0.006363961
4	7.1361	979	974.578564	¦Â-pinene	2.7536	2.5204	2.7333	2.0054	2.3538	2.3661	2.886	2.9005	2.8671	C10H16	Monoterpenes	2.6691	2.35995	2.8838	0.129177359	0.008697413	0.023617366
5	7.4653	986	985.9972251	5-Hepten-2-one, 6-methyl-	0.1333	0.1211	0.1335	0.1002	0.1184	0.1203	0.1613	0.1625	0.1596	C8H14O	ketones	0.1293	0.11935	0.16105	0.007102112	0.001343503	0.00205061
6	7.5914	991	990.3711412	¦Â-Myrcene	2.6433	2.7773	2.6345	2.2545	2.301	2.3128	2.3315	2.332	2.244	C10H16	Monoterpenes	2.685033333	2.3069	2.288	0.080026329	0.00834386	0.062225397
7	7.7741	1000	996.70829	Hexanoic acid, ethyl ester	nd	nd	nd	nd	nd	nd	0.23	0.224	0.2399	C8H16O2	esters	0	0	0.23195	0	0	0.011242998
8	8.0245	1005	1004.432725	¦Á-Phellandrene	2.6513	2.7894	2.6311	1.8949	1.6958	1.9596	1.5887	1.6558	1.555	C10H16	Monoterpenes	2.6906	1.8277	1.6054	0.086157356	0.186534769	0.071276364
9	8.2467	1010	1010.766819	(+)-3-Carene	11.3633	11.9654	11.557	8.552	8.3937	8.7089	7.5794	7.052	7.4117	C10H16	Monoterpenes	11.62856667	8.5513	7.23185	0.307363699	0.222880057	0.254346309
10	8.4328	1017	1016.071836	¦Á-Terpinene	1.3083	1.2465	1.2945	1.0359	0.9285	1.1793	0.9162	0.9233	0.9425	C10H16	Monoterpenes	1.2831	1.0539	0.9329	0.032438866	0.177342381	0.01357645
11	8.7075	1022	1023.902509	o-Cymene	2.5161	1.5911	2.5472	4.4949	5.7718	3.6332	7.0917	6.7641	6.5226	C10H14	Monoterpenes	2.218133333	4.7025	6.64335	0.543249393	1.512218562	0.170766288
12	8.881	1030	1028.848347	D-Limonene	11.4242	13.0907	11.6204	9.6339	9.0184	9.3769	8.9899	8.6286	8.4262	C10H16	Monoterpenes	12.0451	9.19765	8.5274	0.910814542	0.253497781	0.143118413
13	9.1781	1038	1037.31756	(Z)-¦Â-Ocimene	2.0503	2.0264	2.0371	1.7666	2.0049	2.0705	1.7267	1.7521	1.6746	C10H16	Monoterpenes	2.037933333	2.0377	1.71335	0.011971772	0.046386205	0.054800776
14	9.5432	1047	1047.7252	¦Á-Ocimene	3.2204	3.1868	3.2196	2.9103	3.1306	3.2784	2.6565	2.6053	2.58	C10H16	Monoterpenes	3.208933333	3.2045	2.59265	0.019172202	0.104510382	0.017889802
15	9.9827	1060	1060.253706	¦Ã-Terpinene	20.3221	19.7959	20.769	14.6897	14.6644	15.7206	12.9954	12.9235	12.8001	C10H16	Monoterpenes	20.29566667	15.1925	12.8618	0.48708823	0.746846182	0.087256977
16	10.1317	1070	1064.50114	Sabinene hydrate	nd	nd	nd	0.1397	0.14	0.1394	0.1435	0.2012	0.1132	C10H18O	oxygenated monoterpenes	0	0.1397	0.1572	0	0.000424264	0.062225397
17	10.8743	1086	1085.669897	Isoterpinolene	nd	nd	nd	0.54	0.4413	0.4906	0.3746	0.5567	0.4325	C10H16	Monoterpenes	0	0.46595	0.4946	0	0.034860364	0.087822662
18	10.9631	1088	1088.201254	Terpinolene	6.1613	6.2673	5.6742	5.7149	5.0158	5.3317	5.0026	4.6615	4.6839	C10H16	Monoterpenes	6.034266667	5.17375	4.6727	0.316298915	0.223375032	0.015839192
19	11.3753	1099	1099.951539	Linalool	1.3604	1.5319	1.3723	1.8867	1.8724	1.8701	1.603	1.7121	1.7167	C10H18O	oxygenated monoterpenes	1.421533333	1.87125	1.7144	0.095765356	0.001626346	0.003252691
20	11.5274	1104	1104.117164	Nonanal	0.106	0.1064	0.1063	0.1759	0.1693	0.177	0.7835	0.7773	0.8167	C9H18O	aldehydes	0.106233333	0.17315	0.797	0.000208167	0.005444722	0.027860007
21	12.1381	1122	1120.83493	2-Cyclohexen-1-ol, 1-methyl-4-(1-methylethyl)-, cis-	nd	nd	nd	0.118	0.1065	0.1114	0.1572	0.1784	0.1256	C10H18O	oxygenated monoterpenes	0	0.10895	0.152	0	0.003464823	0.037335238
22	12.592	1133	1133.260334	(E)-3(10)-Caren-4-ol	nd	nd	nd	nd	nd	nd	0.0874	0.0855	0.0844	C10H16O	oxygenated monoterpenes	0	0	0.08495	0	0	0.000777817
23	12.7958	1140	1138.83931	2-Cyclohexen-1-ol, 1-methyl-4-(1-methylethyl)-, trans-	nd	nd	nd	0.0967	0.0721	0.0599	0.1333	0.1359	0.1789	C10H18O	oxygenated monoterpenes	0	0.066	0.1574	0	0.008626703	0.030405592
24	12.9814	1142	1143.920066	Verbenol	nd	nd	nd	nd	nd	nd	0.2306	0.2305	0.2329	C10H16O	oxygenated monoterpenes	0	0	0.2317	0	0	0.001697056
25	13.139	1149	1148.234328	Ethanone, 1-(1,4-dimethyl-3-cyclohexen-1-yl)-	nd	nd	nd	nd	nd	nd	0.1221	0.1201	0.1253	C10H16O2	ketones	0	0	0.1227	0	0	0.003676955
26	13.3086	1153	1152.877087	Citronellal	0.5973	0.5128	0.5783	0.3805	0.469	0.4994	0.4904	0.4834	0.4841	C10H18O	oxygenated monoterpenes	0.5628	0.4842	0.48375	0.04433114	0.021496046	0.000494975
27	13.7337	1170	1164.514098	Isoneral	0.213	0.1834	0.2003	0.1527	0.1958	0.239	0.0986	0.0991	0.0987	C10H16O	oxygenated monoterpenes	0.1989	0.2174	0.0989	0.014849579	0.030547013	0.000282843
28	13.9163	1171	1169.512729	Benzoic acid, ethyl ester	nd	nd	nd	nd	nd	nd	0.0954	0.0972	0.095	C9H10O2	esters	0	0	0.0961	0	0	0.001555635
29	14.1825	1177	1176.799891	Terpinen-4-ol	1.3606	1.2271	1.3334	2.2667	1.8576	1.8643	2.3546	2.238	2.301	C10H18O	oxygenated monoterpenes	1.307033333	1.86095	2.2695	0.070547596	0.004737615	0.044547727
30	14.2926	1182	1179.813852	Naphthalene	nd	nd	nd	nd	nd	nd	0.4529	0.4523	0.468	C10H8	aromatic hydrocarbons	0	0	0.46015	0	0	0.011101576
31	14.3981	1184	1182.701889	Isocitral	0.3909	0.3276	0.3552	0.2903	0.0826	0.3581	0.1206	0.1254	0.1205	C10H16O	oxygenated monoterpenes	0.3579	0.22035	0.12295	0.031736257	0.194807918	0.003464823
32	14.4597	1183	1184.388174	2-(4-methylphenyl)propan-2-ol	nd	nd	nd	nd	nd	nd	0.2154	0.2057	0.2178	C10H14O	alcohols	0	0	0.21175	0	0	0.008555992
33	14.6832	1189	1190.506433	¦Á-Terpineol	2.2714	2.251	2.2251	4.1135	3.4532	3.4928	3.2646	3.2916	3.2236	C10H18O	oxygenated monoterpenes	2.249166667	3.473	3.2576	0.023204382	0.028001429	0.048083261
34	15.2053	1206	1204.906241	Decanal	nd	nd	nd	nd	nd	nd	0.1372	0.1322	0.1331	C10H20O	aldehydes	0	0	0.13265	0	0	0.000636396
35	16.0556	1228	1228.70417	nerol	2.0694	2.5065	2.0194	3.8195	3.7423	3.7035	1.3077	1.3422	1.2732	C10H18O	oxygenated monoterpenes	2.198433333	3.7229	1.3077	0.267962317	0.027435743	0.048790368
36	16.2102	1234	1233.031066	Oxiranecarboxaldehyde, 3-methyl-3-(4-methyl-3-pentenyl)-	nd	nd	nd	nd	nd	nd	0.1119	0.1078	0.1136	C10H16O2	aldehydes	0	0	0.1107	0	0	0.004101219
37	16.5384	1240	1242.216625	Neral	5.9188	5.3227	5.8145	6.3761	7.1341	7.3598	6.7802	6.6141	6.3145	C10H16O	oxygenated monoterpenes	5.685333333	7.24695	6.4643	0.318350158	0.159594001	0.211849192
38	17.0073	1255	1255.34005	Geraniol	2.3354	2.7165	2.2742	4.4228	4.156	4.2767	2.5082	2.5498	2.5064	C10H18O	oxygenated monoterpenes	2.442033333	4.21635	2.5281	0.239656678	0.085347788	0.030688434
39	17.2201	1263	1261.29583	2-Decenal, (E)-	nd	nd	nd	nd	nd	nd	0.0733	0.0734	0.0762	C10H18O	aldehydes	0	0	0.0748	0	0	0.001979899
40	17.6139	1276	1272.31738	Citral	7.3659	6.5916	7.2405	7.974	8.7714	9.0907	8.5507	8.1644	8.751	C10H16O	oxygenated monoterpenes	7.066	8.93105	8.4577	0.415599338	0.225779195	0.414788838
41	18.3686	1294	1293.439687	2-Undecanone	nd	nd	nd	nd	nd	nd	0.0841	0.08	0.0812	C11H22O	ketones	0	0	0.0806	0	0	0.000848528
42	18.8335	1307	1306.727963	Undecanal	nd	nd	nd	nd	nd	nd	0.0613	0.0596	0.0619	C11H22O	aldehydes	0	0	0.06075	0	0	0.001626346
43	19.1576	1316	1316.187974	2,3-Pinanediol	nd	nd	nd	nd	nd	nd	0.0676	0.0704	0.0685	C10H18O2	alcohols	0	0	0.06945	0	0	0.001343503
44	19.4316	1324	1324.185639	trans-Geranic acid methyl ester	nd	nd	nd	nd	nd	nd	0.0848	0.081	0.089	C11H18O2	esters	0	0	0.085	0	0	0.005656854
45	19.9124	1338	1338.219498	delta-Elemene	0.3493	0.2515	0.3334	0.3764	0.256	0.1775	0.1503	0.1494	0.1457	C15H24	Sesquiterpenes	0.3114	0.21675	0.14755	0.052480568	0.055507882	0.002616295
46	20.4439	1354	1353.733217	Citronellyl acetate	0.1056	0.1084	0.107	nd	nd	nd	nd	nd	nd	C12H22O2	esters	0.107	0	0	0.0014	0	0
47	20.5338	1355	1356.357268	Geranic acid	nd	nd	nd	nd	nd	nd	0.2465	0.2542	0.2539	C10H16O2	fatty acids	0	0	0.25405	0	0	0.000212132
48	20.8316	1364	1365.049621	Neryl acetate	0.6288	0.7365	0.6103	0.362	0.4255	0.436	0.6803	0.6846	0.7096	C12H20O2	esters	0.658533333	0.43075	0.6971	0.068151767	0.007424621	0.01767767
49	21.4848	1382	1384.115587	Geranyl acetate	0.8532	0.8373	0.8223	0.4645	0.3539	0.352	0.6352	0.6383	0.6507	C12H20O2	esters	0.8376	0.35295	0.6445	0.015452184	0.001343503	0.008768124
50	21.7727	1392	1392.518973	¦Â-Elemene	nd	nd	nd	nd	nd	nd	0.0803	0.0804	0.0768	C15H24	Sesquiterpenes	0	0	0.0786	0	0	0.002545584
51	21.7964	1391	1393.210741	(-)-cis-beta-Elemene	nd	nd	nd	0.0977	0.0658	0.0891	1.0123	0.0736	0.0829	C15H24	Sesquiterpenes	0	0.07745	0.07825	0	0.016475588	0.006576093
52	22.5462	1415	1415.904059	cis-¦Á-Bergamotene	nd	nd	nd	nd	nd	nd	0.1699	0.1676	0.1673	C15H24	Sesquiterpenes	0	0	0.16745	0	0	0.000212132
53	22.6963	1419	1420.51968	Caryophyllene	0.6186	0.6792	0.5984	0.6143	0.5041	0.5268	0.2536	0.257	0.2496	C15H24	Sesquiterpenes	0.632066667	0.51545	0.2533	0.042049653	0.016051324	0.00523259
54	23.2188	1435	1436.586716	trans-¦Á-Bergamotene	0.9709	0.9651	0.9421	0.7933	0.6318	0.641	0.517	0.5057	0.4937	C15H24	Sesquiterpenes	0.959366667	0.6364	0.4997	0.015231984	0.006505382	0.008485281
55	23.5289	1434	1446.122386	Naphthalene, 1-methoxy-	nd	nd	nd	nd	nd	nd	0.0635	0.0628	0.0629	C11H10O	aromatic hydrocarbons	0	0	0.06285	0	0	7.07E-05
56	23.8338	/	1455.498155	1,4,7,-Cycloundecatriene, 1,5,9,9-tetramethyl-, Z,Z,Z-	nd	nd	nd	0.0746	0.0814	0.0619	0.0967	0.2315	0.1123	C15H24	Sesquiterpenes	0	0.07165	0.1719	0	0.013788582	0.084287128
57	23.9096	1457	1457.829028	(E)-¦Â-Farnesene	nd	nd	nd	0.0685	0.0723	0.0496	0.096	0.1164	0.0618	C15H24	Sesquiterpenes	0	0.06095	0.0891	0	0.016051324	0.03860803
58	24.0527	1468	1462.229397	2-Dodecenal, (E)-	nd	nd	nd	nd	nd	nd	0.2788	0.2866	0.2697	C12H22O	aldehydes	0	0	0.27815	0	0	0.011950105
59	24.7131	1481	1482.5369	Germacrene D	0.2446	0.2178	0.2335	0.2175	0.1184	0.2137	0.0809	0.0794	0.0806	C15H24	Sesquiterpenes	0.231966667	0.16605	0.08	0.013465635	0.067387276	0.000848528
60	24.8512	1486	1486.783518	trans-¦Â-Ionone	nd	nd	nd	nd	nd	nd	0.2117	0.2057	0.2181	C13H20O	ketones	0	0	0.2119	0	0	0.008768124
61	25.1384	1497	1495.615006	2-Tridecanone	nd	nd	nd	nd	nd	nd	0.0987	0.1028	0.0977	C13H26O	ketones	0	0	0.10025	0	0	0.003606245
62	25.3824	1504	1503.287938	cis-¦Á-Bisabolene	0.1196	0.1142	0.1142	0.1083	0.0813	0.0948	0.0878	0.0841	0.088	C15H24	Sesquiterpenes	0.116	0.08805	0.08605	0.003117691	0.009545942	0.002757716
63	25.5775	1509	1509.614137	¦Â-Bisabolene	1.5544	1.5207	1.5087	1.3418	1.0522	1.1083	1.0544	1.0934	1.0959	C15H24	Sesquiterpenes	1.527933333	1.08025	1.09465	0.023693107	0.03966869	0.001767767
64	27.1076	1557	1559.228275	(1Z,4E)-germacrene B	0.5218	0.4708	0.5099	0.5962	0.341	0.3882	0.271	0.2803	0.2792	C15H24	Sesquiterpenes	0.500833333	0.3646	0.27975	0.026681517	0.03337544	0.000777817
65	27.916	1581	1585.440986	Caryophyllene oxide	nd	nd	nd	nd	nd	nd	0.061	0.0583	0.0625	C15H24O	oxygenated sesquiterpenes	0	0	0.0604	0	0	0.002969848
66	28.1957	1595	1594.510376	Dodecanoic acid, ethyl ester	nd	nd	nd	nd	nd	nd	0.0634	0.0657	0.0615	C14H28O2	esters	0	0	0.0636	0	0	0.002969848
67	28.7184	1613	1612.086183	Tetradecanal	nd	nd	nd	nd	nd	nd	0.0601	0.0627	0.0619	C14H28O	aldehydes	0	0	0.0623	0	0	0.000565685
68	29.3075	1638	1632.233242	Isospathulenol	nd	nd	nd	0.1202	0.1346	0.1159	0.1625	0.1532	0.1243	C15H24O	oxygenated sesquiterpenes	0	0.12525	0.13875	0	0.013222897	0.020435386
69	30.4921	1674	1672.746238	Allohimachalol	nd	nd	nd	0.2159	0.1478	0.1818	0.2326	0.3625	0.2256	C15H26O	oxygenated sesquiterpenes	0	0.1648	0.29405	0	0.024041631	0.096802918
70	30.9336	1684	1687.845417	¦Á-Bisabolol	0.1526	0.1556	0.1592	0.2405	0.1618	0.1728	0.3737	0.3711	0.3848	C15H26O	oxygenated sesquiterpenes	0.1558	0.1673	0.37795	0.003304542	0.007778175	0.009687363
71	31.6804	1715	1714.06396	Pentadecanal-	nd	nd	nd	nd	nd	nd	0.1035	0.1043	0.1073	C15H30O	aldehydes	0	0	0.1058	0	0	0.00212132
72	32.8094	1732	1754.631692	Neryl hexanoate	nd	nd	nd	nd	nd	nd	0.0729	0.0737	0.0713	C16H28O2	esters	0	0	0.0725	0	0	0.001697056
73	32.989	1768	1761.08516	Tetradecanoic acid	nd	nd	nd	nd	nd	nd	0.2011	0.1913	0.1935	C14H28O2	fatty acids	0	0	0.1924	0	0	0.001555635
74	34.4964	1817	1816.009053	Hexadecanal	nd	nd	nd	nd	nd	nd	0.1508	0.1555	0.144	C16H32O	aldehydes	0	0	0.14975	0	0	0.008131728
75	36.1924	1881	1879.984911	Cyclohexadecane	nd	nd	nd	nd	nd	nd	0.0849	0.0825	0.0818	C16H32	cycloalkanes	0	0	0.08215	0	0	0.000494975
76	37.2092	1921	1919.202212	Farnesylacetone	nd	nd	nd	nd	nd	nd	0.1076	0.1042	0.1105	C18H30O	ketones	0	0	0.10735	0	0	0.004454773
77	37.3769	1926	1925.825434	Hexadecanoic acid, methyl ester	nd	nd	nd	nd	nd	nd	0.0648	0.0678	0.0625	C17H34O2	esters	0	0	0.06515	0	0	0.003747666
78	37.7552	1951	1940.766193	Palmitoleic acid	nd	nd	nd	nd	nd	nd	0.0879	0.0922	0.0863	C16H30O2	fatty acids	0	0	0.08925	0	0	0.00417193
79	38.2635	1968	1960.841232	n-Hexadecanoic acid	0.1659	0.1813	0.1967	0.6537	0.1599	0.1751	2.1097	2.1555	2.0269	C16H32O2	fatty acids	0.1813	0.1675	2.0912	0.0154	0.010748023	0.090933932
80	39.0967	1993	1993.748025	Hexadecanoic acid, ethyl ester	nd	nd	nd	nd	nd	nd	0.2657	0.2682	0.2554	C18H36O2	esters	0	0	0.2618	0	0	0.009050967
81	39.7358	2021	2019.884202	Octadecanal	nd	nd	nd	nd	nd	nd	0.0419	0.0429	0.0432	C18H36O	aldehydes	0	0	0.04305	0	0	0.000212132
82	39.9856	2034	2030.215054	Geranyl linalool	nd	nd	nd	nd	nd	nd	0.0709	0.0715	0.0696	C20H34O	oxygenated sesquiterpenes	0	0	0.07055	0	0	0.001343503
83	41.6317	2100	2098.291977	Heneicosane	nd	nd	nd	nd	nd	nd	0.2111	0.2125	0.212	C21H44	alkanes	0	0	0.21225	0	0	0.000353553
84	41.9982	2114	2114.07183	Phytol	nd	nd	nd	0.5016	0.4677	0.5108	0.0988	0.231	0.1236	C20H40O	alcohols	0	0.48925	0.1773	0	0.030476302	0.075943268
85	42.4026	2133	2131.570749	9,12-Octadecadienoic acid (Z,Z)-	nd	nd	nd	nd	nd	nd	0.0782	0.0794	0.0813	C18H32O2	fatty acids	0	0	0.08035	0	0	0.001343503
86	42.5325	2141	2137.191692	Oleic Acid	nd	nd	nd	nd	nd	nd	0.3411	0.33	0.3309	C18H34O2	fatty acids	0	0	0.33045	0	0	0.000636396
88	43.0944	2162	2161.505842	Linoleic acid ethyl ester	nd	nd	nd	nd	nd	nd	0.1957	0.1908	0.19	C20H36O2	esters	0	0	0.1904	0	0	0.000565685
89	43.243	2173	2167.935958	Ethyl Oleate	nd	nd	nd	nd	nd	nd	0.1783	0.1781	0.1707	C20H38O2	esters	0	0	0.1744	0	0	0.00523259
90	43.8365	2195	2193.617482	Octadecanoic acid, ethyl ester	nd	nd	nd	nd	nd	nd	0.0557	0.0584	0.0569	C20H40O2	esters	0	0	0.05765	0	0	0.00106066
91	44.5196	2224	2224.126126	Eicosanal-	nd	nd	nd	nd	nd	nd	0.0682	0.0667	0.07	C20H40O2	aldehydes	0	0	0.06835	0	0	0.002333452
92	45.5838	2278	2272.063063	9-Tricosene, (Z)-	nd	nd	nd	nd	nd	nd	0.1193	0.1223	0.1248	C23H46	Alkene	0	0	0.12355	0	0	0.001767767
				Total	99.816	99.9909	99.4582	96.4603	95.3609	97.3356	99.2695	97.0328	96.0016	91	91
