# Supplementary material for: Analysis of Non-Polar Low-Molecular Metabolites in Citron (Citrus medica L.) Peel Essential Oil at Different Developmental Stages and a Combined Study of Transcriptomics Revealed Genes Related to the Synthesis Regulation of the Monoterpenoid Compound Nerol
Source: Int J Mol Sci. 2025 Sep 17;26(18):9034. doi: 10.3390/ijms26189034 (PMC12470865; doi:10.3390/ijms26189034)
Supplement: Supplementary file 1 [file ijms-26-09034-s001.zip › Table S10.KEGG pathway annotation information table for the turquoise module and blue module genes.csv]

GeneID	Transid_x	Length_x	KEGG_Orthology_x	Pathway_ID_x	Orthology_x	Pathway_x	KEGG_Orthology_Web_x	Pathway_Web_x	Category_x	module_x	kME_x
TRINITY_DN20229_c0_g2	TRINITY_DN20229_c0_g2_i2	11403	K10592	ko04120	HUWE1, MULE, ARF-BP1	Ubiquitin mediated proteolysis	https://www.genome.jp/dbget-bin/www_bget?ko:K10592	https://www.kegg.jp/kegg-bin/show_pathway?ko04120	Genetic Information Processing	turquoise	-0.616762154
TRINITY_DN19768_c0_g2	TRINITY_DN19768_c0_g2_i2	9727	K10691	ko05165	UBR4, ZUBR1	Human papillomavirus infection	https://www.genome.jp/dbget-bin/www_bget?ko:K10691	https://www.kegg.jp/kegg-bin/show_pathway?ko05165	Human Diseases	turquoise	-0.032469864
TRINITY_DN19768_c0_g2	TRINITY_DN19768_c0_g2_i2	9727	K10691	ko05203	UBR4, ZUBR1	Viral carcinogenesis	https://www.genome.jp/dbget-bin/www_bget?ko:K10691	https://www.kegg.jp/kegg-bin/show_pathway?ko05203	Human Diseases	turquoise	-0.032469864
TRINITY_DN19768_c0_g2	TRINITY_DN19768_c0_g2_i5	8622	K10691	ko05165	UBR4, ZUBR1	Human papillomavirus infection	https://www.genome.jp/dbget-bin/www_bget?ko:K10691	https://www.kegg.jp/kegg-bin/show_pathway?ko05165	Human Diseases	turquoise	-0.032469864
TRINITY_DN19768_c0_g2	TRINITY_DN19768_c0_g2_i5	8622	K10691	ko05203	UBR4, ZUBR1	Viral carcinogenesis	https://www.genome.jp/dbget-bin/www_bget?ko:K10691	https://www.kegg.jp/kegg-bin/show_pathway?ko05203	Human Diseases	turquoise	-0.032469864
TRINITY_DN19768_c0_g2	TRINITY_DN19768_c0_g2_i4	8598	K10691	ko05165	UBR4, ZUBR1	Human papillomavirus infection	https://www.genome.jp/dbget-bin/www_bget?ko:K10691	https://www.kegg.jp/kegg-bin/show_pathway?ko05165	Human Diseases	turquoise	-0.032469864
TRINITY_DN19768_c0_g2	TRINITY_DN19768_c0_g2_i4	8598	K10691	ko05203	UBR4, ZUBR1	Viral carcinogenesis	https://www.genome.jp/dbget-bin/www_bget?ko:K10691	https://www.kegg.jp/kegg-bin/show_pathway?ko05203	Human Diseases	turquoise	-0.032469864
TRINITY_DN20564_c4_g1	TRINITY_DN20564_c4_g1_i14	8208	K14572	ko03008	MDN1, REA1	Ribosome biogenesis in eukaryotes	https://www.genome.jp/dbget-bin/www_bget?ko:K14572	https://www.kegg.jp/kegg-bin/show_pathway?ko03008	Genetic Information Processing	turquoise	-0.788659896
TRINITY_DN20564_c4_g1	TRINITY_DN20564_c4_g1_i1	8187	K14572	ko03008	MDN1, REA1	Ribosome biogenesis in eukaryotes	https://www.genome.jp/dbget-bin/www_bget?ko:K14572	https://www.kegg.jp/kegg-bin/show_pathway?ko03008	Genetic Information Processing	turquoise	-0.788659896
TRINITY_DN20564_c4_g1	TRINITY_DN20564_c4_g1_i5	8053	K14572	ko03008	MDN1, REA1	Ribosome biogenesis in eukaryotes	https://www.genome.jp/dbget-bin/www_bget?ko:K14572	https://www.kegg.jp/kegg-bin/show_pathway?ko03008	Genetic Information Processing	turquoise	-0.788659896
TRINITY_DN20564_c4_g1	TRINITY_DN20564_c4_g1_i17	8032	K14572	ko03008	MDN1, REA1	Ribosome biogenesis in eukaryotes	https://www.genome.jp/dbget-bin/www_bget?ko:K14572	https://www.kegg.jp/kegg-bin/show_pathway?ko03008	Genetic Information Processing	turquoise	-0.788659896
TRINITY_DN19574_c0_g1	TRINITY_DN19574_c0_g1_i8	7818	K00264	ko00910	GLT1	Nitrogen metabolism	https://www.genome.jp/dbget-bin/www_bget?ko:K00264	https://www.kegg.jp/kegg-bin/show_pathway?ko00910	Metabolism	turquoise	-0.107593199
TRINITY_DN19574_c0_g1	TRINITY_DN19574_c0_g1_i8	7818	K00264	ko01230	GLT1	Biosynthesis of amino acids	https://www.genome.jp/dbget-bin/www_bget?ko:K00264	https://www.kegg.jp/kegg-bin/show_pathway?ko01230	Metabolism	turquoise	-0.107593199
TRINITY_DN19574_c0_g1	TRINITY_DN19574_c0_g1_i8	7818	K00264	ko01100	GLT1	Metabolic pathways	https://www.genome.jp/dbget-bin/www_bget?ko:K00264	https://www.kegg.jp/kegg-bin/show_pathway?ko01100	Metabolism	turquoise	-0.107593199
TRINITY_DN19574_c0_g1	TRINITY_DN19574_c0_g1_i8	7818	K00264	ko01120	GLT1	Microbial metabolism in diverse environments	https://www.genome.jp/dbget-bin/www_bget?ko:K00264	https://www.kegg.jp/kegg-bin/show_pathway?ko01120	Metabolism	turquoise	-0.107593199
TRINITY_DN19574_c0_g1	TRINITY_DN19574_c0_g1_i8	7818	K00264	ko01130	GLT1	Biosynthesis of antibiotics	https://www.genome.jp/dbget-bin/www_bget?ko:K00264	https://www.kegg.jp/kegg-bin/show_pathway?ko01130	Metabolism	turquoise	-0.107593199
TRINITY_DN19574_c0_g1	TRINITY_DN19574_c0_g1_i8	7818	K00264	ko00250	GLT1	Alanine, aspartate and glutamate metabolism	https://www.genome.jp/dbget-bin/www_bget?ko:K00264	https://www.kegg.jp/kegg-bin/show_pathway?ko00250	Metabolism	turquoise	-0.107593199
TRINITY_DN19574_c0_g1	TRINITY_DN19574_c0_g1_i8	7818	K00264	ko01110	GLT1	Biosynthesis of secondary metabolites	https://www.genome.jp/dbget-bin/www_bget?ko:K00264	https://www.kegg.jp/kegg-bin/show_pathway?ko01110	Metabolism	turquoise	-0.107593199
TRINITY_DN19574_c0_g1	TRINITY_DN19574_c0_g1_i2	7817	K00264	ko00910	GLT1	Nitrogen metabolism	https://www.genome.jp/dbget-bin/www_bget?ko:K00264	https://www.kegg.jp/kegg-bin/show_pathway?ko00910	Metabolism	turquoise	-0.107593199
TRINITY_DN19574_c0_g1	TRINITY_DN19574_c0_g1_i2	7817	K00264	ko01230	GLT1	Biosynthesis of amino acids	https://www.genome.jp/dbget-bin/www_bget?ko:K00264	https://www.kegg.jp/kegg-bin/show_pathway?ko01230	Metabolism	turquoise	-0.107593199
TRINITY_DN19574_c0_g1	TRINITY_DN19574_c0_g1_i2	7817	K00264	ko01100	GLT1	Metabolic pathways	https://www.genome.jp/dbget-bin/www_bget?ko:K00264	https://www.kegg.jp/kegg-bin/show_pathway?ko01100	Metabolism	turquoise	-0.107593199
TRINITY_DN19574_c0_g1	TRINITY_DN19574_c0_g1_i2	7817	K00264	ko01120	GLT1	Microbial metabolism in diverse environments	https://www.genome.jp/dbget-bin/www_bget?ko:K00264	https://www.kegg.jp/kegg-bin/show_pathway?ko01120	Metabolism	turquoise	-0.107593199
TRINITY_DN19574_c0_g1	TRINITY_DN19574_c0_g1_i2	7817	K00264	ko01130	GLT1	Biosynthesis of antibiotics	https://www.genome.jp/dbget-bin/www_bget?ko:K00264	https://www.kegg.jp/kegg-bin/show_pathway?ko01130	Metabolism	turquoise	-0.107593199
TRINITY_DN19574_c0_g1	TRINITY_DN19574_c0_g1_i2	7817	K00264	ko00250	GLT1	Alanine, aspartate and glutamate metabolism	https://www.genome.jp/dbget-bin/www_bget?ko:K00264	https://www.kegg.jp/kegg-bin/show_pathway?ko00250	Metabolism	turquoise	-0.107593199
TRINITY_DN19574_c0_g1	TRINITY_DN19574_c0_g1_i2	7817	K00264	ko01110	GLT1	Biosynthesis of secondary metabolites	https://www.genome.jp/dbget-bin/www_bget?ko:K00264	https://www.kegg.jp/kegg-bin/show_pathway?ko01110	Metabolism	turquoise	-0.107593199
TRINITY_DN19289_c1_g1	TRINITY_DN19289_c1_g1_i30	7745	K03006	ko03020	RPB1, POLR2A	RNA polymerase	https://www.genome.jp/dbget-bin/www_bget?ko:K03006	https://www.kegg.jp/kegg-bin/show_pathway?ko03020	Genetic Information Processing	turquoise	-0.817362261
TRINITY_DN19289_c1_g1	TRINITY_DN19289_c1_g1_i30	7745	K03006	ko05016	RPB1, POLR2A	Huntington disease	https://www.genome.jp/dbget-bin/www_bget?ko:K03006	https://www.kegg.jp/kegg-bin/show_pathway?ko05016	Human Diseases	turquoise	-0.817362261
TRINITY_DN19574_c0_g1	TRINITY_DN19574_c0_g1_i5	7740	K00264	ko00910	GLT1	Nitrogen metabolism	https://www.genome.jp/dbget-bin/www_bget?ko:K00264	https://www.kegg.jp/kegg-bin/show_pathway?ko00910	Metabolism	turquoise	-0.107593199
TRINITY_DN19574_c0_g1	TRINITY_DN19574_c0_g1_i5	7740	K00264	ko01230	GLT1	Biosynthesis of amino acids	https://www.genome.jp/dbget-bin/www_bget?ko:K00264	https://www.kegg.jp/kegg-bin/show_pathway?ko01230	Metabolism	turquoise	-0.107593199
TRINITY_DN19574_c0_g1	TRINITY_DN19574_c0_g1_i5	7740	K00264	ko01100	GLT1	Metabolic pathways	https://www.genome.jp/dbget-bin/www_bget?ko:K00264	https://www.kegg.jp/kegg-bin/show_pathway?ko01100	Metabolism	turquoise	-0.107593199
TRINITY_DN19574_c0_g1	TRINITY_DN19574_c0_g1_i5	7740	K00264	ko01120	GLT1	Microbial metabolism in diverse environments	https://www.genome.jp/dbget-bin/www_bget?ko:K00264	https://www.kegg.jp/kegg-bin/show_pathway?ko01120	Metabolism	turquoise	-0.107593199
TRINITY_DN19574_c0_g1	TRINITY_DN19574_c0_g1_i5	7740	K00264	ko01130	GLT1	Biosynthesis of antibiotics	https://www.genome.jp/dbget-bin/www_bget?ko:K00264	https://www.kegg.jp/kegg-bin/show_pathway?ko01130	Metabolism	turquoise	-0.107593199
TRINITY_DN19574_c0_g1	TRINITY_DN19574_c0_g1_i5	7740	K00264	ko00250	GLT1	Alanine, aspartate and glutamate metabolism	https://www.genome.jp/dbget-bin/www_bget?ko:K00264	https://www.kegg.jp/kegg-bin/show_pathway?ko00250	Metabolism	turquoise	-0.107593199
TRINITY_DN19574_c0_g1	TRINITY_DN19574_c0_g1_i5	7740	K00264	ko01110	GLT1	Biosynthesis of secondary metabolites	https://www.genome.jp/dbget-bin/www_bget?ko:K00264	https://www.kegg.jp/kegg-bin/show_pathway?ko01110	Metabolism	turquoise	-0.107593199
TRINITY_DN19574_c0_g1	TRINITY_DN19574_c0_g1_i3	7698	K00264	ko00910	GLT1	Nitrogen metabolism	https://www.genome.jp/dbget-bin/www_bget?ko:K00264	https://www.kegg.jp/kegg-bin/show_pathway?ko00910	Metabolism	turquoise	-0.107593199
TRINITY_DN19574_c0_g1	TRINITY_DN19574_c0_g1_i3	7698	K00264	ko01230	GLT1	Biosynthesis of amino acids	https://www.genome.jp/dbget-bin/www_bget?ko:K00264	https://www.kegg.jp/kegg-bin/show_pathway?ko01230	Metabolism	turquoise	-0.107593199
TRINITY_DN19574_c0_g1	TRINITY_DN19574_c0_g1_i3	7698	K00264	ko01100	GLT1	Metabolic pathways	https://www.genome.jp/dbget-bin/www_bget?ko:K00264	https://www.kegg.jp/kegg-bin/show_pathway?ko01100	Metabolism	turquoise	-0.107593199
TRINITY_DN19574_c0_g1	TRINITY_DN19574_c0_g1_i3	7698	K00264	ko01120	GLT1	Microbial metabolism in diverse environments	https://www.genome.jp/dbget-bin/www_bget?ko:K00264	https://www.kegg.jp/kegg-bin/show_pathway?ko01120	Metabolism	turquoise	-0.107593199
TRINITY_DN19574_c0_g1	TRINITY_DN19574_c0_g1_i3	7698	K00264	ko01130	GLT1	Biosynthesis of antibiotics	https://www.genome.jp/dbget-bin/www_bget?ko:K00264	https://www.kegg.jp/kegg-bin/show_pathway?ko01130	Metabolism	turquoise	-0.107593199
TRINITY_DN19574_c0_g1	TRINITY_DN19574_c0_g1_i3	7698	K00264	ko00250	GLT1	Alanine, aspartate and glutamate metabolism	https://www.genome.jp/dbget-bin/www_bget?ko:K00264	https://www.kegg.jp/kegg-bin/show_pathway?ko00250	Metabolism	turquoise	-0.107593199
TRINITY_DN19574_c0_g1	TRINITY_DN19574_c0_g1_i3	7698	K00264	ko01110	GLT1	Biosynthesis of secondary metabolites	https://www.genome.jp/dbget-bin/www_bget?ko:K00264	https://www.kegg.jp/kegg-bin/show_pathway?ko01110	Metabolism	turquoise	-0.107593199
TRINITY_DN19574_c0_g1	TRINITY_DN19574_c0_g1_i4	7697	K00264	ko00910	GLT1	Nitrogen metabolism	https://www.genome.jp/dbget-bin/www_bget?ko:K00264	https://www.kegg.jp/kegg-bin/show_pathway?ko00910	Metabolism	turquoise	-0.107593199
TRINITY_DN19574_c0_g1	TRINITY_DN19574_c0_g1_i4	7697	K00264	ko01230	GLT1	Biosynthesis of amino acids	https://www.genome.jp/dbget-bin/www_bget?ko:K00264	https://www.kegg.jp/kegg-bin/show_pathway?ko01230	Metabolism	turquoise	-0.107593199
TRINITY_DN19574_c0_g1	TRINITY_DN19574_c0_g1_i4	7697	K00264	ko01100	GLT1	Metabolic pathways	https://www.genome.jp/dbget-bin/www_bget?ko:K00264	https://www.kegg.jp/kegg-bin/show_pathway?ko01100	Metabolism	turquoise	-0.107593199
TRINITY_DN19574_c0_g1	TRINITY_DN19574_c0_g1_i4	7697	K00264	ko01120	GLT1	Microbial metabolism in diverse environments	https://www.genome.jp/dbget-bin/www_bget?ko:K00264	https://www.kegg.jp/kegg-bin/show_pathway?ko01120	Metabolism	turquoise	-0.107593199
TRINITY_DN19574_c0_g1	TRINITY_DN19574_c0_g1_i4	7697	K00264	ko01130	GLT1	Biosynthesis of antibiotics	https://www.genome.jp/dbget-bin/www_bget?ko:K00264	https://www.kegg.jp/kegg-bin/show_pathway?ko01130	Metabolism	turquoise	-0.107593199
TRINITY_DN19574_c0_g1	TRINITY_DN19574_c0_g1_i4	7697	K00264	ko00250	GLT1	Alanine, aspartate and glutamate metabolism	https://www.genome.jp/dbget-bin/www_bget?ko:K00264	https://www.kegg.jp/kegg-bin/show_pathway?ko00250	Metabolism	turquoise	-0.107593199
TRINITY_DN19574_c0_g1	TRINITY_DN19574_c0_g1_i4	7697	K00264	ko01110	GLT1	Biosynthesis of secondary metabolites	https://www.genome.jp/dbget-bin/www_bget?ko:K00264	https://www.kegg.jp/kegg-bin/show_pathway?ko01110	Metabolism	turquoise	-0.107593199
TRINITY_DN20564_c4_g1	TRINITY_DN20564_c4_g1_i6	7667	K14572	ko03008	MDN1, REA1	Ribosome biogenesis in eukaryotes	https://www.genome.jp/dbget-bin/www_bget?ko:K14572	https://www.kegg.jp/kegg-bin/show_pathway?ko03008	Genetic Information Processing	turquoise	-0.788659896
TRINITY_DN19289_c1_g1	TRINITY_DN19289_c1_g1_i19	7654	K03006	ko03020	RPB1, POLR2A	RNA polymerase	https://www.genome.jp/dbget-bin/www_bget?ko:K03006	https://www.kegg.jp/kegg-bin/show_pathway?ko03020	Genetic Information Processing	turquoise	-0.817362261
TRINITY_DN19289_c1_g1	TRINITY_DN19289_c1_g1_i19	7654	K03006	ko05016	RPB1, POLR2A	Huntington disease	https://www.genome.jp/dbget-bin/www_bget?ko:K03006	https://www.kegg.jp/kegg-bin/show_pathway?ko05016	Human Diseases	turquoise	-0.817362261
TRINITY_DN20564_c4_g1	TRINITY_DN20564_c4_g1_i11	7646	K14572	ko03008	MDN1, REA1	Ribosome biogenesis in eukaryotes	https://www.genome.jp/dbget-bin/www_bget?ko:K14572	https://www.kegg.jp/kegg-bin/show_pathway?ko03008	Genetic Information Processing	turquoise	-0.788659896
TRINITY_DN19289_c1_g1	TRINITY_DN19289_c1_g1_i28	7637	K03006	ko03020	RPB1, POLR2A	RNA polymerase	https://www.genome.jp/dbget-bin/www_bget?ko:K03006	https://www.kegg.jp/kegg-bin/show_pathway?ko03020	Genetic Information Processing	turquoise	-0.817362261
TRINITY_DN19289_c1_g1	TRINITY_DN19289_c1_g1_i28	7637	K03006	ko05016	RPB1, POLR2A	Huntington disease	https://www.genome.jp/dbget-bin/www_bget?ko:K03006	https://www.kegg.jp/kegg-bin/show_pathway?ko05016	Human Diseases	turquoise	-0.817362261
TRINITY_DN19574_c0_g1	TRINITY_DN19574_c0_g1_i7	7620	K00264	ko00910	GLT1	Nitrogen metabolism	https://www.genome.jp/dbget-bin/www_bget?ko:K00264	https://www.kegg.jp/kegg-bin/show_pathway?ko00910	Metabolism	turquoise	-0.107593199
TRINITY_DN19574_c0_g1	TRINITY_DN19574_c0_g1_i7	7620	K00264	ko01230	GLT1	Biosynthesis of amino acids	https://www.genome.jp/dbget-bin/www_bget?ko:K00264	https://www.kegg.jp/kegg-bin/show_pathway?ko01230	Metabolism	turquoise	-0.107593199
TRINITY_DN19574_c0_g1	TRINITY_DN19574_c0_g1_i7	7620	K00264	ko01100	GLT1	Metabolic pathways	https://www.genome.jp/dbget-bin/www_bget?ko:K00264	https://www.kegg.jp/kegg-bin/show_pathway?ko01100	Metabolism	turquoise	-0.107593199
TRINITY_DN19574_c0_g1	TRINITY_DN19574_c0_g1_i7	7620	K00264	ko01120	GLT1	Microbial metabolism in diverse environments	https://www.genome.jp/dbget-bin/www_bget?ko:K00264	https://www.kegg.jp/kegg-bin/show_pathway?ko01120	Metabolism	turquoise	-0.107593199
TRINITY_DN19574_c0_g1	TRINITY_DN19574_c0_g1_i7	7620	K00264	ko01130	GLT1	Biosynthesis of antibiotics	https://www.genome.jp/dbget-bin/www_bget?ko:K00264	https://www.kegg.jp/kegg-bin/show_pathway?ko01130	Metabolism	turquoise	-0.107593199
TRINITY_DN19574_c0_g1	TRINITY_DN19574_c0_g1_i7	7620	K00264	ko00250	GLT1	Alanine, aspartate and glutamate metabolism	https://www.genome.jp/dbget-bin/www_bget?ko:K00264	https://www.kegg.jp/kegg-bin/show_pathway?ko00250	Metabolism	turquoise	-0.107593199
TRINITY_DN19574_c0_g1	TRINITY_DN19574_c0_g1_i7	7620	K00264	ko01110	GLT1	Biosynthesis of secondary metabolites	https://www.genome.jp/dbget-bin/www_bget?ko:K00264	https://www.kegg.jp/kegg-bin/show_pathway?ko01110	Metabolism	turquoise	-0.107593199
TRINITY_DN19289_c1_g1	TRINITY_DN19289_c1_g1_i5	7546	K03006	ko03020	RPB1, POLR2A	RNA polymerase	https://www.genome.jp/dbget-bin/www_bget?ko:K03006	https://www.kegg.jp/kegg-bin/show_pathway?ko03020	Genetic Information Processing	turquoise	-0.817362261
TRINITY_DN19289_c1_g1	TRINITY_DN19289_c1_g1_i5	7546	K03006	ko05016	RPB1, POLR2A	Huntington disease	https://www.genome.jp/dbget-bin/www_bget?ko:K03006	https://www.kegg.jp/kegg-bin/show_pathway?ko05016	Human Diseases	turquoise	-0.817362261
TRINITY_DN19289_c1_g1	TRINITY_DN19289_c1_g1_i25	7525	K03006	ko03020	RPB1, POLR2A	RNA polymerase	https://www.genome.jp/dbget-bin/www_bget?ko:K03006	https://www.kegg.jp/kegg-bin/show_pathway?ko03020	Genetic Information Processing	turquoise	-0.817362261
TRINITY_DN19289_c1_g1	TRINITY_DN19289_c1_g1_i25	7525	K03006	ko05016	RPB1, POLR2A	Huntington disease	https://www.genome.jp/dbget-bin/www_bget?ko:K03006	https://www.kegg.jp/kegg-bin/show_pathway?ko05016	Human Diseases	turquoise	-0.817362261
TRINITY_DN20564_c4_g1	TRINITY_DN20564_c4_g1_i18	7512	K14572	ko03008	MDN1, REA1	Ribosome biogenesis in eukaryotes	https://www.genome.jp/dbget-bin/www_bget?ko:K14572	https://www.kegg.jp/kegg-bin/show_pathway?ko03008	Genetic Information Processing	turquoise	-0.788659896
TRINITY_DN19289_c1_g1	TRINITY_DN19289_c1_g1_i18	7508	K03006	ko03020	RPB1, POLR2A	RNA polymerase	https://www.genome.jp/dbget-bin/www_bget?ko:K03006	https://www.kegg.jp/kegg-bin/show_pathway?ko03020	Genetic Information Processing	turquoise	-0.817362261
TRINITY_DN19289_c1_g1	TRINITY_DN19289_c1_g1_i18	7508	K03006	ko05016	RPB1, POLR2A	Huntington disease	https://www.genome.jp/dbget-bin/www_bget?ko:K03006	https://www.kegg.jp/kegg-bin/show_pathway?ko05016	Human Diseases	turquoise	-0.817362261
TRINITY_DN20564_c4_g1	TRINITY_DN20564_c4_g1_i9	7491	K14572	ko03008	MDN1, REA1	Ribosome biogenesis in eukaryotes	https://www.genome.jp/dbget-bin/www_bget?ko:K14572	https://www.kegg.jp/kegg-bin/show_pathway?ko03008	Genetic Information Processing	turquoise	-0.788659896
TRINITY_DN19289_c1_g1	TRINITY_DN19289_c1_g1_i41	7441	K03006	ko03020	RPB1, POLR2A	RNA polymerase	https://www.genome.jp/dbget-bin/www_bget?ko:K03006	https://www.kegg.jp/kegg-bin/show_pathway?ko03020	Genetic Information Processing	turquoise	-0.817362261
TRINITY_DN19289_c1_g1	TRINITY_DN19289_c1_g1_i41	7441	K03006	ko05016	RPB1, POLR2A	Huntington disease	https://www.genome.jp/dbget-bin/www_bget?ko:K03006	https://www.kegg.jp/kegg-bin/show_pathway?ko05016	Human Diseases	turquoise	-0.817362261
TRINITY_DN19289_c1_g1	TRINITY_DN19289_c1_g1_i8	7417	K03006	ko03020	RPB1, POLR2A	RNA polymerase	https://www.genome.jp/dbget-bin/www_bget?ko:K03006	https://www.kegg.jp/kegg-bin/show_pathway?ko03020	Genetic Information Processing	turquoise	-0.817362261
TRINITY_DN19289_c1_g1	TRINITY_DN19289_c1_g1_i8	7417	K03006	ko05016	RPB1, POLR2A	Huntington disease	https://www.genome.jp/dbget-bin/www_bget?ko:K03006	https://www.kegg.jp/kegg-bin/show_pathway?ko05016	Human Diseases	turquoise	-0.817362261
TRINITY_DN19289_c1_g1	TRINITY_DN19289_c1_g1_i6	7380	K03006	ko03020	RPB1, POLR2A	RNA polymerase	https://www.genome.jp/dbget-bin/www_bget?ko:K03006	https://www.kegg.jp/kegg-bin/show_pathway?ko03020	Genetic Information Processing	turquoise	-0.817362261
TRINITY_DN19289_c1_g1	TRINITY_DN19289_c1_g1_i6	7380	K03006	ko05016	RPB1, POLR2A	Huntington disease	https://www.genome.jp/dbget-bin/www_bget?ko:K03006	https://www.kegg.jp/kegg-bin/show_pathway?ko05016	Human Diseases	turquoise	-0.817362261
TRINITY_DN19289_c1_g1	TRINITY_DN19289_c1_g1_i32	7363	K03006	ko03020	RPB1, POLR2A	RNA polymerase	https://www.genome.jp/dbget-bin/www_bget?ko:K03006	https://www.kegg.jp/kegg-bin/show_pathway?ko03020	Genetic Information Processing	turquoise	-0.817362261
TRINITY_DN19289_c1_g1	TRINITY_DN19289_c1_g1_i32	7363	K03006	ko05016	RPB1, POLR2A	Huntington disease	https://www.genome.jp/dbget-bin/www_bget?ko:K03006	https://www.kegg.jp/kegg-bin/show_pathway?ko05016	Human Diseases	turquoise	-0.817362261
TRINITY_DN19289_c1_g1	TRINITY_DN19289_c1_g1_i9	7350	K03006	ko03020	RPB1, POLR2A	RNA polymerase	https://www.genome.jp/dbget-bin/www_bget?ko:K03006	https://www.kegg.jp/kegg-bin/show_pathway?ko03020	Genetic Information Processing	turquoise	-0.817362261
TRINITY_DN19289_c1_g1	TRINITY_DN19289_c1_g1_i9	7350	K03006	ko05016	RPB1, POLR2A	Huntington disease	https://www.genome.jp/dbget-bin/www_bget?ko:K03006	https://www.kegg.jp/kegg-bin/show_pathway?ko05016	Human Diseases	turquoise	-0.817362261
TRINITY_DN19289_c1_g1	TRINITY_DN19289_c1_g1_i2	7333	K03006	ko03020	RPB1, POLR2A	RNA polymerase	https://www.genome.jp/dbget-bin/www_bget?ko:K03006	https://www.kegg.jp/kegg-bin/show_pathway?ko03020	Genetic Information Processing	turquoise	-0.817362261
TRINITY_DN19289_c1_g1	TRINITY_DN19289_c1_g1_i2	7333	K03006	ko05016	RPB1, POLR2A	Huntington disease	https://www.genome.jp/dbget-bin/www_bget?ko:K03006	https://www.kegg.jp/kegg-bin/show_pathway?ko05016	Human Diseases	turquoise	-0.817362261
TRINITY_DN19289_c1_g1	TRINITY_DN19289_c1_g1_i3	7272	K03006	ko03020	RPB1, POLR2A	RNA polymerase	https://www.genome.jp/dbget-bin/www_bget?ko:K03006	https://www.kegg.jp/kegg-bin/show_pathway?ko03020	Genetic Information Processing	turquoise	-0.817362261
TRINITY_DN19289_c1_g1	TRINITY_DN19289_c1_g1_i3	7272	K03006	ko05016	RPB1, POLR2A	Huntington disease	https://www.genome.jp/dbget-bin/www_bget?ko:K03006	https://www.kegg.jp/kegg-bin/show_pathway?ko05016	Human Diseases	turquoise	-0.817362261
TRINITY_DN19289_c1_g1	TRINITY_DN19289_c1_g1_i12	7242	K03006	ko03020	RPB1, POLR2A	RNA polymerase	https://www.genome.jp/dbget-bin/www_bget?ko:K03006	https://www.kegg.jp/kegg-bin/show_pathway?ko03020	Genetic Information Processing	turquoise	-0.817362261
TRINITY_DN19289_c1_g1	TRINITY_DN19289_c1_g1_i12	7242	K03006	ko05016	RPB1, POLR2A	Huntington disease	https://www.genome.jp/dbget-bin/www_bget?ko:K03006	https://www.kegg.jp/kegg-bin/show_pathway?ko05016	Human Diseases	turquoise	-0.817362261
TRINITY_DN19289_c1_g1	TRINITY_DN19289_c1_g1_i23	7221	K03006	ko03020	RPB1, POLR2A	RNA polymerase	https://www.genome.jp/dbget-bin/www_bget?ko:K03006	https://www.kegg.jp/kegg-bin/show_pathway?ko03020	Genetic Information Processing	turquoise	-0.817362261
TRINITY_DN19289_c1_g1	TRINITY_DN19289_c1_g1_i23	7221	K03006	ko05016	RPB1, POLR2A	Huntington disease	https://www.genome.jp/dbget-bin/www_bget?ko:K03006	https://www.kegg.jp/kegg-bin/show_pathway?ko05016	Human Diseases	turquoise	-0.817362261
TRINITY_DN19289_c1_g1	TRINITY_DN19289_c1_g1_i7	7204	K03006	ko03020	RPB1, POLR2A	RNA polymerase	https://www.genome.jp/dbget-bin/www_bget?ko:K03006	https://www.kegg.jp/kegg-bin/show_pathway?ko03020	Genetic Information Processing	turquoise	-0.817362261
TRINITY_DN19289_c1_g1	TRINITY_DN19289_c1_g1_i7	7204	K03006	ko05016	RPB1, POLR2A	Huntington disease	https://www.genome.jp/dbget-bin/www_bget?ko:K03006	https://www.kegg.jp/kegg-bin/show_pathway?ko05016	Human Diseases	turquoise	-0.817362261
TRINITY_DN19289_c1_g1	TRINITY_DN19289_c1_g1_i40	7113	K03006	ko03020	RPB1, POLR2A	RNA polymerase	https://www.genome.jp/dbget-bin/www_bget?ko:K03006	https://www.kegg.jp/kegg-bin/show_pathway?ko03020	Genetic Information Processing	turquoise	-0.817362261
TRINITY_DN19289_c1_g1	TRINITY_DN19289_c1_g1_i40	7113	K03006	ko05016	RPB1, POLR2A	Huntington disease	https://www.genome.jp/dbget-bin/www_bget?ko:K03006	https://www.kegg.jp/kegg-bin/show_pathway?ko05016	Human Diseases	turquoise	-0.817362261
TRINITY_DN19289_c1_g1	TRINITY_DN19289_c1_g1_i31	7094	K03006	ko03020	RPB1, POLR2A	RNA polymerase	https://www.genome.jp/dbget-bin/www_bget?ko:K03006	https://www.kegg.jp/kegg-bin/show_pathway?ko03020	Genetic Information Processing	turquoise	-0.817362261
TRINITY_DN19289_c1_g1	TRINITY_DN19289_c1_g1_i31	7094	K03006	ko05016	RPB1, POLR2A	Huntington disease	https://www.genome.jp/dbget-bin/www_bget?ko:K03006	https://www.kegg.jp/kegg-bin/show_pathway?ko05016	Human Diseases	turquoise	-0.817362261
TRINITY_DN20564_c4_g1	TRINITY_DN20564_c4_g1_i12	7086	K14572	ko03008	MDN1, REA1	Ribosome biogenesis in eukaryotes	https://www.genome.jp/dbget-bin/www_bget?ko:K14572	https://www.kegg.jp/kegg-bin/show_pathway?ko03008	Genetic Information Processing	turquoise	-0.788659896
TRINITY_DN19289_c1_g1	TRINITY_DN19289_c1_g1_i35	7076	K03006	ko03020	RPB1, POLR2A	RNA polymerase	https://www.genome.jp/dbget-bin/www_bget?ko:K03006	https://www.kegg.jp/kegg-bin/show_pathway?ko03020	Genetic Information Processing	turquoise	-0.817362261
TRINITY_DN19289_c1_g1	TRINITY_DN19289_c1_g1_i35	7076	K03006	ko05016	RPB1, POLR2A	Huntington disease	https://www.genome.jp/dbget-bin/www_bget?ko:K03006	https://www.kegg.jp/kegg-bin/show_pathway?ko05016	Human Diseases	turquoise	-0.817362261
TRINITY_DN20564_c4_g1	TRINITY_DN20564_c4_g1_i13	7065	K14572	ko03008	MDN1, REA1	Ribosome biogenesis in eukaryotes	https://www.genome.jp/dbget-bin/www_bget?ko:K14572	https://www.kegg.jp/kegg-bin/show_pathway?ko03008	Genetic Information Processing	turquoise	-0.788659896
TRINITY_DN19289_c1_g1	TRINITY_DN19289_c1_g1_i39	7059	K03006	ko03020	RPB1, POLR2A	RNA polymerase	https://www.genome.jp/dbget-bin/www_bget?ko:K03006	https://www.kegg.jp/kegg-bin/show_pathway?ko03020	Genetic Information Processing	turquoise	-0.817362261
TRINITY_DN19289_c1_g1	TRINITY_DN19289_c1_g1_i39	7059	K03006	ko05016	RPB1, POLR2A	Huntington disease	https://www.genome.jp/dbget-bin/www_bget?ko:K03006	https://www.kegg.jp/kegg-bin/show_pathway?ko05016	Human Diseases	turquoise	-0.817362261
TRINITY_DN20564_c4_g1	TRINITY_DN20564_c4_g1_i3	7056	K14572	ko03008	MDN1, REA1	Ribosome biogenesis in eukaryotes	https://www.genome.jp/dbget-bin/www_bget?ko:K14572	https://www.kegg.jp/kegg-bin/show_pathway?ko03008	Genetic Information Processing	turquoise	-0.788659896
TRINITY_DN20564_c4_g1	TRINITY_DN20564_c4_g1_i7	7049	K14572	ko03008	MDN1, REA1	Ribosome biogenesis in eukaryotes	https://www.genome.jp/dbget-bin/www_bget?ko:K14572	https://www.kegg.jp/kegg-bin/show_pathway?ko03008	Genetic Information Processing	turquoise	-0.788659896
TRINITY_DN19289_c1_g1	TRINITY_DN19289_c1_g1_i4	7003	K03006	ko03020	RPB1, POLR2A	RNA polymerase	https://www.genome.jp/dbget-bin/www_bget?ko:K03006	https://www.kegg.jp/kegg-bin/show_pathway?ko03020	Genetic Information Processing	turquoise	-0.817362261
TRINITY_DN19289_c1_g1	TRINITY_DN19289_c1_g1_i4	7003	K03006	ko05016	RPB1, POLR2A	Huntington disease	https://www.genome.jp/dbget-bin/www_bget?ko:K03006	https://www.kegg.jp/kegg-bin/show_pathway?ko05016	Human Diseases	turquoise	-0.817362261
TRINITY_DN19289_c1_g1	TRINITY_DN19289_c1_g1_i38	6986	K03006	ko03020	RPB1, POLR2A	RNA polymerase	https://www.genome.jp/dbget-bin/www_bget?ko:K03006	https://www.kegg.jp/kegg-bin/show_pathway?ko03020	Genetic Information Processing	turquoise	-0.817362261
TRINITY_DN19289_c1_g1	TRINITY_DN19289_c1_g1_i38	6986	K03006	ko05016	RPB1, POLR2A	Huntington disease	https://www.genome.jp/dbget-bin/www_bget?ko:K03006	https://www.kegg.jp/kegg-bin/show_pathway?ko05016	Human Diseases	turquoise	-0.817362261
TRINITY_DN19289_c1_g1	TRINITY_DN19289_c1_g1_i36	6968	K03006	ko03020	RPB1, POLR2A	RNA polymerase	https://www.genome.jp/dbget-bin/www_bget?ko:K03006	https://www.kegg.jp/kegg-bin/show_pathway?ko03020	Genetic Information Processing	turquoise	-0.817362261
TRINITY_DN19289_c1_g1	TRINITY_DN19289_c1_g1_i36	6968	K03006	ko05016	RPB1, POLR2A	Huntington disease	https://www.genome.jp/dbget-bin/www_bget?ko:K03006	https://www.kegg.jp/kegg-bin/show_pathway?ko05016	Human Diseases	turquoise	-0.817362261
TRINITY_DN19289_c1_g1	TRINITY_DN19289_c1_g1_i37	6965	K03006	ko03020	RPB1, POLR2A	RNA polymerase	https://www.genome.jp/dbget-bin/www_bget?ko:K03006	https://www.kegg.jp/kegg-bin/show_pathway?ko03020	Genetic Information Processing	turquoise	-0.817362261
TRINITY_DN19289_c1_g1	TRINITY_DN19289_c1_g1_i37	6965	K03006	ko05016	RPB1, POLR2A	Huntington disease	https://www.genome.jp/dbget-bin/www_bget?ko:K03006	https://www.kegg.jp/kegg-bin/show_pathway?ko05016	Human Diseases	turquoise	-0.817362261
TRINITY_DN19289_c1_g1	TRINITY_DN19289_c1_g1_i10	6895	K03006	ko03020	RPB1, POLR2A	RNA polymerase	https://www.genome.jp/dbget-bin/www_bget?ko:K03006	https://www.kegg.jp/kegg-bin/show_pathway?ko03020	Genetic Information Processing	turquoise	-0.817362261
TRINITY_DN19289_c1_g1	TRINITY_DN19289_c1_g1_i10	6895	K03006	ko05016	RPB1, POLR2A	Huntington disease	https://www.genome.jp/dbget-bin/www_bget?ko:K03006	https://www.kegg.jp/kegg-bin/show_pathway?ko05016	Human Diseases	turquoise	-0.817362261
TRINITY_DN19289_c1_g1	TRINITY_DN19289_c1_g1_i22	6874	K03006	ko03020	RPB1, POLR2A	RNA polymerase	https://www.genome.jp/dbget-bin/www_bget?ko:K03006	https://www.kegg.jp/kegg-bin/show_pathway?ko03020	Genetic Information Processing	turquoise	-0.817362261
TRINITY_DN19289_c1_g1	TRINITY_DN19289_c1_g1_i22	6874	K03006	ko05016	RPB1, POLR2A	Huntington disease	https://www.genome.jp/dbget-bin/www_bget?ko:K03006	https://www.kegg.jp/kegg-bin/show_pathway?ko05016	Human Diseases	turquoise	-0.817362261
TRINITY_DN20564_c4_g1	TRINITY_DN20564_c4_g1_i19	6861	K14572	ko03008	MDN1, REA1	Ribosome biogenesis in eukaryotes	https://www.genome.jp/dbget-bin/www_bget?ko:K14572	https://www.kegg.jp/kegg-bin/show_pathway?ko03008	Genetic Information Processing	turquoise	-0.788659896
TRINITY_DN19289_c1_g1	TRINITY_DN19289_c1_g1_i26	6857	K03006	ko03020	RPB1, POLR2A	RNA polymerase	https://www.genome.jp/dbget-bin/www_bget?ko:K03006	https://www.kegg.jp/kegg-bin/show_pathway?ko03020	Genetic Information Processing	turquoise	-0.817362261
TRINITY_DN19289_c1_g1	TRINITY_DN19289_c1_g1_i26	6857	K03006	ko05016	RPB1, POLR2A	Huntington disease	https://www.genome.jp/dbget-bin/www_bget?ko:K03006	https://www.kegg.jp/kegg-bin/show_pathway?ko05016	Human Diseases	turquoise	-0.817362261
TRINITY_DN20564_c4_g1	TRINITY_DN20564_c4_g1_i15	6846	K14572	ko03008	MDN1, REA1	Ribosome biogenesis in eukaryotes	https://www.genome.jp/dbget-bin/www_bget?ko:K14572	https://www.kegg.jp/kegg-bin/show_pathway?ko03008	Genetic Information Processing	turquoise	-0.788659896
TRINITY_DN20564_c4_g1	TRINITY_DN20564_c4_g1_i10	6840	K14572	ko03008	MDN1, REA1	Ribosome biogenesis in eukaryotes	https://www.genome.jp/dbget-bin/www_bget?ko:K14572	https://www.kegg.jp/kegg-bin/show_pathway?ko03008	Genetic Information Processing	turquoise	-0.788659896
TRINITY_DN20564_c4_g1	TRINITY_DN20564_c4_g1_i8	6839	K14572	ko03008	MDN1, REA1	Ribosome biogenesis in eukaryotes	https://www.genome.jp/dbget-bin/www_bget?ko:K14572	https://www.kegg.jp/kegg-bin/show_pathway?ko03008	Genetic Information Processing	turquoise	-0.788659896
TRINITY_DN19289_c1_g1	TRINITY_DN19289_c1_g1_i20	6790	K03006	ko03020	RPB1, POLR2A	RNA polymerase	https://www.genome.jp/dbget-bin/www_bget?ko:K03006	https://www.kegg.jp/kegg-bin/show_pathway?ko03020	Genetic Information Processing	turquoise	-0.817362261
TRINITY_DN19289_c1_g1	TRINITY_DN19289_c1_g1_i20	6790	K03006	ko05016	RPB1, POLR2A	Huntington disease	https://www.genome.jp/dbget-bin/www_bget?ko:K03006	https://www.kegg.jp/kegg-bin/show_pathway?ko05016	Human Diseases	turquoise	-0.817362261
TRINITY_DN19289_c1_g1	TRINITY_DN19289_c1_g1_i42	6766	K03006	ko03020	RPB1, POLR2A	RNA polymerase	https://www.genome.jp/dbget-bin/www_bget?ko:K03006	https://www.kegg.jp/kegg-bin/show_pathway?ko03020	Genetic Information Processing	turquoise	-0.817362261
TRINITY_DN19289_c1_g1	TRINITY_DN19289_c1_g1_i42	6766	K03006	ko05016	RPB1, POLR2A	Huntington disease	https://www.genome.jp/dbget-bin/www_bget?ko:K03006	https://www.kegg.jp/kegg-bin/show_pathway?ko05016	Human Diseases	turquoise	-0.817362261
TRINITY_DN19289_c1_g1	TRINITY_DN19289_c1_g1_i27	6729	K03006	ko03020	RPB1, POLR2A	RNA polymerase	https://www.genome.jp/dbget-bin/www_bget?ko:K03006	https://www.kegg.jp/kegg-bin/show_pathway?ko03020	Genetic Information Processing	turquoise	-0.817362261
TRINITY_DN19289_c1_g1	TRINITY_DN19289_c1_g1_i27	6729	K03006	ko05016	RPB1, POLR2A	Huntington disease	https://www.genome.jp/dbget-bin/www_bget?ko:K03006	https://www.kegg.jp/kegg-bin/show_pathway?ko05016	Human Diseases	turquoise	-0.817362261
TRINITY_DN19289_c1_g1	TRINITY_DN19289_c1_g1_i34	6712	K03006	ko03020	RPB1, POLR2A	RNA polymerase	https://www.genome.jp/dbget-bin/www_bget?ko:K03006	https://www.kegg.jp/kegg-bin/show_pathway?ko03020	Genetic Information Processing	turquoise	-0.817362261
TRINITY_DN19289_c1_g1	TRINITY_DN19289_c1_g1_i34	6712	K03006	ko05016	RPB1, POLR2A	Huntington disease	https://www.genome.jp/dbget-bin/www_bget?ko:K03006	https://www.kegg.jp/kegg-bin/show_pathway?ko05016	Human Diseases	turquoise	-0.817362261
TRINITY_DN19289_c1_g1	TRINITY_DN19289_c1_g1_i11	6699	K03006	ko03020	RPB1, POLR2A	RNA polymerase	https://www.genome.jp/dbget-bin/www_bget?ko:K03006	https://www.kegg.jp/kegg-bin/show_pathway?ko03020	Genetic Information Processing	turquoise	-0.817362261
TRINITY_DN19289_c1_g1	TRINITY_DN19289_c1_g1_i11	6699	K03006	ko05016	RPB1, POLR2A	Huntington disease	https://www.genome.jp/dbget-bin/www_bget?ko:K03006	https://www.kegg.jp/kegg-bin/show_pathway?ko05016	Human Diseases	turquoise	-0.817362261
TRINITY_DN19289_c1_g1	TRINITY_DN19289_c1_g1_i17	6682	K03006	ko03020	RPB1, POLR2A	RNA polymerase	https://www.genome.jp/dbget-bin/www_bget?ko:K03006	https://www.kegg.jp/kegg-bin/show_pathway?ko03020	Genetic Information Processing	turquoise	-0.817362261
TRINITY_DN19289_c1_g1	TRINITY_DN19289_c1_g1_i17	6682	K03006	ko05016	RPB1, POLR2A	Huntington disease	https://www.genome.jp/dbget-bin/www_bget?ko:K03006	https://www.kegg.jp/kegg-bin/show_pathway?ko05016	Human Diseases	turquoise	-0.817362261
TRINITY_DN19289_c1_g1	TRINITY_DN19289_c1_g1_i13	6661	K03006	ko03020	RPB1, POLR2A	RNA polymerase	https://www.genome.jp/dbget-bin/www_bget?ko:K03006	https://www.kegg.jp/kegg-bin/show_pathway?ko03020	Genetic Information Processing	turquoise	-0.817362261
TRINITY_DN19289_c1_g1	TRINITY_DN19289_c1_g1_i13	6661	K03006	ko05016	RPB1, POLR2A	Huntington disease	https://www.genome.jp/dbget-bin/www_bget?ko:K03006	https://www.kegg.jp/kegg-bin/show_pathway?ko05016	Human Diseases	turquoise	-0.817362261
TRINITY_DN20898_c1_g1	TRINITY_DN20898_c1_g1_i1	6661	K01895	ko00680	ACSS, acs	Methane metabolism	https://www.genome.jp/dbget-bin/www_bget?ko:K01895	https://www.kegg.jp/kegg-bin/show_pathway?ko00680	Metabolism	turquoise	-0.826884363
TRINITY_DN20898_c1_g1	TRINITY_DN20898_c1_g1_i1	6661	K01895	ko01200	ACSS, acs	Carbon metabolism	https://www.genome.jp/dbget-bin/www_bget?ko:K01895	https://www.kegg.jp/kegg-bin/show_pathway?ko01200	Metabolism	turquoise	-0.826884363
TRINITY_DN20898_c1_g1	TRINITY_DN20898_c1_g1_i1	6661	K01895	ko00630	ACSS, acs	Glyoxylate and dicarboxylate metabolism	https://www.genome.jp/dbget-bin/www_bget?ko:K01895	https://www.kegg.jp/kegg-bin/show_pathway?ko00630	Metabolism	turquoise	-0.826884363
TRINITY_DN20898_c1_g1	TRINITY_DN20898_c1_g1_i1	6661	K01895	ko00620	ACSS, acs	Pyruvate metabolism	https://www.genome.jp/dbget-bin/www_bget?ko:K01895	https://www.kegg.jp/kegg-bin/show_pathway?ko00620	Metabolism	turquoise	-0.826884363
TRINITY_DN20898_c1_g1	TRINITY_DN20898_c1_g1_i1	6661	K01895	ko00720	ACSS, acs	Carbon fixation pathways in prokaryotes	https://www.genome.jp/dbget-bin/www_bget?ko:K01895	https://www.kegg.jp/kegg-bin/show_pathway?ko00720	Metabolism	turquoise	-0.826884363
TRINITY_DN20898_c1_g1	TRINITY_DN20898_c1_g1_i1	6661	K01895	ko01100	ACSS, acs	Metabolic pathways	https://www.genome.jp/dbget-bin/www_bget?ko:K01895	https://www.kegg.jp/kegg-bin/show_pathway?ko01100	Metabolism	turquoise	-0.826884363
TRINITY_DN20898_c1_g1	TRINITY_DN20898_c1_g1_i1	6661	K01895	ko01120	ACSS, acs	Microbial metabolism in diverse environments	https://www.genome.jp/dbget-bin/www_bget?ko:K01895	https://www.kegg.jp/kegg-bin/show_pathway?ko01120	Metabolism	turquoise	-0.826884363
TRINITY_DN20898_c1_g1	TRINITY_DN20898_c1_g1_i1	6661	K01895	ko01130	ACSS, acs	Biosynthesis of antibiotics	https://www.genome.jp/dbget-bin/www_bget?ko:K01895	https://www.kegg.jp/kegg-bin/show_pathway?ko01130	Metabolism	turquoise	-0.826884363
TRINITY_DN20898_c1_g1	TRINITY_DN20898_c1_g1_i1	6661	K01895	ko00640	ACSS, acs	Propanoate metabolism	https://www.genome.jp/dbget-bin/www_bget?ko:K01895	https://www.kegg.jp/kegg-bin/show_pathway?ko00640	Metabolism	turquoise	-0.826884363
TRINITY_DN20898_c1_g1	TRINITY_DN20898_c1_g1_i1	6661	K01895	ko01110	ACSS, acs	Biosynthesis of secondary metabolites	https://www.genome.jp/dbget-bin/www_bget?ko:K01895	https://www.kegg.jp/kegg-bin/show_pathway?ko01110	Metabolism	turquoise	-0.826884363
TRINITY_DN20898_c1_g1	TRINITY_DN20898_c1_g1_i1	6661	K01895	ko00010	ACSS, acs	Glycolysis / Gluconeogenesis	https://www.genome.jp/dbget-bin/www_bget?ko:K01895	https://www.kegg.jp/kegg-bin/show_pathway?ko00010	Metabolism	turquoise	-0.826884363
TRINITY_DN20898_c1_g1	TRINITY_DN20898_c1_g1_i15	6659	K01895	ko00680	ACSS, acs	Methane metabolism	https://www.genome.jp/dbget-bin/www_bget?ko:K01895	https://www.kegg.jp/kegg-bin/show_pathway?ko00680	Metabolism	turquoise	-0.826884363
TRINITY_DN20898_c1_g1	TRINITY_DN20898_c1_g1_i15	6659	K01895	ko01200	ACSS, acs	Carbon metabolism	https://www.genome.jp/dbget-bin/www_bget?ko:K01895	https://www.kegg.jp/kegg-bin/show_pathway?ko01200	Metabolism	turquoise	-0.826884363
TRINITY_DN20898_c1_g1	TRINITY_DN20898_c1_g1_i15	6659	K01895	ko00630	ACSS, acs	Glyoxylate and dicarboxylate metabolism	https://www.genome.jp/dbget-bin/www_bget?ko:K01895	https://www.kegg.jp/kegg-bin/show_pathway?ko00630	Metabolism	turquoise	-0.826884363
TRINITY_DN20898_c1_g1	TRINITY_DN20898_c1_g1_i15	6659	K01895	ko00620	ACSS, acs	Pyruvate metabolism	https://www.genome.jp/dbget-bin/www_bget?ko:K01895	https://www.kegg.jp/kegg-bin/show_pathway?ko00620	Metabolism	turquoise	-0.826884363
TRINITY_DN20898_c1_g1	TRINITY_DN20898_c1_g1_i15	6659	K01895	ko00720	ACSS, acs	Carbon fixation pathways in prokaryotes	https://www.genome.jp/dbget-bin/www_bget?ko:K01895	https://www.kegg.jp/kegg-bin/show_pathway?ko00720	Metabolism	turquoise	-0.826884363
TRINITY_DN20898_c1_g1	TRINITY_DN20898_c1_g1_i15	6659	K01895	ko01100	ACSS, acs	Metabolic pathways	https://www.genome.jp/dbget-bin/www_bget?ko:K01895	https://www.kegg.jp/kegg-bin/show_pathway?ko01100	Metabolism	turquoise	-0.826884363
TRINITY_DN20898_c1_g1	TRINITY_DN20898_c1_g1_i15	6659	K01895	ko01120	ACSS, acs	Microbial metabolism in diverse environments	https://www.genome.jp/dbget-bin/www_bget?ko:K01895	https://www.kegg.jp/kegg-bin/show_pathway?ko01120	Metabolism	turquoise	-0.826884363
TRINITY_DN20898_c1_g1	TRINITY_DN20898_c1_g1_i15	6659	K01895	ko01130	ACSS, acs	Biosynthesis of antibiotics	https://www.genome.jp/dbget-bin/www_bget?ko:K01895	https://www.kegg.jp/kegg-bin/show_pathway?ko01130	Metabolism	turquoise	-0.826884363
TRINITY_DN20898_c1_g1	TRINITY_DN20898_c1_g1_i15	6659	K01895	ko00640	ACSS, acs	Propanoate metabolism	https://www.genome.jp/dbget-bin/www_bget?ko:K01895	https://www.kegg.jp/kegg-bin/show_pathway?ko00640	Metabolism	turquoise	-0.826884363
TRINITY_DN20898_c1_g1	TRINITY_DN20898_c1_g1_i15	6659	K01895	ko01110	ACSS, acs	Biosynthesis of secondary metabolites	https://www.genome.jp/dbget-bin/www_bget?ko:K01895	https://www.kegg.jp/kegg-bin/show_pathway?ko01110	Metabolism	turquoise	-0.826884363
TRINITY_DN20898_c1_g1	TRINITY_DN20898_c1_g1_i15	6659	K01895	ko00010	ACSS, acs	Glycolysis / Gluconeogenesis	https://www.genome.jp/dbget-bin/www_bget?ko:K01895	https://www.kegg.jp/kegg-bin/show_pathway?ko00010	Metabolism	turquoise	-0.826884363
TRINITY_DN19289_c1_g1	TRINITY_DN19289_c1_g1_i21	6621	K03006	ko03020	RPB1, POLR2A	RNA polymerase	https://www.genome.jp/dbget-bin/www_bget?ko:K03006	https://www.kegg.jp/kegg-bin/show_pathway?ko03020	Genetic Information Processing	turquoise	-0.817362261
TRINITY_DN19289_c1_g1	TRINITY_DN19289_c1_g1_i21	6621	K03006	ko05016	RPB1, POLR2A	Huntington disease	https://www.genome.jp/dbget-bin/www_bget?ko:K03006	https://www.kegg.jp/kegg-bin/show_pathway?ko05016	Human Diseases	turquoise	-0.817362261
TRINITY_DN19289_c1_g1	TRINITY_DN19289_c1_g1_i33	6591	K03006	ko03020	RPB1, POLR2A	RNA polymerase	https://www.genome.jp/dbget-bin/www_bget?ko:K03006	https://www.kegg.jp/kegg-bin/show_pathway?ko03020	Genetic Information Processing	turquoise	-0.817362261
TRINITY_DN19289_c1_g1	TRINITY_DN19289_c1_g1_i33	6591	K03006	ko05016	RPB1, POLR2A	Huntington disease	https://www.genome.jp/dbget-bin/www_bget?ko:K03006	https://www.kegg.jp/kegg-bin/show_pathway?ko05016	Human Diseases	turquoise	-0.817362261
TRINITY_DN19289_c1_g1	TRINITY_DN19289_c1_g1_i43	6570	K03006	ko03020	RPB1, POLR2A	RNA polymerase	https://www.genome.jp/dbget-bin/www_bget?ko:K03006	https://www.kegg.jp/kegg-bin/show_pathway?ko03020	Genetic Information Processing	turquoise	-0.817362261
TRINITY_DN19289_c1_g1	TRINITY_DN19289_c1_g1_i43	6570	K03006	ko05016	RPB1, POLR2A	Huntington disease	https://www.genome.jp/dbget-bin/www_bget?ko:K03006	https://www.kegg.jp/kegg-bin/show_pathway?ko05016	Human Diseases	turquoise	-0.817362261
TRINITY_DN19289_c1_g1	TRINITY_DN19289_c1_g1_i29	6553	K03006	ko03020	RPB1, POLR2A	RNA polymerase	https://www.genome.jp/dbget-bin/www_bget?ko:K03006	https://www.kegg.jp/kegg-bin/show_pathway?ko03020	Genetic Information Processing	turquoise	-0.817362261
TRINITY_DN19289_c1_g1	TRINITY_DN19289_c1_g1_i29	6553	K03006	ko05016	RPB1, POLR2A	Huntington disease	https://www.genome.jp/dbget-bin/www_bget?ko:K03006	https://www.kegg.jp/kegg-bin/show_pathway?ko05016	Human Diseases	turquoise	-0.817362261
TRINITY_DN19289_c1_g1	TRINITY_DN19289_c1_g1_i1	6462	K03006	ko03020	RPB1, POLR2A	RNA polymerase	https://www.genome.jp/dbget-bin/www_bget?ko:K03006	https://www.kegg.jp/kegg-bin/show_pathway?ko03020	Genetic Information Processing	turquoise	-0.817362261
TRINITY_DN19289_c1_g1	TRINITY_DN19289_c1_g1_i1	6462	K03006	ko05016	RPB1, POLR2A	Huntington disease	https://www.genome.jp/dbget-bin/www_bget?ko:K03006	https://www.kegg.jp/kegg-bin/show_pathway?ko05016	Human Diseases	turquoise	-0.817362261
TRINITY_DN19289_c1_g1	TRINITY_DN19289_c1_g1_i44	6425	K03006	ko03020	RPB1, POLR2A	RNA polymerase	https://www.genome.jp/dbget-bin/www_bget?ko:K03006	https://www.kegg.jp/kegg-bin/show_pathway?ko03020	Genetic Information Processing	turquoise	-0.817362261
TRINITY_DN19289_c1_g1	TRINITY_DN19289_c1_g1_i44	6425	K03006	ko05016	RPB1, POLR2A	Huntington disease	https://www.genome.jp/dbget-bin/www_bget?ko:K03006	https://www.kegg.jp/kegg-bin/show_pathway?ko05016	Human Diseases	turquoise	-0.817362261
TRINITY_DN19289_c1_g1	TRINITY_DN19289_c1_g1_i24	6408	K03006	ko03020	RPB1, POLR2A	RNA polymerase	https://www.genome.jp/dbget-bin/www_bget?ko:K03006	https://www.kegg.jp/kegg-bin/show_pathway?ko03020	Genetic Information Processing	turquoise	-0.817362261
TRINITY_DN19289_c1_g1	TRINITY_DN19289_c1_g1_i24	6408	K03006	ko05016	RPB1, POLR2A	Huntington disease	https://www.genome.jp/dbget-bin/www_bget?ko:K03006	https://www.kegg.jp/kegg-bin/show_pathway?ko05016	Human Diseases	turquoise	-0.817362261
TRINITY_DN19574_c0_g1	TRINITY_DN19574_c0_g1_i9	6408	K00264	ko00910	GLT1	Nitrogen metabolism	https://www.genome.jp/dbget-bin/www_bget?ko:K00264	https://www.kegg.jp/kegg-bin/show_pathway?ko00910	Metabolism	turquoise	-0.107593199
TRINITY_DN19574_c0_g1	TRINITY_DN19574_c0_g1_i9	6408	K00264	ko01230	GLT1	Biosynthesis of amino acids	https://www.genome.jp/dbget-bin/www_bget?ko:K00264	https://www.kegg.jp/kegg-bin/show_pathway?ko01230	Metabolism	turquoise	-0.107593199
TRINITY_DN19574_c0_g1	TRINITY_DN19574_c0_g1_i9	6408	K00264	ko01100	GLT1	Metabolic pathways	https://www.genome.jp/dbget-bin/www_bget?ko:K00264	https://www.kegg.jp/kegg-bin/show_pathway?ko01100	Metabolism	turquoise	-0.107593199
TRINITY_DN19574_c0_g1	TRINITY_DN19574_c0_g1_i9	6408	K00264	ko01120	GLT1	Microbial metabolism in diverse environments	https://www.genome.jp/dbget-bin/www_bget?ko:K00264	https://www.kegg.jp/kegg-bin/show_pathway?ko01120	Metabolism	turquoise	-0.107593199
TRINITY_DN19574_c0_g1	TRINITY_DN19574_c0_g1_i9	6408	K00264	ko01130	GLT1	Biosynthesis of antibiotics	https://www.genome.jp/dbget-bin/www_bget?ko:K00264	https://www.kegg.jp/kegg-bin/show_pathway?ko01130	Metabolism	turquoise	-0.107593199
TRINITY_DN19574_c0_g1	TRINITY_DN19574_c0_g1_i9	6408	K00264	ko00250	GLT1	Alanine, aspartate and glutamate metabolism	https://www.genome.jp/dbget-bin/www_bget?ko:K00264	https://www.kegg.jp/kegg-bin/show_pathway?ko00250	Metabolism	turquoise	-0.107593199
TRINITY_DN19574_c0_g1	TRINITY_DN19574_c0_g1_i9	6408	K00264	ko01110	GLT1	Biosynthesis of secondary metabolites	https://www.genome.jp/dbget-bin/www_bget?ko:K00264	https://www.kegg.jp/kegg-bin/show_pathway?ko01110	Metabolism	turquoise	-0.107593199
TRINITY_DN20498_c2_g1	TRINITY_DN20498_c2_g1_i5	6333	K22913	ko00562	FIG4	Inositol phosphate metabolism	https://www.genome.jp/dbget-bin/www_bget?ko:K22913	https://www.kegg.jp/kegg-bin/show_pathway?ko00562	Metabolism	turquoise	-0.340908777
TRINITY_DN20498_c2_g1	TRINITY_DN20498_c2_g1_i5	6333	K22913	ko01100	FIG4	Metabolic pathways	https://www.genome.jp/dbget-bin/www_bget?ko:K22913	https://www.kegg.jp/kegg-bin/show_pathway?ko01100	Metabolism	turquoise	-0.340908777
TRINITY_DN19574_c0_g1	TRINITY_DN19574_c0_g1_i1	6330	K00264	ko00910	GLT1	Nitrogen metabolism	https://www.genome.jp/dbget-bin/www_bget?ko:K00264	https://www.kegg.jp/kegg-bin/show_pathway?ko00910	Metabolism	turquoise	-0.107593199
TRINITY_DN19574_c0_g1	TRINITY_DN19574_c0_g1_i1	6330	K00264	ko01230	GLT1	Biosynthesis of amino acids	https://www.genome.jp/dbget-bin/www_bget?ko:K00264	https://www.kegg.jp/kegg-bin/show_pathway?ko01230	Metabolism	turquoise	-0.107593199
TRINITY_DN19574_c0_g1	TRINITY_DN19574_c0_g1_i1	6330	K00264	ko01100	GLT1	Metabolic pathways	https://www.genome.jp/dbget-bin/www_bget?ko:K00264	https://www.kegg.jp/kegg-bin/show_pathway?ko01100	Metabolism	turquoise	-0.107593199
TRINITY_DN19574_c0_g1	TRINITY_DN19574_c0_g1_i1	6330	K00264	ko01120	GLT1	Microbial metabolism in diverse environments	https://www.genome.jp/dbget-bin/www_bget?ko:K00264	https://www.kegg.jp/kegg-bin/show_pathway?ko01120	Metabolism	turquoise	-0.107593199
TRINITY_DN19574_c0_g1	TRINITY_DN19574_c0_g1_i1	6330	K00264	ko01130	GLT1	Biosynthesis of antibiotics	https://www.genome.jp/dbget-bin/www_bget?ko:K00264	https://www.kegg.jp/kegg-bin/show_pathway?ko01130	Metabolism	turquoise	-0.107593199
TRINITY_DN19574_c0_g1	TRINITY_DN19574_c0_g1_i1	6330	K00264	ko00250	GLT1	Alanine, aspartate and glutamate metabolism	https://www.genome.jp/dbget-bin/www_bget?ko:K00264	https://www.kegg.jp/kegg-bin/show_pathway?ko00250	Metabolism	turquoise	-0.107593199
TRINITY_DN19574_c0_g1	TRINITY_DN19574_c0_g1_i1	6330	K00264	ko01110	GLT1	Biosynthesis of secondary metabolites	https://www.genome.jp/dbget-bin/www_bget?ko:K00264	https://www.kegg.jp/kegg-bin/show_pathway?ko01110	Metabolism	turquoise	-0.107593199
TRINITY_DN19466_c0_g1	TRINITY_DN19466_c0_g1_i2	6320	K11789	ko05170	VPRBP, DCAF1	Human immunodeficiency virus 1 infection	https://www.genome.jp/dbget-bin/www_bget?ko:K11789	https://www.kegg.jp/kegg-bin/show_pathway?ko05170	Metabolism	turquoise	-0.809818506
TRINITY_DN19289_c1_g1	TRINITY_DN19289_c1_g1_i14	6317	K03006	ko03020	RPB1, POLR2A	RNA polymerase	https://www.genome.jp/dbget-bin/www_bget?ko:K03006	https://www.kegg.jp/kegg-bin/show_pathway?ko03020	Genetic Information Processing	turquoise	-0.817362261
TRINITY_DN19289_c1_g1	TRINITY_DN19289_c1_g1_i14	6317	K03006	ko05016	RPB1, POLR2A	Huntington disease	https://www.genome.jp/dbget-bin/www_bget?ko:K03006	https://www.kegg.jp/kegg-bin/show_pathway?ko05016	Human Diseases	turquoise	-0.817362261
TRINITY_DN19466_c0_g1	TRINITY_DN19466_c0_g1_i1	6283	K11789	ko05170	VPRBP, DCAF1	Human immunodeficiency virus 1 infection	https://www.genome.jp/dbget-bin/www_bget?ko:K11789	https://www.kegg.jp/kegg-bin/show_pathway?ko05170	Metabolism	turquoise	-0.809818506
TRINITY_DN20498_c2_g1	TRINITY_DN20498_c2_g1_i2	6251	K22913	ko00562	FIG4	Inositol phosphate metabolism	https://www.genome.jp/dbget-bin/www_bget?ko:K22913	https://www.kegg.jp/kegg-bin/show_pathway?ko00562	Metabolism	turquoise	-0.340908777
TRINITY_DN20498_c2_g1	TRINITY_DN20498_c2_g1_i2	6251	K22913	ko01100	FIG4	Metabolic pathways	https://www.genome.jp/dbget-bin/www_bget?ko:K22913	https://www.kegg.jp/kegg-bin/show_pathway?ko01100	Metabolism	turquoise	-0.340908777
TRINITY_DN20057_c1_g1	TRINITY_DN20057_c1_g1_i3	6229	K04650	ko04919	NCOR1, N-CoR	Thyroid hormone signaling pathway	https://www.genome.jp/dbget-bin/www_bget?ko:K04650	https://www.kegg.jp/kegg-bin/show_pathway?ko04919	Organismal Systems	turquoise	-0.555155718
TRINITY_DN20057_c1_g1	TRINITY_DN20057_c1_g1_i3	6229	K04650	ko01522	NCOR1, N-CoR	Endocrine resistance	https://www.genome.jp/dbget-bin/www_bget?ko:K04650	https://www.kegg.jp/kegg-bin/show_pathway?ko01522	Human Diseases	turquoise	-0.555155718
TRINITY_DN20057_c1_g1	TRINITY_DN20057_c1_g1_i3	6229	K04650	ko05202	NCOR1, N-CoR	Transcriptional misregulation in cancer	https://www.genome.jp/dbget-bin/www_bget?ko:K04650	https://www.kegg.jp/kegg-bin/show_pathway?ko05202	Human Diseases	turquoise	-0.555155718
TRINITY_DN20498_c2_g1	TRINITY_DN20498_c2_g1_i3	6128	K22913	ko00562	FIG4	Inositol phosphate metabolism	https://www.genome.jp/dbget-bin/www_bget?ko:K22913	https://www.kegg.jp/kegg-bin/show_pathway?ko00562	Metabolism	turquoise	-0.340908777
TRINITY_DN20498_c2_g1	TRINITY_DN20498_c2_g1_i3	6128	K22913	ko01100	FIG4	Metabolic pathways	https://www.genome.jp/dbget-bin/www_bget?ko:K22913	https://www.kegg.jp/kegg-bin/show_pathway?ko01100	Metabolism	turquoise	-0.340908777
TRINITY_DN20057_c1_g1	TRINITY_DN20057_c1_g1_i1	6112	K04650	ko04919	NCOR1, N-CoR	Thyroid hormone signaling pathway	https://www.genome.jp/dbget-bin/www_bget?ko:K04650	https://www.kegg.jp/kegg-bin/show_pathway?ko04919	Organismal Systems	turquoise	-0.555155718
TRINITY_DN20057_c1_g1	TRINITY_DN20057_c1_g1_i1	6112	K04650	ko01522	NCOR1, N-CoR	Endocrine resistance	https://www.genome.jp/dbget-bin/www_bget?ko:K04650	https://www.kegg.jp/kegg-bin/show_pathway?ko01522	Human Diseases	turquoise	-0.555155718
TRINITY_DN20057_c1_g1	TRINITY_DN20057_c1_g1_i1	6112	K04650	ko05202	NCOR1, N-CoR	Transcriptional misregulation in cancer	https://www.genome.jp/dbget-bin/www_bget?ko:K04650	https://www.kegg.jp/kegg-bin/show_pathway?ko05202	Human Diseases	turquoise	-0.555155718
TRINITY_DN20057_c1_g1	TRINITY_DN20057_c1_g1_i2	6108	K04650	ko04919	NCOR1, N-CoR	Thyroid hormone signaling pathway	https://www.genome.jp/dbget-bin/www_bget?ko:K04650	https://www.kegg.jp/kegg-bin/show_pathway?ko04919	Organismal Systems	turquoise	-0.555155718
TRINITY_DN20057_c1_g1	TRINITY_DN20057_c1_g1_i2	6108	K04650	ko01522	NCOR1, N-CoR	Endocrine resistance	https://www.genome.jp/dbget-bin/www_bget?ko:K04650	https://www.kegg.jp/kegg-bin/show_pathway?ko01522	Human Diseases	turquoise	-0.555155718
TRINITY_DN20057_c1_g1	TRINITY_DN20057_c1_g1_i2	6108	K04650	ko05202	NCOR1, N-CoR	Transcriptional misregulation in cancer	https://www.genome.jp/dbget-bin/www_bget?ko:K04650	https://www.kegg.jp/kegg-bin/show_pathway?ko05202	Human Diseases	turquoise	-0.555155718
TRINITY_DN20436_c4_g2	TRINITY_DN20436_c4_g2_i3	5736	K01952	ko00230	PFAS, purL	Purine metabolism	https://www.genome.jp/dbget-bin/www_bget?ko:K01952	https://www.kegg.jp/kegg-bin/show_pathway?ko00230	Metabolism	turquoise	0.559645059
TRINITY_DN20436_c4_g2	TRINITY_DN20436_c4_g2_i3	5736	K01952	ko01110	PFAS, purL	Biosynthesis of secondary metabolites	https://www.genome.jp/dbget-bin/www_bget?ko:K01952	https://www.kegg.jp/kegg-bin/show_pathway?ko01110	Metabolism	turquoise	0.559645059
TRINITY_DN20436_c4_g2	TRINITY_DN20436_c4_g2_i3	5736	K01952	ko01100	PFAS, purL	Metabolic pathways	https://www.genome.jp/dbget-bin/www_bget?ko:K01952	https://www.kegg.jp/kegg-bin/show_pathway?ko01100	Metabolism	turquoise	0.559645059
TRINITY_DN20436_c4_g2	TRINITY_DN20436_c4_g2_i3	5736	K01952	ko01130	PFAS, purL	Biosynthesis of antibiotics	https://www.genome.jp/dbget-bin/www_bget?ko:K01952	https://www.kegg.jp/kegg-bin/show_pathway?ko01130	Metabolism	turquoise	0.559645059
TRINITY_DN20898_c1_g1	TRINITY_DN20898_c1_g1_i14	5689	K01895	ko00680	ACSS, acs	Methane metabolism	https://www.genome.jp/dbget-bin/www_bget?ko:K01895	https://www.kegg.jp/kegg-bin/show_pathway?ko00680	Metabolism	turquoise	-0.826884363
TRINITY_DN20898_c1_g1	TRINITY_DN20898_c1_g1_i14	5689	K01895	ko01200	ACSS, acs	Carbon metabolism	https://www.genome.jp/dbget-bin/www_bget?ko:K01895	https://www.kegg.jp/kegg-bin/show_pathway?ko01200	Metabolism	turquoise	-0.826884363
TRINITY_DN20898_c1_g1	TRINITY_DN20898_c1_g1_i14	5689	K01895	ko00630	ACSS, acs	Glyoxylate and dicarboxylate metabolism	https://www.genome.jp/dbget-bin/www_bget?ko:K01895	https://www.kegg.jp/kegg-bin/show_pathway?ko00630	Metabolism	turquoise	-0.826884363
TRINITY_DN20898_c1_g1	TRINITY_DN20898_c1_g1_i14	5689	K01895	ko00620	ACSS, acs	Pyruvate metabolism	https://www.genome.jp/dbget-bin/www_bget?ko:K01895	https://www.kegg.jp/kegg-bin/show_pathway?ko00620	Metabolism	turquoise	-0.826884363
TRINITY_DN20898_c1_g1	TRINITY_DN20898_c1_g1_i14	5689	K01895	ko00720	ACSS, acs	Carbon fixation pathways in prokaryotes	https://www.genome.jp/dbget-bin/www_bget?ko:K01895	https://www.kegg.jp/kegg-bin/show_pathway?ko00720	Metabolism	turquoise	-0.826884363
TRINITY_DN20898_c1_g1	TRINITY_DN20898_c1_g1_i14	5689	K01895	ko01100	ACSS, acs	Metabolic pathways	https://www.genome.jp/dbget-bin/www_bget?ko:K01895	https://www.kegg.jp/kegg-bin/show_pathway?ko01100	Metabolism	turquoise	-0.826884363
TRINITY_DN20898_c1_g1	TRINITY_DN20898_c1_g1_i14	5689	K01895	ko01120	ACSS, acs	Microbial metabolism in diverse environments	https://www.genome.jp/dbget-bin/www_bget?ko:K01895	https://www.kegg.jp/kegg-bin/show_pathway?ko01120	Metabolism	turquoise	-0.826884363
TRINITY_DN20898_c1_g1	TRINITY_DN20898_c1_g1_i14	5689	K01895	ko01130	ACSS, acs	Biosynthesis of antibiotics	https://www.genome.jp/dbget-bin/www_bget?ko:K01895	https://www.kegg.jp/kegg-bin/show_pathway?ko01130	Metabolism	turquoise	-0.826884363
TRINITY_DN20898_c1_g1	TRINITY_DN20898_c1_g1_i14	5689	K01895	ko00640	ACSS, acs	Propanoate metabolism	https://www.genome.jp/dbget-bin/www_bget?ko:K01895	https://www.kegg.jp/kegg-bin/show_pathway?ko00640	Metabolism	turquoise	-0.826884363
TRINITY_DN20898_c1_g1	TRINITY_DN20898_c1_g1_i14	5689	K01895	ko01110	ACSS, acs	Biosynthesis of secondary metabolites	https://www.genome.jp/dbget-bin/www_bget?ko:K01895	https://www.kegg.jp/kegg-bin/show_pathway?ko01110	Metabolism	turquoise	-0.826884363
TRINITY_DN20898_c1_g1	TRINITY_DN20898_c1_g1_i14	5689	K01895	ko00010	ACSS, acs	Glycolysis / Gluconeogenesis	https://www.genome.jp/dbget-bin/www_bget?ko:K01895	https://www.kegg.jp/kegg-bin/show_pathway?ko00010	Metabolism	turquoise	-0.826884363
TRINITY_DN20898_c1_g1	TRINITY_DN20898_c1_g1_i17	5687	K01895	ko00680	ACSS, acs	Methane metabolism	https://www.genome.jp/dbget-bin/www_bget?ko:K01895	https://www.kegg.jp/kegg-bin/show_pathway?ko00680	Metabolism	turquoise	-0.826884363
TRINITY_DN20898_c1_g1	TRINITY_DN20898_c1_g1_i17	5687	K01895	ko01200	ACSS, acs	Carbon metabolism	https://www.genome.jp/dbget-bin/www_bget?ko:K01895	https://www.kegg.jp/kegg-bin/show_pathway?ko01200	Metabolism	turquoise	-0.826884363
TRINITY_DN20898_c1_g1	TRINITY_DN20898_c1_g1_i17	5687	K01895	ko00630	ACSS, acs	Glyoxylate and dicarboxylate metabolism	https://www.genome.jp/dbget-bin/www_bget?ko:K01895	https://www.kegg.jp/kegg-bin/show_pathway?ko00630	Metabolism	turquoise	-0.826884363
TRINITY_DN20898_c1_g1	TRINITY_DN20898_c1_g1_i17	5687	K01895	ko00620	ACSS, acs	Pyruvate metabolism	https://www.genome.jp/dbget-bin/www_bget?ko:K01895	https://www.kegg.jp/kegg-bin/show_pathway?ko00620	Metabolism	turquoise	-0.826884363
TRINITY_DN20898_c1_g1	TRINITY_DN20898_c1_g1_i17	5687	K01895	ko00720	ACSS, acs	Carbon fixation pathways in prokaryotes	https://www.genome.jp/dbget-bin/www_bget?ko:K01895	https://www.kegg.jp/kegg-bin/show_pathway?ko00720	Metabolism	turquoise	-0.826884363
TRINITY_DN20898_c1_g1	TRINITY_DN20898_c1_g1_i17	5687	K01895	ko01100	ACSS, acs	Metabolic pathways	https://www.genome.jp/dbget-bin/www_bget?ko:K01895	https://www.kegg.jp/kegg-bin/show_pathway?ko01100	Metabolism	turquoise	-0.826884363
TRINITY_DN20898_c1_g1	TRINITY_DN20898_c1_g1_i17	5687	K01895	ko01120	ACSS, acs	Microbial metabolism in diverse environments	https://www.genome.jp/dbget-bin/www_bget?ko:K01895	https://www.kegg.jp/kegg-bin/show_pathway?ko01120	Metabolism	turquoise	-0.826884363
TRINITY_DN20898_c1_g1	TRINITY_DN20898_c1_g1_i17	5687	K01895	ko01130	ACSS, acs	Biosynthesis of antibiotics	https://www.genome.jp/dbget-bin/www_bget?ko:K01895	https://www.kegg.jp/kegg-bin/show_pathway?ko01130	Metabolism	turquoise	-0.826884363
TRINITY_DN20898_c1_g1	TRINITY_DN20898_c1_g1_i17	5687	K01895	ko00640	ACSS, acs	Propanoate metabolism	https://www.genome.jp/dbget-bin/www_bget?ko:K01895	https://www.kegg.jp/kegg-bin/show_pathway?ko00640	Metabolism	turquoise	-0.826884363
TRINITY_DN20898_c1_g1	TRINITY_DN20898_c1_g1_i17	5687	K01895	ko01110	ACSS, acs	Biosynthesis of secondary metabolites	https://www.genome.jp/dbget-bin/www_bget?ko:K01895	https://www.kegg.jp/kegg-bin/show_pathway?ko01110	Metabolism	turquoise	-0.826884363
TRINITY_DN20898_c1_g1	TRINITY_DN20898_c1_g1_i17	5687	K01895	ko00010	ACSS, acs	Glycolysis / Gluconeogenesis	https://www.genome.jp/dbget-bin/www_bget?ko:K01895	https://www.kegg.jp/kegg-bin/show_pathway?ko00010	Metabolism	turquoise	-0.826884363
TRINITY_DN20029_c0_g1	TRINITY_DN20029_c0_g1_i7	5659	K12471	ko04144	EPN	Endocytosis	https://www.genome.jp/dbget-bin/www_bget?ko:K12471	https://www.kegg.jp/kegg-bin/show_pathway?ko04144	Cellular Processes	turquoise	-0.751178203
TRINITY_DN20436_c4_g2	TRINITY_DN20436_c4_g2_i2	5653	K01952	ko00230	PFAS, purL	Purine metabolism	https://www.genome.jp/dbget-bin/www_bget?ko:K01952	https://www.kegg.jp/kegg-bin/show_pathway?ko00230	Metabolism	turquoise	0.559645059
TRINITY_DN20436_c4_g2	TRINITY_DN20436_c4_g2_i2	5653	K01952	ko01110	PFAS, purL	Biosynthesis of secondary metabolites	https://www.genome.jp/dbget-bin/www_bget?ko:K01952	https://www.kegg.jp/kegg-bin/show_pathway?ko01110	Metabolism	turquoise	0.559645059
TRINITY_DN20436_c4_g2	TRINITY_DN20436_c4_g2_i2	5653	K01952	ko01100	PFAS, purL	Metabolic pathways	https://www.genome.jp/dbget-bin/www_bget?ko:K01952	https://www.kegg.jp/kegg-bin/show_pathway?ko01100	Metabolism	turquoise	0.559645059
TRINITY_DN20436_c4_g2	TRINITY_DN20436_c4_g2_i2	5653	K01952	ko01130	PFAS, purL	Biosynthesis of antibiotics	https://www.genome.jp/dbget-bin/www_bget?ko:K01952	https://www.kegg.jp/kegg-bin/show_pathway?ko01130	Metabolism	turquoise	0.559645059
TRINITY_DN20029_c0_g1	TRINITY_DN20029_c0_g1_i15	5612	K12471	ko04144	EPN	Endocytosis	https://www.genome.jp/dbget-bin/www_bget?ko:K12471	https://www.kegg.jp/kegg-bin/show_pathway?ko04144	Cellular Processes	turquoise	-0.751178203
TRINITY_DN20498_c2_g1	TRINITY_DN20498_c2_g1_i4	5609	K22913	ko00562	FIG4	Inositol phosphate metabolism	https://www.genome.jp/dbget-bin/www_bget?ko:K22913	https://www.kegg.jp/kegg-bin/show_pathway?ko00562	Metabolism	turquoise	-0.340908777
TRINITY_DN20498_c2_g1	TRINITY_DN20498_c2_g1_i4	5609	K22913	ko01100	FIG4	Metabolic pathways	https://www.genome.jp/dbget-bin/www_bget?ko:K22913	https://www.kegg.jp/kegg-bin/show_pathway?ko01100	Metabolism	turquoise	-0.340908777
TRINITY_DN19018_c3_g1	TRINITY_DN19018_c3_g1_i4	5599	K01115	ko00564	PLD1_2	Glycerophospholipid metabolism	https://www.genome.jp/dbget-bin/www_bget?ko:K01115	https://www.kegg.jp/kegg-bin/show_pathway?ko00564	Metabolism	turquoise	0.053379273
TRINITY_DN19018_c3_g1	TRINITY_DN19018_c3_g1_i4	5599	K01115	ko04024	PLD1_2	cAMP signaling pathway	https://www.genome.jp/dbget-bin/www_bget?ko:K01115	https://www.kegg.jp/kegg-bin/show_pathway?ko04024	Environmental Information Processing	turquoise	0.053379273
TRINITY_DN19018_c3_g1	TRINITY_DN19018_c3_g1_i4	5599	K01115	ko04072	PLD1_2	Phospholipase D signaling pathway	https://www.genome.jp/dbget-bin/www_bget?ko:K01115	https://www.kegg.jp/kegg-bin/show_pathway?ko04072	Environmental Information Processing	turquoise	0.053379273
TRINITY_DN19018_c3_g1	TRINITY_DN19018_c3_g1_i4	5599	K01115	ko04144	PLD1_2	Endocytosis	https://www.genome.jp/dbget-bin/www_bget?ko:K01115	https://www.kegg.jp/kegg-bin/show_pathway?ko04144	Cellular Processes	turquoise	0.053379273
TRINITY_DN19018_c3_g1	TRINITY_DN19018_c3_g1_i4	5599	K01115	ko05231	PLD1_2	Choline metabolism in cancer	https://www.genome.jp/dbget-bin/www_bget?ko:K01115	https://www.kegg.jp/kegg-bin/show_pathway?ko05231	Human Diseases	turquoise	0.053379273
TRINITY_DN19018_c3_g1	TRINITY_DN19018_c3_g1_i4	5599	K01115	ko00565	PLD1_2	Ether lipid metabolism	https://www.genome.jp/dbget-bin/www_bget?ko:K01115	https://www.kegg.jp/kegg-bin/show_pathway?ko00565	Metabolism	turquoise	0.053379273
TRINITY_DN19018_c3_g1	TRINITY_DN19018_c3_g1_i4	5599	K01115	ko01100	PLD1_2	Metabolic pathways	https://www.genome.jp/dbget-bin/www_bget?ko:K01115	https://www.kegg.jp/kegg-bin/show_pathway?ko01100	Metabolism	turquoise	0.053379273
TRINITY_DN19018_c3_g1	TRINITY_DN19018_c3_g1_i4	5599	K01115	ko04928	PLD1_2	Parathyroid hormone synthesis, secretion and action	https://www.genome.jp/dbget-bin/www_bget?ko:K01115	https://www.kegg.jp/kegg-bin/show_pathway?ko04928	Organismal Systems	turquoise	0.053379273
TRINITY_DN19018_c3_g1	TRINITY_DN19018_c3_g1_i4	5599	K01115	ko04912	PLD1_2	GnRH signaling pathway	https://www.genome.jp/dbget-bin/www_bget?ko:K01115	https://www.kegg.jp/kegg-bin/show_pathway?ko04912	Organismal Systems	turquoise	0.053379273
TRINITY_DN19018_c3_g1	TRINITY_DN19018_c3_g1_i4	5599	K01115	ko04071	PLD1_2	Sphingolipid signaling pathway	https://www.genome.jp/dbget-bin/www_bget?ko:K01115	https://www.kegg.jp/kegg-bin/show_pathway?ko04071	Environmental Information Processing	turquoise	0.053379273
TRINITY_DN19018_c3_g1	TRINITY_DN19018_c3_g1_i4	5599	K01115	ko04666	PLD1_2	Fc gamma R-mediated phagocytosis	https://www.genome.jp/dbget-bin/www_bget?ko:K01115	https://www.kegg.jp/kegg-bin/show_pathway?ko04666	Organismal Systems	turquoise	0.053379273
TRINITY_DN19018_c3_g1	TRINITY_DN19018_c3_g1_i4	5599	K01115	ko04014	PLD1_2	Ras signaling pathway	https://www.genome.jp/dbget-bin/www_bget?ko:K01115	https://www.kegg.jp/kegg-bin/show_pathway?ko04014	Environmental Information Processing	turquoise	0.053379273
TRINITY_DN19018_c3_g1	TRINITY_DN19018_c3_g1_i4	5599	K01115	ko01110	PLD1_2	Biosynthesis of secondary metabolites	https://www.genome.jp/dbget-bin/www_bget?ko:K01115	https://www.kegg.jp/kegg-bin/show_pathway?ko01110	Metabolism	turquoise	0.053379273
TRINITY_DN19018_c3_g1	TRINITY_DN19018_c3_g1_i4	5599	K01115	ko04724	PLD1_2	Glutamatergic synapse	https://www.genome.jp/dbget-bin/www_bget?ko:K01115	https://www.kegg.jp/kegg-bin/show_pathway?ko04724	Organismal Systems	turquoise	0.053379273
TRINITY_DN19942_c1_g2	TRINITY_DN19942_c1_g2_i6	5587	K02365	ko04113	ESP1	Meiosis - yeast	https://www.genome.jp/dbget-bin/www_bget?ko:K02365	https://www.kegg.jp/kegg-bin/show_pathway?ko04113	Cellular Processes	turquoise	-0.784336161
TRINITY_DN19942_c1_g2	TRINITY_DN19942_c1_g2_i6	5587	K02365	ko05166	ESP1	Human T-cell leukemia virus 1 infection	https://www.genome.jp/dbget-bin/www_bget?ko:K02365	https://www.kegg.jp/kegg-bin/show_pathway?ko05166	Human Diseases	turquoise	-0.784336161
TRINITY_DN19942_c1_g2	TRINITY_DN19942_c1_g2_i6	5587	K02365	ko04111	ESP1	Cell cycle - yeast	https://www.genome.jp/dbget-bin/www_bget?ko:K02365	https://www.kegg.jp/kegg-bin/show_pathway?ko04111	Cellular Processes	turquoise	-0.784336161
TRINITY_DN19942_c1_g2	TRINITY_DN19942_c1_g2_i6	5587	K02365	ko04114	ESP1	Oocyte meiosis	https://www.genome.jp/dbget-bin/www_bget?ko:K02365	https://www.kegg.jp/kegg-bin/show_pathway?ko04114	Cellular Processes	turquoise	-0.784336161
TRINITY_DN19942_c1_g2	TRINITY_DN19942_c1_g2_i6	5587	K02365	ko04110	ESP1	Cell cycle	https://www.genome.jp/dbget-bin/www_bget?ko:K02365	https://www.kegg.jp/kegg-bin/show_pathway?ko04110	Cellular Processes	turquoise	-0.784336161
TRINITY_DN19828_c3_g1	TRINITY_DN19828_c3_g1_i19	5581	K15633	ko00260	gpmI	Glycine, serine and threonine metabolism	https://www.genome.jp/dbget-bin/www_bget?ko:K15633	https://www.kegg.jp/kegg-bin/show_pathway?ko00260	Metabolism	turquoise	-0.815957225
TRINITY_DN19828_c3_g1	TRINITY_DN19828_c3_g1_i19	5581	K15633	ko00680	gpmI	Methane metabolism	https://www.genome.jp/dbget-bin/www_bget?ko:K15633	https://www.kegg.jp/kegg-bin/show_pathway?ko00680	Metabolism	turquoise	-0.815957225
TRINITY_DN19828_c3_g1	TRINITY_DN19828_c3_g1_i19	5581	K15633	ko01230	gpmI	Biosynthesis of amino acids	https://www.genome.jp/dbget-bin/www_bget?ko:K15633	https://www.kegg.jp/kegg-bin/show_pathway?ko01230	Metabolism	turquoise	-0.815957225
TRINITY_DN19828_c3_g1	TRINITY_DN19828_c3_g1_i19	5581	K15633	ko01200	gpmI	Carbon metabolism	https://www.genome.jp/dbget-bin/www_bget?ko:K15633	https://www.kegg.jp/kegg-bin/show_pathway?ko01200	Metabolism	turquoise	-0.815957225
TRINITY_DN19828_c3_g1	TRINITY_DN19828_c3_g1_i19	5581	K15633	ko01100	gpmI	Metabolic pathways	https://www.genome.jp/dbget-bin/www_bget?ko:K15633	https://www.kegg.jp/kegg-bin/show_pathway?ko01100	Metabolism	turquoise	-0.815957225
TRINITY_DN19828_c3_g1	TRINITY_DN19828_c3_g1_i19	5581	K15633	ko01120	gpmI	Microbial metabolism in diverse environments	https://www.genome.jp/dbget-bin/www_bget?ko:K15633	https://www.kegg.jp/kegg-bin/show_pathway?ko01120	Metabolism	turquoise	-0.815957225
TRINITY_DN19828_c3_g1	TRINITY_DN19828_c3_g1_i19	5581	K15633	ko01130	gpmI	Biosynthesis of antibiotics	https://www.genome.jp/dbget-bin/www_bget?ko:K15633	https://www.kegg.jp/kegg-bin/show_pathway?ko01130	Metabolism	turquoise	-0.815957225
TRINITY_DN19828_c3_g1	TRINITY_DN19828_c3_g1_i19	5581	K15633	ko01110	gpmI	Biosynthesis of secondary metabolites	https://www.genome.jp/dbget-bin/www_bget?ko:K15633	https://www.kegg.jp/kegg-bin/show_pathway?ko01110	Metabolism	turquoise	-0.815957225
TRINITY_DN19828_c3_g1	TRINITY_DN19828_c3_g1_i19	5581	K15633	ko00010	gpmI	Glycolysis / Gluconeogenesis	https://www.genome.jp/dbget-bin/www_bget?ko:K15633	https://www.kegg.jp/kegg-bin/show_pathway?ko00010	Metabolism	turquoise	-0.815957225
TRINITY_DN20029_c0_g1	TRINITY_DN20029_c0_g1_i12	5559	K12471	ko04144	EPN	Endocytosis	https://www.genome.jp/dbget-bin/www_bget?ko:K12471	https://www.kegg.jp/kegg-bin/show_pathway?ko04144	Cellular Processes	turquoise	-0.751178203
TRINITY_DN20029_c0_g1	TRINITY_DN20029_c0_g1_i10	5552	K12471	ko04144	EPN	Endocytosis	https://www.genome.jp/dbget-bin/www_bget?ko:K12471	https://www.kegg.jp/kegg-bin/show_pathway?ko04144	Cellular Processes	turquoise	-0.751178203
TRINITY_DN19018_c3_g1	TRINITY_DN19018_c3_g1_i27	5523	K01115	ko00564	PLD1_2	Glycerophospholipid metabolism	https://www.genome.jp/dbget-bin/www_bget?ko:K01115	https://www.kegg.jp/kegg-bin/show_pathway?ko00564	Metabolism	turquoise	0.053379273
TRINITY_DN19018_c3_g1	TRINITY_DN19018_c3_g1_i27	5523	K01115	ko04024	PLD1_2	cAMP signaling pathway	https://www.genome.jp/dbget-bin/www_bget?ko:K01115	https://www.kegg.jp/kegg-bin/show_pathway?ko04024	Environmental Information Processing	turquoise	0.053379273
TRINITY_DN19018_c3_g1	TRINITY_DN19018_c3_g1_i27	5523	K01115	ko04072	PLD1_2	Phospholipase D signaling pathway	https://www.genome.jp/dbget-bin/www_bget?ko:K01115	https://www.kegg.jp/kegg-bin/show_pathway?ko04072	Environmental Information Processing	turquoise	0.053379273
TRINITY_DN19018_c3_g1	TRINITY_DN19018_c3_g1_i27	5523	K01115	ko04144	PLD1_2	Endocytosis	https://www.genome.jp/dbget-bin/www_bget?ko:K01115	https://www.kegg.jp/kegg-bin/show_pathway?ko04144	Cellular Processes	turquoise	0.053379273
TRINITY_DN19018_c3_g1	TRINITY_DN19018_c3_g1_i27	5523	K01115	ko05231	PLD1_2	Choline metabolism in cancer	https://www.genome.jp/dbget-bin/www_bget?ko:K01115	https://www.kegg.jp/kegg-bin/show_pathway?ko05231	Human Diseases	turquoise	0.053379273
TRINITY_DN19018_c3_g1	TRINITY_DN19018_c3_g1_i27	5523	K01115	ko00565	PLD1_2	Ether lipid metabolism	https://www.genome.jp/dbget-bin/www_bget?ko:K01115	https://www.kegg.jp/kegg-bin/show_pathway?ko00565	Metabolism	turquoise	0.053379273
TRINITY_DN19018_c3_g1	TRINITY_DN19018_c3_g1_i27	5523	K01115	ko01100	PLD1_2	Metabolic pathways	https://www.genome.jp/dbget-bin/www_bget?ko:K01115	https://www.kegg.jp/kegg-bin/show_pathway?ko01100	Metabolism	turquoise	0.053379273
TRINITY_DN19018_c3_g1	TRINITY_DN19018_c3_g1_i27	5523	K01115	ko04928	PLD1_2	Parathyroid hormone synthesis, secretion and action	https://www.genome.jp/dbget-bin/www_bget?ko:K01115	https://www.kegg.jp/kegg-bin/show_pathway?ko04928	Organismal Systems	turquoise	0.053379273
TRINITY_DN19018_c3_g1	TRINITY_DN19018_c3_g1_i27	5523	K01115	ko04912	PLD1_2	GnRH signaling pathway	https://www.genome.jp/dbget-bin/www_bget?ko:K01115	https://www.kegg.jp/kegg-bin/show_pathway?ko04912	Organismal Systems	turquoise	0.053379273
TRINITY_DN19018_c3_g1	TRINITY_DN19018_c3_g1_i27	5523	K01115	ko04071	PLD1_2	Sphingolipid signaling pathway	https://www.genome.jp/dbget-bin/www_bget?ko:K01115	https://www.kegg.jp/kegg-bin/show_pathway?ko04071	Environmental Information Processing	turquoise	0.053379273
TRINITY_DN19018_c3_g1	TRINITY_DN19018_c3_g1_i27	5523	K01115	ko04666	PLD1_2	Fc gamma R-mediated phagocytosis	https://www.genome.jp/dbget-bin/www_bget?ko:K01115	https://www.kegg.jp/kegg-bin/show_pathway?ko04666	Organismal Systems	turquoise	0.053379273
TRINITY_DN19018_c3_g1	TRINITY_DN19018_c3_g1_i27	5523	K01115	ko04014	PLD1_2	Ras signaling pathway	https://www.genome.jp/dbget-bin/www_bget?ko:K01115	https://www.kegg.jp/kegg-bin/show_pathway?ko04014	Environmental Information Processing	turquoise	0.053379273
TRINITY_DN19018_c3_g1	TRINITY_DN19018_c3_g1_i27	5523	K01115	ko01110	PLD1_2	Biosynthesis of secondary metabolites	https://www.genome.jp/dbget-bin/www_bget?ko:K01115	https://www.kegg.jp/kegg-bin/show_pathway?ko01110	Metabolism	turquoise	0.053379273
TRINITY_DN19018_c3_g1	TRINITY_DN19018_c3_g1_i27	5523	K01115	ko04724	PLD1_2	Glutamatergic synapse	https://www.genome.jp/dbget-bin/www_bget?ko:K01115	https://www.kegg.jp/kegg-bin/show_pathway?ko04724	Organismal Systems	turquoise	0.053379273
TRINITY_DN20029_c0_g1	TRINITY_DN20029_c0_g1_i8	5512	K12471	ko04144	EPN	Endocytosis	https://www.genome.jp/dbget-bin/www_bget?ko:K12471	https://www.kegg.jp/kegg-bin/show_pathway?ko04144	Cellular Processes	turquoise	-0.751178203
TRINITY_DN19018_c3_g1	TRINITY_DN19018_c3_g1_i20	5509	K01115	ko00564	PLD1_2	Glycerophospholipid metabolism	https://www.genome.jp/dbget-bin/www_bget?ko:K01115	https://www.kegg.jp/kegg-bin/show_pathway?ko00564	Metabolism	turquoise	0.053379273
TRINITY_DN19018_c3_g1	TRINITY_DN19018_c3_g1_i20	5509	K01115	ko04024	PLD1_2	cAMP signaling pathway	https://www.genome.jp/dbget-bin/www_bget?ko:K01115	https://www.kegg.jp/kegg-bin/show_pathway?ko04024	Environmental Information Processing	turquoise	0.053379273
TRINITY_DN19018_c3_g1	TRINITY_DN19018_c3_g1_i20	5509	K01115	ko04072	PLD1_2	Phospholipase D signaling pathway	https://www.genome.jp/dbget-bin/www_bget?ko:K01115	https://www.kegg.jp/kegg-bin/show_pathway?ko04072	Environmental Information Processing	turquoise	0.053379273
TRINITY_DN19018_c3_g1	TRINITY_DN19018_c3_g1_i20	5509	K01115	ko04144	PLD1_2	Endocytosis	https://www.genome.jp/dbget-bin/www_bget?ko:K01115	https://www.kegg.jp/kegg-bin/show_pathway?ko04144	Cellular Processes	turquoise	0.053379273
TRINITY_DN19018_c3_g1	TRINITY_DN19018_c3_g1_i20	5509	K01115	ko05231	PLD1_2	Choline metabolism in cancer	https://www.genome.jp/dbget-bin/www_bget?ko:K01115	https://www.kegg.jp/kegg-bin/show_pathway?ko05231	Human Diseases	turquoise	0.053379273
TRINITY_DN19018_c3_g1	TRINITY_DN19018_c3_g1_i20	5509	K01115	ko00565	PLD1_2	Ether lipid metabolism	https://www.genome.jp/dbget-bin/www_bget?ko:K01115	https://www.kegg.jp/kegg-bin/show_pathway?ko00565	Metabolism	turquoise	0.053379273
TRINITY_DN19018_c3_g1	TRINITY_DN19018_c3_g1_i20	5509	K01115	ko01100	PLD1_2	Metabolic pathways	https://www.genome.jp/dbget-bin/www_bget?ko:K01115	https://www.kegg.jp/kegg-bin/show_pathway?ko01100	Metabolism	turquoise	0.053379273
TRINITY_DN19018_c3_g1	TRINITY_DN19018_c3_g1_i20	5509	K01115	ko04928	PLD1_2	Parathyroid hormone synthesis, secretion and action	https://www.genome.jp/dbget-bin/www_bget?ko:K01115	https://www.kegg.jp/kegg-bin/show_pathway?ko04928	Organismal Systems	turquoise	0.053379273
TRINITY_DN19018_c3_g1	TRINITY_DN19018_c3_g1_i20	5509	K01115	ko04912	PLD1_2	GnRH signaling pathway	https://www.genome.jp/dbget-bin/www_bget?ko:K01115	https://www.kegg.jp/kegg-bin/show_pathway?ko04912	Organismal Systems	turquoise	0.053379273
TRINITY_DN19018_c3_g1	TRINITY_DN19018_c3_g1_i20	5509	K01115	ko04071	PLD1_2	Sphingolipid signaling pathway	https://www.genome.jp/dbget-bin/www_bget?ko:K01115	https://www.kegg.jp/kegg-bin/show_pathway?ko04071	Environmental Information Processing	turquoise	0.053379273
TRINITY_DN19018_c3_g1	TRINITY_DN19018_c3_g1_i20	5509	K01115	ko04666	PLD1_2	Fc gamma R-mediated phagocytosis	https://www.genome.jp/dbget-bin/www_bget?ko:K01115	https://www.kegg.jp/kegg-bin/show_pathway?ko04666	Organismal Systems	turquoise	0.053379273
TRINITY_DN19018_c3_g1	TRINITY_DN19018_c3_g1_i20	5509	K01115	ko04014	PLD1_2	Ras signaling pathway	https://www.genome.jp/dbget-bin/www_bget?ko:K01115	https://www.kegg.jp/kegg-bin/show_pathway?ko04014	Environmental Information Processing	turquoise	0.053379273
TRINITY_DN19018_c3_g1	TRINITY_DN19018_c3_g1_i20	5509	K01115	ko01110	PLD1_2	Biosynthesis of secondary metabolites	https://www.genome.jp/dbget-bin/www_bget?ko:K01115	https://www.kegg.jp/kegg-bin/show_pathway?ko01110	Metabolism	turquoise	0.053379273
TRINITY_DN19018_c3_g1	TRINITY_DN19018_c3_g1_i20	5509	K01115	ko04724	PLD1_2	Glutamatergic synapse	https://www.genome.jp/dbget-bin/www_bget?ko:K01115	https://www.kegg.jp/kegg-bin/show_pathway?ko04724	Organismal Systems	turquoise	0.053379273
TRINITY_DN19828_c3_g1	TRINITY_DN19828_c3_g1_i17	5476	K15633	ko00260	gpmI	Glycine, serine and threonine metabolism	https://www.genome.jp/dbget-bin/www_bget?ko:K15633	https://www.kegg.jp/kegg-bin/show_pathway?ko00260	Metabolism	turquoise	-0.815957225
TRINITY_DN19828_c3_g1	TRINITY_DN19828_c3_g1_i17	5476	K15633	ko00680	gpmI	Methane metabolism	https://www.genome.jp/dbget-bin/www_bget?ko:K15633	https://www.kegg.jp/kegg-bin/show_pathway?ko00680	Metabolism	turquoise	-0.815957225
TRINITY_DN19828_c3_g1	TRINITY_DN19828_c3_g1_i17	5476	K15633	ko01230	gpmI	Biosynthesis of amino acids	https://www.genome.jp/dbget-bin/www_bget?ko:K15633	https://www.kegg.jp/kegg-bin/show_pathway?ko01230	Metabolism	turquoise	-0.815957225
TRINITY_DN19828_c3_g1	TRINITY_DN19828_c3_g1_i17	5476	K15633	ko01200	gpmI	Carbon metabolism	https://www.genome.jp/dbget-bin/www_bget?ko:K15633	https://www.kegg.jp/kegg-bin/show_pathway?ko01200	Metabolism	turquoise	-0.815957225
TRINITY_DN19828_c3_g1	TRINITY_DN19828_c3_g1_i17	5476	K15633	ko01100	gpmI	Metabolic pathways	https://www.genome.jp/dbget-bin/www_bget?ko:K15633	https://www.kegg.jp/kegg-bin/show_pathway?ko01100	Metabolism	turquoise	-0.815957225
TRINITY_DN19828_c3_g1	TRINITY_DN19828_c3_g1_i17	5476	K15633	ko01120	gpmI	Microbial metabolism in diverse environments	https://www.genome.jp/dbget-bin/www_bget?ko:K15633	https://www.kegg.jp/kegg-bin/show_pathway?ko01120	Metabolism	turquoise	-0.815957225
TRINITY_DN19828_c3_g1	TRINITY_DN19828_c3_g1_i17	5476	K15633	ko01130	gpmI	Biosynthesis of antibiotics	https://www.genome.jp/dbget-bin/www_bget?ko:K15633	https://www.kegg.jp/kegg-bin/show_pathway?ko01130	Metabolism	turquoise	-0.815957225
TRINITY_DN19828_c3_g1	TRINITY_DN19828_c3_g1_i17	5476	K15633	ko01110	gpmI	Biosynthesis of secondary metabolites	https://www.genome.jp/dbget-bin/www_bget?ko:K15633	https://www.kegg.jp/kegg-bin/show_pathway?ko01110	Metabolism	turquoise	-0.815957225
TRINITY_DN19828_c3_g1	TRINITY_DN19828_c3_g1_i17	5476	K15633	ko00010	gpmI	Glycolysis / Gluconeogenesis	https://www.genome.jp/dbget-bin/www_bget?ko:K15633	https://www.kegg.jp/kegg-bin/show_pathway?ko00010	Metabolism	turquoise	-0.815957225
TRINITY_DN19942_c1_g2	TRINITY_DN19942_c1_g2_i10	5476	K02365	ko04113	ESP1	Meiosis - yeast	https://www.genome.jp/dbget-bin/www_bget?ko:K02365	https://www.kegg.jp/kegg-bin/show_pathway?ko04113	Cellular Processes	turquoise	-0.784336161
TRINITY_DN19942_c1_g2	TRINITY_DN19942_c1_g2_i10	5476	K02365	ko05166	ESP1	Human T-cell leukemia virus 1 infection	https://www.genome.jp/dbget-bin/www_bget?ko:K02365	https://www.kegg.jp/kegg-bin/show_pathway?ko05166	Human Diseases	turquoise	-0.784336161
TRINITY_DN19942_c1_g2	TRINITY_DN19942_c1_g2_i10	5476	K02365	ko04111	ESP1	Cell cycle - yeast	https://www.genome.jp/dbget-bin/www_bget?ko:K02365	https://www.kegg.jp/kegg-bin/show_pathway?ko04111	Cellular Processes	turquoise	-0.784336161
TRINITY_DN19942_c1_g2	TRINITY_DN19942_c1_g2_i10	5476	K02365	ko04114	ESP1	Oocyte meiosis	https://www.genome.jp/dbget-bin/www_bget?ko:K02365	https://www.kegg.jp/kegg-bin/show_pathway?ko04114	Cellular Processes	turquoise	-0.784336161
TRINITY_DN19942_c1_g2	TRINITY_DN19942_c1_g2_i10	5476	K02365	ko04110	ESP1	Cell cycle	https://www.genome.jp/dbget-bin/www_bget?ko:K02365	https://www.kegg.jp/kegg-bin/show_pathway?ko04110	Cellular Processes	turquoise	-0.784336161
TRINITY_DN20029_c0_g1	TRINITY_DN20029_c0_g1_i3	5452	K12471	ko04144	EPN	Endocytosis	https://www.genome.jp/dbget-bin/www_bget?ko:K12471	https://www.kegg.jp/kegg-bin/show_pathway?ko04144	Cellular Processes	turquoise	-0.751178203
TRINITY_DN19018_c3_g1	TRINITY_DN19018_c3_g1_i7	5433	K01115	ko00564	PLD1_2	Glycerophospholipid metabolism	https://www.genome.jp/dbget-bin/www_bget?ko:K01115	https://www.kegg.jp/kegg-bin/show_pathway?ko00564	Metabolism	turquoise	0.053379273
TRINITY_DN19018_c3_g1	TRINITY_DN19018_c3_g1_i7	5433	K01115	ko04024	PLD1_2	cAMP signaling pathway	https://www.genome.jp/dbget-bin/www_bget?ko:K01115	https://www.kegg.jp/kegg-bin/show_pathway?ko04024	Environmental Information Processing	turquoise	0.053379273
TRINITY_DN19018_c3_g1	TRINITY_DN19018_c3_g1_i7	5433	K01115	ko04072	PLD1_2	Phospholipase D signaling pathway	https://www.genome.jp/dbget-bin/www_bget?ko:K01115	https://www.kegg.jp/kegg-bin/show_pathway?ko04072	Environmental Information Processing	turquoise	0.053379273
TRINITY_DN19018_c3_g1	TRINITY_DN19018_c3_g1_i7	5433	K01115	ko04144	PLD1_2	Endocytosis	https://www.genome.jp/dbget-bin/www_bget?ko:K01115	https://www.kegg.jp/kegg-bin/show_pathway?ko04144	Cellular Processes	turquoise	0.053379273
TRINITY_DN19018_c3_g1	TRINITY_DN19018_c3_g1_i7	5433	K01115	ko05231	PLD1_2	Choline metabolism in cancer	https://www.genome.jp/dbget-bin/www_bget?ko:K01115	https://www.kegg.jp/kegg-bin/show_pathway?ko05231	Human Diseases	turquoise	0.053379273
TRINITY_DN19018_c3_g1	TRINITY_DN19018_c3_g1_i7	5433	K01115	ko00565	PLD1_2	Ether lipid metabolism	https://www.genome.jp/dbget-bin/www_bget?ko:K01115	https://www.kegg.jp/kegg-bin/show_pathway?ko00565	Metabolism	turquoise	0.053379273
TRINITY_DN19018_c3_g1	TRINITY_DN19018_c3_g1_i7	5433	K01115	ko01100	PLD1_2	Metabolic pathways	https://www.genome.jp/dbget-bin/www_bget?ko:K01115	https://www.kegg.jp/kegg-bin/show_pathway?ko01100	Metabolism	turquoise	0.053379273
TRINITY_DN19018_c3_g1	TRINITY_DN19018_c3_g1_i7	5433	K01115	ko04928	PLD1_2	Parathyroid hormone synthesis, secretion and action	https://www.genome.jp/dbget-bin/www_bget?ko:K01115	https://www.kegg.jp/kegg-bin/show_pathway?ko04928	Organismal Systems	turquoise	0.053379273
TRINITY_DN19018_c3_g1	TRINITY_DN19018_c3_g1_i7	5433	K01115	ko04912	PLD1_2	GnRH signaling pathway	https://www.genome.jp/dbget-bin/www_bget?ko:K01115	https://www.kegg.jp/kegg-bin/show_pathway?ko04912	Organismal Systems	turquoise	0.053379273
TRINITY_DN19018_c3_g1	TRINITY_DN19018_c3_g1_i7	5433	K01115	ko04071	PLD1_2	Sphingolipid signaling pathway	https://www.genome.jp/dbget-bin/www_bget?ko:K01115	https://www.kegg.jp/kegg-bin/show_pathway?ko04071	Environmental Information Processing	turquoise	0.053379273
TRINITY_DN19018_c3_g1	TRINITY_DN19018_c3_g1_i7	5433	K01115	ko04666	PLD1_2	Fc gamma R-mediated phagocytosis	https://www.genome.jp/dbget-bin/www_bget?ko:K01115	https://www.kegg.jp/kegg-bin/show_pathway?ko04666	Organismal Systems	turquoise	0.053379273
TRINITY_DN19018_c3_g1	TRINITY_DN19018_c3_g1_i7	5433	K01115	ko04014	PLD1_2	Ras signaling pathway	https://www.genome.jp/dbget-bin/www_bget?ko:K01115	https://www.kegg.jp/kegg-bin/show_pathway?ko04014	Environmental Information Processing	turquoise	0.053379273
TRINITY_DN19018_c3_g1	TRINITY_DN19018_c3_g1_i7	5433	K01115	ko01110	PLD1_2	Biosynthesis of secondary metabolites	https://www.genome.jp/dbget-bin/www_bget?ko:K01115	https://www.kegg.jp/kegg-bin/show_pathway?ko01110	Metabolism	turquoise	0.053379273
TRINITY_DN19018_c3_g1	TRINITY_DN19018_c3_g1_i7	5433	K01115	ko04724	PLD1_2	Glutamatergic synapse	https://www.genome.jp/dbget-bin/www_bget?ko:K01115	https://www.kegg.jp/kegg-bin/show_pathway?ko04724	Organismal Systems	turquoise	0.053379273
TRINITY_DN19018_c3_g1	TRINITY_DN19018_c3_g1_i25	5433	K01115	ko00564	PLD1_2	Glycerophospholipid metabolism	https://www.genome.jp/dbget-bin/www_bget?ko:K01115	https://www.kegg.jp/kegg-bin/show_pathway?ko00564	Metabolism	turquoise	0.053379273
TRINITY_DN19018_c3_g1	TRINITY_DN19018_c3_g1_i25	5433	K01115	ko04024	PLD1_2	cAMP signaling pathway	https://www.genome.jp/dbget-bin/www_bget?ko:K01115	https://www.kegg.jp/kegg-bin/show_pathway?ko04024	Environmental Information Processing	turquoise	0.053379273
TRINITY_DN19018_c3_g1	TRINITY_DN19018_c3_g1_i25	5433	K01115	ko04072	PLD1_2	Phospholipase D signaling pathway	https://www.genome.jp/dbget-bin/www_bget?ko:K01115	https://www.kegg.jp/kegg-bin/show_pathway?ko04072	Environmental Information Processing	turquoise	0.053379273
TRINITY_DN19018_c3_g1	TRINITY_DN19018_c3_g1_i25	5433	K01115	ko04144	PLD1_2	Endocytosis	https://www.genome.jp/dbget-bin/www_bget?ko:K01115	https://www.kegg.jp/kegg-bin/show_pathway?ko04144	Cellular Processes	turquoise	0.053379273
TRINITY_DN19018_c3_g1	TRINITY_DN19018_c3_g1_i25	5433	K01115	ko05231	PLD1_2	Choline metabolism in cancer	https://www.genome.jp/dbget-bin/www_bget?ko:K01115	https://www.kegg.jp/kegg-bin/show_pathway?ko05231	Human Diseases	turquoise	0.053379273
TRINITY_DN19018_c3_g1	TRINITY_DN19018_c3_g1_i25	5433	K01115	ko00565	PLD1_2	Ether lipid metabolism	https://www.genome.jp/dbget-bin/www_bget?ko:K01115	https://www.kegg.jp/kegg-bin/show_pathway?ko00565	Metabolism	turquoise	0.053379273
TRINITY_DN19018_c3_g1	TRINITY_DN19018_c3_g1_i25	5433	K01115	ko01100	PLD1_2	Metabolic pathways	https://www.genome.jp/dbget-bin/www_bget?ko:K01115	https://www.kegg.jp/kegg-bin/show_pathway?ko01100	Metabolism	turquoise	0.053379273
TRINITY_DN19018_c3_g1	TRINITY_DN19018_c3_g1_i25	5433	K01115	ko04928	PLD1_2	Parathyroid hormone synthesis, secretion and action	https://www.genome.jp/dbget-bin/www_bget?ko:K01115	https://www.kegg.jp/kegg-bin/show_pathway?ko04928	Organismal Systems	turquoise	0.053379273
TRINITY_DN19018_c3_g1	TRINITY_DN19018_c3_g1_i25	5433	K01115	ko04912	PLD1_2	GnRH signaling pathway	https://www.genome.jp/dbget-bin/www_bget?ko:K01115	https://www.kegg.jp/kegg-bin/show_pathway?ko04912	Organismal Systems	turquoise	0.053379273
TRINITY_DN19018_c3_g1	TRINITY_DN19018_c3_g1_i25	5433	K01115	ko04071	PLD1_2	Sphingolipid signaling pathway	https://www.genome.jp/dbget-bin/www_bget?ko:K01115	https://www.kegg.jp/kegg-bin/show_pathway?ko04071	Environmental Information Processing	turquoise	0.053379273
TRINITY_DN19018_c3_g1	TRINITY_DN19018_c3_g1_i25	5433	K01115	ko04666	PLD1_2	Fc gamma R-mediated phagocytosis	https://www.genome.jp/dbget-bin/www_bget?ko:K01115	https://www.kegg.jp/kegg-bin/show_pathway?ko04666	Organismal Systems	turquoise	0.053379273
TRINITY_DN19018_c3_g1	TRINITY_DN19018_c3_g1_i25	5433	K01115	ko04014	PLD1_2	Ras signaling pathway	https://www.genome.jp/dbget-bin/www_bget?ko:K01115	https://www.kegg.jp/kegg-bin/show_pathway?ko04014	Environmental Information Processing	turquoise	0.053379273
TRINITY_DN19018_c3_g1	TRINITY_DN19018_c3_g1_i25	5433	K01115	ko01110	PLD1_2	Biosynthesis of secondary metabolites	https://www.genome.jp/dbget-bin/www_bget?ko:K01115	https://www.kegg.jp/kegg-bin/show_pathway?ko01110	Metabolism	turquoise	0.053379273
TRINITY_DN19018_c3_g1	TRINITY_DN19018_c3_g1_i25	5433	K01115	ko04724	PLD1_2	Glutamatergic synapse	https://www.genome.jp/dbget-bin/www_bget?ko:K01115	https://www.kegg.jp/kegg-bin/show_pathway?ko04724	Organismal Systems	turquoise	0.053379273
TRINITY_DN19828_c3_g1	TRINITY_DN19828_c3_g1_i10	5423	K15633	ko00260	gpmI	Glycine, serine and threonine metabolism	https://www.genome.jp/dbget-bin/www_bget?ko:K15633	https://www.kegg.jp/kegg-bin/show_pathway?ko00260	Metabolism	turquoise	-0.815957225
TRINITY_DN19828_c3_g1	TRINITY_DN19828_c3_g1_i10	5423	K15633	ko00680	gpmI	Methane metabolism	https://www.genome.jp/dbget-bin/www_bget?ko:K15633	https://www.kegg.jp/kegg-bin/show_pathway?ko00680	Metabolism	turquoise	-0.815957225
TRINITY_DN19828_c3_g1	TRINITY_DN19828_c3_g1_i10	5423	K15633	ko01230	gpmI	Biosynthesis of amino acids	https://www.genome.jp/dbget-bin/www_bget?ko:K15633	https://www.kegg.jp/kegg-bin/show_pathway?ko01230	Metabolism	turquoise	-0.815957225
TRINITY_DN19828_c3_g1	TRINITY_DN19828_c3_g1_i10	5423	K15633	ko01200	gpmI	Carbon metabolism	https://www.genome.jp/dbget-bin/www_bget?ko:K15633	https://www.kegg.jp/kegg-bin/show_pathway?ko01200	Metabolism	turquoise	-0.815957225
TRINITY_DN19828_c3_g1	TRINITY_DN19828_c3_g1_i10	5423	K15633	ko01100	gpmI	Metabolic pathways	https://www.genome.jp/dbget-bin/www_bget?ko:K15633	https://www.kegg.jp/kegg-bin/show_pathway?ko01100	Metabolism	turquoise	-0.815957225
TRINITY_DN19828_c3_g1	TRINITY_DN19828_c3_g1_i10	5423	K15633	ko01120	gpmI	Microbial metabolism in diverse environments	https://www.genome.jp/dbget-bin/www_bget?ko:K15633	https://www.kegg.jp/kegg-bin/show_pathway?ko01120	Metabolism	turquoise	-0.815957225
TRINITY_DN19828_c3_g1	TRINITY_DN19828_c3_g1_i10	5423	K15633	ko01130	gpmI	Biosynthesis of antibiotics	https://www.genome.jp/dbget-bin/www_bget?ko:K15633	https://www.kegg.jp/kegg-bin/show_pathway?ko01130	Metabolism	turquoise	-0.815957225
TRINITY_DN19828_c3_g1	TRINITY_DN19828_c3_g1_i10	5423	K15633	ko01110	gpmI	Biosynthesis of secondary metabolites	https://www.genome.jp/dbget-bin/www_bget?ko:K15633	https://www.kegg.jp/kegg-bin/show_pathway?ko01110	Metabolism	turquoise	-0.815957225
TRINITY_DN19828_c3_g1	TRINITY_DN19828_c3_g1_i10	5423	K15633	ko00010	gpmI	Glycolysis / Gluconeogenesis	https://www.genome.jp/dbget-bin/www_bget?ko:K15633	https://www.kegg.jp/kegg-bin/show_pathway?ko00010	Metabolism	turquoise	-0.815957225
TRINITY_DN19018_c3_g1	TRINITY_DN19018_c3_g1_i17	5402	K01115	ko00564	PLD1_2	Glycerophospholipid metabolism	https://www.genome.jp/dbget-bin/www_bget?ko:K01115	https://www.kegg.jp/kegg-bin/show_pathway?ko00564	Metabolism	turquoise	0.053379273
TRINITY_DN19018_c3_g1	TRINITY_DN19018_c3_g1_i17	5402	K01115	ko04024	PLD1_2	cAMP signaling pathway	https://www.genome.jp/dbget-bin/www_bget?ko:K01115	https://www.kegg.jp/kegg-bin/show_pathway?ko04024	Environmental Information Processing	turquoise	0.053379273
TRINITY_DN19018_c3_g1	TRINITY_DN19018_c3_g1_i17	5402	K01115	ko04072	PLD1_2	Phospholipase D signaling pathway	https://www.genome.jp/dbget-bin/www_bget?ko:K01115	https://www.kegg.jp/kegg-bin/show_pathway?ko04072	Environmental Information Processing	turquoise	0.053379273
TRINITY_DN19018_c3_g1	TRINITY_DN19018_c3_g1_i17	5402	K01115	ko04144	PLD1_2	Endocytosis	https://www.genome.jp/dbget-bin/www_bget?ko:K01115	https://www.kegg.jp/kegg-bin/show_pathway?ko04144	Cellular Processes	turquoise	0.053379273
TRINITY_DN19018_c3_g1	TRINITY_DN19018_c3_g1_i17	5402	K01115	ko05231	PLD1_2	Choline metabolism in cancer	https://www.genome.jp/dbget-bin/www_bget?ko:K01115	https://www.kegg.jp/kegg-bin/show_pathway?ko05231	Human Diseases	turquoise	0.053379273
TRINITY_DN19018_c3_g1	TRINITY_DN19018_c3_g1_i17	5402	K01115	ko00565	PLD1_2	Ether lipid metabolism	https://www.genome.jp/dbget-bin/www_bget?ko:K01115	https://www.kegg.jp/kegg-bin/show_pathway?ko00565	Metabolism	turquoise	0.053379273
TRINITY_DN19018_c3_g1	TRINITY_DN19018_c3_g1_i17	5402	K01115	ko01100	PLD1_2	Metabolic pathways	https://www.genome.jp/dbget-bin/www_bget?ko:K01115	https://www.kegg.jp/kegg-bin/show_pathway?ko01100	Metabolism	turquoise	0.053379273
TRINITY_DN19018_c3_g1	TRINITY_DN19018_c3_g1_i17	5402	K01115	ko04928	PLD1_2	Parathyroid hormone synthesis, secretion and action	https://www.genome.jp/dbget-bin/www_bget?ko:K01115	https://www.kegg.jp/kegg-bin/show_pathway?ko04928	Organismal Systems	turquoise	0.053379273
TRINITY_DN19018_c3_g1	TRINITY_DN19018_c3_g1_i17	5402	K01115	ko04912	PLD1_2	GnRH signaling pathway	https://www.genome.jp/dbget-bin/www_bget?ko:K01115	https://www.kegg.jp/kegg-bin/show_pathway?ko04912	Organismal Systems	turquoise	0.053379273
TRINITY_DN19018_c3_g1	TRINITY_DN19018_c3_g1_i17	5402	K01115	ko04071	PLD1_2	Sphingolipid signaling pathway	https://www.genome.jp/dbget-bin/www_bget?ko:K01115	https://www.kegg.jp/kegg-bin/show_pathway?ko04071	Environmental Information Processing	turquoise	0.053379273
TRINITY_DN19018_c3_g1	TRINITY_DN19018_c3_g1_i17	5402	K01115	ko04666	PLD1_2	Fc gamma R-mediated phagocytosis	https://www.genome.jp/dbget-bin/www_bget?ko:K01115	https://www.kegg.jp/kegg-bin/show_pathway?ko04666	Organismal Systems	turquoise	0.053379273
TRINITY_DN19018_c3_g1	TRINITY_DN19018_c3_g1_i17	5402	K01115	ko04014	PLD1_2	Ras signaling pathway	https://www.genome.jp/dbget-bin/www_bget?ko:K01115	https://www.kegg.jp/kegg-bin/show_pathway?ko04014	Environmental Information Processing	turquoise	0.053379273
TRINITY_DN19018_c3_g1	TRINITY_DN19018_c3_g1_i17	5402	K01115	ko01110	PLD1_2	Biosynthesis of secondary metabolites	https://www.genome.jp/dbget-bin/www_bget?ko:K01115	https://www.kegg.jp/kegg-bin/show_pathway?ko01110	Metabolism	turquoise	0.053379273
TRINITY_DN19018_c3_g1	TRINITY_DN19018_c3_g1_i17	5402	K01115	ko04724	PLD1_2	Glutamatergic synapse	https://www.genome.jp/dbget-bin/www_bget?ko:K01115	https://www.kegg.jp/kegg-bin/show_pathway?ko04724	Organismal Systems	turquoise	0.053379273
TRINITY_DN19018_c3_g1	TRINITY_DN19018_c3_g1_i8	5357	K01115	ko00564	PLD1_2	Glycerophospholipid metabolism	https://www.genome.jp/dbget-bin/www_bget?ko:K01115	https://www.kegg.jp/kegg-bin/show_pathway?ko00564	Metabolism	turquoise	0.053379273
TRINITY_DN19018_c3_g1	TRINITY_DN19018_c3_g1_i8	5357	K01115	ko04024	PLD1_2	cAMP signaling pathway	https://www.genome.jp/dbget-bin/www_bget?ko:K01115	https://www.kegg.jp/kegg-bin/show_pathway?ko04024	Environmental Information Processing	turquoise	0.053379273
TRINITY_DN19018_c3_g1	TRINITY_DN19018_c3_g1_i8	5357	K01115	ko04072	PLD1_2	Phospholipase D signaling pathway	https://www.genome.jp/dbget-bin/www_bget?ko:K01115	https://www.kegg.jp/kegg-bin/show_pathway?ko04072	Environmental Information Processing	turquoise	0.053379273
TRINITY_DN19018_c3_g1	TRINITY_DN19018_c3_g1_i8	5357	K01115	ko04144	PLD1_2	Endocytosis	https://www.genome.jp/dbget-bin/www_bget?ko:K01115	https://www.kegg.jp/kegg-bin/show_pathway?ko04144	Cellular Processes	turquoise	0.053379273
TRINITY_DN19018_c3_g1	TRINITY_DN19018_c3_g1_i8	5357	K01115	ko05231	PLD1_2	Choline metabolism in cancer	https://www.genome.jp/dbget-bin/www_bget?ko:K01115	https://www.kegg.jp/kegg-bin/show_pathway?ko05231	Human Diseases	turquoise	0.053379273
TRINITY_DN19018_c3_g1	TRINITY_DN19018_c3_g1_i8	5357	K01115	ko00565	PLD1_2	Ether lipid metabolism	https://www.genome.jp/dbget-bin/www_bget?ko:K01115	https://www.kegg.jp/kegg-bin/show_pathway?ko00565	Metabolism	turquoise	0.053379273
TRINITY_DN19018_c3_g1	TRINITY_DN19018_c3_g1_i8	5357	K01115	ko01100	PLD1_2	Metabolic pathways	https://www.genome.jp/dbget-bin/www_bget?ko:K01115	https://www.kegg.jp/kegg-bin/show_pathway?ko01100	Metabolism	turquoise	0.053379273
TRINITY_DN19018_c3_g1	TRINITY_DN19018_c3_g1_i8	5357	K01115	ko04928	PLD1_2	Parathyroid hormone synthesis, secretion and action	https://www.genome.jp/dbget-bin/www_bget?ko:K01115	https://www.kegg.jp/kegg-bin/show_pathway?ko04928	Organismal Systems	turquoise	0.053379273
TRINITY_DN19018_c3_g1	TRINITY_DN19018_c3_g1_i8	5357	K01115	ko04912	PLD1_2	GnRH signaling pathway	https://www.genome.jp/dbget-bin/www_bget?ko:K01115	https://www.kegg.jp/kegg-bin/show_pathway?ko04912	Organismal Systems	turquoise	0.053379273
TRINITY_DN19018_c3_g1	TRINITY_DN19018_c3_g1_i8	5357	K01115	ko04071	PLD1_2	Sphingolipid signaling pathway	https://www.genome.jp/dbget-bin/www_bget?ko:K01115	https://www.kegg.jp/kegg-bin/show_pathway?ko04071	Environmental Information Processing	turquoise	0.053379273
TRINITY_DN19018_c3_g1	TRINITY_DN19018_c3_g1_i8	5357	K01115	ko04666	PLD1_2	Fc gamma R-mediated phagocytosis	https://www.genome.jp/dbget-bin/www_bget?ko:K01115	https://www.kegg.jp/kegg-bin/show_pathway?ko04666	Organismal Systems	turquoise	0.053379273
TRINITY_DN19018_c3_g1	TRINITY_DN19018_c3_g1_i8	5357	K01115	ko04014	PLD1_2	Ras signaling pathway	https://www.genome.jp/dbget-bin/www_bget?ko:K01115	https://www.kegg.jp/kegg-bin/show_pathway?ko04014	Environmental Information Processing	turquoise	0.053379273
TRINITY_DN19018_c3_g1	TRINITY_DN19018_c3_g1_i8	5357	K01115	ko01110	PLD1_2	Biosynthesis of secondary metabolites	https://www.genome.jp/dbget-bin/www_bget?ko:K01115	https://www.kegg.jp/kegg-bin/show_pathway?ko01110	Metabolism	turquoise	0.053379273
TRINITY_DN19018_c3_g1	TRINITY_DN19018_c3_g1_i8	5357	K01115	ko04724	PLD1_2	Glutamatergic synapse	https://www.genome.jp/dbget-bin/www_bget?ko:K01115	https://www.kegg.jp/kegg-bin/show_pathway?ko04724	Organismal Systems	turquoise	0.053379273
TRINITY_DN19828_c3_g1	TRINITY_DN19828_c3_g1_i11	5353	K15633	ko00260	gpmI	Glycine, serine and threonine metabolism	https://www.genome.jp/dbget-bin/www_bget?ko:K15633	https://www.kegg.jp/kegg-bin/show_pathway?ko00260	Metabolism	turquoise	-0.815957225
TRINITY_DN19828_c3_g1	TRINITY_DN19828_c3_g1_i11	5353	K15633	ko00680	gpmI	Methane metabolism	https://www.genome.jp/dbget-bin/www_bget?ko:K15633	https://www.kegg.jp/kegg-bin/show_pathway?ko00680	Metabolism	turquoise	-0.815957225
TRINITY_DN19828_c3_g1	TRINITY_DN19828_c3_g1_i11	5353	K15633	ko01230	gpmI	Biosynthesis of amino acids	https://www.genome.jp/dbget-bin/www_bget?ko:K15633	https://www.kegg.jp/kegg-bin/show_pathway?ko01230	Metabolism	turquoise	-0.815957225
TRINITY_DN19828_c3_g1	TRINITY_DN19828_c3_g1_i11	5353	K15633	ko01200	gpmI	Carbon metabolism	https://www.genome.jp/dbget-bin/www_bget?ko:K15633	https://www.kegg.jp/kegg-bin/show_pathway?ko01200	Metabolism	turquoise	-0.815957225
TRINITY_DN19828_c3_g1	TRINITY_DN19828_c3_g1_i11	5353	K15633	ko01100	gpmI	Metabolic pathways	https://www.genome.jp/dbget-bin/www_bget?ko:K15633	https://www.kegg.jp/kegg-bin/show_pathway?ko01100	Metabolism	turquoise	-0.815957225
TRINITY_DN19828_c3_g1	TRINITY_DN19828_c3_g1_i11	5353	K15633	ko01120	gpmI	Microbial metabolism in diverse environments	https://www.genome.jp/dbget-bin/www_bget?ko:K15633	https://www.kegg.jp/kegg-bin/show_pathway?ko01120	Metabolism	turquoise	-0.815957225
TRINITY_DN19828_c3_g1	TRINITY_DN19828_c3_g1_i11	5353	K15633	ko01130	gpmI	Biosynthesis of antibiotics	https://www.genome.jp/dbget-bin/www_bget?ko:K15633	https://www.kegg.jp/kegg-bin/show_pathway?ko01130	Metabolism	turquoise	-0.815957225
TRINITY_DN19828_c3_g1	TRINITY_DN19828_c3_g1_i11	5353	K15633	ko01110	gpmI	Biosynthesis of secondary metabolites	https://www.genome.jp/dbget-bin/www_bget?ko:K15633	https://www.kegg.jp/kegg-bin/show_pathway?ko01110	Metabolism	turquoise	-0.815957225
TRINITY_DN19828_c3_g1	TRINITY_DN19828_c3_g1_i11	5353	K15633	ko00010	gpmI	Glycolysis / Gluconeogenesis	https://www.genome.jp/dbget-bin/www_bget?ko:K15633	https://www.kegg.jp/kegg-bin/show_pathway?ko00010	Metabolism	turquoise	-0.815957225
TRINITY_DN19942_c1_g2	TRINITY_DN19942_c1_g2_i4	5347	K02365	ko04113	ESP1	Meiosis - yeast	https://www.genome.jp/dbget-bin/www_bget?ko:K02365	https://www.kegg.jp/kegg-bin/show_pathway?ko04113	Cellular Processes	turquoise	-0.784336161
TRINITY_DN19942_c1_g2	TRINITY_DN19942_c1_g2_i4	5347	K02365	ko05166	ESP1	Human T-cell leukemia virus 1 infection	https://www.genome.jp/dbget-bin/www_bget?ko:K02365	https://www.kegg.jp/kegg-bin/show_pathway?ko05166	Human Diseases	turquoise	-0.784336161
TRINITY_DN19942_c1_g2	TRINITY_DN19942_c1_g2_i4	5347	K02365	ko04111	ESP1	Cell cycle - yeast	https://www.genome.jp/dbget-bin/www_bget?ko:K02365	https://www.kegg.jp/kegg-bin/show_pathway?ko04111	Cellular Processes	turquoise	-0.784336161
TRINITY_DN19942_c1_g2	TRINITY_DN19942_c1_g2_i4	5347	K02365	ko04114	ESP1	Oocyte meiosis	https://www.genome.jp/dbget-bin/www_bget?ko:K02365	https://www.kegg.jp/kegg-bin/show_pathway?ko04114	Cellular Processes	turquoise	-0.784336161
TRINITY_DN19942_c1_g2	TRINITY_DN19942_c1_g2_i4	5347	K02365	ko04110	ESP1	Cell cycle	https://www.genome.jp/dbget-bin/www_bget?ko:K02365	https://www.kegg.jp/kegg-bin/show_pathway?ko04110	Cellular Processes	turquoise	-0.784336161
TRINITY_DN19018_c3_g1	TRINITY_DN19018_c3_g1_i6	5326	K01115	ko00564	PLD1_2	Glycerophospholipid metabolism	https://www.genome.jp/dbget-bin/www_bget?ko:K01115	https://www.kegg.jp/kegg-bin/show_pathway?ko00564	Metabolism	turquoise	0.053379273
TRINITY_DN19018_c3_g1	TRINITY_DN19018_c3_g1_i6	5326	K01115	ko04024	PLD1_2	cAMP signaling pathway	https://www.genome.jp/dbget-bin/www_bget?ko:K01115	https://www.kegg.jp/kegg-bin/show_pathway?ko04024	Environmental Information Processing	turquoise	0.053379273
TRINITY_DN19018_c3_g1	TRINITY_DN19018_c3_g1_i6	5326	K01115	ko04072	PLD1_2	Phospholipase D signaling pathway	https://www.genome.jp/dbget-bin/www_bget?ko:K01115	https://www.kegg.jp/kegg-bin/show_pathway?ko04072	Environmental Information Processing	turquoise	0.053379273
TRINITY_DN19018_c3_g1	TRINITY_DN19018_c3_g1_i6	5326	K01115	ko04144	PLD1_2	Endocytosis	https://www.genome.jp/dbget-bin/www_bget?ko:K01115	https://www.kegg.jp/kegg-bin/show_pathway?ko04144	Cellular Processes	turquoise	0.053379273
TRINITY_DN19018_c3_g1	TRINITY_DN19018_c3_g1_i6	5326	K01115	ko05231	PLD1_2	Choline metabolism in cancer	https://www.genome.jp/dbget-bin/www_bget?ko:K01115	https://www.kegg.jp/kegg-bin/show_pathway?ko05231	Human Diseases	turquoise	0.053379273
TRINITY_DN19018_c3_g1	TRINITY_DN19018_c3_g1_i6	5326	K01115	ko00565	PLD1_2	Ether lipid metabolism	https://www.genome.jp/dbget-bin/www_bget?ko:K01115	https://www.kegg.jp/kegg-bin/show_pathway?ko00565	Metabolism	turquoise	0.053379273
TRINITY_DN19018_c3_g1	TRINITY_DN19018_c3_g1_i6	5326	K01115	ko01100	PLD1_2	Metabolic pathways	https://www.genome.jp/dbget-bin/www_bget?ko:K01115	https://www.kegg.jp/kegg-bin/show_pathway?ko01100	Metabolism	turquoise	0.053379273
TRINITY_DN19018_c3_g1	TRINITY_DN19018_c3_g1_i6	5326	K01115	ko04928	PLD1_2	Parathyroid hormone synthesis, secretion and action	https://www.genome.jp/dbget-bin/www_bget?ko:K01115	https://www.kegg.jp/kegg-bin/show_pathway?ko04928	Organismal Systems	turquoise	0.053379273
TRINITY_DN19018_c3_g1	TRINITY_DN19018_c3_g1_i6	5326	K01115	ko04912	PLD1_2	GnRH signaling pathway	https://www.genome.jp/dbget-bin/www_bget?ko:K01115	https://www.kegg.jp/kegg-bin/show_pathway?ko04912	Organismal Systems	turquoise	0.053379273
TRINITY_DN19018_c3_g1	TRINITY_DN19018_c3_g1_i6	5326	K01115	ko04071	PLD1_2	Sphingolipid signaling pathway	https://www.genome.jp/dbget-bin/www_bget?ko:K01115	https://www.kegg.jp/kegg-bin/show_pathway?ko04071	Environmental Information Processing	turquoise	0.053379273
TRINITY_DN19018_c3_g1	TRINITY_DN19018_c3_g1_i6	5326	K01115	ko04666	PLD1_2	Fc gamma R-mediated phagocytosis	https://www.genome.jp/dbget-bin/www_bget?ko:K01115	https://www.kegg.jp/kegg-bin/show_pathway?ko04666	Organismal Systems	turquoise	0.053379273
TRINITY_DN19018_c3_g1	TRINITY_DN19018_c3_g1_i6	5326	K01115	ko04014	PLD1_2	Ras signaling pathway	https://www.genome.jp/dbget-bin/www_bget?ko:K01115	https://www.kegg.jp/kegg-bin/show_pathway?ko04014	Environmental Information Processing	turquoise	0.053379273
TRINITY_DN19018_c3_g1	TRINITY_DN19018_c3_g1_i6	5326	K01115	ko01110	PLD1_2	Biosynthesis of secondary metabolites	https://www.genome.jp/dbget-bin/www_bget?ko:K01115	https://www.kegg.jp/kegg-bin/show_pathway?ko01110	Metabolism	turquoise	0.053379273
TRINITY_DN19018_c3_g1	TRINITY_DN19018_c3_g1_i6	5326	K01115	ko04724	PLD1_2	Glutamatergic synapse	https://www.genome.jp/dbget-bin/www_bget?ko:K01115	https://www.kegg.jp/kegg-bin/show_pathway?ko04724	Organismal Systems	turquoise	0.053379273
TRINITY_DN19828_c3_g1	TRINITY_DN19828_c3_g1_i15	5318	K15633	ko00260	gpmI	Glycine, serine and threonine metabolism	https://www.genome.jp/dbget-bin/www_bget?ko:K15633	https://www.kegg.jp/kegg-bin/show_pathway?ko00260	Metabolism	turquoise	-0.815957225
TRINITY_DN19828_c3_g1	TRINITY_DN19828_c3_g1_i15	5318	K15633	ko00680	gpmI	Methane metabolism	https://www.genome.jp/dbget-bin/www_bget?ko:K15633	https://www.kegg.jp/kegg-bin/show_pathway?ko00680	Metabolism	turquoise	-0.815957225
TRINITY_DN19828_c3_g1	TRINITY_DN19828_c3_g1_i15	5318	K15633	ko01230	gpmI	Biosynthesis of amino acids	https://www.genome.jp/dbget-bin/www_bget?ko:K15633	https://www.kegg.jp/kegg-bin/show_pathway?ko01230	Metabolism	turquoise	-0.815957225
TRINITY_DN19828_c3_g1	TRINITY_DN19828_c3_g1_i15	5318	K15633	ko01200	gpmI	Carbon metabolism	https://www.genome.jp/dbget-bin/www_bget?ko:K15633	https://www.kegg.jp/kegg-bin/show_pathway?ko01200	Metabolism	turquoise	-0.815957225
TRINITY_DN19828_c3_g1	TRINITY_DN19828_c3_g1_i15	5318	K15633	ko01100	gpmI	Metabolic pathways	https://www.genome.jp/dbget-bin/www_bget?ko:K15633	https://www.kegg.jp/kegg-bin/show_pathway?ko01100	Metabolism	turquoise	-0.815957225
TRINITY_DN19828_c3_g1	TRINITY_DN19828_c3_g1_i15	5318	K15633	ko01120	gpmI	Microbial metabolism in diverse environments	https://www.genome.jp/dbget-bin/www_bget?ko:K15633	https://www.kegg.jp/kegg-bin/show_pathway?ko01120	Metabolism	turquoise	-0.815957225
TRINITY_DN19828_c3_g1	TRINITY_DN19828_c3_g1_i15	5318	K15633	ko01130	gpmI	Biosynthesis of antibiotics	https://www.genome.jp/dbget-bin/www_bget?ko:K15633	https://www.kegg.jp/kegg-bin/show_pathway?ko01130	Metabolism	turquoise	-0.815957225
TRINITY_DN19828_c3_g1	TRINITY_DN19828_c3_g1_i15	5318	K15633	ko01110	gpmI	Biosynthesis of secondary metabolites	https://www.genome.jp/dbget-bin/www_bget?ko:K15633	https://www.kegg.jp/kegg-bin/show_pathway?ko01110	Metabolism	turquoise	-0.815957225
TRINITY_DN19828_c3_g1	TRINITY_DN19828_c3_g1_i15	5318	K15633	ko00010	gpmI	Glycolysis / Gluconeogenesis	https://www.genome.jp/dbget-bin/www_bget?ko:K15633	https://www.kegg.jp/kegg-bin/show_pathway?ko00010	Metabolism	turquoise	-0.815957225
TRINITY_DN19018_c3_g1	TRINITY_DN19018_c3_g1_i15	5312	K01115	ko00564	PLD1_2	Glycerophospholipid metabolism	https://www.genome.jp/dbget-bin/www_bget?ko:K01115	https://www.kegg.jp/kegg-bin/show_pathway?ko00564	Metabolism	turquoise	0.053379273
TRINITY_DN19018_c3_g1	TRINITY_DN19018_c3_g1_i15	5312	K01115	ko04024	PLD1_2	cAMP signaling pathway	https://www.genome.jp/dbget-bin/www_bget?ko:K01115	https://www.kegg.jp/kegg-bin/show_pathway?ko04024	Environmental Information Processing	turquoise	0.053379273
TRINITY_DN19018_c3_g1	TRINITY_DN19018_c3_g1_i15	5312	K01115	ko04072	PLD1_2	Phospholipase D signaling pathway	https://www.genome.jp/dbget-bin/www_bget?ko:K01115	https://www.kegg.jp/kegg-bin/show_pathway?ko04072	Environmental Information Processing	turquoise	0.053379273
TRINITY_DN19018_c3_g1	TRINITY_DN19018_c3_g1_i15	5312	K01115	ko04144	PLD1_2	Endocytosis	https://www.genome.jp/dbget-bin/www_bget?ko:K01115	https://www.kegg.jp/kegg-bin/show_pathway?ko04144	Cellular Processes	turquoise	0.053379273
TRINITY_DN19018_c3_g1	TRINITY_DN19018_c3_g1_i15	5312	K01115	ko05231	PLD1_2	Choline metabolism in cancer	https://www.genome.jp/dbget-bin/www_bget?ko:K01115	https://www.kegg.jp/kegg-bin/show_pathway?ko05231	Human Diseases	turquoise	0.053379273
TRINITY_DN19018_c3_g1	TRINITY_DN19018_c3_g1_i15	5312	K01115	ko00565	PLD1_2	Ether lipid metabolism	https://www.genome.jp/dbget-bin/www_bget?ko:K01115	https://www.kegg.jp/kegg-bin/show_pathway?ko00565	Metabolism	turquoise	0.053379273
TRINITY_DN19018_c3_g1	TRINITY_DN19018_c3_g1_i15	5312	K01115	ko01100	PLD1_2	Metabolic pathways	https://www.genome.jp/dbget-bin/www_bget?ko:K01115	https://www.kegg.jp/kegg-bin/show_pathway?ko01100	Metabolism	turquoise	0.053379273
TRINITY_DN19018_c3_g1	TRINITY_DN19018_c3_g1_i15	5312	K01115	ko04928	PLD1_2	Parathyroid hormone synthesis, secretion and action	https://www.genome.jp/dbget-bin/www_bget?ko:K01115	https://www.kegg.jp/kegg-bin/show_pathway?ko04928	Organismal Systems	turquoise	0.053379273
TRINITY_DN19018_c3_g1	TRINITY_DN19018_c3_g1_i15	5312	K01115	ko04912	PLD1_2	GnRH signaling pathway	https://www.genome.jp/dbget-bin/www_bget?ko:K01115	https://www.kegg.jp/kegg-bin/show_pathway?ko04912	Organismal Systems	turquoise	0.053379273
TRINITY_DN19018_c3_g1	TRINITY_DN19018_c3_g1_i15	5312	K01115	ko04071	PLD1_2	Sphingolipid signaling pathway	https://www.genome.jp/dbget-bin/www_bget?ko:K01115	https://www.kegg.jp/kegg-bin/show_pathway?ko04071	Environmental Information Processing	turquoise	0.053379273
TRINITY_DN19018_c3_g1	TRINITY_DN19018_c3_g1_i15	5312	K01115	ko04666	PLD1_2	Fc gamma R-mediated phagocytosis	https://www.genome.jp/dbget-bin/www_bget?ko:K01115	https://www.kegg.jp/kegg-bin/show_pathway?ko04666	Organismal Systems	turquoise	0.053379273
TRINITY_DN19018_c3_g1	TRINITY_DN19018_c3_g1_i15	5312	K01115	ko04014	PLD1_2	Ras signaling pathway	https://www.genome.jp/dbget-bin/www_bget?ko:K01115	https://www.kegg.jp/kegg-bin/show_pathway?ko04014	Environmental Information Processing	turquoise	0.053379273
TRINITY_DN19018_c3_g1	TRINITY_DN19018_c3_g1_i15	5312	K01115	ko01110	PLD1_2	Biosynthesis of secondary metabolites	https://www.genome.jp/dbget-bin/www_bget?ko:K01115	https://www.kegg.jp/kegg-bin/show_pathway?ko01110	Metabolism	turquoise	0.053379273
TRINITY_DN19018_c3_g1	TRINITY_DN19018_c3_g1_i15	5312	K01115	ko04724	PLD1_2	Glutamatergic synapse	https://www.genome.jp/dbget-bin/www_bget?ko:K01115	https://www.kegg.jp/kegg-bin/show_pathway?ko04724	Organismal Systems	turquoise	0.053379273
TRINITY_DN19828_c3_g1	TRINITY_DN19828_c3_g1_i12	5306	K15633	ko00260	gpmI	Glycine, serine and threonine metabolism	https://www.genome.jp/dbget-bin/www_bget?ko:K15633	https://www.kegg.jp/kegg-bin/show_pathway?ko00260	Metabolism	turquoise	-0.815957225
TRINITY_DN19828_c3_g1	TRINITY_DN19828_c3_g1_i12	5306	K15633	ko00680	gpmI	Methane metabolism	https://www.genome.jp/dbget-bin/www_bget?ko:K15633	https://www.kegg.jp/kegg-bin/show_pathway?ko00680	Metabolism	turquoise	-0.815957225
TRINITY_DN19828_c3_g1	TRINITY_DN19828_c3_g1_i12	5306	K15633	ko01230	gpmI	Biosynthesis of amino acids	https://www.genome.jp/dbget-bin/www_bget?ko:K15633	https://www.kegg.jp/kegg-bin/show_pathway?ko01230	Metabolism	turquoise	-0.815957225
TRINITY_DN19828_c3_g1	TRINITY_DN19828_c3_g1_i12	5306	K15633	ko01200	gpmI	Carbon metabolism	https://www.genome.jp/dbget-bin/www_bget?ko:K15633	https://www.kegg.jp/kegg-bin/show_pathway?ko01200	Metabolism	turquoise	-0.815957225
TRINITY_DN19828_c3_g1	TRINITY_DN19828_c3_g1_i12	5306	K15633	ko01100	gpmI	Metabolic pathways	https://www.genome.jp/dbget-bin/www_bget?ko:K15633	https://www.kegg.jp/kegg-bin/show_pathway?ko01100	Metabolism	turquoise	-0.815957225
TRINITY_DN19828_c3_g1	TRINITY_DN19828_c3_g1_i12	5306	K15633	ko01120	gpmI	Microbial metabolism in diverse environments	https://www.genome.jp/dbget-bin/www_bget?ko:K15633	https://www.kegg.jp/kegg-bin/show_pathway?ko01120	Metabolism	turquoise	-0.815957225
TRINITY_DN19828_c3_g1	TRINITY_DN19828_c3_g1_i12	5306	K15633	ko01130	gpmI	Biosynthesis of antibiotics	https://www.genome.jp/dbget-bin/www_bget?ko:K15633	https://www.kegg.jp/kegg-bin/show_pathway?ko01130	Metabolism	turquoise	-0.815957225
TRINITY_DN19828_c3_g1	TRINITY_DN19828_c3_g1_i12	5306	K15633	ko01110	gpmI	Biosynthesis of secondary metabolites	https://www.genome.jp/dbget-bin/www_bget?ko:K15633	https://www.kegg.jp/kegg-bin/show_pathway?ko01110	Metabolism	turquoise	-0.815957225
TRINITY_DN19828_c3_g1	TRINITY_DN19828_c3_g1_i12	5306	K15633	ko00010	gpmI	Glycolysis / Gluconeogenesis	https://www.genome.jp/dbget-bin/www_bget?ko:K15633	https://www.kegg.jp/kegg-bin/show_pathway?ko00010	Metabolism	turquoise	-0.815957225
TRINITY_DN19018_c3_g1	TRINITY_DN19018_c3_g1_i29	5262	K01115	ko00564	PLD1_2	Glycerophospholipid metabolism	https://www.genome.jp/dbget-bin/www_bget?ko:K01115	https://www.kegg.jp/kegg-bin/show_pathway?ko00564	Metabolism	turquoise	0.053379273
TRINITY_DN19018_c3_g1	TRINITY_DN19018_c3_g1_i29	5262	K01115	ko04024	PLD1_2	cAMP signaling pathway	https://www.genome.jp/dbget-bin/www_bget?ko:K01115	https://www.kegg.jp/kegg-bin/show_pathway?ko04024	Environmental Information Processing	turquoise	0.053379273
TRINITY_DN19018_c3_g1	TRINITY_DN19018_c3_g1_i29	5262	K01115	ko04072	PLD1_2	Phospholipase D signaling pathway	https://www.genome.jp/dbget-bin/www_bget?ko:K01115	https://www.kegg.jp/kegg-bin/show_pathway?ko04072	Environmental Information Processing	turquoise	0.053379273
TRINITY_DN19018_c3_g1	TRINITY_DN19018_c3_g1_i29	5262	K01115	ko04144	PLD1_2	Endocytosis	https://www.genome.jp/dbget-bin/www_bget?ko:K01115	https://www.kegg.jp/kegg-bin/show_pathway?ko04144	Cellular Processes	turquoise	0.053379273
TRINITY_DN19018_c3_g1	TRINITY_DN19018_c3_g1_i29	5262	K01115	ko05231	PLD1_2	Choline metabolism in cancer	https://www.genome.jp/dbget-bin/www_bget?ko:K01115	https://www.kegg.jp/kegg-bin/show_pathway?ko05231	Human Diseases	turquoise	0.053379273
TRINITY_DN19018_c3_g1	TRINITY_DN19018_c3_g1_i29	5262	K01115	ko00565	PLD1_2	Ether lipid metabolism	https://www.genome.jp/dbget-bin/www_bget?ko:K01115	https://www.kegg.jp/kegg-bin/show_pathway?ko00565	Metabolism	turquoise	0.053379273
TRINITY_DN19018_c3_g1	TRINITY_DN19018_c3_g1_i29	5262	K01115	ko01100	PLD1_2	Metabolic pathways	https://www.genome.jp/dbget-bin/www_bget?ko:K01115	https://www.kegg.jp/kegg-bin/show_pathway?ko01100	Metabolism	turquoise	0.053379273
TRINITY_DN19018_c3_g1	TRINITY_DN19018_c3_g1_i29	5262	K01115	ko04928	PLD1_2	Parathyroid hormone synthesis, secretion and action	https://www.genome.jp/dbget-bin/www_bget?ko:K01115	https://www.kegg.jp/kegg-bin/show_pathway?ko04928	Organismal Systems	turquoise	0.053379273
TRINITY_DN19018_c3_g1	TRINITY_DN19018_c3_g1_i29	5262	K01115	ko04912	PLD1_2	GnRH signaling pathway	https://www.genome.jp/dbget-bin/www_bget?ko:K01115	https://www.kegg.jp/kegg-bin/show_pathway?ko04912	Organismal Systems	turquoise	0.053379273
TRINITY_DN19018_c3_g1	TRINITY_DN19018_c3_g1_i29	5262	K01115	ko04071	PLD1_2	Sphingolipid signaling pathway	https://www.genome.jp/dbget-bin/www_bget?ko:K01115	https://www.kegg.jp/kegg-bin/show_pathway?ko04071	Environmental Information Processing	turquoise	0.053379273
TRINITY_DN19018_c3_g1	TRINITY_DN19018_c3_g1_i29	5262	K01115	ko04666	PLD1_2	Fc gamma R-mediated phagocytosis	https://www.genome.jp/dbget-bin/www_bget?ko:K01115	https://www.kegg.jp/kegg-bin/show_pathway?ko04666	Organismal Systems	turquoise	0.053379273
TRINITY_DN19018_c3_g1	TRINITY_DN19018_c3_g1_i29	5262	K01115	ko04014	PLD1_2	Ras signaling pathway	https://www.genome.jp/dbget-bin/www_bget?ko:K01115	https://www.kegg.jp/kegg-bin/show_pathway?ko04014	Environmental Information Processing	turquoise	0.053379273
TRINITY_DN19018_c3_g1	TRINITY_DN19018_c3_g1_i29	5262	K01115	ko01110	PLD1_2	Biosynthesis of secondary metabolites	https://www.genome.jp/dbget-bin/www_bget?ko:K01115	https://www.kegg.jp/kegg-bin/show_pathway?ko01110	Metabolism	turquoise	0.053379273
TRINITY_DN19018_c3_g1	TRINITY_DN19018_c3_g1_i29	5262	K01115	ko04724	PLD1_2	Glutamatergic synapse	https://www.genome.jp/dbget-bin/www_bget?ko:K01115	https://www.kegg.jp/kegg-bin/show_pathway?ko04724	Organismal Systems	turquoise	0.053379273
TRINITY_DN19828_c3_g1	TRINITY_DN19828_c3_g1_i18	5253	K15633	ko00260	gpmI	Glycine, serine and threonine metabolism	https://www.genome.jp/dbget-bin/www_bget?ko:K15633	https://www.kegg.jp/kegg-bin/show_pathway?ko00260	Metabolism	turquoise	-0.815957225
TRINITY_DN19828_c3_g1	TRINITY_DN19828_c3_g1_i18	5253	K15633	ko00680	gpmI	Methane metabolism	https://www.genome.jp/dbget-bin/www_bget?ko:K15633	https://www.kegg.jp/kegg-bin/show_pathway?ko00680	Metabolism	turquoise	-0.815957225
TRINITY_DN19828_c3_g1	TRINITY_DN19828_c3_g1_i18	5253	K15633	ko01230	gpmI	Biosynthesis of amino acids	https://www.genome.jp/dbget-bin/www_bget?ko:K15633	https://www.kegg.jp/kegg-bin/show_pathway?ko01230	Metabolism	turquoise	-0.815957225
TRINITY_DN19828_c3_g1	TRINITY_DN19828_c3_g1_i18	5253	K15633	ko01200	gpmI	Carbon metabolism	https://www.genome.jp/dbget-bin/www_bget?ko:K15633	https://www.kegg.jp/kegg-bin/show_pathway?ko01200	Metabolism	turquoise	-0.815957225
TRINITY_DN19828_c3_g1	TRINITY_DN19828_c3_g1_i18	5253	K15633	ko01100	gpmI	Metabolic pathways	https://www.genome.jp/dbget-bin/www_bget?ko:K15633	https://www.kegg.jp/kegg-bin/show_pathway?ko01100	Metabolism	turquoise	-0.815957225
TRINITY_DN19828_c3_g1	TRINITY_DN19828_c3_g1_i18	5253	K15633	ko01120	gpmI	Microbial metabolism in diverse environments	https://www.genome.jp/dbget-bin/www_bget?ko:K15633	https://www.kegg.jp/kegg-bin/show_pathway?ko01120	Metabolism	turquoise	-0.815957225
TRINITY_DN19828_c3_g1	TRINITY_DN19828_c3_g1_i18	5253	K15633	ko01130	gpmI	Biosynthesis of antibiotics	https://www.genome.jp/dbget-bin/www_bget?ko:K15633	https://www.kegg.jp/kegg-bin/show_pathway?ko01130	Metabolism	turquoise	-0.815957225
TRINITY_DN19828_c3_g1	TRINITY_DN19828_c3_g1_i18	5253	K15633	ko01110	gpmI	Biosynthesis of secondary metabolites	https://www.genome.jp/dbget-bin/www_bget?ko:K15633	https://www.kegg.jp/kegg-bin/show_pathway?ko01110	Metabolism	turquoise	-0.815957225
TRINITY_DN19828_c3_g1	TRINITY_DN19828_c3_g1_i18	5253	K15633	ko00010	gpmI	Glycolysis / Gluconeogenesis	https://www.genome.jp/dbget-bin/www_bget?ko:K15633	https://www.kegg.jp/kegg-bin/show_pathway?ko00010	Metabolism	turquoise	-0.815957225
TRINITY_DN20564_c4_g1	TRINITY_DN20564_c4_g1_i2	5240	K14572	ko03008	MDN1, REA1	Ribosome biogenesis in eukaryotes	https://www.genome.jp/dbget-bin/www_bget?ko:K14572	https://www.kegg.jp/kegg-bin/show_pathway?ko03008	Genetic Information Processing	turquoise	-0.788659896
TRINITY_DN19018_c3_g1	TRINITY_DN19018_c3_g1_i2	5236	K01115	ko00564	PLD1_2	Glycerophospholipid metabolism	https://www.genome.jp/dbget-bin/www_bget?ko:K01115	https://www.kegg.jp/kegg-bin/show_pathway?ko00564	Metabolism	turquoise	0.053379273
TRINITY_DN19018_c3_g1	TRINITY_DN19018_c3_g1_i2	5236	K01115	ko04024	PLD1_2	cAMP signaling pathway	https://www.genome.jp/dbget-bin/www_bget?ko:K01115	https://www.kegg.jp/kegg-bin/show_pathway?ko04024	Environmental Information Processing	turquoise	0.053379273
TRINITY_DN19018_c3_g1	TRINITY_DN19018_c3_g1_i2	5236	K01115	ko04072	PLD1_2	Phospholipase D signaling pathway	https://www.genome.jp/dbget-bin/www_bget?ko:K01115	https://www.kegg.jp/kegg-bin/show_pathway?ko04072	Environmental Information Processing	turquoise	0.053379273
TRINITY_DN19018_c3_g1	TRINITY_DN19018_c3_g1_i2	5236	K01115	ko04144	PLD1_2	Endocytosis	https://www.genome.jp/dbget-bin/www_bget?ko:K01115	https://www.kegg.jp/kegg-bin/show_pathway?ko04144	Cellular Processes	turquoise	0.053379273
TRINITY_DN19018_c3_g1	TRINITY_DN19018_c3_g1_i2	5236	K01115	ko05231	PLD1_2	Choline metabolism in cancer	https://www.genome.jp/dbget-bin/www_bget?ko:K01115	https://www.kegg.jp/kegg-bin/show_pathway?ko05231	Human Diseases	turquoise	0.053379273
TRINITY_DN19018_c3_g1	TRINITY_DN19018_c3_g1_i2	5236	K01115	ko00565	PLD1_2	Ether lipid metabolism	https://www.genome.jp/dbget-bin/www_bget?ko:K01115	https://www.kegg.jp/kegg-bin/show_pathway?ko00565	Metabolism	turquoise	0.053379273
TRINITY_DN19018_c3_g1	TRINITY_DN19018_c3_g1_i2	5236	K01115	ko01100	PLD1_2	Metabolic pathways	https://www.genome.jp/dbget-bin/www_bget?ko:K01115	https://www.kegg.jp/kegg-bin/show_pathway?ko01100	Metabolism	turquoise	0.053379273
TRINITY_DN19018_c3_g1	TRINITY_DN19018_c3_g1_i2	5236	K01115	ko04928	PLD1_2	Parathyroid hormone synthesis, secretion and action	https://www.genome.jp/dbget-bin/www_bget?ko:K01115	https://www.kegg.jp/kegg-bin/show_pathway?ko04928	Organismal Systems	turquoise	0.053379273
TRINITY_DN19018_c3_g1	TRINITY_DN19018_c3_g1_i2	5236	K01115	ko04912	PLD1_2	GnRH signaling pathway	https://www.genome.jp/dbget-bin/www_bget?ko:K01115	https://www.kegg.jp/kegg-bin/show_pathway?ko04912	Organismal Systems	turquoise	0.053379273
TRINITY_DN19018_c3_g1	TRINITY_DN19018_c3_g1_i2	5236	K01115	ko04071	PLD1_2	Sphingolipid signaling pathway	https://www.genome.jp/dbget-bin/www_bget?ko:K01115	https://www.kegg.jp/kegg-bin/show_pathway?ko04071	Environmental Information Processing	turquoise	0.053379273
TRINITY_DN19018_c3_g1	TRINITY_DN19018_c3_g1_i2	5236	K01115	ko04666	PLD1_2	Fc gamma R-mediated phagocytosis	https://www.genome.jp/dbget-bin/www_bget?ko:K01115	https://www.kegg.jp/kegg-bin/show_pathway?ko04666	Organismal Systems	turquoise	0.053379273
TRINITY_DN19018_c3_g1	TRINITY_DN19018_c3_g1_i2	5236	K01115	ko04014	PLD1_2	Ras signaling pathway	https://www.genome.jp/dbget-bin/www_bget?ko:K01115	https://www.kegg.jp/kegg-bin/show_pathway?ko04014	Environmental Information Processing	turquoise	0.053379273
TRINITY_DN19018_c3_g1	TRINITY_DN19018_c3_g1_i2	5236	K01115	ko01110	PLD1_2	Biosynthesis of secondary metabolites	https://www.genome.jp/dbget-bin/www_bget?ko:K01115	https://www.kegg.jp/kegg-bin/show_pathway?ko01110	Metabolism	turquoise	0.053379273
TRINITY_DN19018_c3_g1	TRINITY_DN19018_c3_g1_i2	5236	K01115	ko04724	PLD1_2	Glutamatergic synapse	https://www.genome.jp/dbget-bin/www_bget?ko:K01115	https://www.kegg.jp/kegg-bin/show_pathway?ko04724	Organismal Systems	turquoise	0.053379273
TRINITY_DN19018_c3_g1	TRINITY_DN19018_c3_g1_i19	5236	K01115	ko00564	PLD1_2	Glycerophospholipid metabolism	https://www.genome.jp/dbget-bin/www_bget?ko:K01115	https://www.kegg.jp/kegg-bin/show_pathway?ko00564	Metabolism	turquoise	0.053379273
TRINITY_DN19018_c3_g1	TRINITY_DN19018_c3_g1_i19	5236	K01115	ko04024	PLD1_2	cAMP signaling pathway	https://www.genome.jp/dbget-bin/www_bget?ko:K01115	https://www.kegg.jp/kegg-bin/show_pathway?ko04024	Environmental Information Processing	turquoise	0.053379273
TRINITY_DN19018_c3_g1	TRINITY_DN19018_c3_g1_i19	5236	K01115	ko04072	PLD1_2	Phospholipase D signaling pathway	https://www.genome.jp/dbget-bin/www_bget?ko:K01115	https://www.kegg.jp/kegg-bin/show_pathway?ko04072	Environmental Information Processing	turquoise	0.053379273
TRINITY_DN19018_c3_g1	TRINITY_DN19018_c3_g1_i19	5236	K01115	ko04144	PLD1_2	Endocytosis	https://www.genome.jp/dbget-bin/www_bget?ko:K01115	https://www.kegg.jp/kegg-bin/show_pathway?ko04144	Cellular Processes	turquoise	0.053379273
TRINITY_DN19018_c3_g1	TRINITY_DN19018_c3_g1_i19	5236	K01115	ko05231	PLD1_2	Choline metabolism in cancer	https://www.genome.jp/dbget-bin/www_bget?ko:K01115	https://www.kegg.jp/kegg-bin/show_pathway?ko05231	Human Diseases	turquoise	0.053379273
TRINITY_DN19018_c3_g1	TRINITY_DN19018_c3_g1_i19	5236	K01115	ko00565	PLD1_2	Ether lipid metabolism	https://www.genome.jp/dbget-bin/www_bget?ko:K01115	https://www.kegg.jp/kegg-bin/show_pathway?ko00565	Metabolism	turquoise	0.053379273
TRINITY_DN19018_c3_g1	TRINITY_DN19018_c3_g1_i19	5236	K01115	ko01100	PLD1_2	Metabolic pathways	https://www.genome.jp/dbget-bin/www_bget?ko:K01115	https://www.kegg.jp/kegg-bin/show_pathway?ko01100	Metabolism	turquoise	0.053379273
TRINITY_DN19018_c3_g1	TRINITY_DN19018_c3_g1_i19	5236	K01115	ko04928	PLD1_2	Parathyroid hormone synthesis, secretion and action	https://www.genome.jp/dbget-bin/www_bget?ko:K01115	https://www.kegg.jp/kegg-bin/show_pathway?ko04928	Organismal Systems	turquoise	0.053379273
TRINITY_DN19018_c3_g1	TRINITY_DN19018_c3_g1_i19	5236	K01115	ko04912	PLD1_2	GnRH signaling pathway	https://www.genome.jp/dbget-bin/www_bget?ko:K01115	https://www.kegg.jp/kegg-bin/show_pathway?ko04912	Organismal Systems	turquoise	0.053379273
TRINITY_DN19018_c3_g1	TRINITY_DN19018_c3_g1_i19	5236	K01115	ko04071	PLD1_2	Sphingolipid signaling pathway	https://www.genome.jp/dbget-bin/www_bget?ko:K01115	https://www.kegg.jp/kegg-bin/show_pathway?ko04071	Environmental Information Processing	turquoise	0.053379273
TRINITY_DN19018_c3_g1	TRINITY_DN19018_c3_g1_i19	5236	K01115	ko04666	PLD1_2	Fc gamma R-mediated phagocytosis	https://www.genome.jp/dbget-bin/www_bget?ko:K01115	https://www.kegg.jp/kegg-bin/show_pathway?ko04666	Organismal Systems	turquoise	0.053379273
TRINITY_DN19018_c3_g1	TRINITY_DN19018_c3_g1_i19	5236	K01115	ko04014	PLD1_2	Ras signaling pathway	https://www.genome.jp/dbget-bin/www_bget?ko:K01115	https://www.kegg.jp/kegg-bin/show_pathway?ko04014	Environmental Information Processing	turquoise	0.053379273
TRINITY_DN19018_c3_g1	TRINITY_DN19018_c3_g1_i19	5236	K01115	ko01110	PLD1_2	Biosynthesis of secondary metabolites	https://www.genome.jp/dbget-bin/www_bget?ko:K01115	https://www.kegg.jp/kegg-bin/show_pathway?ko01110	Metabolism	turquoise	0.053379273
TRINITY_DN19018_c3_g1	TRINITY_DN19018_c3_g1_i19	5236	K01115	ko04724	PLD1_2	Glutamatergic synapse	https://www.genome.jp/dbget-bin/www_bget?ko:K01115	https://www.kegg.jp/kegg-bin/show_pathway?ko04724	Organismal Systems	turquoise	0.053379273
TRINITY_DN19942_c1_g2	TRINITY_DN19942_c1_g2_i15	5236	K02365	ko04113	ESP1	Meiosis - yeast	https://www.genome.jp/dbget-bin/www_bget?ko:K02365	https://www.kegg.jp/kegg-bin/show_pathway?ko04113	Cellular Processes	turquoise	-0.784336161
TRINITY_DN19942_c1_g2	TRINITY_DN19942_c1_g2_i15	5236	K02365	ko05166	ESP1	Human T-cell leukemia virus 1 infection	https://www.genome.jp/dbget-bin/www_bget?ko:K02365	https://www.kegg.jp/kegg-bin/show_pathway?ko05166	Human Diseases	turquoise	-0.784336161
TRINITY_DN19942_c1_g2	TRINITY_DN19942_c1_g2_i15	5236	K02365	ko04111	ESP1	Cell cycle - yeast	https://www.genome.jp/dbget-bin/www_bget?ko:K02365	https://www.kegg.jp/kegg-bin/show_pathway?ko04111	Cellular Processes	turquoise	-0.784336161
TRINITY_DN19942_c1_g2	TRINITY_DN19942_c1_g2_i15	5236	K02365	ko04114	ESP1	Oocyte meiosis	https://www.genome.jp/dbget-bin/www_bget?ko:K02365	https://www.kegg.jp/kegg-bin/show_pathway?ko04114	Cellular Processes	turquoise	-0.784336161
TRINITY_DN19942_c1_g2	TRINITY_DN19942_c1_g2_i15	5236	K02365	ko04110	ESP1	Cell cycle	https://www.genome.jp/dbget-bin/www_bget?ko:K02365	https://www.kegg.jp/kegg-bin/show_pathway?ko04110	Cellular Processes	turquoise	-0.784336161
TRINITY_DN20564_c4_g1	TRINITY_DN20564_c4_g1_i16	5219	K14572	ko03008	MDN1, REA1	Ribosome biogenesis in eukaryotes	https://www.genome.jp/dbget-bin/www_bget?ko:K14572	https://www.kegg.jp/kegg-bin/show_pathway?ko03008	Genetic Information Processing	turquoise	-0.788659896
TRINITY_DN20898_c1_g1	TRINITY_DN20898_c1_g1_i7	5207	K01895	ko00680	ACSS, acs	Methane metabolism	https://www.genome.jp/dbget-bin/www_bget?ko:K01895	https://www.kegg.jp/kegg-bin/show_pathway?ko00680	Metabolism	turquoise	-0.826884363
TRINITY_DN20898_c1_g1	TRINITY_DN20898_c1_g1_i7	5207	K01895	ko01200	ACSS, acs	Carbon metabolism	https://www.genome.jp/dbget-bin/www_bget?ko:K01895	https://www.kegg.jp/kegg-bin/show_pathway?ko01200	Metabolism	turquoise	-0.826884363
TRINITY_DN20898_c1_g1	TRINITY_DN20898_c1_g1_i7	5207	K01895	ko00630	ACSS, acs	Glyoxylate and dicarboxylate metabolism	https://www.genome.jp/dbget-bin/www_bget?ko:K01895	https://www.kegg.jp/kegg-bin/show_pathway?ko00630	Metabolism	turquoise	-0.826884363
TRINITY_DN20898_c1_g1	TRINITY_DN20898_c1_g1_i7	5207	K01895	ko00620	ACSS, acs	Pyruvate metabolism	https://www.genome.jp/dbget-bin/www_bget?ko:K01895	https://www.kegg.jp/kegg-bin/show_pathway?ko00620	Metabolism	turquoise	-0.826884363
TRINITY_DN20898_c1_g1	TRINITY_DN20898_c1_g1_i7	5207	K01895	ko00720	ACSS, acs	Carbon fixation pathways in prokaryotes	https://www.genome.jp/dbget-bin/www_bget?ko:K01895	https://www.kegg.jp/kegg-bin/show_pathway?ko00720	Metabolism	turquoise	-0.826884363
TRINITY_DN20898_c1_g1	TRINITY_DN20898_c1_g1_i7	5207	K01895	ko01100	ACSS, acs	Metabolic pathways	https://www.genome.jp/dbget-bin/www_bget?ko:K01895	https://www.kegg.jp/kegg-bin/show_pathway?ko01100	Metabolism	turquoise	-0.826884363
TRINITY_DN20898_c1_g1	TRINITY_DN20898_c1_g1_i7	5207	K01895	ko01120	ACSS, acs	Microbial metabolism in diverse environments	https://www.genome.jp/dbget-bin/www_bget?ko:K01895	https://www.kegg.jp/kegg-bin/show_pathway?ko01120	Metabolism	turquoise	-0.826884363
TRINITY_DN20898_c1_g1	TRINITY_DN20898_c1_g1_i7	5207	K01895	ko01130	ACSS, acs	Biosynthesis of antibiotics	https://www.genome.jp/dbget-bin/www_bget?ko:K01895	https://www.kegg.jp/kegg-bin/show_pathway?ko01130	Metabolism	turquoise	-0.826884363
TRINITY_DN20898_c1_g1	TRINITY_DN20898_c1_g1_i7	5207	K01895	ko00640	ACSS, acs	Propanoate metabolism	https://www.genome.jp/dbget-bin/www_bget?ko:K01895	https://www.kegg.jp/kegg-bin/show_pathway?ko00640	Metabolism	turquoise	-0.826884363
TRINITY_DN20898_c1_g1	TRINITY_DN20898_c1_g1_i7	5207	K01895	ko01110	ACSS, acs	Biosynthesis of secondary metabolites	https://www.genome.jp/dbget-bin/www_bget?ko:K01895	https://www.kegg.jp/kegg-bin/show_pathway?ko01110	Metabolism	turquoise	-0.826884363
TRINITY_DN20898_c1_g1	TRINITY_DN20898_c1_g1_i7	5207	K01895	ko00010	ACSS, acs	Glycolysis / Gluconeogenesis	https://www.genome.jp/dbget-bin/www_bget?ko:K01895	https://www.kegg.jp/kegg-bin/show_pathway?ko00010	Metabolism	turquoise	-0.826884363
TRINITY_DN19828_c3_g1	TRINITY_DN19828_c3_g1_i5	5195	K15633	ko00260	gpmI	Glycine, serine and threonine metabolism	https://www.genome.jp/dbget-bin/www_bget?ko:K15633	https://www.kegg.jp/kegg-bin/show_pathway?ko00260	Metabolism	turquoise	-0.815957225
TRINITY_DN19828_c3_g1	TRINITY_DN19828_c3_g1_i5	5195	K15633	ko00680	gpmI	Methane metabolism	https://www.genome.jp/dbget-bin/www_bget?ko:K15633	https://www.kegg.jp/kegg-bin/show_pathway?ko00680	Metabolism	turquoise	-0.815957225
TRINITY_DN19828_c3_g1	TRINITY_DN19828_c3_g1_i5	5195	K15633	ko01230	gpmI	Biosynthesis of amino acids	https://www.genome.jp/dbget-bin/www_bget?ko:K15633	https://www.kegg.jp/kegg-bin/show_pathway?ko01230	Metabolism	turquoise	-0.815957225
TRINITY_DN19828_c3_g1	TRINITY_DN19828_c3_g1_i5	5195	K15633	ko01200	gpmI	Carbon metabolism	https://www.genome.jp/dbget-bin/www_bget?ko:K15633	https://www.kegg.jp/kegg-bin/show_pathway?ko01200	Metabolism	turquoise	-0.815957225
TRINITY_DN19828_c3_g1	TRINITY_DN19828_c3_g1_i5	5195	K15633	ko01100	gpmI	Metabolic pathways	https://www.genome.jp/dbget-bin/www_bget?ko:K15633	https://www.kegg.jp/kegg-bin/show_pathway?ko01100	Metabolism	turquoise	-0.815957225
TRINITY_DN19828_c3_g1	TRINITY_DN19828_c3_g1_i5	5195	K15633	ko01120	gpmI	Microbial metabolism in diverse environments	https://www.genome.jp/dbget-bin/www_bget?ko:K15633	https://www.kegg.jp/kegg-bin/show_pathway?ko01120	Metabolism	turquoise	-0.815957225
TRINITY_DN19828_c3_g1	TRINITY_DN19828_c3_g1_i5	5195	K15633	ko01130	gpmI	Biosynthesis of antibiotics	https://www.genome.jp/dbget-bin/www_bget?ko:K15633	https://www.kegg.jp/kegg-bin/show_pathway?ko01130	Metabolism	turquoise	-0.815957225
TRINITY_DN19828_c3_g1	TRINITY_DN19828_c3_g1_i5	5195	K15633	ko01110	gpmI	Biosynthesis of secondary metabolites	https://www.genome.jp/dbget-bin/www_bget?ko:K15633	https://www.kegg.jp/kegg-bin/show_pathway?ko01110	Metabolism	turquoise	-0.815957225
TRINITY_DN19828_c3_g1	TRINITY_DN19828_c3_g1_i5	5195	K15633	ko00010	gpmI	Glycolysis / Gluconeogenesis	https://www.genome.jp/dbget-bin/www_bget?ko:K15633	https://www.kegg.jp/kegg-bin/show_pathway?ko00010	Metabolism	turquoise	-0.815957225
TRINITY_DN19018_c3_g1	TRINITY_DN19018_c3_g1_i24	5186	K01115	ko00564	PLD1_2	Glycerophospholipid metabolism	https://www.genome.jp/dbget-bin/www_bget?ko:K01115	https://www.kegg.jp/kegg-bin/show_pathway?ko00564	Metabolism	turquoise	0.053379273
TRINITY_DN19018_c3_g1	TRINITY_DN19018_c3_g1_i24	5186	K01115	ko04024	PLD1_2	cAMP signaling pathway	https://www.genome.jp/dbget-bin/www_bget?ko:K01115	https://www.kegg.jp/kegg-bin/show_pathway?ko04024	Environmental Information Processing	turquoise	0.053379273
TRINITY_DN19018_c3_g1	TRINITY_DN19018_c3_g1_i24	5186	K01115	ko04072	PLD1_2	Phospholipase D signaling pathway	https://www.genome.jp/dbget-bin/www_bget?ko:K01115	https://www.kegg.jp/kegg-bin/show_pathway?ko04072	Environmental Information Processing	turquoise	0.053379273
TRINITY_DN19018_c3_g1	TRINITY_DN19018_c3_g1_i24	5186	K01115	ko04144	PLD1_2	Endocytosis	https://www.genome.jp/dbget-bin/www_bget?ko:K01115	https://www.kegg.jp/kegg-bin/show_pathway?ko04144	Cellular Processes	turquoise	0.053379273
TRINITY_DN19018_c3_g1	TRINITY_DN19018_c3_g1_i24	5186	K01115	ko05231	PLD1_2	Choline metabolism in cancer	https://www.genome.jp/dbget-bin/www_bget?ko:K01115	https://www.kegg.jp/kegg-bin/show_pathway?ko05231	Human Diseases	turquoise	0.053379273
TRINITY_DN19018_c3_g1	TRINITY_DN19018_c3_g1_i24	5186	K01115	ko00565	PLD1_2	Ether lipid metabolism	https://www.genome.jp/dbget-bin/www_bget?ko:K01115	https://www.kegg.jp/kegg-bin/show_pathway?ko00565	Metabolism	turquoise	0.053379273
TRINITY_DN19018_c3_g1	TRINITY_DN19018_c3_g1_i24	5186	K01115	ko01100	PLD1_2	Metabolic pathways	https://www.genome.jp/dbget-bin/www_bget?ko:K01115	https://www.kegg.jp/kegg-bin/show_pathway?ko01100	Metabolism	turquoise	0.053379273
TRINITY_DN19018_c3_g1	TRINITY_DN19018_c3_g1_i24	5186	K01115	ko04928	PLD1_2	Parathyroid hormone synthesis, secretion and action	https://www.genome.jp/dbget-bin/www_bget?ko:K01115	https://www.kegg.jp/kegg-bin/show_pathway?ko04928	Organismal Systems	turquoise	0.053379273
TRINITY_DN19018_c3_g1	TRINITY_DN19018_c3_g1_i24	5186	K01115	ko04912	PLD1_2	GnRH signaling pathway	https://www.genome.jp/dbget-bin/www_bget?ko:K01115	https://www.kegg.jp/kegg-bin/show_pathway?ko04912	Organismal Systems	turquoise	0.053379273
TRINITY_DN19018_c3_g1	TRINITY_DN19018_c3_g1_i24	5186	K01115	ko04071	PLD1_2	Sphingolipid signaling pathway	https://www.genome.jp/dbget-bin/www_bget?ko:K01115	https://www.kegg.jp/kegg-bin/show_pathway?ko04071	Environmental Information Processing	turquoise	0.053379273
TRINITY_DN19018_c3_g1	TRINITY_DN19018_c3_g1_i24	5186	K01115	ko04666	PLD1_2	Fc gamma R-mediated phagocytosis	https://www.genome.jp/dbget-bin/www_bget?ko:K01115	https://www.kegg.jp/kegg-bin/show_pathway?ko04666	Organismal Systems	turquoise	0.053379273
TRINITY_DN19018_c3_g1	TRINITY_DN19018_c3_g1_i24	5186	K01115	ko04014	PLD1_2	Ras signaling pathway	https://www.genome.jp/dbget-bin/www_bget?ko:K01115	https://www.kegg.jp/kegg-bin/show_pathway?ko04014	Environmental Information Processing	turquoise	0.053379273
TRINITY_DN19018_c3_g1	TRINITY_DN19018_c3_g1_i24	5186	K01115	ko01110	PLD1_2	Biosynthesis of secondary metabolites	https://www.genome.jp/dbget-bin/www_bget?ko:K01115	https://www.kegg.jp/kegg-bin/show_pathway?ko01110	Metabolism	turquoise	0.053379273
TRINITY_DN19018_c3_g1	TRINITY_DN19018_c3_g1_i24	5186	K01115	ko04724	PLD1_2	Glutamatergic synapse	https://www.genome.jp/dbget-bin/www_bget?ko:K01115	https://www.kegg.jp/kegg-bin/show_pathway?ko04724	Organismal Systems	turquoise	0.053379273
TRINITY_DN19018_c3_g1	TRINITY_DN19018_c3_g1_i3	5160	K01115	ko00564	PLD1_2	Glycerophospholipid metabolism	https://www.genome.jp/dbget-bin/www_bget?ko:K01115	https://www.kegg.jp/kegg-bin/show_pathway?ko00564	Metabolism	turquoise	0.053379273
TRINITY_DN19018_c3_g1	TRINITY_DN19018_c3_g1_i3	5160	K01115	ko04024	PLD1_2	cAMP signaling pathway	https://www.genome.jp/dbget-bin/www_bget?ko:K01115	https://www.kegg.jp/kegg-bin/show_pathway?ko04024	Environmental Information Processing	turquoise	0.053379273
TRINITY_DN19018_c3_g1	TRINITY_DN19018_c3_g1_i3	5160	K01115	ko04072	PLD1_2	Phospholipase D signaling pathway	https://www.genome.jp/dbget-bin/www_bget?ko:K01115	https://www.kegg.jp/kegg-bin/show_pathway?ko04072	Environmental Information Processing	turquoise	0.053379273
TRINITY_DN19018_c3_g1	TRINITY_DN19018_c3_g1_i3	5160	K01115	ko04144	PLD1_2	Endocytosis	https://www.genome.jp/dbget-bin/www_bget?ko:K01115	https://www.kegg.jp/kegg-bin/show_pathway?ko04144	Cellular Processes	turquoise	0.053379273
TRINITY_DN19018_c3_g1	TRINITY_DN19018_c3_g1_i3	5160	K01115	ko05231	PLD1_2	Choline metabolism in cancer	https://www.genome.jp/dbget-bin/www_bget?ko:K01115	https://www.kegg.jp/kegg-bin/show_pathway?ko05231	Human Diseases	turquoise	0.053379273
TRINITY_DN19018_c3_g1	TRINITY_DN19018_c3_g1_i3	5160	K01115	ko00565	PLD1_2	Ether lipid metabolism	https://www.genome.jp/dbget-bin/www_bget?ko:K01115	https://www.kegg.jp/kegg-bin/show_pathway?ko00565	Metabolism	turquoise	0.053379273
TRINITY_DN19018_c3_g1	TRINITY_DN19018_c3_g1_i3	5160	K01115	ko01100	PLD1_2	Metabolic pathways	https://www.genome.jp/dbget-bin/www_bget?ko:K01115	https://www.kegg.jp/kegg-bin/show_pathway?ko01100	Metabolism	turquoise	0.053379273
TRINITY_DN19018_c3_g1	TRINITY_DN19018_c3_g1_i3	5160	K01115	ko04928	PLD1_2	Parathyroid hormone synthesis, secretion and action	https://www.genome.jp/dbget-bin/www_bget?ko:K01115	https://www.kegg.jp/kegg-bin/show_pathway?ko04928	Organismal Systems	turquoise	0.053379273
TRINITY_DN19018_c3_g1	TRINITY_DN19018_c3_g1_i3	5160	K01115	ko04912	PLD1_2	GnRH signaling pathway	https://www.genome.jp/dbget-bin/www_bget?ko:K01115	https://www.kegg.jp/kegg-bin/show_pathway?ko04912	Organismal Systems	turquoise	0.053379273
TRINITY_DN19018_c3_g1	TRINITY_DN19018_c3_g1_i3	5160	K01115	ko04071	PLD1_2	Sphingolipid signaling pathway	https://www.genome.jp/dbget-bin/www_bget?ko:K01115	https://www.kegg.jp/kegg-bin/show_pathway?ko04071	Environmental Information Processing	turquoise	0.053379273
TRINITY_DN19018_c3_g1	TRINITY_DN19018_c3_g1_i3	5160	K01115	ko04666	PLD1_2	Fc gamma R-mediated phagocytosis	https://www.genome.jp/dbget-bin/www_bget?ko:K01115	https://www.kegg.jp/kegg-bin/show_pathway?ko04666	Organismal Systems	turquoise	0.053379273
TRINITY_DN19018_c3_g1	TRINITY_DN19018_c3_g1_i3	5160	K01115	ko04014	PLD1_2	Ras signaling pathway	https://www.genome.jp/dbget-bin/www_bget?ko:K01115	https://www.kegg.jp/kegg-bin/show_pathway?ko04014	Environmental Information Processing	turquoise	0.053379273
TRINITY_DN19018_c3_g1	TRINITY_DN19018_c3_g1_i3	5160	K01115	ko01110	PLD1_2	Biosynthesis of secondary metabolites	https://www.genome.jp/dbget-bin/www_bget?ko:K01115	https://www.kegg.jp/kegg-bin/show_pathway?ko01110	Metabolism	turquoise	0.053379273
TRINITY_DN19018_c3_g1	TRINITY_DN19018_c3_g1_i3	5160	K01115	ko04724	PLD1_2	Glutamatergic synapse	https://www.genome.jp/dbget-bin/www_bget?ko:K01115	https://www.kegg.jp/kegg-bin/show_pathway?ko04724	Organismal Systems	turquoise	0.053379273
TRINITY_DN19828_c3_g1	TRINITY_DN19828_c3_g1_i4	5148	K15633	ko00260	gpmI	Glycine, serine and threonine metabolism	https://www.genome.jp/dbget-bin/www_bget?ko:K15633	https://www.kegg.jp/kegg-bin/show_pathway?ko00260	Metabolism	turquoise	-0.815957225
TRINITY_DN19828_c3_g1	TRINITY_DN19828_c3_g1_i4	5148	K15633	ko00680	gpmI	Methane metabolism	https://www.genome.jp/dbget-bin/www_bget?ko:K15633	https://www.kegg.jp/kegg-bin/show_pathway?ko00680	Metabolism	turquoise	-0.815957225
TRINITY_DN19828_c3_g1	TRINITY_DN19828_c3_g1_i4	5148	K15633	ko01230	gpmI	Biosynthesis of amino acids	https://www.genome.jp/dbget-bin/www_bget?ko:K15633	https://www.kegg.jp/kegg-bin/show_pathway?ko01230	Metabolism	turquoise	-0.815957225
TRINITY_DN19828_c3_g1	TRINITY_DN19828_c3_g1_i4	5148	K15633	ko01200	gpmI	Carbon metabolism	https://www.genome.jp/dbget-bin/www_bget?ko:K15633	https://www.kegg.jp/kegg-bin/show_pathway?ko01200	Metabolism	turquoise	-0.815957225
TRINITY_DN19828_c3_g1	TRINITY_DN19828_c3_g1_i4	5148	K15633	ko01100	gpmI	Metabolic pathways	https://www.genome.jp/dbget-bin/www_bget?ko:K15633	https://www.kegg.jp/kegg-bin/show_pathway?ko01100	Metabolism	turquoise	-0.815957225
TRINITY_DN19828_c3_g1	TRINITY_DN19828_c3_g1_i4	5148	K15633	ko01120	gpmI	Microbial metabolism in diverse environments	https://www.genome.jp/dbget-bin/www_bget?ko:K15633	https://www.kegg.jp/kegg-bin/show_pathway?ko01120	Metabolism	turquoise	-0.815957225
TRINITY_DN19828_c3_g1	TRINITY_DN19828_c3_g1_i4	5148	K15633	ko01130	gpmI	Biosynthesis of antibiotics	https://www.genome.jp/dbget-bin/www_bget?ko:K15633	https://www.kegg.jp/kegg-bin/show_pathway?ko01130	Metabolism	turquoise	-0.815957225
TRINITY_DN19828_c3_g1	TRINITY_DN19828_c3_g1_i4	5148	K15633	ko01110	gpmI	Biosynthesis of secondary metabolites	https://www.genome.jp/dbget-bin/www_bget?ko:K15633	https://www.kegg.jp/kegg-bin/show_pathway?ko01110	Metabolism	turquoise	-0.815957225
TRINITY_DN19828_c3_g1	TRINITY_DN19828_c3_g1_i4	5148	K15633	ko00010	gpmI	Glycolysis / Gluconeogenesis	https://www.genome.jp/dbget-bin/www_bget?ko:K15633	https://www.kegg.jp/kegg-bin/show_pathway?ko00010	Metabolism	turquoise	-0.815957225
TRINITY_DN20898_c1_g1	TRINITY_DN20898_c1_g1_i10	5119	K01895	ko00680	ACSS, acs	Methane metabolism	https://www.genome.jp/dbget-bin/www_bget?ko:K01895	https://www.kegg.jp/kegg-bin/show_pathway?ko00680	Metabolism	turquoise	-0.826884363
TRINITY_DN20898_c1_g1	TRINITY_DN20898_c1_g1_i10	5119	K01895	ko01200	ACSS, acs	Carbon metabolism	https://www.genome.jp/dbget-bin/www_bget?ko:K01895	https://www.kegg.jp/kegg-bin/show_pathway?ko01200	Metabolism	turquoise	-0.826884363
TRINITY_DN20898_c1_g1	TRINITY_DN20898_c1_g1_i10	5119	K01895	ko00630	ACSS, acs	Glyoxylate and dicarboxylate metabolism	https://www.genome.jp/dbget-bin/www_bget?ko:K01895	https://www.kegg.jp/kegg-bin/show_pathway?ko00630	Metabolism	turquoise	-0.826884363
TRINITY_DN20898_c1_g1	TRINITY_DN20898_c1_g1_i10	5119	K01895	ko00620	ACSS, acs	Pyruvate metabolism	https://www.genome.jp/dbget-bin/www_bget?ko:K01895	https://www.kegg.jp/kegg-bin/show_pathway?ko00620	Metabolism	turquoise	-0.826884363
TRINITY_DN20898_c1_g1	TRINITY_DN20898_c1_g1_i10	5119	K01895	ko00720	ACSS, acs	Carbon fixation pathways in prokaryotes	https://www.genome.jp/dbget-bin/www_bget?ko:K01895	https://www.kegg.jp/kegg-bin/show_pathway?ko00720	Metabolism	turquoise	-0.826884363
TRINITY_DN20898_c1_g1	TRINITY_DN20898_c1_g1_i10	5119	K01895	ko01100	ACSS, acs	Metabolic pathways	https://www.genome.jp/dbget-bin/www_bget?ko:K01895	https://www.kegg.jp/kegg-bin/show_pathway?ko01100	Metabolism	turquoise	-0.826884363
TRINITY_DN20898_c1_g1	TRINITY_DN20898_c1_g1_i10	5119	K01895	ko01120	ACSS, acs	Microbial metabolism in diverse environments	https://www.genome.jp/dbget-bin/www_bget?ko:K01895	https://www.kegg.jp/kegg-bin/show_pathway?ko01120	Metabolism	turquoise	-0.826884363
TRINITY_DN20898_c1_g1	TRINITY_DN20898_c1_g1_i10	5119	K01895	ko01130	ACSS, acs	Biosynthesis of antibiotics	https://www.genome.jp/dbget-bin/www_bget?ko:K01895	https://www.kegg.jp/kegg-bin/show_pathway?ko01130	Metabolism	turquoise	-0.826884363
TRINITY_DN20898_c1_g1	TRINITY_DN20898_c1_g1_i10	5119	K01895	ko00640	ACSS, acs	Propanoate metabolism	https://www.genome.jp/dbget-bin/www_bget?ko:K01895	https://www.kegg.jp/kegg-bin/show_pathway?ko00640	Metabolism	turquoise	-0.826884363
TRINITY_DN20898_c1_g1	TRINITY_DN20898_c1_g1_i10	5119	K01895	ko01110	ACSS, acs	Biosynthesis of secondary metabolites	https://www.genome.jp/dbget-bin/www_bget?ko:K01895	https://www.kegg.jp/kegg-bin/show_pathway?ko01110	Metabolism	turquoise	-0.826884363
TRINITY_DN20898_c1_g1	TRINITY_DN20898_c1_g1_i10	5119	K01895	ko00010	ACSS, acs	Glycolysis / Gluconeogenesis	https://www.genome.jp/dbget-bin/www_bget?ko:K01895	https://www.kegg.jp/kegg-bin/show_pathway?ko00010	Metabolism	turquoise	-0.826884363
TRINITY_DN19018_c3_g1	TRINITY_DN19018_c3_g1_i18	5065	K01115	ko00564	PLD1_2	Glycerophospholipid metabolism	https://www.genome.jp/dbget-bin/www_bget?ko:K01115	https://www.kegg.jp/kegg-bin/show_pathway?ko00564	Metabolism	turquoise	0.053379273
TRINITY_DN19018_c3_g1	TRINITY_DN19018_c3_g1_i18	5065	K01115	ko04024	PLD1_2	cAMP signaling pathway	https://www.genome.jp/dbget-bin/www_bget?ko:K01115	https://www.kegg.jp/kegg-bin/show_pathway?ko04024	Environmental Information Processing	turquoise	0.053379273
TRINITY_DN19018_c3_g1	TRINITY_DN19018_c3_g1_i18	5065	K01115	ko04072	PLD1_2	Phospholipase D signaling pathway	https://www.genome.jp/dbget-bin/www_bget?ko:K01115	https://www.kegg.jp/kegg-bin/show_pathway?ko04072	Environmental Information Processing	turquoise	0.053379273
TRINITY_DN19018_c3_g1	TRINITY_DN19018_c3_g1_i18	5065	K01115	ko04144	PLD1_2	Endocytosis	https://www.genome.jp/dbget-bin/www_bget?ko:K01115	https://www.kegg.jp/kegg-bin/show_pathway?ko04144	Cellular Processes	turquoise	0.053379273
TRINITY_DN19018_c3_g1	TRINITY_DN19018_c3_g1_i18	5065	K01115	ko05231	PLD1_2	Choline metabolism in cancer	https://www.genome.jp/dbget-bin/www_bget?ko:K01115	https://www.kegg.jp/kegg-bin/show_pathway?ko05231	Human Diseases	turquoise	0.053379273
TRINITY_DN19018_c3_g1	TRINITY_DN19018_c3_g1_i18	5065	K01115	ko00565	PLD1_2	Ether lipid metabolism	https://www.genome.jp/dbget-bin/www_bget?ko:K01115	https://www.kegg.jp/kegg-bin/show_pathway?ko00565	Metabolism	turquoise	0.053379273
TRINITY_DN19018_c3_g1	TRINITY_DN19018_c3_g1_i18	5065	K01115	ko01100	PLD1_2	Metabolic pathways	https://www.genome.jp/dbget-bin/www_bget?ko:K01115	https://www.kegg.jp/kegg-bin/show_pathway?ko01100	Metabolism	turquoise	0.053379273
TRINITY_DN19018_c3_g1	TRINITY_DN19018_c3_g1_i18	5065	K01115	ko04928	PLD1_2	Parathyroid hormone synthesis, secretion and action	https://www.genome.jp/dbget-bin/www_bget?ko:K01115	https://www.kegg.jp/kegg-bin/show_pathway?ko04928	Organismal Systems	turquoise	0.053379273
TRINITY_DN19018_c3_g1	TRINITY_DN19018_c3_g1_i18	5065	K01115	ko04912	PLD1_2	GnRH signaling pathway	https://www.genome.jp/dbget-bin/www_bget?ko:K01115	https://www.kegg.jp/kegg-bin/show_pathway?ko04912	Organismal Systems	turquoise	0.053379273
TRINITY_DN19018_c3_g1	TRINITY_DN19018_c3_g1_i18	5065	K01115	ko04071	PLD1_2	Sphingolipid signaling pathway	https://www.genome.jp/dbget-bin/www_bget?ko:K01115	https://www.kegg.jp/kegg-bin/show_pathway?ko04071	Environmental Information Processing	turquoise	0.053379273
TRINITY_DN19018_c3_g1	TRINITY_DN19018_c3_g1_i18	5065	K01115	ko04666	PLD1_2	Fc gamma R-mediated phagocytosis	https://www.genome.jp/dbget-bin/www_bget?ko:K01115	https://www.kegg.jp/kegg-bin/show_pathway?ko04666	Organismal Systems	turquoise	0.053379273
TRINITY_DN19018_c3_g1	TRINITY_DN19018_c3_g1_i18	5065	K01115	ko04014	PLD1_2	Ras signaling pathway	https://www.genome.jp/dbget-bin/www_bget?ko:K01115	https://www.kegg.jp/kegg-bin/show_pathway?ko04014	Environmental Information Processing	turquoise	0.053379273
TRINITY_DN19018_c3_g1	TRINITY_DN19018_c3_g1_i18	5065	K01115	ko01110	PLD1_2	Biosynthesis of secondary metabolites	https://www.genome.jp/dbget-bin/www_bget?ko:K01115	https://www.kegg.jp/kegg-bin/show_pathway?ko01110	Metabolism	turquoise	0.053379273
TRINITY_DN19018_c3_g1	TRINITY_DN19018_c3_g1_i18	5065	K01115	ko04724	PLD1_2	Glutamatergic synapse	https://www.genome.jp/dbget-bin/www_bget?ko:K01115	https://www.kegg.jp/kegg-bin/show_pathway?ko04724	Organismal Systems	turquoise	0.053379273
TRINITY_DN19999_c3_g1	TRINITY_DN19999_c3_g1_i6	5041	K01739	ko01230	metB	Biosynthesis of amino acids	https://www.genome.jp/dbget-bin/www_bget?ko:K01739	https://www.kegg.jp/kegg-bin/show_pathway?ko01230	Metabolism	turquoise	-0.637895331
TRINITY_DN19999_c3_g1	TRINITY_DN19999_c3_g1_i6	5041	K01739	ko01100	metB	Metabolic pathways	https://www.genome.jp/dbget-bin/www_bget?ko:K01739	https://www.kegg.jp/kegg-bin/show_pathway?ko01100	Metabolism	turquoise	-0.637895331
TRINITY_DN19999_c3_g1	TRINITY_DN19999_c3_g1_i6	5041	K01739	ko00920	metB	Sulfur metabolism	https://www.genome.jp/dbget-bin/www_bget?ko:K01739	https://www.kegg.jp/kegg-bin/show_pathway?ko00920	Metabolism	turquoise	-0.637895331
TRINITY_DN19999_c3_g1	TRINITY_DN19999_c3_g1_i6	5041	K01739	ko01130	metB	Biosynthesis of antibiotics	https://www.genome.jp/dbget-bin/www_bget?ko:K01739	https://www.kegg.jp/kegg-bin/show_pathway?ko01130	Metabolism	turquoise	-0.637895331
TRINITY_DN19999_c3_g1	TRINITY_DN19999_c3_g1_i6	5041	K01739	ko01110	metB	Biosynthesis of secondary metabolites	https://www.genome.jp/dbget-bin/www_bget?ko:K01739	https://www.kegg.jp/kegg-bin/show_pathway?ko01110	Metabolism	turquoise	-0.637895331
TRINITY_DN19999_c3_g1	TRINITY_DN19999_c3_g1_i6	5041	K01739	ko00270	metB	Cysteine and methionine metabolism	https://www.genome.jp/dbget-bin/www_bget?ko:K01739	https://www.kegg.jp/kegg-bin/show_pathway?ko00270	Metabolism	turquoise	-0.637895331
TRINITY_DN19999_c3_g1	TRINITY_DN19999_c3_g1_i6	5041	K01739	ko00450	metB	Selenocompound metabolism	https://www.genome.jp/dbget-bin/www_bget?ko:K01739	https://www.kegg.jp/kegg-bin/show_pathway?ko00450	Metabolism	turquoise	-0.637895331
TRINITY_DN19524_c0_g1	TRINITY_DN19524_c0_g1_i9	5032	K14442	ko03018	DHX36, RHAU	RNA degradation	https://www.genome.jp/dbget-bin/www_bget?ko:K14442	https://www.kegg.jp/kegg-bin/show_pathway?ko03018	Genetic Information Processing	turquoise	0.317024604
TRINITY_DN18438_c0_g1	TRINITY_DN18438_c0_g1_i2	5028	K14486	ko04075	K14486, ARF	Plant hormone signal transduction	https://www.genome.jp/dbget-bin/www_bget?ko:K14486	https://www.kegg.jp/kegg-bin/show_pathway?ko04075	Environmental Information Processing	turquoise	-0.303309403
TRINITY_DN20229_c0_g2	TRINITY_DN20229_c0_g2_i1	5025	K10592	ko04120	HUWE1, MULE, ARF-BP1	Ubiquitin mediated proteolysis	https://www.genome.jp/dbget-bin/www_bget?ko:K10592	https://www.kegg.jp/kegg-bin/show_pathway?ko04120	Genetic Information Processing	turquoise	-0.616762154
TRINITY_DN19768_c0_g1	TRINITY_DN19768_c0_g1_i1	5015	K10691	ko05165	UBR4, ZUBR1	Human papillomavirus infection	https://www.genome.jp/dbget-bin/www_bget?ko:K10691	https://www.kegg.jp/kegg-bin/show_pathway?ko05165	Human Diseases	turquoise	-0.766689963
TRINITY_DN19768_c0_g1	TRINITY_DN19768_c0_g1_i1	5015	K10691	ko05203	UBR4, ZUBR1	Viral carcinogenesis	https://www.genome.jp/dbget-bin/www_bget?ko:K10691	https://www.kegg.jp/kegg-bin/show_pathway?ko05203	Human Diseases	turquoise	-0.766689963
TRINITY_DN19018_c3_g1	TRINITY_DN19018_c3_g1_i13	4989	K01115	ko00564	PLD1_2	Glycerophospholipid metabolism	https://www.genome.jp/dbget-bin/www_bget?ko:K01115	https://www.kegg.jp/kegg-bin/show_pathway?ko00564	Metabolism	turquoise	0.053379273
TRINITY_DN19018_c3_g1	TRINITY_DN19018_c3_g1_i13	4989	K01115	ko04024	PLD1_2	cAMP signaling pathway	https://www.genome.jp/dbget-bin/www_bget?ko:K01115	https://www.kegg.jp/kegg-bin/show_pathway?ko04024	Environmental Information Processing	turquoise	0.053379273
TRINITY_DN19018_c3_g1	TRINITY_DN19018_c3_g1_i13	4989	K01115	ko04072	PLD1_2	Phospholipase D signaling pathway	https://www.genome.jp/dbget-bin/www_bget?ko:K01115	https://www.kegg.jp/kegg-bin/show_pathway?ko04072	Environmental Information Processing	turquoise	0.053379273
TRINITY_DN19018_c3_g1	TRINITY_DN19018_c3_g1_i13	4989	K01115	ko04144	PLD1_2	Endocytosis	https://www.genome.jp/dbget-bin/www_bget?ko:K01115	https://www.kegg.jp/kegg-bin/show_pathway?ko04144	Cellular Processes	turquoise	0.053379273
TRINITY_DN19018_c3_g1	TRINITY_DN19018_c3_g1_i13	4989	K01115	ko05231	PLD1_2	Choline metabolism in cancer	https://www.genome.jp/dbget-bin/www_bget?ko:K01115	https://www.kegg.jp/kegg-bin/show_pathway?ko05231	Human Diseases	turquoise	0.053379273
TRINITY_DN19018_c3_g1	TRINITY_DN19018_c3_g1_i13	4989	K01115	ko00565	PLD1_2	Ether lipid metabolism	https://www.genome.jp/dbget-bin/www_bget?ko:K01115	https://www.kegg.jp/kegg-bin/show_pathway?ko00565	Metabolism	turquoise	0.053379273
TRINITY_DN19018_c3_g1	TRINITY_DN19018_c3_g1_i13	4989	K01115	ko01100	PLD1_2	Metabolic pathways	https://www.genome.jp/dbget-bin/www_bget?ko:K01115	https://www.kegg.jp/kegg-bin/show_pathway?ko01100	Metabolism	turquoise	0.053379273
TRINITY_DN19018_c3_g1	TRINITY_DN19018_c3_g1_i13	4989	K01115	ko04928	PLD1_2	Parathyroid hormone synthesis, secretion and action	https://www.genome.jp/dbget-bin/www_bget?ko:K01115	https://www.kegg.jp/kegg-bin/show_pathway?ko04928	Organismal Systems	turquoise	0.053379273
TRINITY_DN19018_c3_g1	TRINITY_DN19018_c3_g1_i13	4989	K01115	ko04912	PLD1_2	GnRH signaling pathway	https://www.genome.jp/dbget-bin/www_bget?ko:K01115	https://www.kegg.jp/kegg-bin/show_pathway?ko04912	Organismal Systems	turquoise	0.053379273
TRINITY_DN19018_c3_g1	TRINITY_DN19018_c3_g1_i13	4989	K01115	ko04071	PLD1_2	Sphingolipid signaling pathway	https://www.genome.jp/dbget-bin/www_bget?ko:K01115	https://www.kegg.jp/kegg-bin/show_pathway?ko04071	Environmental Information Processing	turquoise	0.053379273
TRINITY_DN19018_c3_g1	TRINITY_DN19018_c3_g1_i13	4989	K01115	ko04666	PLD1_2	Fc gamma R-mediated phagocytosis	https://www.genome.jp/dbget-bin/www_bget?ko:K01115	https://www.kegg.jp/kegg-bin/show_pathway?ko04666	Organismal Systems	turquoise	0.053379273
TRINITY_DN19018_c3_g1	TRINITY_DN19018_c3_g1_i13	4989	K01115	ko04014	PLD1_2	Ras signaling pathway	https://www.genome.jp/dbget-bin/www_bget?ko:K01115	https://www.kegg.jp/kegg-bin/show_pathway?ko04014	Environmental Information Processing	turquoise	0.053379273
TRINITY_DN19018_c3_g1	TRINITY_DN19018_c3_g1_i13	4989	K01115	ko01110	PLD1_2	Biosynthesis of secondary metabolites	https://www.genome.jp/dbget-bin/www_bget?ko:K01115	https://www.kegg.jp/kegg-bin/show_pathway?ko01110	Metabolism	turquoise	0.053379273
TRINITY_DN19018_c3_g1	TRINITY_DN19018_c3_g1_i13	4989	K01115	ko04724	PLD1_2	Glutamatergic synapse	https://www.genome.jp/dbget-bin/www_bget?ko:K01115	https://www.kegg.jp/kegg-bin/show_pathway?ko04724	Organismal Systems	turquoise	0.053379273
TRINITY_DN19942_c1_g2	TRINITY_DN19942_c1_g2_i2	4951	K02365	ko04113	ESP1	Meiosis - yeast	https://www.genome.jp/dbget-bin/www_bget?ko:K02365	https://www.kegg.jp/kegg-bin/show_pathway?ko04113	Cellular Processes	turquoise	-0.784336161
TRINITY_DN19942_c1_g2	TRINITY_DN19942_c1_g2_i2	4951	K02365	ko05166	ESP1	Human T-cell leukemia virus 1 infection	https://www.genome.jp/dbget-bin/www_bget?ko:K02365	https://www.kegg.jp/kegg-bin/show_pathway?ko05166	Human Diseases	turquoise	-0.784336161
TRINITY_DN19942_c1_g2	TRINITY_DN19942_c1_g2_i2	4951	K02365	ko04111	ESP1	Cell cycle - yeast	https://www.genome.jp/dbget-bin/www_bget?ko:K02365	https://www.kegg.jp/kegg-bin/show_pathway?ko04111	Cellular Processes	turquoise	-0.784336161
TRINITY_DN19942_c1_g2	TRINITY_DN19942_c1_g2_i2	4951	K02365	ko04114	ESP1	Oocyte meiosis	https://www.genome.jp/dbget-bin/www_bget?ko:K02365	https://www.kegg.jp/kegg-bin/show_pathway?ko04114	Cellular Processes	turquoise	-0.784336161
TRINITY_DN19942_c1_g2	TRINITY_DN19942_c1_g2_i2	4951	K02365	ko04110	ESP1	Cell cycle	https://www.genome.jp/dbget-bin/www_bget?ko:K02365	https://www.kegg.jp/kegg-bin/show_pathway?ko04110	Cellular Processes	turquoise	-0.784336161
TRINITY_DN20029_c0_g1	TRINITY_DN20029_c0_g1_i6	4934	K12471	ko04144	EPN	Endocytosis	https://www.genome.jp/dbget-bin/www_bget?ko:K12471	https://www.kegg.jp/kegg-bin/show_pathway?ko04144	Cellular Processes	turquoise	-0.751178203
TRINITY_DN19524_c0_g1	TRINITY_DN19524_c0_g1_i12	4933	K14442	ko03018	DHX36, RHAU	RNA degradation	https://www.genome.jp/dbget-bin/www_bget?ko:K14442	https://www.kegg.jp/kegg-bin/show_pathway?ko03018	Genetic Information Processing	turquoise	0.317024604
TRINITY_DN19670_c0_g1	TRINITY_DN19670_c0_g1_i9	4932	K11643	ko05165	CHD4, MI2B	Human papillomavirus infection	https://www.genome.jp/dbget-bin/www_bget?ko:K11643	https://www.kegg.jp/kegg-bin/show_pathway?ko05165	Human Diseases	turquoise	0.478936755
TRINITY_DN19670_c0_g1	TRINITY_DN19670_c0_g1_i9	4932	K11643	ko05203	CHD4, MI2B	Viral carcinogenesis	https://www.genome.jp/dbget-bin/www_bget?ko:K11643	https://www.kegg.jp/kegg-bin/show_pathway?ko05203	Human Diseases	turquoise	0.478936755
TRINITY_DN18438_c0_g1	TRINITY_DN18438_c0_g1_i1	4918	K14486	ko04075	K14486, ARF	Plant hormone signal transduction	https://www.genome.jp/dbget-bin/www_bget?ko:K14486	https://www.kegg.jp/kegg-bin/show_pathway?ko04075	Environmental Information Processing	turquoise	-0.303309403
TRINITY_DN18438_c0_g1	TRINITY_DN18438_c0_g1_i4	4915	K14486	ko04075	K14486, ARF	Plant hormone signal transduction	https://www.genome.jp/dbget-bin/www_bget?ko:K14486	https://www.kegg.jp/kegg-bin/show_pathway?ko04075	Environmental Information Processing	turquoise	-0.303309403
TRINITY_DN20564_c4_g1	TRINITY_DN20564_c4_g1_i4	4913	K14572	ko03008	MDN1, REA1	Ribosome biogenesis in eukaryotes	https://www.genome.jp/dbget-bin/www_bget?ko:K14572	https://www.kegg.jp/kegg-bin/show_pathway?ko03008	Genetic Information Processing	turquoise	-0.788659896
TRINITY_DN18438_c0_g1	TRINITY_DN18438_c0_g1_i3	4912	K14486	ko04075	K14486, ARF	Plant hormone signal transduction	https://www.genome.jp/dbget-bin/www_bget?ko:K14486	https://www.kegg.jp/kegg-bin/show_pathway?ko04075	Environmental Information Processing	turquoise	-0.303309403
TRINITY_DN19883_c3_g2	TRINITY_DN19883_c3_g2_i3	4903	K01535	ko00190	PMA1, PMA2	Oxidative phosphorylation	https://www.genome.jp/dbget-bin/www_bget?ko:K01535	https://www.kegg.jp/kegg-bin/show_pathway?ko00190	Metabolism	turquoise	-0.762668472
TRINITY_DN19883_c3_g2	TRINITY_DN19883_c3_g2_i3	4903	K01535	ko01100	PMA1, PMA2	Metabolic pathways	https://www.genome.jp/dbget-bin/www_bget?ko:K01535	https://www.kegg.jp/kegg-bin/show_pathway?ko01100	Metabolism	turquoise	-0.762668472
TRINITY_DN19670_c0_g1	TRINITY_DN19670_c0_g1_i10	4887	K11643	ko05165	CHD4, MI2B	Human papillomavirus infection	https://www.genome.jp/dbget-bin/www_bget?ko:K11643	https://www.kegg.jp/kegg-bin/show_pathway?ko05165	Human Diseases	turquoise	0.478936755
TRINITY_DN19670_c0_g1	TRINITY_DN19670_c0_g1_i10	4887	K11643	ko05203	CHD4, MI2B	Viral carcinogenesis	https://www.genome.jp/dbget-bin/www_bget?ko:K11643	https://www.kegg.jp/kegg-bin/show_pathway?ko05203	Human Diseases	turquoise	0.478936755
TRINITY_DN19999_c3_g1	TRINITY_DN19999_c3_g1_i3	4872	K01739	ko01230	metB	Biosynthesis of amino acids	https://www.genome.jp/dbget-bin/www_bget?ko:K01739	https://www.kegg.jp/kegg-bin/show_pathway?ko01230	Metabolism	turquoise	-0.637895331
TRINITY_DN19999_c3_g1	TRINITY_DN19999_c3_g1_i3	4872	K01739	ko01100	metB	Metabolic pathways	https://www.genome.jp/dbget-bin/www_bget?ko:K01739	https://www.kegg.jp/kegg-bin/show_pathway?ko01100	Metabolism	turquoise	-0.637895331
TRINITY_DN19999_c3_g1	TRINITY_DN19999_c3_g1_i3	4872	K01739	ko00920	metB	Sulfur metabolism	https://www.genome.jp/dbget-bin/www_bget?ko:K01739	https://www.kegg.jp/kegg-bin/show_pathway?ko00920	Metabolism	turquoise	-0.637895331
TRINITY_DN19999_c3_g1	TRINITY_DN19999_c3_g1_i3	4872	K01739	ko01130	metB	Biosynthesis of antibiotics	https://www.genome.jp/dbget-bin/www_bget?ko:K01739	https://www.kegg.jp/kegg-bin/show_pathway?ko01130	Metabolism	turquoise	-0.637895331
TRINITY_DN19999_c3_g1	TRINITY_DN19999_c3_g1_i3	4872	K01739	ko01110	metB	Biosynthesis of secondary metabolites	https://www.genome.jp/dbget-bin/www_bget?ko:K01739	https://www.kegg.jp/kegg-bin/show_pathway?ko01110	Metabolism	turquoise	-0.637895331
TRINITY_DN19999_c3_g1	TRINITY_DN19999_c3_g1_i3	4872	K01739	ko00270	metB	Cysteine and methionine metabolism	https://www.genome.jp/dbget-bin/www_bget?ko:K01739	https://www.kegg.jp/kegg-bin/show_pathway?ko00270	Metabolism	turquoise	-0.637895331
TRINITY_DN19999_c3_g1	TRINITY_DN19999_c3_g1_i3	4872	K01739	ko00450	metB	Selenocompound metabolism	https://www.genome.jp/dbget-bin/www_bget?ko:K01739	https://www.kegg.jp/kegg-bin/show_pathway?ko00450	Metabolism	turquoise	-0.637895331
TRINITY_DN19883_c3_g2	TRINITY_DN19883_c3_g2_i1	4847	K01535	ko00190	PMA1, PMA2	Oxidative phosphorylation	https://www.genome.jp/dbget-bin/www_bget?ko:K01535	https://www.kegg.jp/kegg-bin/show_pathway?ko00190	Metabolism	turquoise	-0.762668472
TRINITY_DN19883_c3_g2	TRINITY_DN19883_c3_g2_i1	4847	K01535	ko01100	PMA1, PMA2	Metabolic pathways	https://www.genome.jp/dbget-bin/www_bget?ko:K01535	https://www.kegg.jp/kegg-bin/show_pathway?ko01100	Metabolism	turquoise	-0.762668472
TRINITY_DN19942_c1_g2	TRINITY_DN19942_c1_g2_i9	4840	K02365	ko04113	ESP1	Meiosis - yeast	https://www.genome.jp/dbget-bin/www_bget?ko:K02365	https://www.kegg.jp/kegg-bin/show_pathway?ko04113	Cellular Processes	turquoise	-0.784336161
TRINITY_DN19942_c1_g2	TRINITY_DN19942_c1_g2_i9	4840	K02365	ko05166	ESP1	Human T-cell leukemia virus 1 infection	https://www.genome.jp/dbget-bin/www_bget?ko:K02365	https://www.kegg.jp/kegg-bin/show_pathway?ko05166	Human Diseases	turquoise	-0.784336161
TRINITY_DN19942_c1_g2	TRINITY_DN19942_c1_g2_i9	4840	K02365	ko04111	ESP1	Cell cycle - yeast	https://www.genome.jp/dbget-bin/www_bget?ko:K02365	https://www.kegg.jp/kegg-bin/show_pathway?ko04111	Cellular Processes	turquoise	-0.784336161
TRINITY_DN19942_c1_g2	TRINITY_DN19942_c1_g2_i9	4840	K02365	ko04114	ESP1	Oocyte meiosis	https://www.genome.jp/dbget-bin/www_bget?ko:K02365	https://www.kegg.jp/kegg-bin/show_pathway?ko04114	Cellular Processes	turquoise	-0.784336161
TRINITY_DN19942_c1_g2	TRINITY_DN19942_c1_g2_i9	4840	K02365	ko04110	ESP1	Cell cycle	https://www.genome.jp/dbget-bin/www_bget?ko:K02365	https://www.kegg.jp/kegg-bin/show_pathway?ko04110	Cellular Processes	turquoise	-0.784336161
TRINITY_DN20029_c0_g1	TRINITY_DN20029_c0_g1_i5	4834	K12471	ko04144	EPN	Endocytosis	https://www.genome.jp/dbget-bin/www_bget?ko:K12471	https://www.kegg.jp/kegg-bin/show_pathway?ko04144	Cellular Processes	turquoise	-0.751178203
TRINITY_DN19883_c3_g2	TRINITY_DN19883_c3_g2_i14	4827	K01535	ko00190	PMA1, PMA2	Oxidative phosphorylation	https://www.genome.jp/dbget-bin/www_bget?ko:K01535	https://www.kegg.jp/kegg-bin/show_pathway?ko00190	Metabolism	turquoise	-0.762668472
TRINITY_DN19883_c3_g2	TRINITY_DN19883_c3_g2_i14	4827	K01535	ko01100	PMA1, PMA2	Metabolic pathways	https://www.genome.jp/dbget-bin/www_bget?ko:K01535	https://www.kegg.jp/kegg-bin/show_pathway?ko01100	Metabolism	turquoise	-0.762668472
TRINITY_DN19532_c0_g1	TRINITY_DN19532_c0_g1_i16	4810	K04688	ko04140	RPS6KB	Autophagy - animal	https://www.genome.jp/dbget-bin/www_bget?ko:K04688	https://www.kegg.jp/kegg-bin/show_pathway?ko04140	Cellular Processes	turquoise	-0.687834713
TRINITY_DN19532_c0_g1	TRINITY_DN19532_c0_g1_i16	4810	K04688	ko04066	RPS6KB	HIF-1 signaling pathway	https://www.genome.jp/dbget-bin/www_bget?ko:K04688	https://www.kegg.jp/kegg-bin/show_pathway?ko04066	Environmental Information Processing	turquoise	-0.687834713
TRINITY_DN19532_c0_g1	TRINITY_DN19532_c0_g1_i16	4810	K04688	ko04361	RPS6KB	Axon regeneration	https://www.genome.jp/dbget-bin/www_bget?ko:K04688	https://www.kegg.jp/kegg-bin/show_pathway?ko04361	Metabolism	turquoise	-0.687834713
TRINITY_DN19532_c0_g1	TRINITY_DN19532_c0_g1_i16	4810	K04688	ko05170	RPS6KB	Human immunodeficiency virus 1 infection	https://www.genome.jp/dbget-bin/www_bget?ko:K04688	https://www.kegg.jp/kegg-bin/show_pathway?ko05170	Metabolism	turquoise	-0.687834713
TRINITY_DN19532_c0_g1	TRINITY_DN19532_c0_g1_i16	4810	K04688	ko05224	RPS6KB	Breast cancer	https://www.genome.jp/dbget-bin/www_bget?ko:K04688	https://www.kegg.jp/kegg-bin/show_pathway?ko05224	Human Diseases	turquoise	-0.687834713
TRINITY_DN19532_c0_g1	TRINITY_DN19532_c0_g1_i16	4810	K04688	ko04714	RPS6KB	Thermogenesis	https://www.genome.jp/dbget-bin/www_bget?ko:K04688	https://www.kegg.jp/kegg-bin/show_pathway?ko04714	Organismal Systems	turquoise	-0.687834713
TRINITY_DN19532_c0_g1	TRINITY_DN19532_c0_g1_i16	4810	K04688	ko04211	RPS6KB	Longevity regulating pathway	https://www.genome.jp/dbget-bin/www_bget?ko:K04688	https://www.kegg.jp/kegg-bin/show_pathway?ko04211	Organismal Systems	turquoise	-0.687834713
TRINITY_DN19532_c0_g1	TRINITY_DN19532_c0_g1_i16	4810	K04688	ko05210	RPS6KB	Colorectal cancer	https://www.genome.jp/dbget-bin/www_bget?ko:K04688	https://www.kegg.jp/kegg-bin/show_pathway?ko05210	Human Diseases	turquoise	-0.687834713
TRINITY_DN19532_c0_g1	TRINITY_DN19532_c0_g1_i16	4810	K04688	ko05231	RPS6KB	Choline metabolism in cancer	https://www.genome.jp/dbget-bin/www_bget?ko:K04688	https://www.kegg.jp/kegg-bin/show_pathway?ko05231	Human Diseases	turquoise	-0.687834713
TRINITY_DN19532_c0_g1	TRINITY_DN19532_c0_g1_i16	4810	K04688	ko04371	RPS6KB	Apelin signaling pathway	https://www.genome.jp/dbget-bin/www_bget?ko:K04688	https://www.kegg.jp/kegg-bin/show_pathway?ko04371	Environmental Information Processing	turquoise	-0.687834713
TRINITY_DN19532_c0_g1	TRINITY_DN19532_c0_g1_i16	4810	K04688	ko05205	RPS6KB	Proteoglycans in cancer	https://www.genome.jp/dbget-bin/www_bget?ko:K04688	https://www.kegg.jp/kegg-bin/show_pathway?ko05205	Human Diseases	turquoise	-0.687834713
TRINITY_DN19532_c0_g1	TRINITY_DN19532_c0_g1_i16	4810	K04688	ko05163	RPS6KB	Human cytomegalovirus infection	https://www.genome.jp/dbget-bin/www_bget?ko:K04688	https://www.kegg.jp/kegg-bin/show_pathway?ko05163	Human Diseases	turquoise	-0.687834713
TRINITY_DN19532_c0_g1	TRINITY_DN19532_c0_g1_i16	4810	K04688	ko04151	RPS6KB	PI3K-Akt signaling pathway	https://www.genome.jp/dbget-bin/www_bget?ko:K04688	https://www.kegg.jp/kegg-bin/show_pathway?ko04151	Environmental Information Processing	turquoise	-0.687834713
TRINITY_DN19532_c0_g1	TRINITY_DN19532_c0_g1_i16	4810	K04688	ko05165	RPS6KB	Human papillomavirus infection	https://www.genome.jp/dbget-bin/www_bget?ko:K04688	https://www.kegg.jp/kegg-bin/show_pathway?ko05165	Human Diseases	turquoise	-0.687834713
TRINITY_DN19532_c0_g1	TRINITY_DN19532_c0_g1_i16	4810	K04688	ko05212	RPS6KB	Pancreatic cancer	https://www.genome.jp/dbget-bin/www_bget?ko:K04688	https://www.kegg.jp/kegg-bin/show_pathway?ko05212	Human Diseases	turquoise	-0.687834713
TRINITY_DN19532_c0_g1	TRINITY_DN19532_c0_g1_i16	4810	K04688	ko05226	RPS6KB	Gastric cancer	https://www.genome.jp/dbget-bin/www_bget?ko:K04688	https://www.kegg.jp/kegg-bin/show_pathway?ko05226	Human Diseases	turquoise	-0.687834713
TRINITY_DN19532_c0_g1	TRINITY_DN19532_c0_g1_i16	4810	K04688	ko04152	RPS6KB	AMPK signaling pathway	https://www.genome.jp/dbget-bin/www_bget?ko:K04688	https://www.kegg.jp/kegg-bin/show_pathway?ko04152	Environmental Information Processing	turquoise	-0.687834713
TRINITY_DN19532_c0_g1	TRINITY_DN19532_c0_g1_i16	4810	K04688	ko04350	RPS6KB	TGF-beta signaling pathway	https://www.genome.jp/dbget-bin/www_bget?ko:K04688	https://www.kegg.jp/kegg-bin/show_pathway?ko04350	Environmental Information Processing	turquoise	-0.687834713
TRINITY_DN19532_c0_g1	TRINITY_DN19532_c0_g1_i16	4810	K04688	ko04910	RPS6KB	Insulin signaling pathway	https://www.genome.jp/dbget-bin/www_bget?ko:K04688	https://www.kegg.jp/kegg-bin/show_pathway?ko04910	Organismal Systems	turquoise	-0.687834713
TRINITY_DN19532_c0_g1	TRINITY_DN19532_c0_g1_i16	4810	K04688	ko04666	RPS6KB	Fc gamma R-mediated phagocytosis	https://www.genome.jp/dbget-bin/www_bget?ko:K04688	https://www.kegg.jp/kegg-bin/show_pathway?ko04666	Organismal Systems	turquoise	-0.687834713
TRINITY_DN19532_c0_g1	TRINITY_DN19532_c0_g1_i16	4810	K04688	ko05235	RPS6KB	PD-L1 expression and PD-1 checkpoint pathway in cancer	https://www.genome.jp/dbget-bin/www_bget?ko:K04688	https://www.kegg.jp/kegg-bin/show_pathway?ko05235	Metabolism	turquoise	-0.687834713
TRINITY_DN19532_c0_g1	TRINITY_DN19532_c0_g1_i16	4810	K04688	ko05225	RPS6KB	Hepatocellular carcinoma	https://www.genome.jp/dbget-bin/www_bget?ko:K04688	https://www.kegg.jp/kegg-bin/show_pathway?ko05225	Human Diseases	turquoise	-0.687834713
TRINITY_DN19532_c0_g1	TRINITY_DN19532_c0_g1_i16	4810	K04688	ko04212	RPS6KB	Longevity regulating pathway - worm	https://www.genome.jp/dbget-bin/www_bget?ko:K04688	https://www.kegg.jp/kegg-bin/show_pathway?ko04212	Organismal Systems	turquoise	-0.687834713
TRINITY_DN19532_c0_g1	TRINITY_DN19532_c0_g1_i16	4810	K04688	ko04931	RPS6KB	Insulin resistance	https://www.genome.jp/dbget-bin/www_bget?ko:K04688	https://www.kegg.jp/kegg-bin/show_pathway?ko04931	Human Diseases	turquoise	-0.687834713
TRINITY_DN19532_c0_g1	TRINITY_DN19532_c0_g1_i16	4810	K04688	ko05221	RPS6KB	Acute myeloid leukemia	https://www.genome.jp/dbget-bin/www_bget?ko:K04688	https://www.kegg.jp/kegg-bin/show_pathway?ko05221	Human Diseases	turquoise	-0.687834713
TRINITY_DN19532_c0_g1	TRINITY_DN19532_c0_g1_i16	4810	K04688	ko01521	RPS6KB	EGFR tyrosine kinase inhibitor resistance	https://www.genome.jp/dbget-bin/www_bget?ko:K04688	https://www.kegg.jp/kegg-bin/show_pathway?ko01521	Human Diseases	turquoise	-0.687834713
TRINITY_DN19532_c0_g1	TRINITY_DN19532_c0_g1_i16	4810	K04688	ko04012	RPS6KB	ErbB signaling pathway	https://www.genome.jp/dbget-bin/www_bget?ko:K04688	https://www.kegg.jp/kegg-bin/show_pathway?ko04012	Environmental Information Processing	turquoise	-0.687834713
TRINITY_DN19532_c0_g1	TRINITY_DN19532_c0_g1_i16	4810	K04688	ko05200	RPS6KB	Pathways in cancer	https://www.genome.jp/dbget-bin/www_bget?ko:K04688	https://www.kegg.jp/kegg-bin/show_pathway?ko05200	Human Diseases	turquoise	-0.687834713
TRINITY_DN19532_c0_g1	TRINITY_DN19532_c0_g1_i16	4810	K04688	ko01522	RPS6KB	Endocrine resistance	https://www.genome.jp/dbget-bin/www_bget?ko:K04688	https://www.kegg.jp/kegg-bin/show_pathway?ko01522	Human Diseases	turquoise	-0.687834713
TRINITY_DN19532_c0_g1	TRINITY_DN19532_c0_g1_i16	4810	K04688	ko04213	RPS6KB	Longevity regulating pathway - multiple species	https://www.genome.jp/dbget-bin/www_bget?ko:K04688	https://www.kegg.jp/kegg-bin/show_pathway?ko04213	Organismal Systems	turquoise	-0.687834713
TRINITY_DN19532_c0_g1	TRINITY_DN19532_c0_g1_i16	4810	K04688	ko04150	RPS6KB	mTOR signaling pathway	https://www.genome.jp/dbget-bin/www_bget?ko:K04688	https://www.kegg.jp/kegg-bin/show_pathway?ko04150	Environmental Information Processing	turquoise	-0.687834713
TRINITY_DN19545_c5_g1	TRINITY_DN19545_c5_g1_i4	4806	K15188	ko05202	CCNT	Transcriptional misregulation in cancer	https://www.genome.jp/dbget-bin/www_bget?ko:K15188	https://www.kegg.jp/kegg-bin/show_pathway?ko05202	Human Diseases	turquoise	-0.402248834
TRINITY_DN20635_c1_g1	TRINITY_DN20635_c1_g1_i4	4804	K15601	ko04714	KDM3	Thermogenesis	https://www.genome.jp/dbget-bin/www_bget?ko:K15601	https://www.kegg.jp/kegg-bin/show_pathway?ko04714	Organismal Systems	turquoise	0.435800519
TRINITY_DN18100_c0_g1	TRINITY_DN18100_c0_g1_i10	4762	K20553	ko04016	XRN4	MAPK signaling pathway - plant	https://www.genome.jp/dbget-bin/www_bget?ko:K20553	https://www.kegg.jp/kegg-bin/show_pathway?ko04016	Environmental Information Processing	turquoise	-0.813764889
TRINITY_DN20101_c2_g2	TRINITY_DN20101_c2_g2_i7	4751	K17800	ko04139	LETM1, MDM38	Mitophagy - yeast	https://www.genome.jp/dbget-bin/www_bget?ko:K17800	https://www.kegg.jp/kegg-bin/show_pathway?ko04139	Cellular Processes	turquoise	-0.542948745
TRINITY_DN19532_c0_g1	TRINITY_DN19532_c0_g1_i2	4743	K04688	ko04140	RPS6KB	Autophagy - animal	https://www.genome.jp/dbget-bin/www_bget?ko:K04688	https://www.kegg.jp/kegg-bin/show_pathway?ko04140	Cellular Processes	turquoise	-0.687834713
TRINITY_DN19532_c0_g1	TRINITY_DN19532_c0_g1_i2	4743	K04688	ko04066	RPS6KB	HIF-1 signaling pathway	https://www.genome.jp/dbget-bin/www_bget?ko:K04688	https://www.kegg.jp/kegg-bin/show_pathway?ko04066	Environmental Information Processing	turquoise	-0.687834713
TRINITY_DN19532_c0_g1	TRINITY_DN19532_c0_g1_i2	4743	K04688	ko04361	RPS6KB	Axon regeneration	https://www.genome.jp/dbget-bin/www_bget?ko:K04688	https://www.kegg.jp/kegg-bin/show_pathway?ko04361	Metabolism	turquoise	-0.687834713
TRINITY_DN19532_c0_g1	TRINITY_DN19532_c0_g1_i2	4743	K04688	ko05170	RPS6KB	Human immunodeficiency virus 1 infection	https://www.genome.jp/dbget-bin/www_bget?ko:K04688	https://www.kegg.jp/kegg-bin/show_pathway?ko05170	Metabolism	turquoise	-0.687834713
TRINITY_DN19532_c0_g1	TRINITY_DN19532_c0_g1_i2	4743	K04688	ko05224	RPS6KB	Breast cancer	https://www.genome.jp/dbget-bin/www_bget?ko:K04688	https://www.kegg.jp/kegg-bin/show_pathway?ko05224	Human Diseases	turquoise	-0.687834713
TRINITY_DN19532_c0_g1	TRINITY_DN19532_c0_g1_i2	4743	K04688	ko04714	RPS6KB	Thermogenesis	https://www.genome.jp/dbget-bin/www_bget?ko:K04688	https://www.kegg.jp/kegg-bin/show_pathway?ko04714	Organismal Systems	turquoise	-0.687834713
TRINITY_DN19532_c0_g1	TRINITY_DN19532_c0_g1_i2	4743	K04688	ko04211	RPS6KB	Longevity regulating pathway	https://www.genome.jp/dbget-bin/www_bget?ko:K04688	https://www.kegg.jp/kegg-bin/show_pathway?ko04211	Organismal Systems	turquoise	-0.687834713
TRINITY_DN19532_c0_g1	TRINITY_DN19532_c0_g1_i2	4743	K04688	ko05210	RPS6KB	Colorectal cancer	https://www.genome.jp/dbget-bin/www_bget?ko:K04688	https://www.kegg.jp/kegg-bin/show_pathway?ko05210	Human Diseases	turquoise	-0.687834713
TRINITY_DN19532_c0_g1	TRINITY_DN19532_c0_g1_i2	4743	K04688	ko05231	RPS6KB	Choline metabolism in cancer	https://www.genome.jp/dbget-bin/www_bget?ko:K04688	https://www.kegg.jp/kegg-bin/show_pathway?ko05231	Human Diseases	turquoise	-0.687834713
TRINITY_DN19532_c0_g1	TRINITY_DN19532_c0_g1_i2	4743	K04688	ko04371	RPS6KB	Apelin signaling pathway	https://www.genome.jp/dbget-bin/www_bget?ko:K04688	https://www.kegg.jp/kegg-bin/show_pathway?ko04371	Environmental Information Processing	turquoise	-0.687834713
TRINITY_DN19532_c0_g1	TRINITY_DN19532_c0_g1_i2	4743	K04688	ko05205	RPS6KB	Proteoglycans in cancer	https://www.genome.jp/dbget-bin/www_bget?ko:K04688	https://www.kegg.jp/kegg-bin/show_pathway?ko05205	Human Diseases	turquoise	-0.687834713
TRINITY_DN19532_c0_g1	TRINITY_DN19532_c0_g1_i2	4743	K04688	ko05163	RPS6KB	Human cytomegalovirus infection	https://www.genome.jp/dbget-bin/www_bget?ko:K04688	https://www.kegg.jp/kegg-bin/show_pathway?ko05163	Human Diseases	turquoise	-0.687834713
TRINITY_DN19532_c0_g1	TRINITY_DN19532_c0_g1_i2	4743	K04688	ko04151	RPS6KB	PI3K-Akt signaling pathway	https://www.genome.jp/dbget-bin/www_bget?ko:K04688	https://www.kegg.jp/kegg-bin/show_pathway?ko04151	Environmental Information Processing	turquoise	-0.687834713
TRINITY_DN19532_c0_g1	TRINITY_DN19532_c0_g1_i2	4743	K04688	ko05165	RPS6KB	Human papillomavirus infection	https://www.genome.jp/dbget-bin/www_bget?ko:K04688	https://www.kegg.jp/kegg-bin/show_pathway?ko05165	Human Diseases	turquoise	-0.687834713
TRINITY_DN19532_c0_g1	TRINITY_DN19532_c0_g1_i2	4743	K04688	ko05212	RPS6KB	Pancreatic cancer	https://www.genome.jp/dbget-bin/www_bget?ko:K04688	https://www.kegg.jp/kegg-bin/show_pathway?ko05212	Human Diseases	turquoise	-0.687834713
TRINITY_DN19532_c0_g1	TRINITY_DN19532_c0_g1_i2	4743	K04688	ko05226	RPS6KB	Gastric cancer	https://www.genome.jp/dbget-bin/www_bget?ko:K04688	https://www.kegg.jp/kegg-bin/show_pathway?ko05226	Human Diseases	turquoise	-0.687834713
TRINITY_DN19532_c0_g1	TRINITY_DN19532_c0_g1_i2	4743	K04688	ko04152	RPS6KB	AMPK signaling pathway	https://www.genome.jp/dbget-bin/www_bget?ko:K04688	https://www.kegg.jp/kegg-bin/show_pathway?ko04152	Environmental Information Processing	turquoise	-0.687834713
TRINITY_DN19532_c0_g1	TRINITY_DN19532_c0_g1_i2	4743	K04688	ko04350	RPS6KB	TGF-beta signaling pathway	https://www.genome.jp/dbget-bin/www_bget?ko:K04688	https://www.kegg.jp/kegg-bin/show_pathway?ko04350	Environmental Information Processing	turquoise	-0.687834713
TRINITY_DN19532_c0_g1	TRINITY_DN19532_c0_g1_i2	4743	K04688	ko04910	RPS6KB	Insulin signaling pathway	https://www.genome.jp/dbget-bin/www_bget?ko:K04688	https://www.kegg.jp/kegg-bin/show_pathway?ko04910	Organismal Systems	turquoise	-0.687834713
TRINITY_DN19532_c0_g1	TRINITY_DN19532_c0_g1_i2	4743	K04688	ko04666	RPS6KB	Fc gamma R-mediated phagocytosis	https://www.genome.jp/dbget-bin/www_bget?ko:K04688	https://www.kegg.jp/kegg-bin/show_pathway?ko04666	Organismal Systems	turquoise	-0.687834713
TRINITY_DN19532_c0_g1	TRINITY_DN19532_c0_g1_i2	4743	K04688	ko05235	RPS6KB	PD-L1 expression and PD-1 checkpoint pathway in cancer	https://www.genome.jp/dbget-bin/www_bget?ko:K04688	https://www.kegg.jp/kegg-bin/show_pathway?ko05235	Metabolism	turquoise	-0.687834713
TRINITY_DN19532_c0_g1	TRINITY_DN19532_c0_g1_i2	4743	K04688	ko05225	RPS6KB	Hepatocellular carcinoma	https://www.genome.jp/dbget-bin/www_bget?ko:K04688	https://www.kegg.jp/kegg-bin/show_pathway?ko05225	Human Diseases	turquoise	-0.687834713
TRINITY_DN19532_c0_g1	TRINITY_DN19532_c0_g1_i2	4743	K04688	ko04212	RPS6KB	Longevity regulating pathway - worm	https://www.genome.jp/dbget-bin/www_bget?ko:K04688	https://www.kegg.jp/kegg-bin/show_pathway?ko04212	Organismal Systems	turquoise	-0.687834713
TRINITY_DN19532_c0_g1	TRINITY_DN19532_c0_g1_i2	4743	K04688	ko04931	RPS6KB	Insulin resistance	https://www.genome.jp/dbget-bin/www_bget?ko:K04688	https://www.kegg.jp/kegg-bin/show_pathway?ko04931	Human Diseases	turquoise	-0.687834713
TRINITY_DN19532_c0_g1	TRINITY_DN19532_c0_g1_i2	4743	K04688	ko05221	RPS6KB	Acute myeloid leukemia	https://www.genome.jp/dbget-bin/www_bget?ko:K04688	https://www.kegg.jp/kegg-bin/show_pathway?ko05221	Human Diseases	turquoise	-0.687834713
TRINITY_DN19532_c0_g1	TRINITY_DN19532_c0_g1_i2	4743	K04688	ko01521	RPS6KB	EGFR tyrosine kinase inhibitor resistance	https://www.genome.jp/dbget-bin/www_bget?ko:K04688	https://www.kegg.jp/kegg-bin/show_pathway?ko01521	Human Diseases	turquoise	-0.687834713
TRINITY_DN19532_c0_g1	TRINITY_DN19532_c0_g1_i2	4743	K04688	ko04012	RPS6KB	ErbB signaling pathway	https://www.genome.jp/dbget-bin/www_bget?ko:K04688	https://www.kegg.jp/kegg-bin/show_pathway?ko04012	Environmental Information Processing	turquoise	-0.687834713
TRINITY_DN19532_c0_g1	TRINITY_DN19532_c0_g1_i2	4743	K04688	ko05200	RPS6KB	Pathways in cancer	https://www.genome.jp/dbget-bin/www_bget?ko:K04688	https://www.kegg.jp/kegg-bin/show_pathway?ko05200	Human Diseases	turquoise	-0.687834713
TRINITY_DN19532_c0_g1	TRINITY_DN19532_c0_g1_i2	4743	K04688	ko01522	RPS6KB	Endocrine resistance	https://www.genome.jp/dbget-bin/www_bget?ko:K04688	https://www.kegg.jp/kegg-bin/show_pathway?ko01522	Human Diseases	turquoise	-0.687834713
TRINITY_DN19532_c0_g1	TRINITY_DN19532_c0_g1_i2	4743	K04688	ko04213	RPS6KB	Longevity regulating pathway - multiple species	https://www.genome.jp/dbget-bin/www_bget?ko:K04688	https://www.kegg.jp/kegg-bin/show_pathway?ko04213	Organismal Systems	turquoise	-0.687834713
TRINITY_DN19532_c0_g1	TRINITY_DN19532_c0_g1_i2	4743	K04688	ko04150	RPS6KB	mTOR signaling pathway	https://www.genome.jp/dbget-bin/www_bget?ko:K04688	https://www.kegg.jp/kegg-bin/show_pathway?ko04150	Environmental Information Processing	turquoise	-0.687834713
TRINITY_DN19532_c0_g1	TRINITY_DN19532_c0_g1_i11	4736	K04688	ko04140	RPS6KB	Autophagy - animal	https://www.genome.jp/dbget-bin/www_bget?ko:K04688	https://www.kegg.jp/kegg-bin/show_pathway?ko04140	Cellular Processes	turquoise	-0.687834713
TRINITY_DN19532_c0_g1	TRINITY_DN19532_c0_g1_i11	4736	K04688	ko04066	RPS6KB	HIF-1 signaling pathway	https://www.genome.jp/dbget-bin/www_bget?ko:K04688	https://www.kegg.jp/kegg-bin/show_pathway?ko04066	Environmental Information Processing	turquoise	-0.687834713
TRINITY_DN19532_c0_g1	TRINITY_DN19532_c0_g1_i11	4736	K04688	ko04361	RPS6KB	Axon regeneration	https://www.genome.jp/dbget-bin/www_bget?ko:K04688	https://www.kegg.jp/kegg-bin/show_pathway?ko04361	Metabolism	turquoise	-0.687834713
TRINITY_DN19532_c0_g1	TRINITY_DN19532_c0_g1_i11	4736	K04688	ko05170	RPS6KB	Human immunodeficiency virus 1 infection	https://www.genome.jp/dbget-bin/www_bget?ko:K04688	https://www.kegg.jp/kegg-bin/show_pathway?ko05170	Metabolism	turquoise	-0.687834713
TRINITY_DN19532_c0_g1	TRINITY_DN19532_c0_g1_i11	4736	K04688	ko05224	RPS6KB	Breast cancer	https://www.genome.jp/dbget-bin/www_bget?ko:K04688	https://www.kegg.jp/kegg-bin/show_pathway?ko05224	Human Diseases	turquoise	-0.687834713
TRINITY_DN19532_c0_g1	TRINITY_DN19532_c0_g1_i11	4736	K04688	ko04714	RPS6KB	Thermogenesis	https://www.genome.jp/dbget-bin/www_bget?ko:K04688	https://www.kegg.jp/kegg-bin/show_pathway?ko04714	Organismal Systems	turquoise	-0.687834713
TRINITY_DN19532_c0_g1	TRINITY_DN19532_c0_g1_i11	4736	K04688	ko04211	RPS6KB	Longevity regulating pathway	https://www.genome.jp/dbget-bin/www_bget?ko:K04688	https://www.kegg.jp/kegg-bin/show_pathway?ko04211	Organismal Systems	turquoise	-0.687834713
TRINITY_DN19532_c0_g1	TRINITY_DN19532_c0_g1_i11	4736	K04688	ko05210	RPS6KB	Colorectal cancer	https://www.genome.jp/dbget-bin/www_bget?ko:K04688	https://www.kegg.jp/kegg-bin/show_pathway?ko05210	Human Diseases	turquoise	-0.687834713
TRINITY_DN19532_c0_g1	TRINITY_DN19532_c0_g1_i11	4736	K04688	ko05231	RPS6KB	Choline metabolism in cancer	https://www.genome.jp/dbget-bin/www_bget?ko:K04688	https://www.kegg.jp/kegg-bin/show_pathway?ko05231	Human Diseases	turquoise	-0.687834713
TRINITY_DN19532_c0_g1	TRINITY_DN19532_c0_g1_i11	4736	K04688	ko04371	RPS6KB	Apelin signaling pathway	https://www.genome.jp/dbget-bin/www_bget?ko:K04688	https://www.kegg.jp/kegg-bin/show_pathway?ko04371	Environmental Information Processing	turquoise	-0.687834713
TRINITY_DN19532_c0_g1	TRINITY_DN19532_c0_g1_i11	4736	K04688	ko05205	RPS6KB	Proteoglycans in cancer	https://www.genome.jp/dbget-bin/www_bget?ko:K04688	https://www.kegg.jp/kegg-bin/show_pathway?ko05205	Human Diseases	turquoise	-0.687834713
TRINITY_DN19532_c0_g1	TRINITY_DN19532_c0_g1_i11	4736	K04688	ko05163	RPS6KB	Human cytomegalovirus infection	https://www.genome.jp/dbget-bin/www_bget?ko:K04688	https://www.kegg.jp/kegg-bin/show_pathway?ko05163	Human Diseases	turquoise	-0.687834713
TRINITY_DN19532_c0_g1	TRINITY_DN19532_c0_g1_i11	4736	K04688	ko04151	RPS6KB	PI3K-Akt signaling pathway	https://www.genome.jp/dbget-bin/www_bget?ko:K04688	https://www.kegg.jp/kegg-bin/show_pathway?ko04151	Environmental Information Processing	turquoise	-0.687834713
TRINITY_DN19532_c0_g1	TRINITY_DN19532_c0_g1_i11	4736	K04688	ko05165	RPS6KB	Human papillomavirus infection	https://www.genome.jp/dbget-bin/www_bget?ko:K04688	https://www.kegg.jp/kegg-bin/show_pathway?ko05165	Human Diseases	turquoise	-0.687834713
TRINITY_DN19532_c0_g1	TRINITY_DN19532_c0_g1_i11	4736	K04688	ko05212	RPS6KB	Pancreatic cancer	https://www.genome.jp/dbget-bin/www_bget?ko:K04688	https://www.kegg.jp/kegg-bin/show_pathway?ko05212	Human Diseases	turquoise	-0.687834713
TRINITY_DN19532_c0_g1	TRINITY_DN19532_c0_g1_i11	4736	K04688	ko05226	RPS6KB	Gastric cancer	https://www.genome.jp/dbget-bin/www_bget?ko:K04688	https://www.kegg.jp/kegg-bin/show_pathway?ko05226	Human Diseases	turquoise	-0.687834713
TRINITY_DN19532_c0_g1	TRINITY_DN19532_c0_g1_i11	4736	K04688	ko04152	RPS6KB	AMPK signaling pathway	https://www.genome.jp/dbget-bin/www_bget?ko:K04688	https://www.kegg.jp/kegg-bin/show_pathway?ko04152	Environmental Information Processing	turquoise	-0.687834713
TRINITY_DN19532_c0_g1	TRINITY_DN19532_c0_g1_i11	4736	K04688	ko04350	RPS6KB	TGF-beta signaling pathway	https://www.genome.jp/dbget-bin/www_bget?ko:K04688	https://www.kegg.jp/kegg-bin/show_pathway?ko04350	Environmental Information Processing	turquoise	-0.687834713
TRINITY_DN19532_c0_g1	TRINITY_DN19532_c0_g1_i11	4736	K04688	ko04910	RPS6KB	Insulin signaling pathway	https://www.genome.jp/dbget-bin/www_bget?ko:K04688	https://www.kegg.jp/kegg-bin/show_pathway?ko04910	Organismal Systems	turquoise	-0.687834713
TRINITY_DN19532_c0_g1	TRINITY_DN19532_c0_g1_i11	4736	K04688	ko04666	RPS6KB	Fc gamma R-mediated phagocytosis	https://www.genome.jp/dbget-bin/www_bget?ko:K04688	https://www.kegg.jp/kegg-bin/show_pathway?ko04666	Organismal Systems	turquoise	-0.687834713
TRINITY_DN19532_c0_g1	TRINITY_DN19532_c0_g1_i11	4736	K04688	ko05235	RPS6KB	PD-L1 expression and PD-1 checkpoint pathway in cancer	https://www.genome.jp/dbget-bin/www_bget?ko:K04688	https://www.kegg.jp/kegg-bin/show_pathway?ko05235	Metabolism	turquoise	-0.687834713
TRINITY_DN19532_c0_g1	TRINITY_DN19532_c0_g1_i11	4736	K04688	ko05225	RPS6KB	Hepatocellular carcinoma	https://www.genome.jp/dbget-bin/www_bget?ko:K04688	https://www.kegg.jp/kegg-bin/show_pathway?ko05225	Human Diseases	turquoise	-0.687834713
TRINITY_DN19532_c0_g1	TRINITY_DN19532_c0_g1_i11	4736	K04688	ko04212	RPS6KB	Longevity regulating pathway - worm	https://www.genome.jp/dbget-bin/www_bget?ko:K04688	https://www.kegg.jp/kegg-bin/show_pathway?ko04212	Organismal Systems	turquoise	-0.687834713
TRINITY_DN19532_c0_g1	TRINITY_DN19532_c0_g1_i11	4736	K04688	ko04931	RPS6KB	Insulin resistance	https://www.genome.jp/dbget-bin/www_bget?ko:K04688	https://www.kegg.jp/kegg-bin/show_pathway?ko04931	Human Diseases	turquoise	-0.687834713
TRINITY_DN19532_c0_g1	TRINITY_DN19532_c0_g1_i11	4736	K04688	ko05221	RPS6KB	Acute myeloid leukemia	https://www.genome.jp/dbget-bin/www_bget?ko:K04688	https://www.kegg.jp/kegg-bin/show_pathway?ko05221	Human Diseases	turquoise	-0.687834713
TRINITY_DN19532_c0_g1	TRINITY_DN19532_c0_g1_i11	4736	K04688	ko01521	RPS6KB	EGFR tyrosine kinase inhibitor resistance	https://www.genome.jp/dbget-bin/www_bget?ko:K04688	https://www.kegg.jp/kegg-bin/show_pathway?ko01521	Human Diseases	turquoise	-0.687834713
TRINITY_DN19532_c0_g1	TRINITY_DN19532_c0_g1_i11	4736	K04688	ko04012	RPS6KB	ErbB signaling pathway	https://www.genome.jp/dbget-bin/www_bget?ko:K04688	https://www.kegg.jp/kegg-bin/show_pathway?ko04012	Environmental Information Processing	turquoise	-0.687834713
TRINITY_DN19532_c0_g1	TRINITY_DN19532_c0_g1_i11	4736	K04688	ko05200	RPS6KB	Pathways in cancer	https://www.genome.jp/dbget-bin/www_bget?ko:K04688	https://www.kegg.jp/kegg-bin/show_pathway?ko05200	Human Diseases	turquoise	-0.687834713
TRINITY_DN19532_c0_g1	TRINITY_DN19532_c0_g1_i11	4736	K04688	ko01522	RPS6KB	Endocrine resistance	https://www.genome.jp/dbget-bin/www_bget?ko:K04688	https://www.kegg.jp/kegg-bin/show_pathway?ko01522	Human Diseases	turquoise	-0.687834713
TRINITY_DN19532_c0_g1	TRINITY_DN19532_c0_g1_i11	4736	K04688	ko04213	RPS6KB	Longevity regulating pathway - multiple species	https://www.genome.jp/dbget-bin/www_bget?ko:K04688	https://www.kegg.jp/kegg-bin/show_pathway?ko04213	Organismal Systems	turquoise	-0.687834713
TRINITY_DN19532_c0_g1	TRINITY_DN19532_c0_g1_i11	4736	K04688	ko04150	RPS6KB	mTOR signaling pathway	https://www.genome.jp/dbget-bin/www_bget?ko:K04688	https://www.kegg.jp/kegg-bin/show_pathway?ko04150	Environmental Information Processing	turquoise	-0.687834713
TRINITY_DN19883_c3_g2	TRINITY_DN19883_c3_g2_i6	4732	K01535	ko00190	PMA1, PMA2	Oxidative phosphorylation	https://www.genome.jp/dbget-bin/www_bget?ko:K01535	https://www.kegg.jp/kegg-bin/show_pathway?ko00190	Metabolism	turquoise	-0.762668472
TRINITY_DN19883_c3_g2	TRINITY_DN19883_c3_g2_i6	4732	K01535	ko01100	PMA1, PMA2	Metabolic pathways	https://www.genome.jp/dbget-bin/www_bget?ko:K01535	https://www.kegg.jp/kegg-bin/show_pathway?ko01100	Metabolism	turquoise	-0.762668472
TRINITY_DN19524_c0_g1	TRINITY_DN19524_c0_g1_i3	4728	K14442	ko03018	DHX36, RHAU	RNA degradation	https://www.genome.jp/dbget-bin/www_bget?ko:K14442	https://www.kegg.jp/kegg-bin/show_pathway?ko03018	Genetic Information Processing	turquoise	0.317024604
TRINITY_DN20101_c2_g2	TRINITY_DN20101_c2_g2_i8	4726	K17800	ko04139	LETM1, MDM38	Mitophagy - yeast	https://www.genome.jp/dbget-bin/www_bget?ko:K17800	https://www.kegg.jp/kegg-bin/show_pathway?ko04139	Cellular Processes	turquoise	-0.542948745
TRINITY_DN20393_c5_g1	TRINITY_DN20393_c5_g1_i2	4725	K08330	ko04139	ATG11	Mitophagy - yeast	https://www.genome.jp/dbget-bin/www_bget?ko:K08330	https://www.kegg.jp/kegg-bin/show_pathway?ko04139	Cellular Processes	turquoise	-0.736172524
TRINITY_DN20393_c5_g1	TRINITY_DN20393_c5_g1_i2	4725	K08330	ko04138	ATG11	Autophagy - yeast	https://www.genome.jp/dbget-bin/www_bget?ko:K08330	https://www.kegg.jp/kegg-bin/show_pathway?ko04138	Cellular Processes	turquoise	-0.736172524
TRINITY_DN20393_c5_g1	TRINITY_DN20393_c5_g1_i2	4725	K08330	ko04136	ATG11	Autophagy - other	https://www.genome.jp/dbget-bin/www_bget?ko:K08330	https://www.kegg.jp/kegg-bin/show_pathway?ko04136	Cellular Processes	turquoise	-0.736172524
TRINITY_DN19018_c3_g1	TRINITY_DN19018_c3_g1_i1	4724	K01115	ko00564	PLD1_2	Glycerophospholipid metabolism	https://www.genome.jp/dbget-bin/www_bget?ko:K01115	https://www.kegg.jp/kegg-bin/show_pathway?ko00564	Metabolism	turquoise	0.053379273
TRINITY_DN19018_c3_g1	TRINITY_DN19018_c3_g1_i1	4724	K01115	ko04024	PLD1_2	cAMP signaling pathway	https://www.genome.jp/dbget-bin/www_bget?ko:K01115	https://www.kegg.jp/kegg-bin/show_pathway?ko04024	Environmental Information Processing	turquoise	0.053379273
TRINITY_DN19018_c3_g1	TRINITY_DN19018_c3_g1_i1	4724	K01115	ko04072	PLD1_2	Phospholipase D signaling pathway	https://www.genome.jp/dbget-bin/www_bget?ko:K01115	https://www.kegg.jp/kegg-bin/show_pathway?ko04072	Environmental Information Processing	turquoise	0.053379273
TRINITY_DN19018_c3_g1	TRINITY_DN19018_c3_g1_i1	4724	K01115	ko04144	PLD1_2	Endocytosis	https://www.genome.jp/dbget-bin/www_bget?ko:K01115	https://www.kegg.jp/kegg-bin/show_pathway?ko04144	Cellular Processes	turquoise	0.053379273
TRINITY_DN19018_c3_g1	TRINITY_DN19018_c3_g1_i1	4724	K01115	ko05231	PLD1_2	Choline metabolism in cancer	https://www.genome.jp/dbget-bin/www_bget?ko:K01115	https://www.kegg.jp/kegg-bin/show_pathway?ko05231	Human Diseases	turquoise	0.053379273
TRINITY_DN19018_c3_g1	TRINITY_DN19018_c3_g1_i1	4724	K01115	ko00565	PLD1_2	Ether lipid metabolism	https://www.genome.jp/dbget-bin/www_bget?ko:K01115	https://www.kegg.jp/kegg-bin/show_pathway?ko00565	Metabolism	turquoise	0.053379273
TRINITY_DN19018_c3_g1	TRINITY_DN19018_c3_g1_i1	4724	K01115	ko01100	PLD1_2	Metabolic pathways	https://www.genome.jp/dbget-bin/www_bget?ko:K01115	https://www.kegg.jp/kegg-bin/show_pathway?ko01100	Metabolism	turquoise	0.053379273
TRINITY_DN19018_c3_g1	TRINITY_DN19018_c3_g1_i1	4724	K01115	ko04928	PLD1_2	Parathyroid hormone synthesis, secretion and action	https://www.genome.jp/dbget-bin/www_bget?ko:K01115	https://www.kegg.jp/kegg-bin/show_pathway?ko04928	Organismal Systems	turquoise	0.053379273
TRINITY_DN19018_c3_g1	TRINITY_DN19018_c3_g1_i1	4724	K01115	ko04912	PLD1_2	GnRH signaling pathway	https://www.genome.jp/dbget-bin/www_bget?ko:K01115	https://www.kegg.jp/kegg-bin/show_pathway?ko04912	Organismal Systems	turquoise	0.053379273
TRINITY_DN19018_c3_g1	TRINITY_DN19018_c3_g1_i1	4724	K01115	ko04071	PLD1_2	Sphingolipid signaling pathway	https://www.genome.jp/dbget-bin/www_bget?ko:K01115	https://www.kegg.jp/kegg-bin/show_pathway?ko04071	Environmental Information Processing	turquoise	0.053379273
TRINITY_DN19018_c3_g1	TRINITY_DN19018_c3_g1_i1	4724	K01115	ko04666	PLD1_2	Fc gamma R-mediated phagocytosis	https://www.genome.jp/dbget-bin/www_bget?ko:K01115	https://www.kegg.jp/kegg-bin/show_pathway?ko04666	Organismal Systems	turquoise	0.053379273
TRINITY_DN19018_c3_g1	TRINITY_DN19018_c3_g1_i1	4724	K01115	ko04014	PLD1_2	Ras signaling pathway	https://www.genome.jp/dbget-bin/www_bget?ko:K01115	https://www.kegg.jp/kegg-bin/show_pathway?ko04014	Environmental Information Processing	turquoise	0.053379273
TRINITY_DN19018_c3_g1	TRINITY_DN19018_c3_g1_i1	4724	K01115	ko01110	PLD1_2	Biosynthesis of secondary metabolites	https://www.genome.jp/dbget-bin/www_bget?ko:K01115	https://www.kegg.jp/kegg-bin/show_pathway?ko01110	Metabolism	turquoise	0.053379273
TRINITY_DN19018_c3_g1	TRINITY_DN19018_c3_g1_i1	4724	K01115	ko04724	PLD1_2	Glutamatergic synapse	https://www.genome.jp/dbget-bin/www_bget?ko:K01115	https://www.kegg.jp/kegg-bin/show_pathway?ko04724	Organismal Systems	turquoise	0.053379273
TRINITY_DN19532_c0_g1	TRINITY_DN19532_c0_g1_i21	4720	K04688	ko04140	RPS6KB	Autophagy - animal	https://www.genome.jp/dbget-bin/www_bget?ko:K04688	https://www.kegg.jp/kegg-bin/show_pathway?ko04140	Cellular Processes	turquoise	-0.687834713
TRINITY_DN19532_c0_g1	TRINITY_DN19532_c0_g1_i21	4720	K04688	ko04066	RPS6KB	HIF-1 signaling pathway	https://www.genome.jp/dbget-bin/www_bget?ko:K04688	https://www.kegg.jp/kegg-bin/show_pathway?ko04066	Environmental Information Processing	turquoise	-0.687834713
TRINITY_DN19532_c0_g1	TRINITY_DN19532_c0_g1_i21	4720	K04688	ko04361	RPS6KB	Axon regeneration	https://www.genome.jp/dbget-bin/www_bget?ko:K04688	https://www.kegg.jp/kegg-bin/show_pathway?ko04361	Metabolism	turquoise	-0.687834713
TRINITY_DN19532_c0_g1	TRINITY_DN19532_c0_g1_i21	4720	K04688	ko05170	RPS6KB	Human immunodeficiency virus 1 infection	https://www.genome.jp/dbget-bin/www_bget?ko:K04688	https://www.kegg.jp/kegg-bin/show_pathway?ko05170	Metabolism	turquoise	-0.687834713
TRINITY_DN19532_c0_g1	TRINITY_DN19532_c0_g1_i21	4720	K04688	ko05224	RPS6KB	Breast cancer	https://www.genome.jp/dbget-bin/www_bget?ko:K04688	https://www.kegg.jp/kegg-bin/show_pathway?ko05224	Human Diseases	turquoise	-0.687834713
TRINITY_DN19532_c0_g1	TRINITY_DN19532_c0_g1_i21	4720	K04688	ko04714	RPS6KB	Thermogenesis	https://www.genome.jp/dbget-bin/www_bget?ko:K04688	https://www.kegg.jp/kegg-bin/show_pathway?ko04714	Organismal Systems	turquoise	-0.687834713
TRINITY_DN19532_c0_g1	TRINITY_DN19532_c0_g1_i21	4720	K04688	ko04211	RPS6KB	Longevity regulating pathway	https://www.genome.jp/dbget-bin/www_bget?ko:K04688	https://www.kegg.jp/kegg-bin/show_pathway?ko04211	Organismal Systems	turquoise	-0.687834713
TRINITY_DN19532_c0_g1	TRINITY_DN19532_c0_g1_i21	4720	K04688	ko05210	RPS6KB	Colorectal cancer	https://www.genome.jp/dbget-bin/www_bget?ko:K04688	https://www.kegg.jp/kegg-bin/show_pathway?ko05210	Human Diseases	turquoise	-0.687834713
TRINITY_DN19532_c0_g1	TRINITY_DN19532_c0_g1_i21	4720	K04688	ko05231	RPS6KB	Choline metabolism in cancer	https://www.genome.jp/dbget-bin/www_bget?ko:K04688	https://www.kegg.jp/kegg-bin/show_pathway?ko05231	Human Diseases	turquoise	-0.687834713
TRINITY_DN19532_c0_g1	TRINITY_DN19532_c0_g1_i21	4720	K04688	ko04371	RPS6KB	Apelin signaling pathway	https://www.genome.jp/dbget-bin/www_bget?ko:K04688	https://www.kegg.jp/kegg-bin/show_pathway?ko04371	Environmental Information Processing	turquoise	-0.687834713
TRINITY_DN19532_c0_g1	TRINITY_DN19532_c0_g1_i21	4720	K04688	ko05205	RPS6KB	Proteoglycans in cancer	https://www.genome.jp/dbget-bin/www_bget?ko:K04688	https://www.kegg.jp/kegg-bin/show_pathway?ko05205	Human Diseases	turquoise	-0.687834713
TRINITY_DN19532_c0_g1	TRINITY_DN19532_c0_g1_i21	4720	K04688	ko05163	RPS6KB	Human cytomegalovirus infection	https://www.genome.jp/dbget-bin/www_bget?ko:K04688	https://www.kegg.jp/kegg-bin/show_pathway?ko05163	Human Diseases	turquoise	-0.687834713
TRINITY_DN19532_c0_g1	TRINITY_DN19532_c0_g1_i21	4720	K04688	ko04151	RPS6KB	PI3K-Akt signaling pathway	https://www.genome.jp/dbget-bin/www_bget?ko:K04688	https://www.kegg.jp/kegg-bin/show_pathway?ko04151	Environmental Information Processing	turquoise	-0.687834713
TRINITY_DN19532_c0_g1	TRINITY_DN19532_c0_g1_i21	4720	K04688	ko05165	RPS6KB	Human papillomavirus infection	https://www.genome.jp/dbget-bin/www_bget?ko:K04688	https://www.kegg.jp/kegg-bin/show_pathway?ko05165	Human Diseases	turquoise	-0.687834713
TRINITY_DN19532_c0_g1	TRINITY_DN19532_c0_g1_i21	4720	K04688	ko05212	RPS6KB	Pancreatic cancer	https://www.genome.jp/dbget-bin/www_bget?ko:K04688	https://www.kegg.jp/kegg-bin/show_pathway?ko05212	Human Diseases	turquoise	-0.687834713
TRINITY_DN19532_c0_g1	TRINITY_DN19532_c0_g1_i21	4720	K04688	ko05226	RPS6KB	Gastric cancer	https://www.genome.jp/dbget-bin/www_bget?ko:K04688	https://www.kegg.jp/kegg-bin/show_pathway?ko05226	Human Diseases	turquoise	-0.687834713
TRINITY_DN19532_c0_g1	TRINITY_DN19532_c0_g1_i21	4720	K04688	ko04152	RPS6KB	AMPK signaling pathway	https://www.genome.jp/dbget-bin/www_bget?ko:K04688	https://www.kegg.jp/kegg-bin/show_pathway?ko04152	Environmental Information Processing	turquoise	-0.687834713
TRINITY_DN19532_c0_g1	TRINITY_DN19532_c0_g1_i21	4720	K04688	ko04350	RPS6KB	TGF-beta signaling pathway	https://www.genome.jp/dbget-bin/www_bget?ko:K04688	https://www.kegg.jp/kegg-bin/show_pathway?ko04350	Environmental Information Processing	turquoise	-0.687834713
TRINITY_DN19532_c0_g1	TRINITY_DN19532_c0_g1_i21	4720	K04688	ko04910	RPS6KB	Insulin signaling pathway	https://www.genome.jp/dbget-bin/www_bget?ko:K04688	https://www.kegg.jp/kegg-bin/show_pathway?ko04910	Organismal Systems	turquoise	-0.687834713
TRINITY_DN19532_c0_g1	TRINITY_DN19532_c0_g1_i21	4720	K04688	ko04666	RPS6KB	Fc gamma R-mediated phagocytosis	https://www.genome.jp/dbget-bin/www_bget?ko:K04688	https://www.kegg.jp/kegg-bin/show_pathway?ko04666	Organismal Systems	turquoise	-0.687834713
TRINITY_DN19532_c0_g1	TRINITY_DN19532_c0_g1_i21	4720	K04688	ko05235	RPS6KB	PD-L1 expression and PD-1 checkpoint pathway in cancer	https://www.genome.jp/dbget-bin/www_bget?ko:K04688	https://www.kegg.jp/kegg-bin/show_pathway?ko05235	Metabolism	turquoise	-0.687834713
TRINITY_DN19532_c0_g1	TRINITY_DN19532_c0_g1_i21	4720	K04688	ko05225	RPS6KB	Hepatocellular carcinoma	https://www.genome.jp/dbget-bin/www_bget?ko:K04688	https://www.kegg.jp/kegg-bin/show_pathway?ko05225	Human Diseases	turquoise	-0.687834713
TRINITY_DN19532_c0_g1	TRINITY_DN19532_c0_g1_i21	4720	K04688	ko04212	RPS6KB	Longevity regulating pathway - worm	https://www.genome.jp/dbget-bin/www_bget?ko:K04688	https://www.kegg.jp/kegg-bin/show_pathway?ko04212	Organismal Systems	turquoise	-0.687834713
TRINITY_DN19532_c0_g1	TRINITY_DN19532_c0_g1_i21	4720	K04688	ko04931	RPS6KB	Insulin resistance	https://www.genome.jp/dbget-bin/www_bget?ko:K04688	https://www.kegg.jp/kegg-bin/show_pathway?ko04931	Human Diseases	turquoise	-0.687834713
TRINITY_DN19532_c0_g1	TRINITY_DN19532_c0_g1_i21	4720	K04688	ko05221	RPS6KB	Acute myeloid leukemia	https://www.genome.jp/dbget-bin/www_bget?ko:K04688	https://www.kegg.jp/kegg-bin/show_pathway?ko05221	Human Diseases	turquoise	-0.687834713
TRINITY_DN19532_c0_g1	TRINITY_DN19532_c0_g1_i21	4720	K04688	ko01521	RPS6KB	EGFR tyrosine kinase inhibitor resistance	https://www.genome.jp/dbget-bin/www_bget?ko:K04688	https://www.kegg.jp/kegg-bin/show_pathway?ko01521	Human Diseases	turquoise	-0.687834713
TRINITY_DN19532_c0_g1	TRINITY_DN19532_c0_g1_i21	4720	K04688	ko04012	RPS6KB	ErbB signaling pathway	https://www.genome.jp/dbget-bin/www_bget?ko:K04688	https://www.kegg.jp/kegg-bin/show_pathway?ko04012	Environmental Information Processing	turquoise	-0.687834713
TRINITY_DN19532_c0_g1	TRINITY_DN19532_c0_g1_i21	4720	K04688	ko05200	RPS6KB	Pathways in cancer	https://www.genome.jp/dbget-bin/www_bget?ko:K04688	https://www.kegg.jp/kegg-bin/show_pathway?ko05200	Human Diseases	turquoise	-0.687834713
TRINITY_DN19532_c0_g1	TRINITY_DN19532_c0_g1_i21	4720	K04688	ko01522	RPS6KB	Endocrine resistance	https://www.genome.jp/dbget-bin/www_bget?ko:K04688	https://www.kegg.jp/kegg-bin/show_pathway?ko01522	Human Diseases	turquoise	-0.687834713
TRINITY_DN19532_c0_g1	TRINITY_DN19532_c0_g1_i21	4720	K04688	ko04213	RPS6KB	Longevity regulating pathway - multiple species	https://www.genome.jp/dbget-bin/www_bget?ko:K04688	https://www.kegg.jp/kegg-bin/show_pathway?ko04213	Organismal Systems	turquoise	-0.687834713
TRINITY_DN19532_c0_g1	TRINITY_DN19532_c0_g1_i21	4720	K04688	ko04150	RPS6KB	mTOR signaling pathway	https://www.genome.jp/dbget-bin/www_bget?ko:K04688	https://www.kegg.jp/kegg-bin/show_pathway?ko04150	Environmental Information Processing	turquoise	-0.687834713
TRINITY_DN20234_c5_g1	TRINITY_DN20234_c5_g1_i3	4706	K03128	ko03022	TAF2	Basal transcription factors	https://www.genome.jp/dbget-bin/www_bget?ko:K03128	https://www.kegg.jp/kegg-bin/show_pathway?ko03022	Genetic Information Processing	turquoise	-0.361236199
TRINITY_DN20393_c5_g1	TRINITY_DN20393_c5_g1_i6	4704	K08330	ko04139	ATG11	Mitophagy - yeast	https://www.genome.jp/dbget-bin/www_bget?ko:K08330	https://www.kegg.jp/kegg-bin/show_pathway?ko04139	Cellular Processes	turquoise	-0.736172524
TRINITY_DN20393_c5_g1	TRINITY_DN20393_c5_g1_i6	4704	K08330	ko04138	ATG11	Autophagy - yeast	https://www.genome.jp/dbget-bin/www_bget?ko:K08330	https://www.kegg.jp/kegg-bin/show_pathway?ko04138	Cellular Processes	turquoise	-0.736172524
TRINITY_DN20393_c5_g1	TRINITY_DN20393_c5_g1_i6	4704	K08330	ko04136	ATG11	Autophagy - other	https://www.genome.jp/dbget-bin/www_bget?ko:K08330	https://www.kegg.jp/kegg-bin/show_pathway?ko04136	Cellular Processes	turquoise	-0.736172524
TRINITY_DN19532_c0_g1	TRINITY_DN19532_c0_g1_i7	4695	K04688	ko04140	RPS6KB	Autophagy - animal	https://www.genome.jp/dbget-bin/www_bget?ko:K04688	https://www.kegg.jp/kegg-bin/show_pathway?ko04140	Cellular Processes	turquoise	-0.687834713
TRINITY_DN19532_c0_g1	TRINITY_DN19532_c0_g1_i7	4695	K04688	ko04066	RPS6KB	HIF-1 signaling pathway	https://www.genome.jp/dbget-bin/www_bget?ko:K04688	https://www.kegg.jp/kegg-bin/show_pathway?ko04066	Environmental Information Processing	turquoise	-0.687834713
TRINITY_DN19532_c0_g1	TRINITY_DN19532_c0_g1_i7	4695	K04688	ko04361	RPS6KB	Axon regeneration	https://www.genome.jp/dbget-bin/www_bget?ko:K04688	https://www.kegg.jp/kegg-bin/show_pathway?ko04361	Metabolism	turquoise	-0.687834713
TRINITY_DN19532_c0_g1	TRINITY_DN19532_c0_g1_i7	4695	K04688	ko05170	RPS6KB	Human immunodeficiency virus 1 infection	https://www.genome.jp/dbget-bin/www_bget?ko:K04688	https://www.kegg.jp/kegg-bin/show_pathway?ko05170	Metabolism	turquoise	-0.687834713
TRINITY_DN19532_c0_g1	TRINITY_DN19532_c0_g1_i7	4695	K04688	ko05224	RPS6KB	Breast cancer	https://www.genome.jp/dbget-bin/www_bget?ko:K04688	https://www.kegg.jp/kegg-bin/show_pathway?ko05224	Human Diseases	turquoise	-0.687834713
TRINITY_DN19532_c0_g1	TRINITY_DN19532_c0_g1_i7	4695	K04688	ko04714	RPS6KB	Thermogenesis	https://www.genome.jp/dbget-bin/www_bget?ko:K04688	https://www.kegg.jp/kegg-bin/show_pathway?ko04714	Organismal Systems	turquoise	-0.687834713
TRINITY_DN19532_c0_g1	TRINITY_DN19532_c0_g1_i7	4695	K04688	ko04211	RPS6KB	Longevity regulating pathway	https://www.genome.jp/dbget-bin/www_bget?ko:K04688	https://www.kegg.jp/kegg-bin/show_pathway?ko04211	Organismal Systems	turquoise	-0.687834713
TRINITY_DN19532_c0_g1	TRINITY_DN19532_c0_g1_i7	4695	K04688	ko05210	RPS6KB	Colorectal cancer	https://www.genome.jp/dbget-bin/www_bget?ko:K04688	https://www.kegg.jp/kegg-bin/show_pathway?ko05210	Human Diseases	turquoise	-0.687834713
TRINITY_DN19532_c0_g1	TRINITY_DN19532_c0_g1_i7	4695	K04688	ko05231	RPS6KB	Choline metabolism in cancer	https://www.genome.jp/dbget-bin/www_bget?ko:K04688	https://www.kegg.jp/kegg-bin/show_pathway?ko05231	Human Diseases	turquoise	-0.687834713
TRINITY_DN19532_c0_g1	TRINITY_DN19532_c0_g1_i7	4695	K04688	ko04371	RPS6KB	Apelin signaling pathway	https://www.genome.jp/dbget-bin/www_bget?ko:K04688	https://www.kegg.jp/kegg-bin/show_pathway?ko04371	Environmental Information Processing	turquoise	-0.687834713
TRINITY_DN19532_c0_g1	TRINITY_DN19532_c0_g1_i7	4695	K04688	ko05205	RPS6KB	Proteoglycans in cancer	https://www.genome.jp/dbget-bin/www_bget?ko:K04688	https://www.kegg.jp/kegg-bin/show_pathway?ko05205	Human Diseases	turquoise	-0.687834713
TRINITY_DN19532_c0_g1	TRINITY_DN19532_c0_g1_i7	4695	K04688	ko05163	RPS6KB	Human cytomegalovirus infection	https://www.genome.jp/dbget-bin/www_bget?ko:K04688	https://www.kegg.jp/kegg-bin/show_pathway?ko05163	Human Diseases	turquoise	-0.687834713
TRINITY_DN19532_c0_g1	TRINITY_DN19532_c0_g1_i7	4695	K04688	ko04151	RPS6KB	PI3K-Akt signaling pathway	https://www.genome.jp/dbget-bin/www_bget?ko:K04688	https://www.kegg.jp/kegg-bin/show_pathway?ko04151	Environmental Information Processing	turquoise	-0.687834713
TRINITY_DN19532_c0_g1	TRINITY_DN19532_c0_g1_i7	4695	K04688	ko05165	RPS6KB	Human papillomavirus infection	https://www.genome.jp/dbget-bin/www_bget?ko:K04688	https://www.kegg.jp/kegg-bin/show_pathway?ko05165	Human Diseases	turquoise	-0.687834713
TRINITY_DN19532_c0_g1	TRINITY_DN19532_c0_g1_i7	4695	K04688	ko05212	RPS6KB	Pancreatic cancer	https://www.genome.jp/dbget-bin/www_bget?ko:K04688	https://www.kegg.jp/kegg-bin/show_pathway?ko05212	Human Diseases	turquoise	-0.687834713
TRINITY_DN19532_c0_g1	TRINITY_DN19532_c0_g1_i7	4695	K04688	ko05226	RPS6KB	Gastric cancer	https://www.genome.jp/dbget-bin/www_bget?ko:K04688	https://www.kegg.jp/kegg-bin/show_pathway?ko05226	Human Diseases	turquoise	-0.687834713
TRINITY_DN19532_c0_g1	TRINITY_DN19532_c0_g1_i7	4695	K04688	ko04152	RPS6KB	AMPK signaling pathway	https://www.genome.jp/dbget-bin/www_bget?ko:K04688	https://www.kegg.jp/kegg-bin/show_pathway?ko04152	Environmental Information Processing	turquoise	-0.687834713
TRINITY_DN19532_c0_g1	TRINITY_DN19532_c0_g1_i7	4695	K04688	ko04350	RPS6KB	TGF-beta signaling pathway	https://www.genome.jp/dbget-bin/www_bget?ko:K04688	https://www.kegg.jp/kegg-bin/show_pathway?ko04350	Environmental Information Processing	turquoise	-0.687834713
TRINITY_DN19532_c0_g1	TRINITY_DN19532_c0_g1_i7	4695	K04688	ko04910	RPS6KB	Insulin signaling pathway	https://www.genome.jp/dbget-bin/www_bget?ko:K04688	https://www.kegg.jp/kegg-bin/show_pathway?ko04910	Organismal Systems	turquoise	-0.687834713
TRINITY_DN19532_c0_g1	TRINITY_DN19532_c0_g1_i7	4695	K04688	ko04666	RPS6KB	Fc gamma R-mediated phagocytosis	https://www.genome.jp/dbget-bin/www_bget?ko:K04688	https://www.kegg.jp/kegg-bin/show_pathway?ko04666	Organismal Systems	turquoise	-0.687834713
TRINITY_DN19532_c0_g1	TRINITY_DN19532_c0_g1_i7	4695	K04688	ko05235	RPS6KB	PD-L1 expression and PD-1 checkpoint pathway in cancer	https://www.genome.jp/dbget-bin/www_bget?ko:K04688	https://www.kegg.jp/kegg-bin/show_pathway?ko05235	Metabolism	turquoise	-0.687834713
TRINITY_DN19532_c0_g1	TRINITY_DN19532_c0_g1_i7	4695	K04688	ko05225	RPS6KB	Hepatocellular carcinoma	https://www.genome.jp/dbget-bin/www_bget?ko:K04688	https://www.kegg.jp/kegg-bin/show_pathway?ko05225	Human Diseases	turquoise	-0.687834713
TRINITY_DN19532_c0_g1	TRINITY_DN19532_c0_g1_i7	4695	K04688	ko04212	RPS6KB	Longevity regulating pathway - worm	https://www.genome.jp/dbget-bin/www_bget?ko:K04688	https://www.kegg.jp/kegg-bin/show_pathway?ko04212	Organismal Systems	turquoise	-0.687834713
TRINITY_DN19532_c0_g1	TRINITY_DN19532_c0_g1_i7	4695	K04688	ko04931	RPS6KB	Insulin resistance	https://www.genome.jp/dbget-bin/www_bget?ko:K04688	https://www.kegg.jp/kegg-bin/show_pathway?ko04931	Human Diseases	turquoise	-0.687834713
TRINITY_DN19532_c0_g1	TRINITY_DN19532_c0_g1_i7	4695	K04688	ko05221	RPS6KB	Acute myeloid leukemia	https://www.genome.jp/dbget-bin/www_bget?ko:K04688	https://www.kegg.jp/kegg-bin/show_pathway?ko05221	Human Diseases	turquoise	-0.687834713
TRINITY_DN19532_c0_g1	TRINITY_DN19532_c0_g1_i7	4695	K04688	ko01521	RPS6KB	EGFR tyrosine kinase inhibitor resistance	https://www.genome.jp/dbget-bin/www_bget?ko:K04688	https://www.kegg.jp/kegg-bin/show_pathway?ko01521	Human Diseases	turquoise	-0.687834713
TRINITY_DN19532_c0_g1	TRINITY_DN19532_c0_g1_i7	4695	K04688	ko04012	RPS6KB	ErbB signaling pathway	https://www.genome.jp/dbget-bin/www_bget?ko:K04688	https://www.kegg.jp/kegg-bin/show_pathway?ko04012	Environmental Information Processing	turquoise	-0.687834713
TRINITY_DN19532_c0_g1	TRINITY_DN19532_c0_g1_i7	4695	K04688	ko05200	RPS6KB	Pathways in cancer	https://www.genome.jp/dbget-bin/www_bget?ko:K04688	https://www.kegg.jp/kegg-bin/show_pathway?ko05200	Human Diseases	turquoise	-0.687834713
TRINITY_DN19532_c0_g1	TRINITY_DN19532_c0_g1_i7	4695	K04688	ko01522	RPS6KB	Endocrine resistance	https://www.genome.jp/dbget-bin/www_bget?ko:K04688	https://www.kegg.jp/kegg-bin/show_pathway?ko01522	Human Diseases	turquoise	-0.687834713
TRINITY_DN19532_c0_g1	TRINITY_DN19532_c0_g1_i7	4695	K04688	ko04213	RPS6KB	Longevity regulating pathway - multiple species	https://www.genome.jp/dbget-bin/www_bget?ko:K04688	https://www.kegg.jp/kegg-bin/show_pathway?ko04213	Organismal Systems	turquoise	-0.687834713
TRINITY_DN19532_c0_g1	TRINITY_DN19532_c0_g1_i7	4695	K04688	ko04150	RPS6KB	mTOR signaling pathway	https://www.genome.jp/dbget-bin/www_bget?ko:K04688	https://www.kegg.jp/kegg-bin/show_pathway?ko04150	Environmental Information Processing	turquoise	-0.687834713
TRINITY_DN20260_c2_g1	TRINITY_DN20260_c2_g1_i1	4689	K00703	ko02026	glgA	Biofilm formation - Escherichia coli	https://www.genome.jp/dbget-bin/www_bget?ko:K00703	https://www.kegg.jp/kegg-bin/show_pathway?ko02026	Cellular Processes	turquoise	0.421471568
TRINITY_DN20260_c2_g1	TRINITY_DN20260_c2_g1_i1	4689	K00703	ko01110	glgA	Biosynthesis of secondary metabolites	https://www.genome.jp/dbget-bin/www_bget?ko:K00703	https://www.kegg.jp/kegg-bin/show_pathway?ko01110	Metabolism	turquoise	0.421471568
TRINITY_DN20260_c2_g1	TRINITY_DN20260_c2_g1_i1	4689	K00703	ko01100	glgA	Metabolic pathways	https://www.genome.jp/dbget-bin/www_bget?ko:K00703	https://www.kegg.jp/kegg-bin/show_pathway?ko01100	Metabolism	turquoise	0.421471568
TRINITY_DN20260_c2_g1	TRINITY_DN20260_c2_g1_i1	4689	K00703	ko00500	glgA	Starch and sucrose metabolism	https://www.genome.jp/dbget-bin/www_bget?ko:K00703	https://www.kegg.jp/kegg-bin/show_pathway?ko00500	Metabolism	turquoise	0.421471568
TRINITY_DN19532_c0_g1	TRINITY_DN19532_c0_g1_i5	4688	K04688	ko04140	RPS6KB	Autophagy - animal	https://www.genome.jp/dbget-bin/www_bget?ko:K04688	https://www.kegg.jp/kegg-bin/show_pathway?ko04140	Cellular Processes	turquoise	-0.687834713
TRINITY_DN19532_c0_g1	TRINITY_DN19532_c0_g1_i5	4688	K04688	ko04066	RPS6KB	HIF-1 signaling pathway	https://www.genome.jp/dbget-bin/www_bget?ko:K04688	https://www.kegg.jp/kegg-bin/show_pathway?ko04066	Environmental Information Processing	turquoise	-0.687834713
TRINITY_DN19532_c0_g1	TRINITY_DN19532_c0_g1_i5	4688	K04688	ko04361	RPS6KB	Axon regeneration	https://www.genome.jp/dbget-bin/www_bget?ko:K04688	https://www.kegg.jp/kegg-bin/show_pathway?ko04361	Metabolism	turquoise	-0.687834713
TRINITY_DN19532_c0_g1	TRINITY_DN19532_c0_g1_i5	4688	K04688	ko05170	RPS6KB	Human immunodeficiency virus 1 infection	https://www.genome.jp/dbget-bin/www_bget?ko:K04688	https://www.kegg.jp/kegg-bin/show_pathway?ko05170	Metabolism	turquoise	-0.687834713
TRINITY_DN19532_c0_g1	TRINITY_DN19532_c0_g1_i5	4688	K04688	ko05224	RPS6KB	Breast cancer	https://www.genome.jp/dbget-bin/www_bget?ko:K04688	https://www.kegg.jp/kegg-bin/show_pathway?ko05224	Human Diseases	turquoise	-0.687834713
TRINITY_DN19532_c0_g1	TRINITY_DN19532_c0_g1_i5	4688	K04688	ko04714	RPS6KB	Thermogenesis	https://www.genome.jp/dbget-bin/www_bget?ko:K04688	https://www.kegg.jp/kegg-bin/show_pathway?ko04714	Organismal Systems	turquoise	-0.687834713
TRINITY_DN19532_c0_g1	TRINITY_DN19532_c0_g1_i5	4688	K04688	ko04211	RPS6KB	Longevity regulating pathway	https://www.genome.jp/dbget-bin/www_bget?ko:K04688	https://www.kegg.jp/kegg-bin/show_pathway?ko04211	Organismal Systems	turquoise	-0.687834713
TRINITY_DN19532_c0_g1	TRINITY_DN19532_c0_g1_i5	4688	K04688	ko05210	RPS6KB	Colorectal cancer	https://www.genome.jp/dbget-bin/www_bget?ko:K04688	https://www.kegg.jp/kegg-bin/show_pathway?ko05210	Human Diseases	turquoise	-0.687834713
TRINITY_DN19532_c0_g1	TRINITY_DN19532_c0_g1_i5	4688	K04688	ko05231	RPS6KB	Choline metabolism in cancer	https://www.genome.jp/dbget-bin/www_bget?ko:K04688	https://www.kegg.jp/kegg-bin/show_pathway?ko05231	Human Diseases	turquoise	-0.687834713
TRINITY_DN19532_c0_g1	TRINITY_DN19532_c0_g1_i5	4688	K04688	ko04371	RPS6KB	Apelin signaling pathway	https://www.genome.jp/dbget-bin/www_bget?ko:K04688	https://www.kegg.jp/kegg-bin/show_pathway?ko04371	Environmental Information Processing	turquoise	-0.687834713
TRINITY_DN19532_c0_g1	TRINITY_DN19532_c0_g1_i5	4688	K04688	ko05205	RPS6KB	Proteoglycans in cancer	https://www.genome.jp/dbget-bin/www_bget?ko:K04688	https://www.kegg.jp/kegg-bin/show_pathway?ko05205	Human Diseases	turquoise	-0.687834713
TRINITY_DN19532_c0_g1	TRINITY_DN19532_c0_g1_i5	4688	K04688	ko05163	RPS6KB	Human cytomegalovirus infection	https://www.genome.jp/dbget-bin/www_bget?ko:K04688	https://www.kegg.jp/kegg-bin/show_pathway?ko05163	Human Diseases	turquoise	-0.687834713
TRINITY_DN19532_c0_g1	TRINITY_DN19532_c0_g1_i5	4688	K04688	ko04151	RPS6KB	PI3K-Akt signaling pathway	https://www.genome.jp/dbget-bin/www_bget?ko:K04688	https://www.kegg.jp/kegg-bin/show_pathway?ko04151	Environmental Information Processing	turquoise	-0.687834713
TRINITY_DN19532_c0_g1	TRINITY_DN19532_c0_g1_i5	4688	K04688	ko05165	RPS6KB	Human papillomavirus infection	https://www.genome.jp/dbget-bin/www_bget?ko:K04688	https://www.kegg.jp/kegg-bin/show_pathway?ko05165	Human Diseases	turquoise	-0.687834713
TRINITY_DN19532_c0_g1	TRINITY_DN19532_c0_g1_i5	4688	K04688	ko05212	RPS6KB	Pancreatic cancer	https://www.genome.jp/dbget-bin/www_bget?ko:K04688	https://www.kegg.jp/kegg-bin/show_pathway?ko05212	Human Diseases	turquoise	-0.687834713
TRINITY_DN19532_c0_g1	TRINITY_DN19532_c0_g1_i5	4688	K04688	ko05226	RPS6KB	Gastric cancer	https://www.genome.jp/dbget-bin/www_bget?ko:K04688	https://www.kegg.jp/kegg-bin/show_pathway?ko05226	Human Diseases	turquoise	-0.687834713
TRINITY_DN19532_c0_g1	TRINITY_DN19532_c0_g1_i5	4688	K04688	ko04152	RPS6KB	AMPK signaling pathway	https://www.genome.jp/dbget-bin/www_bget?ko:K04688	https://www.kegg.jp/kegg-bin/show_pathway?ko04152	Environmental Information Processing	turquoise	-0.687834713
TRINITY_DN19532_c0_g1	TRINITY_DN19532_c0_g1_i5	4688	K04688	ko04350	RPS6KB	TGF-beta signaling pathway	https://www.genome.jp/dbget-bin/www_bget?ko:K04688	https://www.kegg.jp/kegg-bin/show_pathway?ko04350	Environmental Information Processing	turquoise	-0.687834713
TRINITY_DN19532_c0_g1	TRINITY_DN19532_c0_g1_i5	4688	K04688	ko04910	RPS6KB	Insulin signaling pathway	https://www.genome.jp/dbget-bin/www_bget?ko:K04688	https://www.kegg.jp/kegg-bin/show_pathway?ko04910	Organismal Systems	turquoise	-0.687834713
TRINITY_DN19532_c0_g1	TRINITY_DN19532_c0_g1_i5	4688	K04688	ko04666	RPS6KB	Fc gamma R-mediated phagocytosis	https://www.genome.jp/dbget-bin/www_bget?ko:K04688	https://www.kegg.jp/kegg-bin/show_pathway?ko04666	Organismal Systems	turquoise	-0.687834713
TRINITY_DN19532_c0_g1	TRINITY_DN19532_c0_g1_i5	4688	K04688	ko05235	RPS6KB	PD-L1 expression and PD-1 checkpoint pathway in cancer	https://www.genome.jp/dbget-bin/www_bget?ko:K04688	https://www.kegg.jp/kegg-bin/show_pathway?ko05235	Metabolism	turquoise	-0.687834713
TRINITY_DN19532_c0_g1	TRINITY_DN19532_c0_g1_i5	4688	K04688	ko05225	RPS6KB	Hepatocellular carcinoma	https://www.genome.jp/dbget-bin/www_bget?ko:K04688	https://www.kegg.jp/kegg-bin/show_pathway?ko05225	Human Diseases	turquoise	-0.687834713
TRINITY_DN19532_c0_g1	TRINITY_DN19532_c0_g1_i5	4688	K04688	ko04212	RPS6KB	Longevity regulating pathway - worm	https://www.genome.jp/dbget-bin/www_bget?ko:K04688	https://www.kegg.jp/kegg-bin/show_pathway?ko04212	Organismal Systems	turquoise	-0.687834713
TRINITY_DN19532_c0_g1	TRINITY_DN19532_c0_g1_i5	4688	K04688	ko04931	RPS6KB	Insulin resistance	https://www.genome.jp/dbget-bin/www_bget?ko:K04688	https://www.kegg.jp/kegg-bin/show_pathway?ko04931	Human Diseases	turquoise	-0.687834713
TRINITY_DN19532_c0_g1	TRINITY_DN19532_c0_g1_i5	4688	K04688	ko05221	RPS6KB	Acute myeloid leukemia	https://www.genome.jp/dbget-bin/www_bget?ko:K04688	https://www.kegg.jp/kegg-bin/show_pathway?ko05221	Human Diseases	turquoise	-0.687834713
TRINITY_DN19532_c0_g1	TRINITY_DN19532_c0_g1_i5	4688	K04688	ko01521	RPS6KB	EGFR tyrosine kinase inhibitor resistance	https://www.genome.jp/dbget-bin/www_bget?ko:K04688	https://www.kegg.jp/kegg-bin/show_pathway?ko01521	Human Diseases	turquoise	-0.687834713
TRINITY_DN19532_c0_g1	TRINITY_DN19532_c0_g1_i5	4688	K04688	ko04012	RPS6KB	ErbB signaling pathway	https://www.genome.jp/dbget-bin/www_bget?ko:K04688	https://www.kegg.jp/kegg-bin/show_pathway?ko04012	Environmental Information Processing	turquoise	-0.687834713
TRINITY_DN19532_c0_g1	TRINITY_DN19532_c0_g1_i5	4688	K04688	ko05200	RPS6KB	Pathways in cancer	https://www.genome.jp/dbget-bin/www_bget?ko:K04688	https://www.kegg.jp/kegg-bin/show_pathway?ko05200	Human Diseases	turquoise	-0.687834713
TRINITY_DN19532_c0_g1	TRINITY_DN19532_c0_g1_i5	4688	K04688	ko01522	RPS6KB	Endocrine resistance	https://www.genome.jp/dbget-bin/www_bget?ko:K04688	https://www.kegg.jp/kegg-bin/show_pathway?ko01522	Human Diseases	turquoise	-0.687834713
TRINITY_DN19532_c0_g1	TRINITY_DN19532_c0_g1_i5	4688	K04688	ko04213	RPS6KB	Longevity regulating pathway - multiple species	https://www.genome.jp/dbget-bin/www_bget?ko:K04688	https://www.kegg.jp/kegg-bin/show_pathway?ko04213	Organismal Systems	turquoise	-0.687834713
TRINITY_DN19532_c0_g1	TRINITY_DN19532_c0_g1_i5	4688	K04688	ko04150	RPS6KB	mTOR signaling pathway	https://www.genome.jp/dbget-bin/www_bget?ko:K04688	https://www.kegg.jp/kegg-bin/show_pathway?ko04150	Environmental Information Processing	turquoise	-0.687834713
TRINITY_DN19670_c0_g1	TRINITY_DN19670_c0_g1_i7	4687	K11643	ko05165	CHD4, MI2B	Human papillomavirus infection	https://www.genome.jp/dbget-bin/www_bget?ko:K11643	https://www.kegg.jp/kegg-bin/show_pathway?ko05165	Human Diseases	turquoise	0.478936755
TRINITY_DN19670_c0_g1	TRINITY_DN19670_c0_g1_i7	4687	K11643	ko05203	CHD4, MI2B	Viral carcinogenesis	https://www.genome.jp/dbget-bin/www_bget?ko:K11643	https://www.kegg.jp/kegg-bin/show_pathway?ko05203	Human Diseases	turquoise	0.478936755
TRINITY_DN19532_c0_g1	TRINITY_DN19532_c0_g1_i3	4675	K04688	ko04140	RPS6KB	Autophagy - animal	https://www.genome.jp/dbget-bin/www_bget?ko:K04688	https://www.kegg.jp/kegg-bin/show_pathway?ko04140	Cellular Processes	turquoise	-0.687834713
TRINITY_DN19532_c0_g1	TRINITY_DN19532_c0_g1_i3	4675	K04688	ko04066	RPS6KB	HIF-1 signaling pathway	https://www.genome.jp/dbget-bin/www_bget?ko:K04688	https://www.kegg.jp/kegg-bin/show_pathway?ko04066	Environmental Information Processing	turquoise	-0.687834713
TRINITY_DN19532_c0_g1	TRINITY_DN19532_c0_g1_i3	4675	K04688	ko04361	RPS6KB	Axon regeneration	https://www.genome.jp/dbget-bin/www_bget?ko:K04688	https://www.kegg.jp/kegg-bin/show_pathway?ko04361	Metabolism	turquoise	-0.687834713
TRINITY_DN19532_c0_g1	TRINITY_DN19532_c0_g1_i3	4675	K04688	ko05170	RPS6KB	Human immunodeficiency virus 1 infection	https://www.genome.jp/dbget-bin/www_bget?ko:K04688	https://www.kegg.jp/kegg-bin/show_pathway?ko05170	Metabolism	turquoise	-0.687834713
TRINITY_DN19532_c0_g1	TRINITY_DN19532_c0_g1_i3	4675	K04688	ko05224	RPS6KB	Breast cancer	https://www.genome.jp/dbget-bin/www_bget?ko:K04688	https://www.kegg.jp/kegg-bin/show_pathway?ko05224	Human Diseases	turquoise	-0.687834713
TRINITY_DN19532_c0_g1	TRINITY_DN19532_c0_g1_i3	4675	K04688	ko04714	RPS6KB	Thermogenesis	https://www.genome.jp/dbget-bin/www_bget?ko:K04688	https://www.kegg.jp/kegg-bin/show_pathway?ko04714	Organismal Systems	turquoise	-0.687834713
TRINITY_DN19532_c0_g1	TRINITY_DN19532_c0_g1_i3	4675	K04688	ko04211	RPS6KB	Longevity regulating pathway	https://www.genome.jp/dbget-bin/www_bget?ko:K04688	https://www.kegg.jp/kegg-bin/show_pathway?ko04211	Organismal Systems	turquoise	-0.687834713
TRINITY_DN19532_c0_g1	TRINITY_DN19532_c0_g1_i3	4675	K04688	ko05210	RPS6KB	Colorectal cancer	https://www.genome.jp/dbget-bin/www_bget?ko:K04688	https://www.kegg.jp/kegg-bin/show_pathway?ko05210	Human Diseases	turquoise	-0.687834713
TRINITY_DN19532_c0_g1	TRINITY_DN19532_c0_g1_i3	4675	K04688	ko05231	RPS6KB	Choline metabolism in cancer	https://www.genome.jp/dbget-bin/www_bget?ko:K04688	https://www.kegg.jp/kegg-bin/show_pathway?ko05231	Human Diseases	turquoise	-0.687834713
TRINITY_DN19532_c0_g1	TRINITY_DN19532_c0_g1_i3	4675	K04688	ko04371	RPS6KB	Apelin signaling pathway	https://www.genome.jp/dbget-bin/www_bget?ko:K04688	https://www.kegg.jp/kegg-bin/show_pathway?ko04371	Environmental Information Processing	turquoise	-0.687834713
TRINITY_DN19532_c0_g1	TRINITY_DN19532_c0_g1_i3	4675	K04688	ko05205	RPS6KB	Proteoglycans in cancer	https://www.genome.jp/dbget-bin/www_bget?ko:K04688	https://www.kegg.jp/kegg-bin/show_pathway?ko05205	Human Diseases	turquoise	-0.687834713
TRINITY_DN19532_c0_g1	TRINITY_DN19532_c0_g1_i3	4675	K04688	ko05163	RPS6KB	Human cytomegalovirus infection	https://www.genome.jp/dbget-bin/www_bget?ko:K04688	https://www.kegg.jp/kegg-bin/show_pathway?ko05163	Human Diseases	turquoise	-0.687834713
TRINITY_DN19532_c0_g1	TRINITY_DN19532_c0_g1_i3	4675	K04688	ko04151	RPS6KB	PI3K-Akt signaling pathway	https://www.genome.jp/dbget-bin/www_bget?ko:K04688	https://www.kegg.jp/kegg-bin/show_pathway?ko04151	Environmental Information Processing	turquoise	-0.687834713
TRINITY_DN19532_c0_g1	TRINITY_DN19532_c0_g1_i3	4675	K04688	ko05165	RPS6KB	Human papillomavirus infection	https://www.genome.jp/dbget-bin/www_bget?ko:K04688	https://www.kegg.jp/kegg-bin/show_pathway?ko05165	Human Diseases	turquoise	-0.687834713
TRINITY_DN19532_c0_g1	TRINITY_DN19532_c0_g1_i3	4675	K04688	ko05212	RPS6KB	Pancreatic cancer	https://www.genome.jp/dbget-bin/www_bget?ko:K04688	https://www.kegg.jp/kegg-bin/show_pathway?ko05212	Human Diseases	turquoise	-0.687834713
TRINITY_DN19532_c0_g1	TRINITY_DN19532_c0_g1_i3	4675	K04688	ko05226	RPS6KB	Gastric cancer	https://www.genome.jp/dbget-bin/www_bget?ko:K04688	https://www.kegg.jp/kegg-bin/show_pathway?ko05226	Human Diseases	turquoise	-0.687834713
TRINITY_DN19532_c0_g1	TRINITY_DN19532_c0_g1_i3	4675	K04688	ko04152	RPS6KB	AMPK signaling pathway	https://www.genome.jp/dbget-bin/www_bget?ko:K04688	https://www.kegg.jp/kegg-bin/show_pathway?ko04152	Environmental Information Processing	turquoise	-0.687834713
TRINITY_DN19532_c0_g1	TRINITY_DN19532_c0_g1_i3	4675	K04688	ko04350	RPS6KB	TGF-beta signaling pathway	https://www.genome.jp/dbget-bin/www_bget?ko:K04688	https://www.kegg.jp/kegg-bin/show_pathway?ko04350	Environmental Information Processing	turquoise	-0.687834713
TRINITY_DN19532_c0_g1	TRINITY_DN19532_c0_g1_i3	4675	K04688	ko04910	RPS6KB	Insulin signaling pathway	https://www.genome.jp/dbget-bin/www_bget?ko:K04688	https://www.kegg.jp/kegg-bin/show_pathway?ko04910	Organismal Systems	turquoise	-0.687834713
TRINITY_DN19532_c0_g1	TRINITY_DN19532_c0_g1_i3	4675	K04688	ko04666	RPS6KB	Fc gamma R-mediated phagocytosis	https://www.genome.jp/dbget-bin/www_bget?ko:K04688	https://www.kegg.jp/kegg-bin/show_pathway?ko04666	Organismal Systems	turquoise	-0.687834713
TRINITY_DN19532_c0_g1	TRINITY_DN19532_c0_g1_i3	4675	K04688	ko05235	RPS6KB	PD-L1 expression and PD-1 checkpoint pathway in cancer	https://www.genome.jp/dbget-bin/www_bget?ko:K04688	https://www.kegg.jp/kegg-bin/show_pathway?ko05235	Metabolism	turquoise	-0.687834713
TRINITY_DN19532_c0_g1	TRINITY_DN19532_c0_g1_i3	4675	K04688	ko05225	RPS6KB	Hepatocellular carcinoma	https://www.genome.jp/dbget-bin/www_bget?ko:K04688	https://www.kegg.jp/kegg-bin/show_pathway?ko05225	Human Diseases	turquoise	-0.687834713
TRINITY_DN19532_c0_g1	TRINITY_DN19532_c0_g1_i3	4675	K04688	ko04212	RPS6KB	Longevity regulating pathway - worm	https://www.genome.jp/dbget-bin/www_bget?ko:K04688	https://www.kegg.jp/kegg-bin/show_pathway?ko04212	Organismal Systems	turquoise	-0.687834713
TRINITY_DN19532_c0_g1	TRINITY_DN19532_c0_g1_i3	4675	K04688	ko04931	RPS6KB	Insulin resistance	https://www.genome.jp/dbget-bin/www_bget?ko:K04688	https://www.kegg.jp/kegg-bin/show_pathway?ko04931	Human Diseases	turquoise	-0.687834713
TRINITY_DN19532_c0_g1	TRINITY_DN19532_c0_g1_i3	4675	K04688	ko05221	RPS6KB	Acute myeloid leukemia	https://www.genome.jp/dbget-bin/www_bget?ko:K04688	https://www.kegg.jp/kegg-bin/show_pathway?ko05221	Human Diseases	turquoise	-0.687834713
TRINITY_DN19532_c0_g1	TRINITY_DN19532_c0_g1_i3	4675	K04688	ko01521	RPS6KB	EGFR tyrosine kinase inhibitor resistance	https://www.genome.jp/dbget-bin/www_bget?ko:K04688	https://www.kegg.jp/kegg-bin/show_pathway?ko01521	Human Diseases	turquoise	-0.687834713
TRINITY_DN19532_c0_g1	TRINITY_DN19532_c0_g1_i3	4675	K04688	ko04012	RPS6KB	ErbB signaling pathway	https://www.genome.jp/dbget-bin/www_bget?ko:K04688	https://www.kegg.jp/kegg-bin/show_pathway?ko04012	Environmental Information Processing	turquoise	-0.687834713
TRINITY_DN19532_c0_g1	TRINITY_DN19532_c0_g1_i3	4675	K04688	ko05200	RPS6KB	Pathways in cancer	https://www.genome.jp/dbget-bin/www_bget?ko:K04688	https://www.kegg.jp/kegg-bin/show_pathway?ko05200	Human Diseases	turquoise	-0.687834713
TRINITY_DN19532_c0_g1	TRINITY_DN19532_c0_g1_i3	4675	K04688	ko01522	RPS6KB	Endocrine resistance	https://www.genome.jp/dbget-bin/www_bget?ko:K04688	https://www.kegg.jp/kegg-bin/show_pathway?ko01522	Human Diseases	turquoise	-0.687834713
TRINITY_DN19532_c0_g1	TRINITY_DN19532_c0_g1_i3	4675	K04688	ko04213	RPS6KB	Longevity regulating pathway - multiple species	https://www.genome.jp/dbget-bin/www_bget?ko:K04688	https://www.kegg.jp/kegg-bin/show_pathway?ko04213	Organismal Systems	turquoise	-0.687834713
TRINITY_DN19532_c0_g1	TRINITY_DN19532_c0_g1_i3	4675	K04688	ko04150	RPS6KB	mTOR signaling pathway	https://www.genome.jp/dbget-bin/www_bget?ko:K04688	https://www.kegg.jp/kegg-bin/show_pathway?ko04150	Environmental Information Processing	turquoise	-0.687834713
TRINITY_DN19532_c0_g1	TRINITY_DN19532_c0_g1_i23	4672	K04688	ko04140	RPS6KB	Autophagy - animal	https://www.genome.jp/dbget-bin/www_bget?ko:K04688	https://www.kegg.jp/kegg-bin/show_pathway?ko04140	Cellular Processes	turquoise	-0.687834713
TRINITY_DN19532_c0_g1	TRINITY_DN19532_c0_g1_i23	4672	K04688	ko04066	RPS6KB	HIF-1 signaling pathway	https://www.genome.jp/dbget-bin/www_bget?ko:K04688	https://www.kegg.jp/kegg-bin/show_pathway?ko04066	Environmental Information Processing	turquoise	-0.687834713
TRINITY_DN19532_c0_g1	TRINITY_DN19532_c0_g1_i23	4672	K04688	ko04361	RPS6KB	Axon regeneration	https://www.genome.jp/dbget-bin/www_bget?ko:K04688	https://www.kegg.jp/kegg-bin/show_pathway?ko04361	Metabolism	turquoise	-0.687834713
TRINITY_DN19532_c0_g1	TRINITY_DN19532_c0_g1_i23	4672	K04688	ko05170	RPS6KB	Human immunodeficiency virus 1 infection	https://www.genome.jp/dbget-bin/www_bget?ko:K04688	https://www.kegg.jp/kegg-bin/show_pathway?ko05170	Metabolism	turquoise	-0.687834713
TRINITY_DN19532_c0_g1	TRINITY_DN19532_c0_g1_i23	4672	K04688	ko05224	RPS6KB	Breast cancer	https://www.genome.jp/dbget-bin/www_bget?ko:K04688	https://www.kegg.jp/kegg-bin/show_pathway?ko05224	Human Diseases	turquoise	-0.687834713
TRINITY_DN19532_c0_g1	TRINITY_DN19532_c0_g1_i23	4672	K04688	ko04714	RPS6KB	Thermogenesis	https://www.genome.jp/dbget-bin/www_bget?ko:K04688	https://www.kegg.jp/kegg-bin/show_pathway?ko04714	Organismal Systems	turquoise	-0.687834713
TRINITY_DN19532_c0_g1	TRINITY_DN19532_c0_g1_i23	4672	K04688	ko04211	RPS6KB	Longevity regulating pathway	https://www.genome.jp/dbget-bin/www_bget?ko:K04688	https://www.kegg.jp/kegg-bin/show_pathway?ko04211	Organismal Systems	turquoise	-0.687834713
TRINITY_DN19532_c0_g1	TRINITY_DN19532_c0_g1_i23	4672	K04688	ko05210	RPS6KB	Colorectal cancer	https://www.genome.jp/dbget-bin/www_bget?ko:K04688	https://www.kegg.jp/kegg-bin/show_pathway?ko05210	Human Diseases	turquoise	-0.687834713
TRINITY_DN19532_c0_g1	TRINITY_DN19532_c0_g1_i23	4672	K04688	ko05231	RPS6KB	Choline metabolism in cancer	https://www.genome.jp/dbget-bin/www_bget?ko:K04688	https://www.kegg.jp/kegg-bin/show_pathway?ko05231	Human Diseases	turquoise	-0.687834713
TRINITY_DN19532_c0_g1	TRINITY_DN19532_c0_g1_i23	4672	K04688	ko04371	RPS6KB	Apelin signaling pathway	https://www.genome.jp/dbget-bin/www_bget?ko:K04688	https://www.kegg.jp/kegg-bin/show_pathway?ko04371	Environmental Information Processing	turquoise	-0.687834713
TRINITY_DN19532_c0_g1	TRINITY_DN19532_c0_g1_i23	4672	K04688	ko05205	RPS6KB	Proteoglycans in cancer	https://www.genome.jp/dbget-bin/www_bget?ko:K04688	https://www.kegg.jp/kegg-bin/show_pathway?ko05205	Human Diseases	turquoise	-0.687834713
TRINITY_DN19532_c0_g1	TRINITY_DN19532_c0_g1_i23	4672	K04688	ko05163	RPS6KB	Human cytomegalovirus infection	https://www.genome.jp/dbget-bin/www_bget?ko:K04688	https://www.kegg.jp/kegg-bin/show_pathway?ko05163	Human Diseases	turquoise	-0.687834713
TRINITY_DN19532_c0_g1	TRINITY_DN19532_c0_g1_i23	4672	K04688	ko04151	RPS6KB	PI3K-Akt signaling pathway	https://www.genome.jp/dbget-bin/www_bget?ko:K04688	https://www.kegg.jp/kegg-bin/show_pathway?ko04151	Environmental Information Processing	turquoise	-0.687834713
TRINITY_DN19532_c0_g1	TRINITY_DN19532_c0_g1_i23	4672	K04688	ko05165	RPS6KB	Human papillomavirus infection	https://www.genome.jp/dbget-bin/www_bget?ko:K04688	https://www.kegg.jp/kegg-bin/show_pathway?ko05165	Human Diseases	turquoise	-0.687834713
TRINITY_DN19532_c0_g1	TRINITY_DN19532_c0_g1_i23	4672	K04688	ko05212	RPS6KB	Pancreatic cancer	https://www.genome.jp/dbget-bin/www_bget?ko:K04688	https://www.kegg.jp/kegg-bin/show_pathway?ko05212	Human Diseases	turquoise	-0.687834713
TRINITY_DN19532_c0_g1	TRINITY_DN19532_c0_g1_i23	4672	K04688	ko05226	RPS6KB	Gastric cancer	https://www.genome.jp/dbget-bin/www_bget?ko:K04688	https://www.kegg.jp/kegg-bin/show_pathway?ko05226	Human Diseases	turquoise	-0.687834713
TRINITY_DN19532_c0_g1	TRINITY_DN19532_c0_g1_i23	4672	K04688	ko04152	RPS6KB	AMPK signaling pathway	https://www.genome.jp/dbget-bin/www_bget?ko:K04688	https://www.kegg.jp/kegg-bin/show_pathway?ko04152	Environmental Information Processing	turquoise	-0.687834713
TRINITY_DN19532_c0_g1	TRINITY_DN19532_c0_g1_i23	4672	K04688	ko04350	RPS6KB	TGF-beta signaling pathway	https://www.genome.jp/dbget-bin/www_bget?ko:K04688	https://www.kegg.jp/kegg-bin/show_pathway?ko04350	Environmental Information Processing	turquoise	-0.687834713
TRINITY_DN19532_c0_g1	TRINITY_DN19532_c0_g1_i23	4672	K04688	ko04910	RPS6KB	Insulin signaling pathway	https://www.genome.jp/dbget-bin/www_bget?ko:K04688	https://www.kegg.jp/kegg-bin/show_pathway?ko04910	Organismal Systems	turquoise	-0.687834713
TRINITY_DN19532_c0_g1	TRINITY_DN19532_c0_g1_i23	4672	K04688	ko04666	RPS6KB	Fc gamma R-mediated phagocytosis	https://www.genome.jp/dbget-bin/www_bget?ko:K04688	https://www.kegg.jp/kegg-bin/show_pathway?ko04666	Organismal Systems	turquoise	-0.687834713
TRINITY_DN19532_c0_g1	TRINITY_DN19532_c0_g1_i23	4672	K04688	ko05235	RPS6KB	PD-L1 expression and PD-1 checkpoint pathway in cancer	https://www.genome.jp/dbget-bin/www_bget?ko:K04688	https://www.kegg.jp/kegg-bin/show_pathway?ko05235	Metabolism	turquoise	-0.687834713
TRINITY_DN19532_c0_g1	TRINITY_DN19532_c0_g1_i23	4672	K04688	ko05225	RPS6KB	Hepatocellular carcinoma	https://www.genome.jp/dbget-bin/www_bget?ko:K04688	https://www.kegg.jp/kegg-bin/show_pathway?ko05225	Human Diseases	turquoise	-0.687834713
TRINITY_DN19532_c0_g1	TRINITY_DN19532_c0_g1_i23	4672	K04688	ko04212	RPS6KB	Longevity regulating pathway - worm	https://www.genome.jp/dbget-bin/www_bget?ko:K04688	https://www.kegg.jp/kegg-bin/show_pathway?ko04212	Organismal Systems	turquoise	-0.687834713
TRINITY_DN19532_c0_g1	TRINITY_DN19532_c0_g1_i23	4672	K04688	ko04931	RPS6KB	Insulin resistance	https://www.genome.jp/dbget-bin/www_bget?ko:K04688	https://www.kegg.jp/kegg-bin/show_pathway?ko04931	Human Diseases	turquoise	-0.687834713
TRINITY_DN19532_c0_g1	TRINITY_DN19532_c0_g1_i23	4672	K04688	ko05221	RPS6KB	Acute myeloid leukemia	https://www.genome.jp/dbget-bin/www_bget?ko:K04688	https://www.kegg.jp/kegg-bin/show_pathway?ko05221	Human Diseases	turquoise	-0.687834713
TRINITY_DN19532_c0_g1	TRINITY_DN19532_c0_g1_i23	4672	K04688	ko01521	RPS6KB	EGFR tyrosine kinase inhibitor resistance	https://www.genome.jp/dbget-bin/www_bget?ko:K04688	https://www.kegg.jp/kegg-bin/show_pathway?ko01521	Human Diseases	turquoise	-0.687834713
TRINITY_DN19532_c0_g1	TRINITY_DN19532_c0_g1_i23	4672	K04688	ko04012	RPS6KB	ErbB signaling pathway	https://www.genome.jp/dbget-bin/www_bget?ko:K04688	https://www.kegg.jp/kegg-bin/show_pathway?ko04012	Environmental Information Processing	turquoise	-0.687834713
TRINITY_DN19532_c0_g1	TRINITY_DN19532_c0_g1_i23	4672	K04688	ko05200	RPS6KB	Pathways in cancer	https://www.genome.jp/dbget-bin/www_bget?ko:K04688	https://www.kegg.jp/kegg-bin/show_pathway?ko05200	Human Diseases	turquoise	-0.687834713
TRINITY_DN19532_c0_g1	TRINITY_DN19532_c0_g1_i23	4672	K04688	ko01522	RPS6KB	Endocrine resistance	https://www.genome.jp/dbget-bin/www_bget?ko:K04688	https://www.kegg.jp/kegg-bin/show_pathway?ko01522	Human Diseases	turquoise	-0.687834713
TRINITY_DN19532_c0_g1	TRINITY_DN19532_c0_g1_i23	4672	K04688	ko04213	RPS6KB	Longevity regulating pathway - multiple species	https://www.genome.jp/dbget-bin/www_bget?ko:K04688	https://www.kegg.jp/kegg-bin/show_pathway?ko04213	Organismal Systems	turquoise	-0.687834713
TRINITY_DN19532_c0_g1	TRINITY_DN19532_c0_g1_i23	4672	K04688	ko04150	RPS6KB	mTOR signaling pathway	https://www.genome.jp/dbget-bin/www_bget?ko:K04688	https://www.kegg.jp/kegg-bin/show_pathway?ko04150	Environmental Information Processing	turquoise	-0.687834713
TRINITY_DN20427_c0_g2	TRINITY_DN20427_c0_g2_i8	4667	K01490	ko00230	AMPD	Purine metabolism	https://www.genome.jp/dbget-bin/www_bget?ko:K01490	https://www.kegg.jp/kegg-bin/show_pathway?ko00230	Metabolism	turquoise	0.797981586
TRINITY_DN20427_c0_g2	TRINITY_DN20427_c0_g2_i8	4667	K01490	ko01110	AMPD	Biosynthesis of secondary metabolites	https://www.genome.jp/dbget-bin/www_bget?ko:K01490	https://www.kegg.jp/kegg-bin/show_pathway?ko01110	Metabolism	turquoise	0.797981586
TRINITY_DN20427_c0_g2	TRINITY_DN20427_c0_g2_i8	4667	K01490	ko01100	AMPD	Metabolic pathways	https://www.genome.jp/dbget-bin/www_bget?ko:K01490	https://www.kegg.jp/kegg-bin/show_pathway?ko01100	Metabolism	turquoise	0.797981586
TRINITY_DN20427_c0_g2	TRINITY_DN20427_c0_g2_i8	4667	K01490	ko01130	AMPD	Biosynthesis of antibiotics	https://www.genome.jp/dbget-bin/www_bget?ko:K01490	https://www.kegg.jp/kegg-bin/show_pathway?ko01130	Metabolism	turquoise	0.797981586
TRINITY_DN19670_c0_g1	TRINITY_DN19670_c0_g1_i13	4662	K11643	ko05165	CHD4, MI2B	Human papillomavirus infection	https://www.genome.jp/dbget-bin/www_bget?ko:K11643	https://www.kegg.jp/kegg-bin/show_pathway?ko05165	Human Diseases	turquoise	0.478936755
TRINITY_DN19670_c0_g1	TRINITY_DN19670_c0_g1_i13	4662	K11643	ko05203	CHD4, MI2B	Viral carcinogenesis	https://www.genome.jp/dbget-bin/www_bget?ko:K11643	https://www.kegg.jp/kegg-bin/show_pathway?ko05203	Human Diseases	turquoise	0.478936755
TRINITY_DN19670_c0_g1	TRINITY_DN19670_c0_g1_i11	4642	K11643	ko05165	CHD4, MI2B	Human papillomavirus infection	https://www.genome.jp/dbget-bin/www_bget?ko:K11643	https://www.kegg.jp/kegg-bin/show_pathway?ko05165	Human Diseases	turquoise	0.478936755
TRINITY_DN19670_c0_g1	TRINITY_DN19670_c0_g1_i11	4642	K11643	ko05203	CHD4, MI2B	Viral carcinogenesis	https://www.genome.jp/dbget-bin/www_bget?ko:K11643	https://www.kegg.jp/kegg-bin/show_pathway?ko05203	Human Diseases	turquoise	0.478936755
TRINITY_DN18100_c0_g1	TRINITY_DN18100_c0_g1_i15	4632	K20553	ko04016	XRN4	MAPK signaling pathway - plant	https://www.genome.jp/dbget-bin/www_bget?ko:K20553	https://www.kegg.jp/kegg-bin/show_pathway?ko04016	Environmental Information Processing	turquoise	-0.813764889
TRINITY_DN19532_c0_g1	TRINITY_DN19532_c0_g1_i15	4627	K04688	ko04140	RPS6KB	Autophagy - animal	https://www.genome.jp/dbget-bin/www_bget?ko:K04688	https://www.kegg.jp/kegg-bin/show_pathway?ko04140	Cellular Processes	turquoise	-0.687834713
TRINITY_DN19532_c0_g1	TRINITY_DN19532_c0_g1_i15	4627	K04688	ko04066	RPS6KB	HIF-1 signaling pathway	https://www.genome.jp/dbget-bin/www_bget?ko:K04688	https://www.kegg.jp/kegg-bin/show_pathway?ko04066	Environmental Information Processing	turquoise	-0.687834713
TRINITY_DN19532_c0_g1	TRINITY_DN19532_c0_g1_i15	4627	K04688	ko04361	RPS6KB	Axon regeneration	https://www.genome.jp/dbget-bin/www_bget?ko:K04688	https://www.kegg.jp/kegg-bin/show_pathway?ko04361	Metabolism	turquoise	-0.687834713
TRINITY_DN19532_c0_g1	TRINITY_DN19532_c0_g1_i15	4627	K04688	ko05170	RPS6KB	Human immunodeficiency virus 1 infection	https://www.genome.jp/dbget-bin/www_bget?ko:K04688	https://www.kegg.jp/kegg-bin/show_pathway?ko05170	Metabolism	turquoise	-0.687834713
TRINITY_DN19532_c0_g1	TRINITY_DN19532_c0_g1_i15	4627	K04688	ko05224	RPS6KB	Breast cancer	https://www.genome.jp/dbget-bin/www_bget?ko:K04688	https://www.kegg.jp/kegg-bin/show_pathway?ko05224	Human Diseases	turquoise	-0.687834713
TRINITY_DN19532_c0_g1	TRINITY_DN19532_c0_g1_i15	4627	K04688	ko04714	RPS6KB	Thermogenesis	https://www.genome.jp/dbget-bin/www_bget?ko:K04688	https://www.kegg.jp/kegg-bin/show_pathway?ko04714	Organismal Systems	turquoise	-0.687834713
TRINITY_DN19532_c0_g1	TRINITY_DN19532_c0_g1_i15	4627	K04688	ko04211	RPS6KB	Longevity regulating pathway	https://www.genome.jp/dbget-bin/www_bget?ko:K04688	https://www.kegg.jp/kegg-bin/show_pathway?ko04211	Organismal Systems	turquoise	-0.687834713
TRINITY_DN19532_c0_g1	TRINITY_DN19532_c0_g1_i15	4627	K04688	ko05210	RPS6KB	Colorectal cancer	https://www.genome.jp/dbget-bin/www_bget?ko:K04688	https://www.kegg.jp/kegg-bin/show_pathway?ko05210	Human Diseases	turquoise	-0.687834713
TRINITY_DN19532_c0_g1	TRINITY_DN19532_c0_g1_i15	4627	K04688	ko05231	RPS6KB	Choline metabolism in cancer	https://www.genome.jp/dbget-bin/www_bget?ko:K04688	https://www.kegg.jp/kegg-bin/show_pathway?ko05231	Human Diseases	turquoise	-0.687834713
TRINITY_DN19532_c0_g1	TRINITY_DN19532_c0_g1_i15	4627	K04688	ko04371	RPS6KB	Apelin signaling pathway	https://www.genome.jp/dbget-bin/www_bget?ko:K04688	https://www.kegg.jp/kegg-bin/show_pathway?ko04371	Environmental Information Processing	turquoise	-0.687834713
TRINITY_DN19532_c0_g1	TRINITY_DN19532_c0_g1_i15	4627	K04688	ko05205	RPS6KB	Proteoglycans in cancer	https://www.genome.jp/dbget-bin/www_bget?ko:K04688	https://www.kegg.jp/kegg-bin/show_pathway?ko05205	Human Diseases	turquoise	-0.687834713
TRINITY_DN19532_c0_g1	TRINITY_DN19532_c0_g1_i15	4627	K04688	ko05163	RPS6KB	Human cytomegalovirus infection	https://www.genome.jp/dbget-bin/www_bget?ko:K04688	https://www.kegg.jp/kegg-bin/show_pathway?ko05163	Human Diseases	turquoise	-0.687834713
TRINITY_DN19532_c0_g1	TRINITY_DN19532_c0_g1_i15	4627	K04688	ko04151	RPS6KB	PI3K-Akt signaling pathway	https://www.genome.jp/dbget-bin/www_bget?ko:K04688	https://www.kegg.jp/kegg-bin/show_pathway?ko04151	Environmental Information Processing	turquoise	-0.687834713
TRINITY_DN19532_c0_g1	TRINITY_DN19532_c0_g1_i15	4627	K04688	ko05165	RPS6KB	Human papillomavirus infection	https://www.genome.jp/dbget-bin/www_bget?ko:K04688	https://www.kegg.jp/kegg-bin/show_pathway?ko05165	Human Diseases	turquoise	-0.687834713
TRINITY_DN19532_c0_g1	TRINITY_DN19532_c0_g1_i15	4627	K04688	ko05212	RPS6KB	Pancreatic cancer	https://www.genome.jp/dbget-bin/www_bget?ko:K04688	https://www.kegg.jp/kegg-bin/show_pathway?ko05212	Human Diseases	turquoise	-0.687834713
TRINITY_DN19532_c0_g1	TRINITY_DN19532_c0_g1_i15	4627	K04688	ko05226	RPS6KB	Gastric cancer	https://www.genome.jp/dbget-bin/www_bget?ko:K04688	https://www.kegg.jp/kegg-bin/show_pathway?ko05226	Human Diseases	turquoise	-0.687834713
TRINITY_DN19532_c0_g1	TRINITY_DN19532_c0_g1_i15	4627	K04688	ko04152	RPS6KB	AMPK signaling pathway	https://www.genome.jp/dbget-bin/www_bget?ko:K04688	https://www.kegg.jp/kegg-bin/show_pathway?ko04152	Environmental Information Processing	turquoise	-0.687834713
TRINITY_DN19532_c0_g1	TRINITY_DN19532_c0_g1_i15	4627	K04688	ko04350	RPS6KB	TGF-beta signaling pathway	https://www.genome.jp/dbget-bin/www_bget?ko:K04688	https://www.kegg.jp/kegg-bin/show_pathway?ko04350	Environmental Information Processing	turquoise	-0.687834713
TRINITY_DN19532_c0_g1	TRINITY_DN19532_c0_g1_i15	4627	K04688	ko04910	RPS6KB	Insulin signaling pathway	https://www.genome.jp/dbget-bin/www_bget?ko:K04688	https://www.kegg.jp/kegg-bin/show_pathway?ko04910	Organismal Systems	turquoise	-0.687834713
TRINITY_DN19532_c0_g1	TRINITY_DN19532_c0_g1_i15	4627	K04688	ko04666	RPS6KB	Fc gamma R-mediated phagocytosis	https://www.genome.jp/dbget-bin/www_bget?ko:K04688	https://www.kegg.jp/kegg-bin/show_pathway?ko04666	Organismal Systems	turquoise	-0.687834713
TRINITY_DN19532_c0_g1	TRINITY_DN19532_c0_g1_i15	4627	K04688	ko05235	RPS6KB	PD-L1 expression and PD-1 checkpoint pathway in cancer	https://www.genome.jp/dbget-bin/www_bget?ko:K04688	https://www.kegg.jp/kegg-bin/show_pathway?ko05235	Metabolism	turquoise	-0.687834713
TRINITY_DN19532_c0_g1	TRINITY_DN19532_c0_g1_i15	4627	K04688	ko05225	RPS6KB	Hepatocellular carcinoma	https://www.genome.jp/dbget-bin/www_bget?ko:K04688	https://www.kegg.jp/kegg-bin/show_pathway?ko05225	Human Diseases	turquoise	-0.687834713
TRINITY_DN19532_c0_g1	TRINITY_DN19532_c0_g1_i15	4627	K04688	ko04212	RPS6KB	Longevity regulating pathway - worm	https://www.genome.jp/dbget-bin/www_bget?ko:K04688	https://www.kegg.jp/kegg-bin/show_pathway?ko04212	Organismal Systems	turquoise	-0.687834713
TRINITY_DN19532_c0_g1	TRINITY_DN19532_c0_g1_i15	4627	K04688	ko04931	RPS6KB	Insulin resistance	https://www.genome.jp/dbget-bin/www_bget?ko:K04688	https://www.kegg.jp/kegg-bin/show_pathway?ko04931	Human Diseases	turquoise	-0.687834713
TRINITY_DN19532_c0_g1	TRINITY_DN19532_c0_g1_i15	4627	K04688	ko05221	RPS6KB	Acute myeloid leukemia	https://www.genome.jp/dbget-bin/www_bget?ko:K04688	https://www.kegg.jp/kegg-bin/show_pathway?ko05221	Human Diseases	turquoise	-0.687834713
TRINITY_DN19532_c0_g1	TRINITY_DN19532_c0_g1_i15	4627	K04688	ko01521	RPS6KB	EGFR tyrosine kinase inhibitor resistance	https://www.genome.jp/dbget-bin/www_bget?ko:K04688	https://www.kegg.jp/kegg-bin/show_pathway?ko01521	Human Diseases	turquoise	-0.687834713
TRINITY_DN19532_c0_g1	TRINITY_DN19532_c0_g1_i15	4627	K04688	ko04012	RPS6KB	ErbB signaling pathway	https://www.genome.jp/dbget-bin/www_bget?ko:K04688	https://www.kegg.jp/kegg-bin/show_pathway?ko04012	Environmental Information Processing	turquoise	-0.687834713
TRINITY_DN19532_c0_g1	TRINITY_DN19532_c0_g1_i15	4627	K04688	ko05200	RPS6KB	Pathways in cancer	https://www.genome.jp/dbget-bin/www_bget?ko:K04688	https://www.kegg.jp/kegg-bin/show_pathway?ko05200	Human Diseases	turquoise	-0.687834713
TRINITY_DN19532_c0_g1	TRINITY_DN19532_c0_g1_i15	4627	K04688	ko01522	RPS6KB	Endocrine resistance	https://www.genome.jp/dbget-bin/www_bget?ko:K04688	https://www.kegg.jp/kegg-bin/show_pathway?ko01522	Human Diseases	turquoise	-0.687834713
TRINITY_DN19532_c0_g1	TRINITY_DN19532_c0_g1_i15	4627	K04688	ko04213	RPS6KB	Longevity regulating pathway - multiple species	https://www.genome.jp/dbget-bin/www_bget?ko:K04688	https://www.kegg.jp/kegg-bin/show_pathway?ko04213	Organismal Systems	turquoise	-0.687834713
TRINITY_DN19532_c0_g1	TRINITY_DN19532_c0_g1_i15	4627	K04688	ko04150	RPS6KB	mTOR signaling pathway	https://www.genome.jp/dbget-bin/www_bget?ko:K04688	https://www.kegg.jp/kegg-bin/show_pathway?ko04150	Environmental Information Processing	turquoise	-0.687834713
TRINITY_DN19999_c3_g1	TRINITY_DN19999_c3_g1_i5	4625	K01739	ko01230	metB	Biosynthesis of amino acids	https://www.genome.jp/dbget-bin/www_bget?ko:K01739	https://www.kegg.jp/kegg-bin/show_pathway?ko01230	Metabolism	turquoise	-0.637895331
TRINITY_DN19999_c3_g1	TRINITY_DN19999_c3_g1_i5	4625	K01739	ko01100	metB	Metabolic pathways	https://www.genome.jp/dbget-bin/www_bget?ko:K01739	https://www.kegg.jp/kegg-bin/show_pathway?ko01100	Metabolism	turquoise	-0.637895331
TRINITY_DN19999_c3_g1	TRINITY_DN19999_c3_g1_i5	4625	K01739	ko00920	metB	Sulfur metabolism	https://www.genome.jp/dbget-bin/www_bget?ko:K01739	https://www.kegg.jp/kegg-bin/show_pathway?ko00920	Metabolism	turquoise	-0.637895331
TRINITY_DN19999_c3_g1	TRINITY_DN19999_c3_g1_i5	4625	K01739	ko01130	metB	Biosynthesis of antibiotics	https://www.genome.jp/dbget-bin/www_bget?ko:K01739	https://www.kegg.jp/kegg-bin/show_pathway?ko01130	Metabolism	turquoise	-0.637895331
TRINITY_DN19999_c3_g1	TRINITY_DN19999_c3_g1_i5	4625	K01739	ko01110	metB	Biosynthesis of secondary metabolites	https://www.genome.jp/dbget-bin/www_bget?ko:K01739	https://www.kegg.jp/kegg-bin/show_pathway?ko01110	Metabolism	turquoise	-0.637895331
TRINITY_DN19999_c3_g1	TRINITY_DN19999_c3_g1_i5	4625	K01739	ko00270	metB	Cysteine and methionine metabolism	https://www.genome.jp/dbget-bin/www_bget?ko:K01739	https://www.kegg.jp/kegg-bin/show_pathway?ko00270	Metabolism	turquoise	-0.637895331
TRINITY_DN19999_c3_g1	TRINITY_DN19999_c3_g1_i5	4625	K01739	ko00450	metB	Selenocompound metabolism	https://www.genome.jp/dbget-bin/www_bget?ko:K01739	https://www.kegg.jp/kegg-bin/show_pathway?ko00450	Metabolism	turquoise	-0.637895331
TRINITY_DN18100_c0_g1	TRINITY_DN18100_c0_g1_i17	4622	K20553	ko04016	XRN4	MAPK signaling pathway - plant	https://www.genome.jp/dbget-bin/www_bget?ko:K20553	https://www.kegg.jp/kegg-bin/show_pathway?ko04016	Environmental Information Processing	turquoise	-0.813764889
TRINITY_DN19532_c0_g1	TRINITY_DN19532_c0_g1_i1	4605	K04688	ko04140	RPS6KB	Autophagy - animal	https://www.genome.jp/dbget-bin/www_bget?ko:K04688	https://www.kegg.jp/kegg-bin/show_pathway?ko04140	Cellular Processes	turquoise	-0.687834713
TRINITY_DN19532_c0_g1	TRINITY_DN19532_c0_g1_i1	4605	K04688	ko04066	RPS6KB	HIF-1 signaling pathway	https://www.genome.jp/dbget-bin/www_bget?ko:K04688	https://www.kegg.jp/kegg-bin/show_pathway?ko04066	Environmental Information Processing	turquoise	-0.687834713
TRINITY_DN19532_c0_g1	TRINITY_DN19532_c0_g1_i1	4605	K04688	ko04361	RPS6KB	Axon regeneration	https://www.genome.jp/dbget-bin/www_bget?ko:K04688	https://www.kegg.jp/kegg-bin/show_pathway?ko04361	Metabolism	turquoise	-0.687834713
TRINITY_DN19532_c0_g1	TRINITY_DN19532_c0_g1_i1	4605	K04688	ko05170	RPS6KB	Human immunodeficiency virus 1 infection	https://www.genome.jp/dbget-bin/www_bget?ko:K04688	https://www.kegg.jp/kegg-bin/show_pathway?ko05170	Metabolism	turquoise	-0.687834713
TRINITY_DN19532_c0_g1	TRINITY_DN19532_c0_g1_i1	4605	K04688	ko05224	RPS6KB	Breast cancer	https://www.genome.jp/dbget-bin/www_bget?ko:K04688	https://www.kegg.jp/kegg-bin/show_pathway?ko05224	Human Diseases	turquoise	-0.687834713
TRINITY_DN19532_c0_g1	TRINITY_DN19532_c0_g1_i1	4605	K04688	ko04714	RPS6KB	Thermogenesis	https://www.genome.jp/dbget-bin/www_bget?ko:K04688	https://www.kegg.jp/kegg-bin/show_pathway?ko04714	Organismal Systems	turquoise	-0.687834713
TRINITY_DN19532_c0_g1	TRINITY_DN19532_c0_g1_i1	4605	K04688	ko04211	RPS6KB	Longevity regulating pathway	https://www.genome.jp/dbget-bin/www_bget?ko:K04688	https://www.kegg.jp/kegg-bin/show_pathway?ko04211	Organismal Systems	turquoise	-0.687834713
TRINITY_DN19532_c0_g1	TRINITY_DN19532_c0_g1_i1	4605	K04688	ko05210	RPS6KB	Colorectal cancer	https://www.genome.jp/dbget-bin/www_bget?ko:K04688	https://www.kegg.jp/kegg-bin/show_pathway?ko05210	Human Diseases	turquoise	-0.687834713
TRINITY_DN19532_c0_g1	TRINITY_DN19532_c0_g1_i1	4605	K04688	ko05231	RPS6KB	Choline metabolism in cancer	https://www.genome.jp/dbget-bin/www_bget?ko:K04688	https://www.kegg.jp/kegg-bin/show_pathway?ko05231	Human Diseases	turquoise	-0.687834713
TRINITY_DN19532_c0_g1	TRINITY_DN19532_c0_g1_i1	4605	K04688	ko04371	RPS6KB	Apelin signaling pathway	https://www.genome.jp/dbget-bin/www_bget?ko:K04688	https://www.kegg.jp/kegg-bin/show_pathway?ko04371	Environmental Information Processing	turquoise	-0.687834713
TRINITY_DN19532_c0_g1	TRINITY_DN19532_c0_g1_i1	4605	K04688	ko05205	RPS6KB	Proteoglycans in cancer	https://www.genome.jp/dbget-bin/www_bget?ko:K04688	https://www.kegg.jp/kegg-bin/show_pathway?ko05205	Human Diseases	turquoise	-0.687834713
TRINITY_DN19532_c0_g1	TRINITY_DN19532_c0_g1_i1	4605	K04688	ko05163	RPS6KB	Human cytomegalovirus infection	https://www.genome.jp/dbget-bin/www_bget?ko:K04688	https://www.kegg.jp/kegg-bin/show_pathway?ko05163	Human Diseases	turquoise	-0.687834713
TRINITY_DN19532_c0_g1	TRINITY_DN19532_c0_g1_i1	4605	K04688	ko04151	RPS6KB	PI3K-Akt signaling pathway	https://www.genome.jp/dbget-bin/www_bget?ko:K04688	https://www.kegg.jp/kegg-bin/show_pathway?ko04151	Environmental Information Processing	turquoise	-0.687834713
TRINITY_DN19532_c0_g1	TRINITY_DN19532_c0_g1_i1	4605	K04688	ko05165	RPS6KB	Human papillomavirus infection	https://www.genome.jp/dbget-bin/www_bget?ko:K04688	https://www.kegg.jp/kegg-bin/show_pathway?ko05165	Human Diseases	turquoise	-0.687834713
TRINITY_DN19532_c0_g1	TRINITY_DN19532_c0_g1_i1	4605	K04688	ko05212	RPS6KB	Pancreatic cancer	https://www.genome.jp/dbget-bin/www_bget?ko:K04688	https://www.kegg.jp/kegg-bin/show_pathway?ko05212	Human Diseases	turquoise	-0.687834713
TRINITY_DN19532_c0_g1	TRINITY_DN19532_c0_g1_i1	4605	K04688	ko05226	RPS6KB	Gastric cancer	https://www.genome.jp/dbget-bin/www_bget?ko:K04688	https://www.kegg.jp/kegg-bin/show_pathway?ko05226	Human Diseases	turquoise	-0.687834713
TRINITY_DN19532_c0_g1	TRINITY_DN19532_c0_g1_i1	4605	K04688	ko04152	RPS6KB	AMPK signaling pathway	https://www.genome.jp/dbget-bin/www_bget?ko:K04688	https://www.kegg.jp/kegg-bin/show_pathway?ko04152	Environmental Information Processing	turquoise	-0.687834713
TRINITY_DN19532_c0_g1	TRINITY_DN19532_c0_g1_i1	4605	K04688	ko04350	RPS6KB	TGF-beta signaling pathway	https://www.genome.jp/dbget-bin/www_bget?ko:K04688	https://www.kegg.jp/kegg-bin/show_pathway?ko04350	Environmental Information Processing	turquoise	-0.687834713
TRINITY_DN19532_c0_g1	TRINITY_DN19532_c0_g1_i1	4605	K04688	ko04910	RPS6KB	Insulin signaling pathway	https://www.genome.jp/dbget-bin/www_bget?ko:K04688	https://www.kegg.jp/kegg-bin/show_pathway?ko04910	Organismal Systems	turquoise	-0.687834713
TRINITY_DN19532_c0_g1	TRINITY_DN19532_c0_g1_i1	4605	K04688	ko04666	RPS6KB	Fc gamma R-mediated phagocytosis	https://www.genome.jp/dbget-bin/www_bget?ko:K04688	https://www.kegg.jp/kegg-bin/show_pathway?ko04666	Organismal Systems	turquoise	-0.687834713
TRINITY_DN19532_c0_g1	TRINITY_DN19532_c0_g1_i1	4605	K04688	ko05235	RPS6KB	PD-L1 expression and PD-1 checkpoint pathway in cancer	https://www.genome.jp/dbget-bin/www_bget?ko:K04688	https://www.kegg.jp/kegg-bin/show_pathway?ko05235	Metabolism	turquoise	-0.687834713
TRINITY_DN19532_c0_g1	TRINITY_DN19532_c0_g1_i1	4605	K04688	ko05225	RPS6KB	Hepatocellular carcinoma	https://www.genome.jp/dbget-bin/www_bget?ko:K04688	https://www.kegg.jp/kegg-bin/show_pathway?ko05225	Human Diseases	turquoise	-0.687834713
TRINITY_DN19532_c0_g1	TRINITY_DN19532_c0_g1_i1	4605	K04688	ko04212	RPS6KB	Longevity regulating pathway - worm	https://www.genome.jp/dbget-bin/www_bget?ko:K04688	https://www.kegg.jp/kegg-bin/show_pathway?ko04212	Organismal Systems	turquoise	-0.687834713
TRINITY_DN19532_c0_g1	TRINITY_DN19532_c0_g1_i1	4605	K04688	ko04931	RPS6KB	Insulin resistance	https://www.genome.jp/dbget-bin/www_bget?ko:K04688	https://www.kegg.jp/kegg-bin/show_pathway?ko04931	Human Diseases	turquoise	-0.687834713
TRINITY_DN19532_c0_g1	TRINITY_DN19532_c0_g1_i1	4605	K04688	ko05221	RPS6KB	Acute myeloid leukemia	https://www.genome.jp/dbget-bin/www_bget?ko:K04688	https://www.kegg.jp/kegg-bin/show_pathway?ko05221	Human Diseases	turquoise	-0.687834713
TRINITY_DN19532_c0_g1	TRINITY_DN19532_c0_g1_i1	4605	K04688	ko01521	RPS6KB	EGFR tyrosine kinase inhibitor resistance	https://www.genome.jp/dbget-bin/www_bget?ko:K04688	https://www.kegg.jp/kegg-bin/show_pathway?ko01521	Human Diseases	turquoise	-0.687834713
TRINITY_DN19532_c0_g1	TRINITY_DN19532_c0_g1_i1	4605	K04688	ko04012	RPS6KB	ErbB signaling pathway	https://www.genome.jp/dbget-bin/www_bget?ko:K04688	https://www.kegg.jp/kegg-bin/show_pathway?ko04012	Environmental Information Processing	turquoise	-0.687834713
TRINITY_DN19532_c0_g1	TRINITY_DN19532_c0_g1_i1	4605	K04688	ko05200	RPS6KB	Pathways in cancer	https://www.genome.jp/dbget-bin/www_bget?ko:K04688	https://www.kegg.jp/kegg-bin/show_pathway?ko05200	Human Diseases	turquoise	-0.687834713
TRINITY_DN19532_c0_g1	TRINITY_DN19532_c0_g1_i1	4605	K04688	ko01522	RPS6KB	Endocrine resistance	https://www.genome.jp/dbget-bin/www_bget?ko:K04688	https://www.kegg.jp/kegg-bin/show_pathway?ko01522	Human Diseases	turquoise	-0.687834713
TRINITY_DN19532_c0_g1	TRINITY_DN19532_c0_g1_i1	4605	K04688	ko04213	RPS6KB	Longevity regulating pathway - multiple species	https://www.genome.jp/dbget-bin/www_bget?ko:K04688	https://www.kegg.jp/kegg-bin/show_pathway?ko04213	Organismal Systems	turquoise	-0.687834713
TRINITY_DN19532_c0_g1	TRINITY_DN19532_c0_g1_i1	4605	K04688	ko04150	RPS6KB	mTOR signaling pathway	https://www.genome.jp/dbget-bin/www_bget?ko:K04688	https://www.kegg.jp/kegg-bin/show_pathway?ko04150	Environmental Information Processing	turquoise	-0.687834713
TRINITY_DN20952_c1_g3	TRINITY_DN20952_c1_g3_i8	4601	K05391	ko04626	CNGC	Plant-pathogen interaction	https://www.genome.jp/dbget-bin/www_bget?ko:K05391	https://www.kegg.jp/kegg-bin/show_pathway?ko04626	Organismal Systems	turquoise	0.382030576
TRINITY_DN20427_c0_g2	TRINITY_DN20427_c0_g2_i4	4598	K01490	ko00230	AMPD	Purine metabolism	https://www.genome.jp/dbget-bin/www_bget?ko:K01490	https://www.kegg.jp/kegg-bin/show_pathway?ko00230	Metabolism	turquoise	0.797981586
TRINITY_DN20427_c0_g2	TRINITY_DN20427_c0_g2_i4	4598	K01490	ko01110	AMPD	Biosynthesis of secondary metabolites	https://www.genome.jp/dbget-bin/www_bget?ko:K01490	https://www.kegg.jp/kegg-bin/show_pathway?ko01110	Metabolism	turquoise	0.797981586
TRINITY_DN20427_c0_g2	TRINITY_DN20427_c0_g2_i4	4598	K01490	ko01100	AMPD	Metabolic pathways	https://www.genome.jp/dbget-bin/www_bget?ko:K01490	https://www.kegg.jp/kegg-bin/show_pathway?ko01100	Metabolism	turquoise	0.797981586
TRINITY_DN20427_c0_g2	TRINITY_DN20427_c0_g2_i4	4598	K01490	ko01130	AMPD	Biosynthesis of antibiotics	https://www.genome.jp/dbget-bin/www_bget?ko:K01490	https://www.kegg.jp/kegg-bin/show_pathway?ko01130	Metabolism	turquoise	0.797981586
TRINITY_DN17574_c0_g1	TRINITY_DN17574_c0_g1_i11	4585	K14409	ko03015	SMG7, EST1C	mRNA surveillance pathway	https://www.genome.jp/dbget-bin/www_bget?ko:K14409	https://www.kegg.jp/kegg-bin/show_pathway?ko03015	Genetic Information Processing	turquoise	-0.824333421
TRINITY_DN20029_c0_g1	TRINITY_DN20029_c0_g1_i11	4583	K12471	ko04144	EPN	Endocytosis	https://www.genome.jp/dbget-bin/www_bget?ko:K12471	https://www.kegg.jp/kegg-bin/show_pathway?ko04144	Cellular Processes	turquoise	-0.751178203
TRINITY_DN20393_c5_g1	TRINITY_DN20393_c5_g1_i5	4581	K08330	ko04139	ATG11	Mitophagy - yeast	https://www.genome.jp/dbget-bin/www_bget?ko:K08330	https://www.kegg.jp/kegg-bin/show_pathway?ko04139	Cellular Processes	turquoise	-0.736172524
TRINITY_DN20393_c5_g1	TRINITY_DN20393_c5_g1_i5	4581	K08330	ko04138	ATG11	Autophagy - yeast	https://www.genome.jp/dbget-bin/www_bget?ko:K08330	https://www.kegg.jp/kegg-bin/show_pathway?ko04138	Cellular Processes	turquoise	-0.736172524
TRINITY_DN20393_c5_g1	TRINITY_DN20393_c5_g1_i5	4581	K08330	ko04136	ATG11	Autophagy - other	https://www.genome.jp/dbget-bin/www_bget?ko:K08330	https://www.kegg.jp/kegg-bin/show_pathway?ko04136	Cellular Processes	turquoise	-0.736172524
TRINITY_DN18100_c0_g1	TRINITY_DN18100_c0_g1_i22	4577	K20553	ko04016	XRN4	MAPK signaling pathway - plant	https://www.genome.jp/dbget-bin/www_bget?ko:K20553	https://www.kegg.jp/kegg-bin/show_pathway?ko04016	Environmental Information Processing	turquoise	-0.813764889
TRINITY_DN18264_c0_g1	TRINITY_DN18264_c0_g1_i5	4569	K00106	ko04146	XDH	Peroxisome	https://www.genome.jp/dbget-bin/www_bget?ko:K00106	https://www.kegg.jp/kegg-bin/show_pathway?ko04146	Cellular Processes	turquoise	-0.776418315
TRINITY_DN18264_c0_g1	TRINITY_DN18264_c0_g1_i5	4569	K00106	ko00230	XDH	Purine metabolism	https://www.genome.jp/dbget-bin/www_bget?ko:K00106	https://www.kegg.jp/kegg-bin/show_pathway?ko00230	Metabolism	turquoise	-0.776418315
TRINITY_DN18264_c0_g1	TRINITY_DN18264_c0_g1_i5	4569	K00106	ko00232	XDH	Caffeine metabolism	https://www.genome.jp/dbget-bin/www_bget?ko:K00106	https://www.kegg.jp/kegg-bin/show_pathway?ko00232	Metabolism	turquoise	-0.776418315
TRINITY_DN18264_c0_g1	TRINITY_DN18264_c0_g1_i5	4569	K00106	ko01100	XDH	Metabolic pathways	https://www.genome.jp/dbget-bin/www_bget?ko:K00106	https://www.kegg.jp/kegg-bin/show_pathway?ko01100	Metabolism	turquoise	-0.776418315
TRINITY_DN18264_c0_g1	TRINITY_DN18264_c0_g1_i5	4569	K00106	ko01120	XDH	Microbial metabolism in diverse environments	https://www.genome.jp/dbget-bin/www_bget?ko:K00106	https://www.kegg.jp/kegg-bin/show_pathway?ko01120	Metabolism	turquoise	-0.776418315
TRINITY_DN18264_c0_g1	TRINITY_DN18264_c0_g1_i5	4569	K00106	ko00983	XDH	Drug metabolism - other enzymes	https://www.genome.jp/dbget-bin/www_bget?ko:K00106	https://www.kegg.jp/kegg-bin/show_pathway?ko00983	Metabolism	turquoise	-0.776418315
TRINITY_DN18264_c0_g1	TRINITY_DN18264_c0_g1_i5	4569	K00106	ko01110	XDH	Biosynthesis of secondary metabolites	https://www.genome.jp/dbget-bin/www_bget?ko:K00106	https://www.kegg.jp/kegg-bin/show_pathway?ko01110	Metabolism	turquoise	-0.776418315
TRINITY_DN17574_c0_g1	TRINITY_DN17574_c0_g1_i2	4567	K14409	ko03015	SMG7, EST1C	mRNA surveillance pathway	https://www.genome.jp/dbget-bin/www_bget?ko:K14409	https://www.kegg.jp/kegg-bin/show_pathway?ko03015	Genetic Information Processing	turquoise	-0.824333421
TRINITY_DN19670_c0_g1	TRINITY_DN19670_c0_g1_i3	4565	K11643	ko05165	CHD4, MI2B	Human papillomavirus infection	https://www.genome.jp/dbget-bin/www_bget?ko:K11643	https://www.kegg.jp/kegg-bin/show_pathway?ko05165	Human Diseases	turquoise	0.478936755
TRINITY_DN19670_c0_g1	TRINITY_DN19670_c0_g1_i3	4565	K11643	ko05203	CHD4, MI2B	Viral carcinogenesis	https://www.genome.jp/dbget-bin/www_bget?ko:K11643	https://www.kegg.jp/kegg-bin/show_pathway?ko05203	Human Diseases	turquoise	0.478936755
TRINITY_DN19532_c0_g1	TRINITY_DN19532_c0_g1_i24	4562	K04688	ko04140	RPS6KB	Autophagy - animal	https://www.genome.jp/dbget-bin/www_bget?ko:K04688	https://www.kegg.jp/kegg-bin/show_pathway?ko04140	Cellular Processes	turquoise	-0.687834713
TRINITY_DN19532_c0_g1	TRINITY_DN19532_c0_g1_i24	4562	K04688	ko04066	RPS6KB	HIF-1 signaling pathway	https://www.genome.jp/dbget-bin/www_bget?ko:K04688	https://www.kegg.jp/kegg-bin/show_pathway?ko04066	Environmental Information Processing	turquoise	-0.687834713
TRINITY_DN19532_c0_g1	TRINITY_DN19532_c0_g1_i24	4562	K04688	ko04361	RPS6KB	Axon regeneration	https://www.genome.jp/dbget-bin/www_bget?ko:K04688	https://www.kegg.jp/kegg-bin/show_pathway?ko04361	Metabolism	turquoise	-0.687834713
TRINITY_DN19532_c0_g1	TRINITY_DN19532_c0_g1_i24	4562	K04688	ko05170	RPS6KB	Human immunodeficiency virus 1 infection	https://www.genome.jp/dbget-bin/www_bget?ko:K04688	https://www.kegg.jp/kegg-bin/show_pathway?ko05170	Metabolism	turquoise	-0.687834713
TRINITY_DN19532_c0_g1	TRINITY_DN19532_c0_g1_i24	4562	K04688	ko05224	RPS6KB	Breast cancer	https://www.genome.jp/dbget-bin/www_bget?ko:K04688	https://www.kegg.jp/kegg-bin/show_pathway?ko05224	Human Diseases	turquoise	-0.687834713
TRINITY_DN19532_c0_g1	TRINITY_DN19532_c0_g1_i24	4562	K04688	ko04714	RPS6KB	Thermogenesis	https://www.genome.jp/dbget-bin/www_bget?ko:K04688	https://www.kegg.jp/kegg-bin/show_pathway?ko04714	Organismal Systems	turquoise	-0.687834713
TRINITY_DN19532_c0_g1	TRINITY_DN19532_c0_g1_i24	4562	K04688	ko04211	RPS6KB	Longevity regulating pathway	https://www.genome.jp/dbget-bin/www_bget?ko:K04688	https://www.kegg.jp/kegg-bin/show_pathway?ko04211	Organismal Systems	turquoise	-0.687834713
TRINITY_DN19532_c0_g1	TRINITY_DN19532_c0_g1_i24	4562	K04688	ko05210	RPS6KB	Colorectal cancer	https://www.genome.jp/dbget-bin/www_bget?ko:K04688	https://www.kegg.jp/kegg-bin/show_pathway?ko05210	Human Diseases	turquoise	-0.687834713
TRINITY_DN19532_c0_g1	TRINITY_DN19532_c0_g1_i24	4562	K04688	ko05231	RPS6KB	Choline metabolism in cancer	https://www.genome.jp/dbget-bin/www_bget?ko:K04688	https://www.kegg.jp/kegg-bin/show_pathway?ko05231	Human Diseases	turquoise	-0.687834713
TRINITY_DN19532_c0_g1	TRINITY_DN19532_c0_g1_i24	4562	K04688	ko04371	RPS6KB	Apelin signaling pathway	https://www.genome.jp/dbget-bin/www_bget?ko:K04688	https://www.kegg.jp/kegg-bin/show_pathway?ko04371	Environmental Information Processing	turquoise	-0.687834713
TRINITY_DN19532_c0_g1	TRINITY_DN19532_c0_g1_i24	4562	K04688	ko05205	RPS6KB	Proteoglycans in cancer	https://www.genome.jp/dbget-bin/www_bget?ko:K04688	https://www.kegg.jp/kegg-bin/show_pathway?ko05205	Human Diseases	turquoise	-0.687834713
TRINITY_DN19532_c0_g1	TRINITY_DN19532_c0_g1_i24	4562	K04688	ko05163	RPS6KB	Human cytomegalovirus infection	https://www.genome.jp/dbget-bin/www_bget?ko:K04688	https://www.kegg.jp/kegg-bin/show_pathway?ko05163	Human Diseases	turquoise	-0.687834713
TRINITY_DN19532_c0_g1	TRINITY_DN19532_c0_g1_i24	4562	K04688	ko04151	RPS6KB	PI3K-Akt signaling pathway	https://www.genome.jp/dbget-bin/www_bget?ko:K04688	https://www.kegg.jp/kegg-bin/show_pathway?ko04151	Environmental Information Processing	turquoise	-0.687834713
TRINITY_DN19532_c0_g1	TRINITY_DN19532_c0_g1_i24	4562	K04688	ko05165	RPS6KB	Human papillomavirus infection	https://www.genome.jp/dbget-bin/www_bget?ko:K04688	https://www.kegg.jp/kegg-bin/show_pathway?ko05165	Human Diseases	turquoise	-0.687834713
TRINITY_DN19532_c0_g1	TRINITY_DN19532_c0_g1_i24	4562	K04688	ko05212	RPS6KB	Pancreatic cancer	https://www.genome.jp/dbget-bin/www_bget?ko:K04688	https://www.kegg.jp/kegg-bin/show_pathway?ko05212	Human Diseases	turquoise	-0.687834713
TRINITY_DN19532_c0_g1	TRINITY_DN19532_c0_g1_i24	4562	K04688	ko05226	RPS6KB	Gastric cancer	https://www.genome.jp/dbget-bin/www_bget?ko:K04688	https://www.kegg.jp/kegg-bin/show_pathway?ko05226	Human Diseases	turquoise	-0.687834713
TRINITY_DN19532_c0_g1	TRINITY_DN19532_c0_g1_i24	4562	K04688	ko04152	RPS6KB	AMPK signaling pathway	https://www.genome.jp/dbget-bin/www_bget?ko:K04688	https://www.kegg.jp/kegg-bin/show_pathway?ko04152	Environmental Information Processing	turquoise	-0.687834713
TRINITY_DN19532_c0_g1	TRINITY_DN19532_c0_g1_i24	4562	K04688	ko04350	RPS6KB	TGF-beta signaling pathway	https://www.genome.jp/dbget-bin/www_bget?ko:K04688	https://www.kegg.jp/kegg-bin/show_pathway?ko04350	Environmental Information Processing	turquoise	-0.687834713
TRINITY_DN19532_c0_g1	TRINITY_DN19532_c0_g1_i24	4562	K04688	ko04910	RPS6KB	Insulin signaling pathway	https://www.genome.jp/dbget-bin/www_bget?ko:K04688	https://www.kegg.jp/kegg-bin/show_pathway?ko04910	Organismal Systems	turquoise	-0.687834713
TRINITY_DN19532_c0_g1	TRINITY_DN19532_c0_g1_i24	4562	K04688	ko04666	RPS6KB	Fc gamma R-mediated phagocytosis	https://www.genome.jp/dbget-bin/www_bget?ko:K04688	https://www.kegg.jp/kegg-bin/show_pathway?ko04666	Organismal Systems	turquoise	-0.687834713
TRINITY_DN19532_c0_g1	TRINITY_DN19532_c0_g1_i24	4562	K04688	ko05235	RPS6KB	PD-L1 expression and PD-1 checkpoint pathway in cancer	https://www.genome.jp/dbget-bin/www_bget?ko:K04688	https://www.kegg.jp/kegg-bin/show_pathway?ko05235	Metabolism	turquoise	-0.687834713
TRINITY_DN19532_c0_g1	TRINITY_DN19532_c0_g1_i24	4562	K04688	ko05225	RPS6KB	Hepatocellular carcinoma	https://www.genome.jp/dbget-bin/www_bget?ko:K04688	https://www.kegg.jp/kegg-bin/show_pathway?ko05225	Human Diseases	turquoise	-0.687834713
TRINITY_DN19532_c0_g1	TRINITY_DN19532_c0_g1_i24	4562	K04688	ko04212	RPS6KB	Longevity regulating pathway - worm	https://www.genome.jp/dbget-bin/www_bget?ko:K04688	https://www.kegg.jp/kegg-bin/show_pathway?ko04212	Organismal Systems	turquoise	-0.687834713
TRINITY_DN19532_c0_g1	TRINITY_DN19532_c0_g1_i24	4562	K04688	ko04931	RPS6KB	Insulin resistance	https://www.genome.jp/dbget-bin/www_bget?ko:K04688	https://www.kegg.jp/kegg-bin/show_pathway?ko04931	Human Diseases	turquoise	-0.687834713
TRINITY_DN19532_c0_g1	TRINITY_DN19532_c0_g1_i24	4562	K04688	ko05221	RPS6KB	Acute myeloid leukemia	https://www.genome.jp/dbget-bin/www_bget?ko:K04688	https://www.kegg.jp/kegg-bin/show_pathway?ko05221	Human Diseases	turquoise	-0.687834713
TRINITY_DN19532_c0_g1	TRINITY_DN19532_c0_g1_i24	4562	K04688	ko01521	RPS6KB	EGFR tyrosine kinase inhibitor resistance	https://www.genome.jp/dbget-bin/www_bget?ko:K04688	https://www.kegg.jp/kegg-bin/show_pathway?ko01521	Human Diseases	turquoise	-0.687834713
TRINITY_DN19532_c0_g1	TRINITY_DN19532_c0_g1_i24	4562	K04688	ko04012	RPS6KB	ErbB signaling pathway	https://www.genome.jp/dbget-bin/www_bget?ko:K04688	https://www.kegg.jp/kegg-bin/show_pathway?ko04012	Environmental Information Processing	turquoise	-0.687834713
TRINITY_DN19532_c0_g1	TRINITY_DN19532_c0_g1_i24	4562	K04688	ko05200	RPS6KB	Pathways in cancer	https://www.genome.jp/dbget-bin/www_bget?ko:K04688	https://www.kegg.jp/kegg-bin/show_pathway?ko05200	Human Diseases	turquoise	-0.687834713
TRINITY_DN19532_c0_g1	TRINITY_DN19532_c0_g1_i24	4562	K04688	ko01522	RPS6KB	Endocrine resistance	https://www.genome.jp/dbget-bin/www_bget?ko:K04688	https://www.kegg.jp/kegg-bin/show_pathway?ko01522	Human Diseases	turquoise	-0.687834713
TRINITY_DN19532_c0_g1	TRINITY_DN19532_c0_g1_i24	4562	K04688	ko04213	RPS6KB	Longevity regulating pathway - multiple species	https://www.genome.jp/dbget-bin/www_bget?ko:K04688	https://www.kegg.jp/kegg-bin/show_pathway?ko04213	Organismal Systems	turquoise	-0.687834713
TRINITY_DN19532_c0_g1	TRINITY_DN19532_c0_g1_i24	4562	K04688	ko04150	RPS6KB	mTOR signaling pathway	https://www.genome.jp/dbget-bin/www_bget?ko:K04688	https://www.kegg.jp/kegg-bin/show_pathway?ko04150	Environmental Information Processing	turquoise	-0.687834713
TRINITY_DN20234_c5_g1	TRINITY_DN20234_c5_g1_i4	4559	K03128	ko03022	TAF2	Basal transcription factors	https://www.genome.jp/dbget-bin/www_bget?ko:K03128	https://www.kegg.jp/kegg-bin/show_pathway?ko03022	Genetic Information Processing	turquoise	-0.361236199
TRINITY_DN19532_c0_g1	TRINITY_DN19532_c0_g1_i13	4557	K04688	ko04140	RPS6KB	Autophagy - animal	https://www.genome.jp/dbget-bin/www_bget?ko:K04688	https://www.kegg.jp/kegg-bin/show_pathway?ko04140	Cellular Processes	turquoise	-0.687834713
TRINITY_DN19532_c0_g1	TRINITY_DN19532_c0_g1_i13	4557	K04688	ko04066	RPS6KB	HIF-1 signaling pathway	https://www.genome.jp/dbget-bin/www_bget?ko:K04688	https://www.kegg.jp/kegg-bin/show_pathway?ko04066	Environmental Information Processing	turquoise	-0.687834713
TRINITY_DN19532_c0_g1	TRINITY_DN19532_c0_g1_i13	4557	K04688	ko04361	RPS6KB	Axon regeneration	https://www.genome.jp/dbget-bin/www_bget?ko:K04688	https://www.kegg.jp/kegg-bin/show_pathway?ko04361	Metabolism	turquoise	-0.687834713
TRINITY_DN19532_c0_g1	TRINITY_DN19532_c0_g1_i13	4557	K04688	ko05170	RPS6KB	Human immunodeficiency virus 1 infection	https://www.genome.jp/dbget-bin/www_bget?ko:K04688	https://www.kegg.jp/kegg-bin/show_pathway?ko05170	Metabolism	turquoise	-0.687834713
TRINITY_DN19532_c0_g1	TRINITY_DN19532_c0_g1_i13	4557	K04688	ko05224	RPS6KB	Breast cancer	https://www.genome.jp/dbget-bin/www_bget?ko:K04688	https://www.kegg.jp/kegg-bin/show_pathway?ko05224	Human Diseases	turquoise	-0.687834713
TRINITY_DN19532_c0_g1	TRINITY_DN19532_c0_g1_i13	4557	K04688	ko04714	RPS6KB	Thermogenesis	https://www.genome.jp/dbget-bin/www_bget?ko:K04688	https://www.kegg.jp/kegg-bin/show_pathway?ko04714	Organismal Systems	turquoise	-0.687834713
TRINITY_DN19532_c0_g1	TRINITY_DN19532_c0_g1_i13	4557	K04688	ko04211	RPS6KB	Longevity regulating pathway	https://www.genome.jp/dbget-bin/www_bget?ko:K04688	https://www.kegg.jp/kegg-bin/show_pathway?ko04211	Organismal Systems	turquoise	-0.687834713
TRINITY_DN19532_c0_g1	TRINITY_DN19532_c0_g1_i13	4557	K04688	ko05210	RPS6KB	Colorectal cancer	https://www.genome.jp/dbget-bin/www_bget?ko:K04688	https://www.kegg.jp/kegg-bin/show_pathway?ko05210	Human Diseases	turquoise	-0.687834713
TRINITY_DN19532_c0_g1	TRINITY_DN19532_c0_g1_i13	4557	K04688	ko05231	RPS6KB	Choline metabolism in cancer	https://www.genome.jp/dbget-bin/www_bget?ko:K04688	https://www.kegg.jp/kegg-bin/show_pathway?ko05231	Human Diseases	turquoise	-0.687834713
TRINITY_DN19532_c0_g1	TRINITY_DN19532_c0_g1_i13	4557	K04688	ko04371	RPS6KB	Apelin signaling pathway	https://www.genome.jp/dbget-bin/www_bget?ko:K04688	https://www.kegg.jp/kegg-bin/show_pathway?ko04371	Environmental Information Processing	turquoise	-0.687834713
TRINITY_DN19532_c0_g1	TRINITY_DN19532_c0_g1_i13	4557	K04688	ko05205	RPS6KB	Proteoglycans in cancer	https://www.genome.jp/dbget-bin/www_bget?ko:K04688	https://www.kegg.jp/kegg-bin/show_pathway?ko05205	Human Diseases	turquoise	-0.687834713
TRINITY_DN19532_c0_g1	TRINITY_DN19532_c0_g1_i13	4557	K04688	ko05163	RPS6KB	Human cytomegalovirus infection	https://www.genome.jp/dbget-bin/www_bget?ko:K04688	https://www.kegg.jp/kegg-bin/show_pathway?ko05163	Human Diseases	turquoise	-0.687834713
TRINITY_DN19532_c0_g1	TRINITY_DN19532_c0_g1_i13	4557	K04688	ko04151	RPS6KB	PI3K-Akt signaling pathway	https://www.genome.jp/dbget-bin/www_bget?ko:K04688	https://www.kegg.jp/kegg-bin/show_pathway?ko04151	Environmental Information Processing	turquoise	-0.687834713
TRINITY_DN19532_c0_g1	TRINITY_DN19532_c0_g1_i13	4557	K04688	ko05165	RPS6KB	Human papillomavirus infection	https://www.genome.jp/dbget-bin/www_bget?ko:K04688	https://www.kegg.jp/kegg-bin/show_pathway?ko05165	Human Diseases	turquoise	-0.687834713
TRINITY_DN19532_c0_g1	TRINITY_DN19532_c0_g1_i13	4557	K04688	ko05212	RPS6KB	Pancreatic cancer	https://www.genome.jp/dbget-bin/www_bget?ko:K04688	https://www.kegg.jp/kegg-bin/show_pathway?ko05212	Human Diseases	turquoise	-0.687834713
TRINITY_DN19532_c0_g1	TRINITY_DN19532_c0_g1_i13	4557	K04688	ko05226	RPS6KB	Gastric cancer	https://www.genome.jp/dbget-bin/www_bget?ko:K04688	https://www.kegg.jp/kegg-bin/show_pathway?ko05226	Human Diseases	turquoise	-0.687834713
TRINITY_DN19532_c0_g1	TRINITY_DN19532_c0_g1_i13	4557	K04688	ko04152	RPS6KB	AMPK signaling pathway	https://www.genome.jp/dbget-bin/www_bget?ko:K04688	https://www.kegg.jp/kegg-bin/show_pathway?ko04152	Environmental Information Processing	turquoise	-0.687834713
TRINITY_DN19532_c0_g1	TRINITY_DN19532_c0_g1_i13	4557	K04688	ko04350	RPS6KB	TGF-beta signaling pathway	https://www.genome.jp/dbget-bin/www_bget?ko:K04688	https://www.kegg.jp/kegg-bin/show_pathway?ko04350	Environmental Information Processing	turquoise	-0.687834713
TRINITY_DN19532_c0_g1	TRINITY_DN19532_c0_g1_i13	4557	K04688	ko04910	RPS6KB	Insulin signaling pathway	https://www.genome.jp/dbget-bin/www_bget?ko:K04688	https://www.kegg.jp/kegg-bin/show_pathway?ko04910	Organismal Systems	turquoise	-0.687834713
TRINITY_DN19532_c0_g1	TRINITY_DN19532_c0_g1_i13	4557	K04688	ko04666	RPS6KB	Fc gamma R-mediated phagocytosis	https://www.genome.jp/dbget-bin/www_bget?ko:K04688	https://www.kegg.jp/kegg-bin/show_pathway?ko04666	Organismal Systems	turquoise	-0.687834713
TRINITY_DN19532_c0_g1	TRINITY_DN19532_c0_g1_i13	4557	K04688	ko05235	RPS6KB	PD-L1 expression and PD-1 checkpoint pathway in cancer	https://www.genome.jp/dbget-bin/www_bget?ko:K04688	https://www.kegg.jp/kegg-bin/show_pathway?ko05235	Metabolism	turquoise	-0.687834713
TRINITY_DN19532_c0_g1	TRINITY_DN19532_c0_g1_i13	4557	K04688	ko05225	RPS6KB	Hepatocellular carcinoma	https://www.genome.jp/dbget-bin/www_bget?ko:K04688	https://www.kegg.jp/kegg-bin/show_pathway?ko05225	Human Diseases	turquoise	-0.687834713
TRINITY_DN19532_c0_g1	TRINITY_DN19532_c0_g1_i13	4557	K04688	ko04212	RPS6KB	Longevity regulating pathway - worm	https://www.genome.jp/dbget-bin/www_bget?ko:K04688	https://www.kegg.jp/kegg-bin/show_pathway?ko04212	Organismal Systems	turquoise	-0.687834713
TRINITY_DN19532_c0_g1	TRINITY_DN19532_c0_g1_i13	4557	K04688	ko04931	RPS6KB	Insulin resistance	https://www.genome.jp/dbget-bin/www_bget?ko:K04688	https://www.kegg.jp/kegg-bin/show_pathway?ko04931	Human Diseases	turquoise	-0.687834713
TRINITY_DN19532_c0_g1	TRINITY_DN19532_c0_g1_i13	4557	K04688	ko05221	RPS6KB	Acute myeloid leukemia	https://www.genome.jp/dbget-bin/www_bget?ko:K04688	https://www.kegg.jp/kegg-bin/show_pathway?ko05221	Human Diseases	turquoise	-0.687834713
TRINITY_DN19532_c0_g1	TRINITY_DN19532_c0_g1_i13	4557	K04688	ko01521	RPS6KB	EGFR tyrosine kinase inhibitor resistance	https://www.genome.jp/dbget-bin/www_bget?ko:K04688	https://www.kegg.jp/kegg-bin/show_pathway?ko01521	Human Diseases	turquoise	-0.687834713
TRINITY_DN19532_c0_g1	TRINITY_DN19532_c0_g1_i13	4557	K04688	ko04012	RPS6KB	ErbB signaling pathway	https://www.genome.jp/dbget-bin/www_bget?ko:K04688	https://www.kegg.jp/kegg-bin/show_pathway?ko04012	Environmental Information Processing	turquoise	-0.687834713
TRINITY_DN19532_c0_g1	TRINITY_DN19532_c0_g1_i13	4557	K04688	ko05200	RPS6KB	Pathways in cancer	https://www.genome.jp/dbget-bin/www_bget?ko:K04688	https://www.kegg.jp/kegg-bin/show_pathway?ko05200	Human Diseases	turquoise	-0.687834713
TRINITY_DN19532_c0_g1	TRINITY_DN19532_c0_g1_i13	4557	K04688	ko01522	RPS6KB	Endocrine resistance	https://www.genome.jp/dbget-bin/www_bget?ko:K04688	https://www.kegg.jp/kegg-bin/show_pathway?ko01522	Human Diseases	turquoise	-0.687834713
TRINITY_DN19532_c0_g1	TRINITY_DN19532_c0_g1_i13	4557	K04688	ko04213	RPS6KB	Longevity regulating pathway - multiple species	https://www.genome.jp/dbget-bin/www_bget?ko:K04688	https://www.kegg.jp/kegg-bin/show_pathway?ko04213	Organismal Systems	turquoise	-0.687834713
TRINITY_DN19532_c0_g1	TRINITY_DN19532_c0_g1_i13	4557	K04688	ko04150	RPS6KB	mTOR signaling pathway	https://www.genome.jp/dbget-bin/www_bget?ko:K04688	https://www.kegg.jp/kegg-bin/show_pathway?ko04150	Environmental Information Processing	turquoise	-0.687834713
TRINITY_DN20427_c0_g2	TRINITY_DN20427_c0_g2_i15	4546	K01490	ko00230	AMPD	Purine metabolism	https://www.genome.jp/dbget-bin/www_bget?ko:K01490	https://www.kegg.jp/kegg-bin/show_pathway?ko00230	Metabolism	turquoise	0.797981586
TRINITY_DN20427_c0_g2	TRINITY_DN20427_c0_g2_i15	4546	K01490	ko01110	AMPD	Biosynthesis of secondary metabolites	https://www.genome.jp/dbget-bin/www_bget?ko:K01490	https://www.kegg.jp/kegg-bin/show_pathway?ko01110	Metabolism	turquoise	0.797981586
TRINITY_DN20427_c0_g2	TRINITY_DN20427_c0_g2_i15	4546	K01490	ko01100	AMPD	Metabolic pathways	https://www.genome.jp/dbget-bin/www_bget?ko:K01490	https://www.kegg.jp/kegg-bin/show_pathway?ko01100	Metabolism	turquoise	0.797981586
TRINITY_DN20427_c0_g2	TRINITY_DN20427_c0_g2_i15	4546	K01490	ko01130	AMPD	Biosynthesis of antibiotics	https://www.genome.jp/dbget-bin/www_bget?ko:K01490	https://www.kegg.jp/kegg-bin/show_pathway?ko01130	Metabolism	turquoise	0.797981586
TRINITY_DN20234_c5_g1	TRINITY_DN20234_c5_g1_i1	4542	K03128	ko03022	TAF2	Basal transcription factors	https://www.genome.jp/dbget-bin/www_bget?ko:K03128	https://www.kegg.jp/kegg-bin/show_pathway?ko03022	Genetic Information Processing	turquoise	-0.361236199
TRINITY_DN19545_c5_g1	TRINITY_DN19545_c5_g1_i3	4537	K15188	ko05202	CCNT	Transcriptional misregulation in cancer	https://www.genome.jp/dbget-bin/www_bget?ko:K15188	https://www.kegg.jp/kegg-bin/show_pathway?ko05202	Human Diseases	turquoise	-0.402248834
TRINITY_DN17574_c0_g1	TRINITY_DN17574_c0_g1_i9	4530	K14409	ko03015	SMG7, EST1C	mRNA surveillance pathway	https://www.genome.jp/dbget-bin/www_bget?ko:K14409	https://www.kegg.jp/kegg-bin/show_pathway?ko03015	Genetic Information Processing	turquoise	-0.824333421
TRINITY_DN17574_c0_g1	TRINITY_DN17574_c0_g1_i5	4527	K14409	ko03015	SMG7, EST1C	mRNA surveillance pathway	https://www.genome.jp/dbget-bin/www_bget?ko:K14409	https://www.kegg.jp/kegg-bin/show_pathway?ko03015	Genetic Information Processing	turquoise	-0.824333421
TRINITY_DN18100_c0_g1	TRINITY_DN18100_c0_g1_i4	4527	K20553	ko04016	XRN4	MAPK signaling pathway - plant	https://www.genome.jp/dbget-bin/www_bget?ko:K20553	https://www.kegg.jp/kegg-bin/show_pathway?ko04016	Environmental Information Processing	turquoise	-0.813764889
TRINITY_DN19018_c3_g1	TRINITY_DN19018_c3_g1_i23	4527	K01115	ko00564	PLD1_2	Glycerophospholipid metabolism	https://www.genome.jp/dbget-bin/www_bget?ko:K01115	https://www.kegg.jp/kegg-bin/show_pathway?ko00564	Metabolism	turquoise	0.053379273
TRINITY_DN19018_c3_g1	TRINITY_DN19018_c3_g1_i23	4527	K01115	ko04024	PLD1_2	cAMP signaling pathway	https://www.genome.jp/dbget-bin/www_bget?ko:K01115	https://www.kegg.jp/kegg-bin/show_pathway?ko04024	Environmental Information Processing	turquoise	0.053379273
TRINITY_DN19018_c3_g1	TRINITY_DN19018_c3_g1_i23	4527	K01115	ko04072	PLD1_2	Phospholipase D signaling pathway	https://www.genome.jp/dbget-bin/www_bget?ko:K01115	https://www.kegg.jp/kegg-bin/show_pathway?ko04072	Environmental Information Processing	turquoise	0.053379273
TRINITY_DN19018_c3_g1	TRINITY_DN19018_c3_g1_i23	4527	K01115	ko04144	PLD1_2	Endocytosis	https://www.genome.jp/dbget-bin/www_bget?ko:K01115	https://www.kegg.jp/kegg-bin/show_pathway?ko04144	Cellular Processes	turquoise	0.053379273
TRINITY_DN19018_c3_g1	TRINITY_DN19018_c3_g1_i23	4527	K01115	ko05231	PLD1_2	Choline metabolism in cancer	https://www.genome.jp/dbget-bin/www_bget?ko:K01115	https://www.kegg.jp/kegg-bin/show_pathway?ko05231	Human Diseases	turquoise	0.053379273
TRINITY_DN19018_c3_g1	TRINITY_DN19018_c3_g1_i23	4527	K01115	ko00565	PLD1_2	Ether lipid metabolism	https://www.genome.jp/dbget-bin/www_bget?ko:K01115	https://www.kegg.jp/kegg-bin/show_pathway?ko00565	Metabolism	turquoise	0.053379273
TRINITY_DN19018_c3_g1	TRINITY_DN19018_c3_g1_i23	4527	K01115	ko01100	PLD1_2	Metabolic pathways	https://www.genome.jp/dbget-bin/www_bget?ko:K01115	https://www.kegg.jp/kegg-bin/show_pathway?ko01100	Metabolism	turquoise	0.053379273
TRINITY_DN19018_c3_g1	TRINITY_DN19018_c3_g1_i23	4527	K01115	ko04928	PLD1_2	Parathyroid hormone synthesis, secretion and action	https://www.genome.jp/dbget-bin/www_bget?ko:K01115	https://www.kegg.jp/kegg-bin/show_pathway?ko04928	Organismal Systems	turquoise	0.053379273
TRINITY_DN19018_c3_g1	TRINITY_DN19018_c3_g1_i23	4527	K01115	ko04912	PLD1_2	GnRH signaling pathway	https://www.genome.jp/dbget-bin/www_bget?ko:K01115	https://www.kegg.jp/kegg-bin/show_pathway?ko04912	Organismal Systems	turquoise	0.053379273
TRINITY_DN19018_c3_g1	TRINITY_DN19018_c3_g1_i23	4527	K01115	ko04071	PLD1_2	Sphingolipid signaling pathway	https://www.genome.jp/dbget-bin/www_bget?ko:K01115	https://www.kegg.jp/kegg-bin/show_pathway?ko04071	Environmental Information Processing	turquoise	0.053379273
TRINITY_DN19018_c3_g1	TRINITY_DN19018_c3_g1_i23	4527	K01115	ko04666	PLD1_2	Fc gamma R-mediated phagocytosis	https://www.genome.jp/dbget-bin/www_bget?ko:K01115	https://www.kegg.jp/kegg-bin/show_pathway?ko04666	Organismal Systems	turquoise	0.053379273
TRINITY_DN19018_c3_g1	TRINITY_DN19018_c3_g1_i23	4527	K01115	ko04014	PLD1_2	Ras signaling pathway	https://www.genome.jp/dbget-bin/www_bget?ko:K01115	https://www.kegg.jp/kegg-bin/show_pathway?ko04014	Environmental Information Processing	turquoise	0.053379273
TRINITY_DN19018_c3_g1	TRINITY_DN19018_c3_g1_i23	4527	K01115	ko01110	PLD1_2	Biosynthesis of secondary metabolites	https://www.genome.jp/dbget-bin/www_bget?ko:K01115	https://www.kegg.jp/kegg-bin/show_pathway?ko01110	Metabolism	turquoise	0.053379273
TRINITY_DN19018_c3_g1	TRINITY_DN19018_c3_g1_i23	4527	K01115	ko04724	PLD1_2	Glutamatergic synapse	https://www.genome.jp/dbget-bin/www_bget?ko:K01115	https://www.kegg.jp/kegg-bin/show_pathway?ko04724	Organismal Systems	turquoise	0.053379273
TRINITY_DN19670_c0_g1	TRINITY_DN19670_c0_g1_i1	4526	K11643	ko05165	CHD4, MI2B	Human papillomavirus infection	https://www.genome.jp/dbget-bin/www_bget?ko:K11643	https://www.kegg.jp/kegg-bin/show_pathway?ko05165	Human Diseases	turquoise	0.478936755
TRINITY_DN19670_c0_g1	TRINITY_DN19670_c0_g1_i1	4526	K11643	ko05203	CHD4, MI2B	Viral carcinogenesis	https://www.genome.jp/dbget-bin/www_bget?ko:K11643	https://www.kegg.jp/kegg-bin/show_pathway?ko05203	Human Diseases	turquoise	0.478936755
TRINITY_DN18264_c0_g1	TRINITY_DN18264_c0_g1_i1	4523	K00106	ko04146	XDH	Peroxisome	https://www.genome.jp/dbget-bin/www_bget?ko:K00106	https://www.kegg.jp/kegg-bin/show_pathway?ko04146	Cellular Processes	turquoise	-0.776418315
TRINITY_DN18264_c0_g1	TRINITY_DN18264_c0_g1_i1	4523	K00106	ko00230	XDH	Purine metabolism	https://www.genome.jp/dbget-bin/www_bget?ko:K00106	https://www.kegg.jp/kegg-bin/show_pathway?ko00230	Metabolism	turquoise	-0.776418315
TRINITY_DN18264_c0_g1	TRINITY_DN18264_c0_g1_i1	4523	K00106	ko00232	XDH	Caffeine metabolism	https://www.genome.jp/dbget-bin/www_bget?ko:K00106	https://www.kegg.jp/kegg-bin/show_pathway?ko00232	Metabolism	turquoise	-0.776418315
TRINITY_DN18264_c0_g1	TRINITY_DN18264_c0_g1_i1	4523	K00106	ko01100	XDH	Metabolic pathways	https://www.genome.jp/dbget-bin/www_bget?ko:K00106	https://www.kegg.jp/kegg-bin/show_pathway?ko01100	Metabolism	turquoise	-0.776418315
TRINITY_DN18264_c0_g1	TRINITY_DN18264_c0_g1_i1	4523	K00106	ko01120	XDH	Microbial metabolism in diverse environments	https://www.genome.jp/dbget-bin/www_bget?ko:K00106	https://www.kegg.jp/kegg-bin/show_pathway?ko01120	Metabolism	turquoise	-0.776418315
TRINITY_DN18264_c0_g1	TRINITY_DN18264_c0_g1_i1	4523	K00106	ko00983	XDH	Drug metabolism - other enzymes	https://www.genome.jp/dbget-bin/www_bget?ko:K00106	https://www.kegg.jp/kegg-bin/show_pathway?ko00983	Metabolism	turquoise	-0.776418315
TRINITY_DN18264_c0_g1	TRINITY_DN18264_c0_g1_i1	4523	K00106	ko01110	XDH	Biosynthesis of secondary metabolites	https://www.genome.jp/dbget-bin/www_bget?ko:K00106	https://www.kegg.jp/kegg-bin/show_pathway?ko01110	Metabolism	turquoise	-0.776418315
TRINITY_DN19532_c0_g1	TRINITY_DN19532_c0_g1_i9	4514	K04688	ko04140	RPS6KB	Autophagy - animal	https://www.genome.jp/dbget-bin/www_bget?ko:K04688	https://www.kegg.jp/kegg-bin/show_pathway?ko04140	Cellular Processes	turquoise	-0.687834713
TRINITY_DN19532_c0_g1	TRINITY_DN19532_c0_g1_i9	4514	K04688	ko04066	RPS6KB	HIF-1 signaling pathway	https://www.genome.jp/dbget-bin/www_bget?ko:K04688	https://www.kegg.jp/kegg-bin/show_pathway?ko04066	Environmental Information Processing	turquoise	-0.687834713
TRINITY_DN19532_c0_g1	TRINITY_DN19532_c0_g1_i9	4514	K04688	ko04361	RPS6KB	Axon regeneration	https://www.genome.jp/dbget-bin/www_bget?ko:K04688	https://www.kegg.jp/kegg-bin/show_pathway?ko04361	Metabolism	turquoise	-0.687834713
TRINITY_DN19532_c0_g1	TRINITY_DN19532_c0_g1_i9	4514	K04688	ko05170	RPS6KB	Human immunodeficiency virus 1 infection	https://www.genome.jp/dbget-bin/www_bget?ko:K04688	https://www.kegg.jp/kegg-bin/show_pathway?ko05170	Metabolism	turquoise	-0.687834713
TRINITY_DN19532_c0_g1	TRINITY_DN19532_c0_g1_i9	4514	K04688	ko05224	RPS6KB	Breast cancer	https://www.genome.jp/dbget-bin/www_bget?ko:K04688	https://www.kegg.jp/kegg-bin/show_pathway?ko05224	Human Diseases	turquoise	-0.687834713
TRINITY_DN19532_c0_g1	TRINITY_DN19532_c0_g1_i9	4514	K04688	ko04714	RPS6KB	Thermogenesis	https://www.genome.jp/dbget-bin/www_bget?ko:K04688	https://www.kegg.jp/kegg-bin/show_pathway?ko04714	Organismal Systems	turquoise	-0.687834713
TRINITY_DN19532_c0_g1	TRINITY_DN19532_c0_g1_i9	4514	K04688	ko04211	RPS6KB	Longevity regulating pathway	https://www.genome.jp/dbget-bin/www_bget?ko:K04688	https://www.kegg.jp/kegg-bin/show_pathway?ko04211	Organismal Systems	turquoise	-0.687834713
TRINITY_DN19532_c0_g1	TRINITY_DN19532_c0_g1_i9	4514	K04688	ko05210	RPS6KB	Colorectal cancer	https://www.genome.jp/dbget-bin/www_bget?ko:K04688	https://www.kegg.jp/kegg-bin/show_pathway?ko05210	Human Diseases	turquoise	-0.687834713
TRINITY_DN19532_c0_g1	TRINITY_DN19532_c0_g1_i9	4514	K04688	ko05231	RPS6KB	Choline metabolism in cancer	https://www.genome.jp/dbget-bin/www_bget?ko:K04688	https://www.kegg.jp/kegg-bin/show_pathway?ko05231	Human Diseases	turquoise	-0.687834713
TRINITY_DN19532_c0_g1	TRINITY_DN19532_c0_g1_i9	4514	K04688	ko04371	RPS6KB	Apelin signaling pathway	https://www.genome.jp/dbget-bin/www_bget?ko:K04688	https://www.kegg.jp/kegg-bin/show_pathway?ko04371	Environmental Information Processing	turquoise	-0.687834713
TRINITY_DN19532_c0_g1	TRINITY_DN19532_c0_g1_i9	4514	K04688	ko05205	RPS6KB	Proteoglycans in cancer	https://www.genome.jp/dbget-bin/www_bget?ko:K04688	https://www.kegg.jp/kegg-bin/show_pathway?ko05205	Human Diseases	turquoise	-0.687834713
TRINITY_DN19532_c0_g1	TRINITY_DN19532_c0_g1_i9	4514	K04688	ko05163	RPS6KB	Human cytomegalovirus infection	https://www.genome.jp/dbget-bin/www_bget?ko:K04688	https://www.kegg.jp/kegg-bin/show_pathway?ko05163	Human Diseases	turquoise	-0.687834713
TRINITY_DN19532_c0_g1	TRINITY_DN19532_c0_g1_i9	4514	K04688	ko04151	RPS6KB	PI3K-Akt signaling pathway	https://www.genome.jp/dbget-bin/www_bget?ko:K04688	https://www.kegg.jp/kegg-bin/show_pathway?ko04151	Environmental Information Processing	turquoise	-0.687834713
TRINITY_DN19532_c0_g1	TRINITY_DN19532_c0_g1_i9	4514	K04688	ko05165	RPS6KB	Human papillomavirus infection	https://www.genome.jp/dbget-bin/www_bget?ko:K04688	https://www.kegg.jp/kegg-bin/show_pathway?ko05165	Human Diseases	turquoise	-0.687834713
TRINITY_DN19532_c0_g1	TRINITY_DN19532_c0_g1_i9	4514	K04688	ko05212	RPS6KB	Pancreatic cancer	https://www.genome.jp/dbget-bin/www_bget?ko:K04688	https://www.kegg.jp/kegg-bin/show_pathway?ko05212	Human Diseases	turquoise	-0.687834713
TRINITY_DN19532_c0_g1	TRINITY_DN19532_c0_g1_i9	4514	K04688	ko05226	RPS6KB	Gastric cancer	https://www.genome.jp/dbget-bin/www_bget?ko:K04688	https://www.kegg.jp/kegg-bin/show_pathway?ko05226	Human Diseases	turquoise	-0.687834713
TRINITY_DN19532_c0_g1	TRINITY_DN19532_c0_g1_i9	4514	K04688	ko04152	RPS6KB	AMPK signaling pathway	https://www.genome.jp/dbget-bin/www_bget?ko:K04688	https://www.kegg.jp/kegg-bin/show_pathway?ko04152	Environmental Information Processing	turquoise	-0.687834713
TRINITY_DN19532_c0_g1	TRINITY_DN19532_c0_g1_i9	4514	K04688	ko04350	RPS6KB	TGF-beta signaling pathway	https://www.genome.jp/dbget-bin/www_bget?ko:K04688	https://www.kegg.jp/kegg-bin/show_pathway?ko04350	Environmental Information Processing	turquoise	-0.687834713
TRINITY_DN19532_c0_g1	TRINITY_DN19532_c0_g1_i9	4514	K04688	ko04910	RPS6KB	Insulin signaling pathway	https://www.genome.jp/dbget-bin/www_bget?ko:K04688	https://www.kegg.jp/kegg-bin/show_pathway?ko04910	Organismal Systems	turquoise	-0.687834713
TRINITY_DN19532_c0_g1	TRINITY_DN19532_c0_g1_i9	4514	K04688	ko04666	RPS6KB	Fc gamma R-mediated phagocytosis	https://www.genome.jp/dbget-bin/www_bget?ko:K04688	https://www.kegg.jp/kegg-bin/show_pathway?ko04666	Organismal Systems	turquoise	-0.687834713
TRINITY_DN19532_c0_g1	TRINITY_DN19532_c0_g1_i9	4514	K04688	ko05235	RPS6KB	PD-L1 expression and PD-1 checkpoint pathway in cancer	https://www.genome.jp/dbget-bin/www_bget?ko:K04688	https://www.kegg.jp/kegg-bin/show_pathway?ko05235	Metabolism	turquoise	-0.687834713
TRINITY_DN19532_c0_g1	TRINITY_DN19532_c0_g1_i9	4514	K04688	ko05225	RPS6KB	Hepatocellular carcinoma	https://www.genome.jp/dbget-bin/www_bget?ko:K04688	https://www.kegg.jp/kegg-bin/show_pathway?ko05225	Human Diseases	turquoise	-0.687834713
TRINITY_DN19532_c0_g1	TRINITY_DN19532_c0_g1_i9	4514	K04688	ko04212	RPS6KB	Longevity regulating pathway - worm	https://www.genome.jp/dbget-bin/www_bget?ko:K04688	https://www.kegg.jp/kegg-bin/show_pathway?ko04212	Organismal Systems	turquoise	-0.687834713
TRINITY_DN19532_c0_g1	TRINITY_DN19532_c0_g1_i9	4514	K04688	ko04931	RPS6KB	Insulin resistance	https://www.genome.jp/dbget-bin/www_bget?ko:K04688	https://www.kegg.jp/kegg-bin/show_pathway?ko04931	Human Diseases	turquoise	-0.687834713
TRINITY_DN19532_c0_g1	TRINITY_DN19532_c0_g1_i9	4514	K04688	ko05221	RPS6KB	Acute myeloid leukemia	https://www.genome.jp/dbget-bin/www_bget?ko:K04688	https://www.kegg.jp/kegg-bin/show_pathway?ko05221	Human Diseases	turquoise	-0.687834713
TRINITY_DN19532_c0_g1	TRINITY_DN19532_c0_g1_i9	4514	K04688	ko01521	RPS6KB	EGFR tyrosine kinase inhibitor resistance	https://www.genome.jp/dbget-bin/www_bget?ko:K04688	https://www.kegg.jp/kegg-bin/show_pathway?ko01521	Human Diseases	turquoise	-0.687834713
TRINITY_DN19532_c0_g1	TRINITY_DN19532_c0_g1_i9	4514	K04688	ko04012	RPS6KB	ErbB signaling pathway	https://www.genome.jp/dbget-bin/www_bget?ko:K04688	https://www.kegg.jp/kegg-bin/show_pathway?ko04012	Environmental Information Processing	turquoise	-0.687834713
TRINITY_DN19532_c0_g1	TRINITY_DN19532_c0_g1_i9	4514	K04688	ko05200	RPS6KB	Pathways in cancer	https://www.genome.jp/dbget-bin/www_bget?ko:K04688	https://www.kegg.jp/kegg-bin/show_pathway?ko05200	Human Diseases	turquoise	-0.687834713
TRINITY_DN19532_c0_g1	TRINITY_DN19532_c0_g1_i9	4514	K04688	ko01522	RPS6KB	Endocrine resistance	https://www.genome.jp/dbget-bin/www_bget?ko:K04688	https://www.kegg.jp/kegg-bin/show_pathway?ko01522	Human Diseases	turquoise	-0.687834713
TRINITY_DN19532_c0_g1	TRINITY_DN19532_c0_g1_i9	4514	K04688	ko04213	RPS6KB	Longevity regulating pathway - multiple species	https://www.genome.jp/dbget-bin/www_bget?ko:K04688	https://www.kegg.jp/kegg-bin/show_pathway?ko04213	Organismal Systems	turquoise	-0.687834713
TRINITY_DN19532_c0_g1	TRINITY_DN19532_c0_g1_i9	4514	K04688	ko04150	RPS6KB	mTOR signaling pathway	https://www.genome.jp/dbget-bin/www_bget?ko:K04688	https://www.kegg.jp/kegg-bin/show_pathway?ko04150	Environmental Information Processing	turquoise	-0.687834713
TRINITY_DN19676_c2_g6	TRINITY_DN19676_c2_g6_i4	4505	K12119	ko04712	CRY2	Circadian rhythm - plant	https://www.genome.jp/dbget-bin/www_bget?ko:K12119	https://www.kegg.jp/kegg-bin/show_pathway?ko04712	Organismal Systems	turquoise	0.225251622
TRINITY_DN20234_c5_g1	TRINITY_DN20234_c5_g1_i2	4504	K03128	ko03022	TAF2	Basal transcription factors	https://www.genome.jp/dbget-bin/www_bget?ko:K03128	https://www.kegg.jp/kegg-bin/show_pathway?ko03022	Genetic Information Processing	turquoise	-0.361236199
TRINITY_DN18264_c0_g1	TRINITY_DN18264_c0_g1_i9	4499	K00106	ko04146	XDH	Peroxisome	https://www.genome.jp/dbget-bin/www_bget?ko:K00106	https://www.kegg.jp/kegg-bin/show_pathway?ko04146	Cellular Processes	turquoise	-0.776418315
TRINITY_DN18264_c0_g1	TRINITY_DN18264_c0_g1_i9	4499	K00106	ko00230	XDH	Purine metabolism	https://www.genome.jp/dbget-bin/www_bget?ko:K00106	https://www.kegg.jp/kegg-bin/show_pathway?ko00230	Metabolism	turquoise	-0.776418315
TRINITY_DN18264_c0_g1	TRINITY_DN18264_c0_g1_i9	4499	K00106	ko00232	XDH	Caffeine metabolism	https://www.genome.jp/dbget-bin/www_bget?ko:K00106	https://www.kegg.jp/kegg-bin/show_pathway?ko00232	Metabolism	turquoise	-0.776418315
TRINITY_DN18264_c0_g1	TRINITY_DN18264_c0_g1_i9	4499	K00106	ko01100	XDH	Metabolic pathways	https://www.genome.jp/dbget-bin/www_bget?ko:K00106	https://www.kegg.jp/kegg-bin/show_pathway?ko01100	Metabolism	turquoise	-0.776418315
TRINITY_DN18264_c0_g1	TRINITY_DN18264_c0_g1_i9	4499	K00106	ko01120	XDH	Microbial metabolism in diverse environments	https://www.genome.jp/dbget-bin/www_bget?ko:K00106	https://www.kegg.jp/kegg-bin/show_pathway?ko01120	Metabolism	turquoise	-0.776418315
TRINITY_DN18264_c0_g1	TRINITY_DN18264_c0_g1_i9	4499	K00106	ko00983	XDH	Drug metabolism - other enzymes	https://www.genome.jp/dbget-bin/www_bget?ko:K00106	https://www.kegg.jp/kegg-bin/show_pathway?ko00983	Metabolism	turquoise	-0.776418315
TRINITY_DN18264_c0_g1	TRINITY_DN18264_c0_g1_i9	4499	K00106	ko01110	XDH	Biosynthesis of secondary metabolites	https://www.genome.jp/dbget-bin/www_bget?ko:K00106	https://www.kegg.jp/kegg-bin/show_pathway?ko01110	Metabolism	turquoise	-0.776418315
TRINITY_DN20260_c2_g1	TRINITY_DN20260_c2_g1_i7	4499	K00703	ko02026	glgA	Biofilm formation - Escherichia coli	https://www.genome.jp/dbget-bin/www_bget?ko:K00703	https://www.kegg.jp/kegg-bin/show_pathway?ko02026	Cellular Processes	turquoise	0.421471568
TRINITY_DN20260_c2_g1	TRINITY_DN20260_c2_g1_i7	4499	K00703	ko01110	glgA	Biosynthesis of secondary metabolites	https://www.genome.jp/dbget-bin/www_bget?ko:K00703	https://www.kegg.jp/kegg-bin/show_pathway?ko01110	Metabolism	turquoise	0.421471568
TRINITY_DN20260_c2_g1	TRINITY_DN20260_c2_g1_i7	4499	K00703	ko01100	glgA	Metabolic pathways	https://www.genome.jp/dbget-bin/www_bget?ko:K00703	https://www.kegg.jp/kegg-bin/show_pathway?ko01100	Metabolism	turquoise	0.421471568
TRINITY_DN20260_c2_g1	TRINITY_DN20260_c2_g1_i7	4499	K00703	ko00500	glgA	Starch and sucrose metabolism	https://www.genome.jp/dbget-bin/www_bget?ko:K00703	https://www.kegg.jp/kegg-bin/show_pathway?ko00500	Metabolism	turquoise	0.421471568
TRINITY_DN20234_c5_g1	TRINITY_DN20234_c5_g1_i9	4487	K03128	ko03022	TAF2	Basal transcription factors	https://www.genome.jp/dbget-bin/www_bget?ko:K03128	https://www.kegg.jp/kegg-bin/show_pathway?ko03022	Genetic Information Processing	turquoise	-0.361236199
TRINITY_DN19549_c0_g1	TRINITY_DN19549_c0_g1_i6	4485	K12823	ko05202	DDX5, DBP2	Transcriptional misregulation in cancer	https://www.genome.jp/dbget-bin/www_bget?ko:K12823	https://www.kegg.jp/kegg-bin/show_pathway?ko05202	Human Diseases	turquoise	-0.75835176
TRINITY_DN19549_c0_g1	TRINITY_DN19549_c0_g1_i6	4485	K12823	ko03040	DDX5, DBP2	Spliceosome	https://www.genome.jp/dbget-bin/www_bget?ko:K12823	https://www.kegg.jp/kegg-bin/show_pathway?ko03040	Genetic Information Processing	turquoise	-0.75835176
TRINITY_DN19549_c0_g1	TRINITY_DN19549_c0_g1_i6	4485	K12823	ko05205	DDX5, DBP2	Proteoglycans in cancer	https://www.genome.jp/dbget-bin/www_bget?ko:K12823	https://www.kegg.jp/kegg-bin/show_pathway?ko05205	Human Diseases	turquoise	-0.75835176
TRINITY_DN20029_c0_g1	TRINITY_DN20029_c0_g1_i4	4483	K12471	ko04144	EPN	Endocytosis	https://www.genome.jp/dbget-bin/www_bget?ko:K12471	https://www.kegg.jp/kegg-bin/show_pathway?ko04144	Cellular Processes	turquoise	-0.751178203
TRINITY_DN17574_c0_g1	TRINITY_DN17574_c0_g1_i3	4472	K14409	ko03015	SMG7, EST1C	mRNA surveillance pathway	https://www.genome.jp/dbget-bin/www_bget?ko:K14409	https://www.kegg.jp/kegg-bin/show_pathway?ko03015	Genetic Information Processing	turquoise	-0.824333421
TRINITY_DN19828_c3_g1	TRINITY_DN19828_c3_g1_i16	4472	K15633	ko00260	gpmI	Glycine, serine and threonine metabolism	https://www.genome.jp/dbget-bin/www_bget?ko:K15633	https://www.kegg.jp/kegg-bin/show_pathway?ko00260	Metabolism	turquoise	-0.815957225
TRINITY_DN19828_c3_g1	TRINITY_DN19828_c3_g1_i16	4472	K15633	ko00680	gpmI	Methane metabolism	https://www.genome.jp/dbget-bin/www_bget?ko:K15633	https://www.kegg.jp/kegg-bin/show_pathway?ko00680	Metabolism	turquoise	-0.815957225
TRINITY_DN19828_c3_g1	TRINITY_DN19828_c3_g1_i16	4472	K15633	ko01230	gpmI	Biosynthesis of amino acids	https://www.genome.jp/dbget-bin/www_bget?ko:K15633	https://www.kegg.jp/kegg-bin/show_pathway?ko01230	Metabolism	turquoise	-0.815957225
TRINITY_DN19828_c3_g1	TRINITY_DN19828_c3_g1_i16	4472	K15633	ko01200	gpmI	Carbon metabolism	https://www.genome.jp/dbget-bin/www_bget?ko:K15633	https://www.kegg.jp/kegg-bin/show_pathway?ko01200	Metabolism	turquoise	-0.815957225
TRINITY_DN19828_c3_g1	TRINITY_DN19828_c3_g1_i16	4472	K15633	ko01100	gpmI	Metabolic pathways	https://www.genome.jp/dbget-bin/www_bget?ko:K15633	https://www.kegg.jp/kegg-bin/show_pathway?ko01100	Metabolism	turquoise	-0.815957225
TRINITY_DN19828_c3_g1	TRINITY_DN19828_c3_g1_i16	4472	K15633	ko01120	gpmI	Microbial metabolism in diverse environments	https://www.genome.jp/dbget-bin/www_bget?ko:K15633	https://www.kegg.jp/kegg-bin/show_pathway?ko01120	Metabolism	turquoise	-0.815957225
TRINITY_DN19828_c3_g1	TRINITY_DN19828_c3_g1_i16	4472	K15633	ko01130	gpmI	Biosynthesis of antibiotics	https://www.genome.jp/dbget-bin/www_bget?ko:K15633	https://www.kegg.jp/kegg-bin/show_pathway?ko01130	Metabolism	turquoise	-0.815957225
TRINITY_DN19828_c3_g1	TRINITY_DN19828_c3_g1_i16	4472	K15633	ko01110	gpmI	Biosynthesis of secondary metabolites	https://www.genome.jp/dbget-bin/www_bget?ko:K15633	https://www.kegg.jp/kegg-bin/show_pathway?ko01110	Metabolism	turquoise	-0.815957225
TRINITY_DN19828_c3_g1	TRINITY_DN19828_c3_g1_i16	4472	K15633	ko00010	gpmI	Glycolysis / Gluconeogenesis	https://www.genome.jp/dbget-bin/www_bget?ko:K15633	https://www.kegg.jp/kegg-bin/show_pathway?ko00010	Metabolism	turquoise	-0.815957225
TRINITY_DN14652_c0_g1	TRINITY_DN14652_c0_g1_i2	4463	K13447	ko04016	RBOH	MAPK signaling pathway - plant	https://www.genome.jp/dbget-bin/www_bget?ko:K13447	https://www.kegg.jp/kegg-bin/show_pathway?ko04016	Environmental Information Processing	turquoise	0.803708676
TRINITY_DN14652_c0_g1	TRINITY_DN14652_c0_g1_i2	4463	K13447	ko04626	RBOH	Plant-pathogen interaction	https://www.genome.jp/dbget-bin/www_bget?ko:K13447	https://www.kegg.jp/kegg-bin/show_pathway?ko04626	Organismal Systems	turquoise	0.803708676
TRINITY_DN19999_c3_g1	TRINITY_DN19999_c3_g1_i7	4456	K01739	ko01230	metB	Biosynthesis of amino acids	https://www.genome.jp/dbget-bin/www_bget?ko:K01739	https://www.kegg.jp/kegg-bin/show_pathway?ko01230	Metabolism	turquoise	-0.637895331
TRINITY_DN19999_c3_g1	TRINITY_DN19999_c3_g1_i7	4456	K01739	ko01100	metB	Metabolic pathways	https://www.genome.jp/dbget-bin/www_bget?ko:K01739	https://www.kegg.jp/kegg-bin/show_pathway?ko01100	Metabolism	turquoise	-0.637895331
TRINITY_DN19999_c3_g1	TRINITY_DN19999_c3_g1_i7	4456	K01739	ko00920	metB	Sulfur metabolism	https://www.genome.jp/dbget-bin/www_bget?ko:K01739	https://www.kegg.jp/kegg-bin/show_pathway?ko00920	Metabolism	turquoise	-0.637895331
TRINITY_DN19999_c3_g1	TRINITY_DN19999_c3_g1_i7	4456	K01739	ko01130	metB	Biosynthesis of antibiotics	https://www.genome.jp/dbget-bin/www_bget?ko:K01739	https://www.kegg.jp/kegg-bin/show_pathway?ko01130	Metabolism	turquoise	-0.637895331
TRINITY_DN19999_c3_g1	TRINITY_DN19999_c3_g1_i7	4456	K01739	ko01110	metB	Biosynthesis of secondary metabolites	https://www.genome.jp/dbget-bin/www_bget?ko:K01739	https://www.kegg.jp/kegg-bin/show_pathway?ko01110	Metabolism	turquoise	-0.637895331
TRINITY_DN19999_c3_g1	TRINITY_DN19999_c3_g1_i7	4456	K01739	ko00270	metB	Cysteine and methionine metabolism	https://www.genome.jp/dbget-bin/www_bget?ko:K01739	https://www.kegg.jp/kegg-bin/show_pathway?ko00270	Metabolism	turquoise	-0.637895331
TRINITY_DN19999_c3_g1	TRINITY_DN19999_c3_g1_i7	4456	K01739	ko00450	metB	Selenocompound metabolism	https://www.genome.jp/dbget-bin/www_bget?ko:K01739	https://www.kegg.jp/kegg-bin/show_pathway?ko00450	Metabolism	turquoise	-0.637895331
TRINITY_DN20234_c5_g1	TRINITY_DN20234_c5_g1_i8	4456	K03128	ko03022	TAF2	Basal transcription factors	https://www.genome.jp/dbget-bin/www_bget?ko:K03128	https://www.kegg.jp/kegg-bin/show_pathway?ko03022	Genetic Information Processing	turquoise	-0.361236199
TRINITY_DN18264_c0_g1	TRINITY_DN18264_c0_g1_i3	4453	K00106	ko04146	XDH	Peroxisome	https://www.genome.jp/dbget-bin/www_bget?ko:K00106	https://www.kegg.jp/kegg-bin/show_pathway?ko04146	Cellular Processes	turquoise	-0.776418315
TRINITY_DN18264_c0_g1	TRINITY_DN18264_c0_g1_i3	4453	K00106	ko00230	XDH	Purine metabolism	https://www.genome.jp/dbget-bin/www_bget?ko:K00106	https://www.kegg.jp/kegg-bin/show_pathway?ko00230	Metabolism	turquoise	-0.776418315
TRINITY_DN18264_c0_g1	TRINITY_DN18264_c0_g1_i3	4453	K00106	ko00232	XDH	Caffeine metabolism	https://www.genome.jp/dbget-bin/www_bget?ko:K00106	https://www.kegg.jp/kegg-bin/show_pathway?ko00232	Metabolism	turquoise	-0.776418315
TRINITY_DN18264_c0_g1	TRINITY_DN18264_c0_g1_i3	4453	K00106	ko01100	XDH	Metabolic pathways	https://www.genome.jp/dbget-bin/www_bget?ko:K00106	https://www.kegg.jp/kegg-bin/show_pathway?ko01100	Metabolism	turquoise	-0.776418315
TRINITY_DN18264_c0_g1	TRINITY_DN18264_c0_g1_i3	4453	K00106	ko01120	XDH	Microbial metabolism in diverse environments	https://www.genome.jp/dbget-bin/www_bget?ko:K00106	https://www.kegg.jp/kegg-bin/show_pathway?ko01120	Metabolism	turquoise	-0.776418315
TRINITY_DN18264_c0_g1	TRINITY_DN18264_c0_g1_i3	4453	K00106	ko00983	XDH	Drug metabolism - other enzymes	https://www.genome.jp/dbget-bin/www_bget?ko:K00106	https://www.kegg.jp/kegg-bin/show_pathway?ko00983	Metabolism	turquoise	-0.776418315
TRINITY_DN18264_c0_g1	TRINITY_DN18264_c0_g1_i3	4453	K00106	ko01110	XDH	Biosynthesis of secondary metabolites	https://www.genome.jp/dbget-bin/www_bget?ko:K00106	https://www.kegg.jp/kegg-bin/show_pathway?ko01110	Metabolism	turquoise	-0.776418315
TRINITY_DN20740_c0_g1	TRINITY_DN20740_c0_g1_i7	4445	K13447	ko04016	RBOH	MAPK signaling pathway - plant	https://www.genome.jp/dbget-bin/www_bget?ko:K13447	https://www.kegg.jp/kegg-bin/show_pathway?ko04016	Environmental Information Processing	turquoise	0.549699137
TRINITY_DN20740_c0_g1	TRINITY_DN20740_c0_g1_i7	4445	K13447	ko04626	RBOH	Plant-pathogen interaction	https://www.genome.jp/dbget-bin/www_bget?ko:K13447	https://www.kegg.jp/kegg-bin/show_pathway?ko04626	Organismal Systems	turquoise	0.549699137
TRINITY_DN18505_c1_g1	TRINITY_DN18505_c1_g1_i13	4444	K06669	ko04113	SMC3, CSPG6	Meiosis - yeast	https://www.genome.jp/dbget-bin/www_bget?ko:K06669	https://www.kegg.jp/kegg-bin/show_pathway?ko04113	Cellular Processes	turquoise	0.166825616
TRINITY_DN18505_c1_g1	TRINITY_DN18505_c1_g1_i13	4444	K06669	ko04111	SMC3, CSPG6	Cell cycle - yeast	https://www.genome.jp/dbget-bin/www_bget?ko:K06669	https://www.kegg.jp/kegg-bin/show_pathway?ko04111	Cellular Processes	turquoise	0.166825616
TRINITY_DN18505_c1_g1	TRINITY_DN18505_c1_g1_i13	4444	K06669	ko04114	SMC3, CSPG6	Oocyte meiosis	https://www.genome.jp/dbget-bin/www_bget?ko:K06669	https://www.kegg.jp/kegg-bin/show_pathway?ko04114	Cellular Processes	turquoise	0.166825616
TRINITY_DN18505_c1_g1	TRINITY_DN18505_c1_g1_i13	4444	K06669	ko04110	SMC3, CSPG6	Cell cycle	https://www.genome.jp/dbget-bin/www_bget?ko:K06669	https://www.kegg.jp/kegg-bin/show_pathway?ko04110	Cellular Processes	turquoise	0.166825616
TRINITY_DN18100_c0_g1	TRINITY_DN18100_c0_g1_i11	4441	K20553	ko04016	XRN4	MAPK signaling pathway - plant	https://www.genome.jp/dbget-bin/www_bget?ko:K20553	https://www.kegg.jp/kegg-bin/show_pathway?ko04016	Environmental Information Processing	turquoise	-0.813764889
TRINITY_DN19895_c0_g1	TRINITY_DN19895_c0_g1_i1	4437	K12598	ko03018	MTR4, SKIV2L2	RNA degradation	https://www.genome.jp/dbget-bin/www_bget?ko:K12598	https://www.kegg.jp/kegg-bin/show_pathway?ko03018	Genetic Information Processing	turquoise	-0.008257015
TRINITY_DN20952_c1_g3	TRINITY_DN20952_c1_g3_i10	4435	K05391	ko04626	CNGC	Plant-pathogen interaction	https://www.genome.jp/dbget-bin/www_bget?ko:K05391	https://www.kegg.jp/kegg-bin/show_pathway?ko04626	Organismal Systems	turquoise	0.382030576
TRINITY_DN20427_c0_g2	TRINITY_DN20427_c0_g2_i3	4427	K01490	ko00230	AMPD	Purine metabolism	https://www.genome.jp/dbget-bin/www_bget?ko:K01490	https://www.kegg.jp/kegg-bin/show_pathway?ko00230	Metabolism	turquoise	0.797981586
TRINITY_DN20427_c0_g2	TRINITY_DN20427_c0_g2_i3	4427	K01490	ko01110	AMPD	Biosynthesis of secondary metabolites	https://www.genome.jp/dbget-bin/www_bget?ko:K01490	https://www.kegg.jp/kegg-bin/show_pathway?ko01110	Metabolism	turquoise	0.797981586
TRINITY_DN20427_c0_g2	TRINITY_DN20427_c0_g2_i3	4427	K01490	ko01100	AMPD	Metabolic pathways	https://www.genome.jp/dbget-bin/www_bget?ko:K01490	https://www.kegg.jp/kegg-bin/show_pathway?ko01100	Metabolism	turquoise	0.797981586
TRINITY_DN20427_c0_g2	TRINITY_DN20427_c0_g2_i3	4427	K01490	ko01130	AMPD	Biosynthesis of antibiotics	https://www.genome.jp/dbget-bin/www_bget?ko:K01490	https://www.kegg.jp/kegg-bin/show_pathway?ko01130	Metabolism	turquoise	0.797981586
TRINITY_DN19895_c0_g1	TRINITY_DN19895_c0_g1_i10	4421	K12598	ko03018	MTR4, SKIV2L2	RNA degradation	https://www.genome.jp/dbget-bin/www_bget?ko:K12598	https://www.kegg.jp/kegg-bin/show_pathway?ko03018	Genetic Information Processing	turquoise	-0.008257015
TRINITY_DN19485_c0_g1	TRINITY_DN19485_c0_g1_i4	4413	K09842	ko01110	AAO3	Biosynthesis of secondary metabolites	https://www.genome.jp/dbget-bin/www_bget?ko:K09842	https://www.kegg.jp/kegg-bin/show_pathway?ko01110	Metabolism	turquoise	0.820927937
TRINITY_DN19485_c0_g1	TRINITY_DN19485_c0_g1_i4	4413	K09842	ko01100	AAO3	Metabolic pathways	https://www.genome.jp/dbget-bin/www_bget?ko:K09842	https://www.kegg.jp/kegg-bin/show_pathway?ko01100	Metabolism	turquoise	0.820927937
TRINITY_DN19485_c0_g1	TRINITY_DN19485_c0_g1_i4	4413	K09842	ko00906	AAO3	Carotenoid biosynthesis	https://www.genome.jp/dbget-bin/www_bget?ko:K09842	https://www.kegg.jp/kegg-bin/show_pathway?ko00906	Metabolism	turquoise	0.820927937
TRINITY_DN18505_c1_g1	TRINITY_DN18505_c1_g1_i2	4401	K06669	ko04113	SMC3, CSPG6	Meiosis - yeast	https://www.genome.jp/dbget-bin/www_bget?ko:K06669	https://www.kegg.jp/kegg-bin/show_pathway?ko04113	Cellular Processes	turquoise	0.166825616
TRINITY_DN18505_c1_g1	TRINITY_DN18505_c1_g1_i2	4401	K06669	ko04111	SMC3, CSPG6	Cell cycle - yeast	https://www.genome.jp/dbget-bin/www_bget?ko:K06669	https://www.kegg.jp/kegg-bin/show_pathway?ko04111	Cellular Processes	turquoise	0.166825616
TRINITY_DN18505_c1_g1	TRINITY_DN18505_c1_g1_i2	4401	K06669	ko04114	SMC3, CSPG6	Oocyte meiosis	https://www.genome.jp/dbget-bin/www_bget?ko:K06669	https://www.kegg.jp/kegg-bin/show_pathway?ko04114	Cellular Processes	turquoise	0.166825616
TRINITY_DN18505_c1_g1	TRINITY_DN18505_c1_g1_i2	4401	K06669	ko04110	SMC3, CSPG6	Cell cycle	https://www.genome.jp/dbget-bin/www_bget?ko:K06669	https://www.kegg.jp/kegg-bin/show_pathway?ko04110	Cellular Processes	turquoise	0.166825616
TRINITY_DN19883_c3_g2	TRINITY_DN19883_c3_g2_i12	4400	K01535	ko00190	PMA1, PMA2	Oxidative phosphorylation	https://www.genome.jp/dbget-bin/www_bget?ko:K01535	https://www.kegg.jp/kegg-bin/show_pathway?ko00190	Metabolism	turquoise	-0.762668472
TRINITY_DN19883_c3_g2	TRINITY_DN19883_c3_g2_i12	4400	K01535	ko01100	PMA1, PMA2	Metabolic pathways	https://www.genome.jp/dbget-bin/www_bget?ko:K01535	https://www.kegg.jp/kegg-bin/show_pathway?ko01100	Metabolism	turquoise	-0.762668472
TRINITY_DN17574_c0_g1	TRINITY_DN17574_c0_g1_i1	4399	K14409	ko03015	SMG7, EST1C	mRNA surveillance pathway	https://www.genome.jp/dbget-bin/www_bget?ko:K14409	https://www.kegg.jp/kegg-bin/show_pathway?ko03015	Genetic Information Processing	turquoise	-0.824333421
TRINITY_DN18100_c0_g1	TRINITY_DN18100_c0_g1_i5	4397	K20553	ko04016	XRN4	MAPK signaling pathway - plant	https://www.genome.jp/dbget-bin/www_bget?ko:K20553	https://www.kegg.jp/kegg-bin/show_pathway?ko04016	Environmental Information Processing	turquoise	-0.813764889
TRINITY_DN20635_c1_g1	TRINITY_DN20635_c1_g1_i3	4392	K15601	ko04714	KDM3	Thermogenesis	https://www.genome.jp/dbget-bin/www_bget?ko:K15601	https://www.kegg.jp/kegg-bin/show_pathway?ko04714	Organismal Systems	turquoise	0.435800519
TRINITY_DN18264_c0_g1	TRINITY_DN18264_c0_g1_i7	4390	K00106	ko04146	XDH	Peroxisome	https://www.genome.jp/dbget-bin/www_bget?ko:K00106	https://www.kegg.jp/kegg-bin/show_pathway?ko04146	Cellular Processes	turquoise	-0.776418315
TRINITY_DN18264_c0_g1	TRINITY_DN18264_c0_g1_i7	4390	K00106	ko00230	XDH	Purine metabolism	https://www.genome.jp/dbget-bin/www_bget?ko:K00106	https://www.kegg.jp/kegg-bin/show_pathway?ko00230	Metabolism	turquoise	-0.776418315
TRINITY_DN18264_c0_g1	TRINITY_DN18264_c0_g1_i7	4390	K00106	ko00232	XDH	Caffeine metabolism	https://www.genome.jp/dbget-bin/www_bget?ko:K00106	https://www.kegg.jp/kegg-bin/show_pathway?ko00232	Metabolism	turquoise	-0.776418315
TRINITY_DN18264_c0_g1	TRINITY_DN18264_c0_g1_i7	4390	K00106	ko01100	XDH	Metabolic pathways	https://www.genome.jp/dbget-bin/www_bget?ko:K00106	https://www.kegg.jp/kegg-bin/show_pathway?ko01100	Metabolism	turquoise	-0.776418315
TRINITY_DN18264_c0_g1	TRINITY_DN18264_c0_g1_i7	4390	K00106	ko01120	XDH	Microbial metabolism in diverse environments	https://www.genome.jp/dbget-bin/www_bget?ko:K00106	https://www.kegg.jp/kegg-bin/show_pathway?ko01120	Metabolism	turquoise	-0.776418315
TRINITY_DN18264_c0_g1	TRINITY_DN18264_c0_g1_i7	4390	K00106	ko00983	XDH	Drug metabolism - other enzymes	https://www.genome.jp/dbget-bin/www_bget?ko:K00106	https://www.kegg.jp/kegg-bin/show_pathway?ko00983	Metabolism	turquoise	-0.776418315
TRINITY_DN18264_c0_g1	TRINITY_DN18264_c0_g1_i7	4390	K00106	ko01110	XDH	Biosynthesis of secondary metabolites	https://www.genome.jp/dbget-bin/www_bget?ko:K00106	https://www.kegg.jp/kegg-bin/show_pathway?ko01110	Metabolism	turquoise	-0.776418315
TRINITY_DN19549_c0_g1	TRINITY_DN19549_c0_g1_i4	4375	K12823	ko05202	DDX5, DBP2	Transcriptional misregulation in cancer	https://www.genome.jp/dbget-bin/www_bget?ko:K12823	https://www.kegg.jp/kegg-bin/show_pathway?ko05202	Human Diseases	turquoise	-0.75835176
TRINITY_DN19549_c0_g1	TRINITY_DN19549_c0_g1_i4	4375	K12823	ko03040	DDX5, DBP2	Spliceosome	https://www.genome.jp/dbget-bin/www_bget?ko:K12823	https://www.kegg.jp/kegg-bin/show_pathway?ko03040	Genetic Information Processing	turquoise	-0.75835176
TRINITY_DN19549_c0_g1	TRINITY_DN19549_c0_g1_i4	4375	K12823	ko05205	DDX5, DBP2	Proteoglycans in cancer	https://www.genome.jp/dbget-bin/www_bget?ko:K12823	https://www.kegg.jp/kegg-bin/show_pathway?ko05205	Human Diseases	turquoise	-0.75835176
TRINITY_DN18264_c0_g1	TRINITY_DN18264_c0_g1_i4	4364	K00106	ko04146	XDH	Peroxisome	https://www.genome.jp/dbget-bin/www_bget?ko:K00106	https://www.kegg.jp/kegg-bin/show_pathway?ko04146	Cellular Processes	turquoise	-0.776418315
TRINITY_DN18264_c0_g1	TRINITY_DN18264_c0_g1_i4	4364	K00106	ko00230	XDH	Purine metabolism	https://www.genome.jp/dbget-bin/www_bget?ko:K00106	https://www.kegg.jp/kegg-bin/show_pathway?ko00230	Metabolism	turquoise	-0.776418315
TRINITY_DN18264_c0_g1	TRINITY_DN18264_c0_g1_i4	4364	K00106	ko00232	XDH	Caffeine metabolism	https://www.genome.jp/dbget-bin/www_bget?ko:K00106	https://www.kegg.jp/kegg-bin/show_pathway?ko00232	Metabolism	turquoise	-0.776418315
TRINITY_DN18264_c0_g1	TRINITY_DN18264_c0_g1_i4	4364	K00106	ko01100	XDH	Metabolic pathways	https://www.genome.jp/dbget-bin/www_bget?ko:K00106	https://www.kegg.jp/kegg-bin/show_pathway?ko01100	Metabolism	turquoise	-0.776418315
TRINITY_DN18264_c0_g1	TRINITY_DN18264_c0_g1_i4	4364	K00106	ko01120	XDH	Microbial metabolism in diverse environments	https://www.genome.jp/dbget-bin/www_bget?ko:K00106	https://www.kegg.jp/kegg-bin/show_pathway?ko01120	Metabolism	turquoise	-0.776418315
TRINITY_DN18264_c0_g1	TRINITY_DN18264_c0_g1_i4	4364	K00106	ko00983	XDH	Drug metabolism - other enzymes	https://www.genome.jp/dbget-bin/www_bget?ko:K00106	https://www.kegg.jp/kegg-bin/show_pathway?ko00983	Metabolism	turquoise	-0.776418315
TRINITY_DN18264_c0_g1	TRINITY_DN18264_c0_g1_i4	4364	K00106	ko01110	XDH	Biosynthesis of secondary metabolites	https://www.genome.jp/dbget-bin/www_bget?ko:K00106	https://www.kegg.jp/kegg-bin/show_pathway?ko01110	Metabolism	turquoise	-0.776418315
TRINITY_DN20427_c0_g2	TRINITY_DN20427_c0_g2_i9	4364	K01490	ko00230	AMPD	Purine metabolism	https://www.genome.jp/dbget-bin/www_bget?ko:K01490	https://www.kegg.jp/kegg-bin/show_pathway?ko00230	Metabolism	turquoise	0.797981586
TRINITY_DN20427_c0_g2	TRINITY_DN20427_c0_g2_i9	4364	K01490	ko01110	AMPD	Biosynthesis of secondary metabolites	https://www.genome.jp/dbget-bin/www_bget?ko:K01490	https://www.kegg.jp/kegg-bin/show_pathway?ko01110	Metabolism	turquoise	0.797981586
TRINITY_DN20427_c0_g2	TRINITY_DN20427_c0_g2_i9	4364	K01490	ko01100	AMPD	Metabolic pathways	https://www.genome.jp/dbget-bin/www_bget?ko:K01490	https://www.kegg.jp/kegg-bin/show_pathway?ko01100	Metabolism	turquoise	0.797981586
TRINITY_DN20427_c0_g2	TRINITY_DN20427_c0_g2_i9	4364	K01490	ko01130	AMPD	Biosynthesis of antibiotics	https://www.genome.jp/dbget-bin/www_bget?ko:K01490	https://www.kegg.jp/kegg-bin/show_pathway?ko01130	Metabolism	turquoise	0.797981586
TRINITY_DN14652_c0_g1	TRINITY_DN14652_c0_g1_i3	4361	K13447	ko04016	RBOH	MAPK signaling pathway - plant	https://www.genome.jp/dbget-bin/www_bget?ko:K13447	https://www.kegg.jp/kegg-bin/show_pathway?ko04016	Environmental Information Processing	turquoise	0.803708676
TRINITY_DN14652_c0_g1	TRINITY_DN14652_c0_g1_i3	4361	K13447	ko04626	RBOH	Plant-pathogen interaction	https://www.genome.jp/dbget-bin/www_bget?ko:K13447	https://www.kegg.jp/kegg-bin/show_pathway?ko04626	Organismal Systems	turquoise	0.803708676
TRINITY_DN20234_c5_g1	TRINITY_DN20234_c5_g1_i6	4357	K03128	ko03022	TAF2	Basal transcription factors	https://www.genome.jp/dbget-bin/www_bget?ko:K03128	https://www.kegg.jp/kegg-bin/show_pathway?ko03022	Genetic Information Processing	turquoise	-0.361236199
TRINITY_DN18100_c0_g1	TRINITY_DN18100_c0_g1_i21	4342	K20553	ko04016	XRN4	MAPK signaling pathway - plant	https://www.genome.jp/dbget-bin/www_bget?ko:K20553	https://www.kegg.jp/kegg-bin/show_pathway?ko04016	Environmental Information Processing	turquoise	-0.813764889
TRINITY_DN19709_c0_g1	TRINITY_DN19709_c0_g1_i2	4334	K08955	ko04139	YME1	Mitophagy - yeast	https://www.genome.jp/dbget-bin/www_bget?ko:K08955	https://www.kegg.jp/kegg-bin/show_pathway?ko04139	Cellular Processes	turquoise	0.464367769
TRINITY_DN19883_c3_g2	TRINITY_DN19883_c3_g2_i10	4334	K01535	ko00190	PMA1, PMA2	Oxidative phosphorylation	https://www.genome.jp/dbget-bin/www_bget?ko:K01535	https://www.kegg.jp/kegg-bin/show_pathway?ko00190	Metabolism	turquoise	-0.762668472
TRINITY_DN19883_c3_g2	TRINITY_DN19883_c3_g2_i10	4334	K01535	ko01100	PMA1, PMA2	Metabolic pathways	https://www.genome.jp/dbget-bin/www_bget?ko:K01535	https://www.kegg.jp/kegg-bin/show_pathway?ko01100	Metabolism	turquoise	-0.762668472
TRINITY_DN19289_c1_g1	TRINITY_DN19289_c1_g1_i15	4326	K03006	ko03020	RPB1, POLR2A	RNA polymerase	https://www.genome.jp/dbget-bin/www_bget?ko:K03006	https://www.kegg.jp/kegg-bin/show_pathway?ko03020	Genetic Information Processing	turquoise	-0.817362261
TRINITY_DN19289_c1_g1	TRINITY_DN19289_c1_g1_i15	4326	K03006	ko05016	RPB1, POLR2A	Huntington disease	https://www.genome.jp/dbget-bin/www_bget?ko:K03006	https://www.kegg.jp/kegg-bin/show_pathway?ko05016	Human Diseases	turquoise	-0.817362261
TRINITY_DN19895_c0_g1	TRINITY_DN19895_c0_g1_i8	4326	K12598	ko03018	MTR4, SKIV2L2	RNA degradation	https://www.genome.jp/dbget-bin/www_bget?ko:K12598	https://www.kegg.jp/kegg-bin/show_pathway?ko03018	Genetic Information Processing	turquoise	-0.008257015
TRINITY_DN18264_c0_g1	TRINITY_DN18264_c0_g1_i8	4318	K00106	ko04146	XDH	Peroxisome	https://www.genome.jp/dbget-bin/www_bget?ko:K00106	https://www.kegg.jp/kegg-bin/show_pathway?ko04146	Cellular Processes	turquoise	-0.776418315
TRINITY_DN18264_c0_g1	TRINITY_DN18264_c0_g1_i8	4318	K00106	ko00230	XDH	Purine metabolism	https://www.genome.jp/dbget-bin/www_bget?ko:K00106	https://www.kegg.jp/kegg-bin/show_pathway?ko00230	Metabolism	turquoise	-0.776418315
TRINITY_DN18264_c0_g1	TRINITY_DN18264_c0_g1_i8	4318	K00106	ko00232	XDH	Caffeine metabolism	https://www.genome.jp/dbget-bin/www_bget?ko:K00106	https://www.kegg.jp/kegg-bin/show_pathway?ko00232	Metabolism	turquoise	-0.776418315
TRINITY_DN18264_c0_g1	TRINITY_DN18264_c0_g1_i8	4318	K00106	ko01100	XDH	Metabolic pathways	https://www.genome.jp/dbget-bin/www_bget?ko:K00106	https://www.kegg.jp/kegg-bin/show_pathway?ko01100	Metabolism	turquoise	-0.776418315
TRINITY_DN18264_c0_g1	TRINITY_DN18264_c0_g1_i8	4318	K00106	ko01120	XDH	Microbial metabolism in diverse environments	https://www.genome.jp/dbget-bin/www_bget?ko:K00106	https://www.kegg.jp/kegg-bin/show_pathway?ko01120	Metabolism	turquoise	-0.776418315
TRINITY_DN18264_c0_g1	TRINITY_DN18264_c0_g1_i8	4318	K00106	ko00983	XDH	Drug metabolism - other enzymes	https://www.genome.jp/dbget-bin/www_bget?ko:K00106	https://www.kegg.jp/kegg-bin/show_pathway?ko00983	Metabolism	turquoise	-0.776418315
TRINITY_DN18264_c0_g1	TRINITY_DN18264_c0_g1_i8	4318	K00106	ko01110	XDH	Biosynthesis of secondary metabolites	https://www.genome.jp/dbget-bin/www_bget?ko:K00106	https://www.kegg.jp/kegg-bin/show_pathway?ko01110	Metabolism	turquoise	-0.776418315
TRINITY_DN19999_c3_g1	TRINITY_DN19999_c3_g1_i4	4313	K01739	ko01230	metB	Biosynthesis of amino acids	https://www.genome.jp/dbget-bin/www_bget?ko:K01739	https://www.kegg.jp/kegg-bin/show_pathway?ko01230	Metabolism	turquoise	-0.637895331
TRINITY_DN19999_c3_g1	TRINITY_DN19999_c3_g1_i4	4313	K01739	ko01100	metB	Metabolic pathways	https://www.genome.jp/dbget-bin/www_bget?ko:K01739	https://www.kegg.jp/kegg-bin/show_pathway?ko01100	Metabolism	turquoise	-0.637895331
TRINITY_DN19999_c3_g1	TRINITY_DN19999_c3_g1_i4	4313	K01739	ko00920	metB	Sulfur metabolism	https://www.genome.jp/dbget-bin/www_bget?ko:K01739	https://www.kegg.jp/kegg-bin/show_pathway?ko00920	Metabolism	turquoise	-0.637895331
TRINITY_DN19999_c3_g1	TRINITY_DN19999_c3_g1_i4	4313	K01739	ko01130	metB	Biosynthesis of antibiotics	https://www.genome.jp/dbget-bin/www_bget?ko:K01739	https://www.kegg.jp/kegg-bin/show_pathway?ko01130	Metabolism	turquoise	-0.637895331
TRINITY_DN19999_c3_g1	TRINITY_DN19999_c3_g1_i4	4313	K01739	ko01110	metB	Biosynthesis of secondary metabolites	https://www.genome.jp/dbget-bin/www_bget?ko:K01739	https://www.kegg.jp/kegg-bin/show_pathway?ko01110	Metabolism	turquoise	-0.637895331
TRINITY_DN19999_c3_g1	TRINITY_DN19999_c3_g1_i4	4313	K01739	ko00270	metB	Cysteine and methionine metabolism	https://www.genome.jp/dbget-bin/www_bget?ko:K01739	https://www.kegg.jp/kegg-bin/show_pathway?ko00270	Metabolism	turquoise	-0.637895331
TRINITY_DN19999_c3_g1	TRINITY_DN19999_c3_g1_i4	4313	K01739	ko00450	metB	Selenocompound metabolism	https://www.genome.jp/dbget-bin/www_bget?ko:K01739	https://www.kegg.jp/kegg-bin/show_pathway?ko00450	Metabolism	turquoise	-0.637895331
TRINITY_DN20260_c2_g1	TRINITY_DN20260_c2_g1_i4	4312	K00703	ko02026	glgA	Biofilm formation - Escherichia coli	https://www.genome.jp/dbget-bin/www_bget?ko:K00703	https://www.kegg.jp/kegg-bin/show_pathway?ko02026	Cellular Processes	turquoise	0.421471568
TRINITY_DN20260_c2_g1	TRINITY_DN20260_c2_g1_i4	4312	K00703	ko01110	glgA	Biosynthesis of secondary metabolites	https://www.genome.jp/dbget-bin/www_bget?ko:K00703	https://www.kegg.jp/kegg-bin/show_pathway?ko01110	Metabolism	turquoise	0.421471568
TRINITY_DN20260_c2_g1	TRINITY_DN20260_c2_g1_i4	4312	K00703	ko01100	glgA	Metabolic pathways	https://www.genome.jp/dbget-bin/www_bget?ko:K00703	https://www.kegg.jp/kegg-bin/show_pathway?ko01100	Metabolism	turquoise	0.421471568
TRINITY_DN20260_c2_g1	TRINITY_DN20260_c2_g1_i4	4312	K00703	ko00500	glgA	Starch and sucrose metabolism	https://www.genome.jp/dbget-bin/www_bget?ko:K00703	https://www.kegg.jp/kegg-bin/show_pathway?ko00500	Metabolism	turquoise	0.421471568
TRINITY_DN18100_c0_g1	TRINITY_DN18100_c0_g1_i16	4311	K20553	ko04016	XRN4	MAPK signaling pathway - plant	https://www.genome.jp/dbget-bin/www_bget?ko:K20553	https://www.kegg.jp/kegg-bin/show_pathway?ko04016	Environmental Information Processing	turquoise	-0.813764889
TRINITY_DN17574_c0_g1	TRINITY_DN17574_c0_g1_i8	4309	K14409	ko03015	SMG7, EST1C	mRNA surveillance pathway	https://www.genome.jp/dbget-bin/www_bget?ko:K14409	https://www.kegg.jp/kegg-bin/show_pathway?ko03015	Genetic Information Processing	turquoise	-0.824333421
TRINITY_DN17401_c0_g1	TRINITY_DN17401_c0_g1_i3	4306	K11593	ko04361	ELF2C, AGO	Axon regeneration	https://www.genome.jp/dbget-bin/www_bget?ko:K11593	https://www.kegg.jp/kegg-bin/show_pathway?ko04361	Metabolism	turquoise	0.175491843
TRINITY_DN20260_c2_g1	TRINITY_DN20260_c2_g1_i2	4305	K00703	ko02026	glgA	Biofilm formation - Escherichia coli	https://www.genome.jp/dbget-bin/www_bget?ko:K00703	https://www.kegg.jp/kegg-bin/show_pathway?ko02026	Cellular Processes	turquoise	0.421471568
TRINITY_DN20260_c2_g1	TRINITY_DN20260_c2_g1_i2	4305	K00703	ko01110	glgA	Biosynthesis of secondary metabolites	https://www.genome.jp/dbget-bin/www_bget?ko:K00703	https://www.kegg.jp/kegg-bin/show_pathway?ko01110	Metabolism	turquoise	0.421471568
TRINITY_DN20260_c2_g1	TRINITY_DN20260_c2_g1_i2	4305	K00703	ko01100	glgA	Metabolic pathways	https://www.genome.jp/dbget-bin/www_bget?ko:K00703	https://www.kegg.jp/kegg-bin/show_pathway?ko01100	Metabolism	turquoise	0.421471568
TRINITY_DN20260_c2_g1	TRINITY_DN20260_c2_g1_i2	4305	K00703	ko00500	glgA	Starch and sucrose metabolism	https://www.genome.jp/dbget-bin/www_bget?ko:K00703	https://www.kegg.jp/kegg-bin/show_pathway?ko00500	Metabolism	turquoise	0.421471568
TRINITY_DN19883_c3_g2	TRINITY_DN19883_c3_g2_i13	4304	K01535	ko00190	PMA1, PMA2	Oxidative phosphorylation	https://www.genome.jp/dbget-bin/www_bget?ko:K01535	https://www.kegg.jp/kegg-bin/show_pathway?ko00190	Metabolism	turquoise	-0.762668472
TRINITY_DN19883_c3_g2	TRINITY_DN19883_c3_g2_i13	4304	K01535	ko01100	PMA1, PMA2	Metabolic pathways	https://www.genome.jp/dbget-bin/www_bget?ko:K01535	https://www.kegg.jp/kegg-bin/show_pathway?ko01100	Metabolism	turquoise	-0.762668472
TRINITY_DN19524_c0_g1	TRINITY_DN19524_c0_g1_i7	4283	K14442	ko03018	DHX36, RHAU	RNA degradation	https://www.genome.jp/dbget-bin/www_bget?ko:K14442	https://www.kegg.jp/kegg-bin/show_pathway?ko03018	Genetic Information Processing	turquoise	0.317024604
TRINITY_DN19883_c3_g2	TRINITY_DN19883_c3_g2_i5	4283	K01535	ko00190	PMA1, PMA2	Oxidative phosphorylation	https://www.genome.jp/dbget-bin/www_bget?ko:K01535	https://www.kegg.jp/kegg-bin/show_pathway?ko00190	Metabolism	turquoise	-0.762668472
TRINITY_DN19883_c3_g2	TRINITY_DN19883_c3_g2_i5	4283	K01535	ko01100	PMA1, PMA2	Metabolic pathways	https://www.genome.jp/dbget-bin/www_bget?ko:K01535	https://www.kegg.jp/kegg-bin/show_pathway?ko01100	Metabolism	turquoise	-0.762668472
TRINITY_DN17440_c0_g1	TRINITY_DN17440_c0_g1_i3	4272	K12741	ko03040	HNRNPA1_3	Spliceosome	https://www.genome.jp/dbget-bin/www_bget?ko:K12741	https://www.kegg.jp/kegg-bin/show_pathway?ko03040	Genetic Information Processing	turquoise	-0.825106052
TRINITY_DN17256_c0_g1	TRINITY_DN17256_c0_g1_i1	4268	K12815	ko03040	DHX38, PRP16	Spliceosome	https://www.genome.jp/dbget-bin/www_bget?ko:K12815	https://www.kegg.jp/kegg-bin/show_pathway?ko03040	Genetic Information Processing	turquoise	-0.81030605
TRINITY_DN17997_c0_g1	TRINITY_DN17997_c0_g1_i2	4267	K05658	ko04976	ABCB1, CD243	Bile secretion	https://www.genome.jp/dbget-bin/www_bget?ko:K05658	https://www.kegg.jp/kegg-bin/show_pathway?ko04976	Organismal Systems	turquoise	-0.709888587
TRINITY_DN17997_c0_g1	TRINITY_DN17997_c0_g1_i2	4267	K05658	ko05226	ABCB1, CD243	Gastric cancer	https://www.genome.jp/dbget-bin/www_bget?ko:K05658	https://www.kegg.jp/kegg-bin/show_pathway?ko05226	Human Diseases	turquoise	-0.709888587
TRINITY_DN17997_c0_g1	TRINITY_DN17997_c0_g1_i2	4267	K05658	ko05206	ABCB1, CD243	MicroRNAs in cancer	https://www.genome.jp/dbget-bin/www_bget?ko:K05658	https://www.kegg.jp/kegg-bin/show_pathway?ko05206	Human Diseases	turquoise	-0.709888587
TRINITY_DN17997_c0_g1	TRINITY_DN17997_c0_g1_i2	4267	K05658	ko02010	ABCB1, CD243	ABC transporters	https://www.genome.jp/dbget-bin/www_bget?ko:K05658	https://www.kegg.jp/kegg-bin/show_pathway?ko02010	Environmental Information Processing	turquoise	-0.709888587
TRINITY_DN19709_c0_g1	TRINITY_DN19709_c0_g1_i9	4260	K08955	ko04139	YME1	Mitophagy - yeast	https://www.genome.jp/dbget-bin/www_bget?ko:K08955	https://www.kegg.jp/kegg-bin/show_pathway?ko04139	Cellular Processes	turquoise	0.464367769
TRINITY_DN17401_c0_g1	TRINITY_DN17401_c0_g1_i1	4259	K11593	ko04361	ELF2C, AGO	Axon regeneration	https://www.genome.jp/dbget-bin/www_bget?ko:K11593	https://www.kegg.jp/kegg-bin/show_pathway?ko04361	Metabolism	turquoise	0.175491843
TRINITY_DN17574_c0_g1	TRINITY_DN17574_c0_g1_i4	4258	K14409	ko03015	SMG7, EST1C	mRNA surveillance pathway	https://www.genome.jp/dbget-bin/www_bget?ko:K14409	https://www.kegg.jp/kegg-bin/show_pathway?ko03015	Genetic Information Processing	turquoise	-0.824333421
TRINITY_DN17401_c0_g1	TRINITY_DN17401_c0_g1_i4	4256	K11593	ko04361	ELF2C, AGO	Axon regeneration	https://www.genome.jp/dbget-bin/www_bget?ko:K11593	https://www.kegg.jp/kegg-bin/show_pathway?ko04361	Metabolism	turquoise	0.175491843
TRINITY_DN18100_c0_g1	TRINITY_DN18100_c0_g1_i20	4256	K20553	ko04016	XRN4	MAPK signaling pathway - plant	https://www.genome.jp/dbget-bin/www_bget?ko:K20553	https://www.kegg.jp/kegg-bin/show_pathway?ko04016	Environmental Information Processing	turquoise	-0.813764889
TRINITY_DN20952_c1_g3	TRINITY_DN20952_c1_g3_i6	4246	K05391	ko04626	CNGC	Plant-pathogen interaction	https://www.genome.jp/dbget-bin/www_bget?ko:K05391	https://www.kegg.jp/kegg-bin/show_pathway?ko04626	Organismal Systems	turquoise	0.382030576
TRINITY_DN20740_c0_g1	TRINITY_DN20740_c0_g1_i4	4242	K13447	ko04016	RBOH	MAPK signaling pathway - plant	https://www.genome.jp/dbget-bin/www_bget?ko:K13447	https://www.kegg.jp/kegg-bin/show_pathway?ko04016	Environmental Information Processing	turquoise	0.549699137
TRINITY_DN20740_c0_g1	TRINITY_DN20740_c0_g1_i4	4242	K13447	ko04626	RBOH	Plant-pathogen interaction	https://www.genome.jp/dbget-bin/www_bget?ko:K13447	https://www.kegg.jp/kegg-bin/show_pathway?ko04626	Organismal Systems	turquoise	0.549699137
TRINITY_DN18505_c1_g1	TRINITY_DN18505_c1_g1_i18	4241	K06669	ko04113	SMC3, CSPG6	Meiosis - yeast	https://www.genome.jp/dbget-bin/www_bget?ko:K06669	https://www.kegg.jp/kegg-bin/show_pathway?ko04113	Cellular Processes	turquoise	0.166825616
TRINITY_DN18505_c1_g1	TRINITY_DN18505_c1_g1_i18	4241	K06669	ko04111	SMC3, CSPG6	Cell cycle - yeast	https://www.genome.jp/dbget-bin/www_bget?ko:K06669	https://www.kegg.jp/kegg-bin/show_pathway?ko04111	Cellular Processes	turquoise	0.166825616
TRINITY_DN18505_c1_g1	TRINITY_DN18505_c1_g1_i18	4241	K06669	ko04114	SMC3, CSPG6	Oocyte meiosis	https://www.genome.jp/dbget-bin/www_bget?ko:K06669	https://www.kegg.jp/kegg-bin/show_pathway?ko04114	Cellular Processes	turquoise	0.166825616
TRINITY_DN18505_c1_g1	TRINITY_DN18505_c1_g1_i18	4241	K06669	ko04110	SMC3, CSPG6	Cell cycle	https://www.genome.jp/dbget-bin/www_bget?ko:K06669	https://www.kegg.jp/kegg-bin/show_pathway?ko04110	Cellular Processes	turquoise	0.166825616
TRINITY_DN19883_c3_g2	TRINITY_DN19883_c3_g2_i9	4225	K01535	ko00190	PMA1, PMA2	Oxidative phosphorylation	https://www.genome.jp/dbget-bin/www_bget?ko:K01535	https://www.kegg.jp/kegg-bin/show_pathway?ko00190	Metabolism	turquoise	-0.762668472
TRINITY_DN19883_c3_g2	TRINITY_DN19883_c3_g2_i9	4225	K01535	ko01100	PMA1, PMA2	Metabolic pathways	https://www.genome.jp/dbget-bin/www_bget?ko:K01535	https://www.kegg.jp/kegg-bin/show_pathway?ko01100	Metabolism	turquoise	-0.762668472
TRINITY_DN19289_c1_g1	TRINITY_DN19289_c1_g1_i16	4218	K03006	ko03020	RPB1, POLR2A	RNA polymerase	https://www.genome.jp/dbget-bin/www_bget?ko:K03006	https://www.kegg.jp/kegg-bin/show_pathway?ko03020	Genetic Information Processing	turquoise	-0.817362261
TRINITY_DN19289_c1_g1	TRINITY_DN19289_c1_g1_i16	4218	K03006	ko05016	RPB1, POLR2A	Huntington disease	https://www.genome.jp/dbget-bin/www_bget?ko:K03006	https://www.kegg.jp/kegg-bin/show_pathway?ko05016	Human Diseases	turquoise	-0.817362261
TRINITY_DN18505_c1_g1	TRINITY_DN18505_c1_g1_i14	4210	K06669	ko04113	SMC3, CSPG6	Meiosis - yeast	https://www.genome.jp/dbget-bin/www_bget?ko:K06669	https://www.kegg.jp/kegg-bin/show_pathway?ko04113	Cellular Processes	turquoise	0.166825616
TRINITY_DN18505_c1_g1	TRINITY_DN18505_c1_g1_i14	4210	K06669	ko04111	SMC3, CSPG6	Cell cycle - yeast	https://www.genome.jp/dbget-bin/www_bget?ko:K06669	https://www.kegg.jp/kegg-bin/show_pathway?ko04111	Cellular Processes	turquoise	0.166825616
TRINITY_DN18505_c1_g1	TRINITY_DN18505_c1_g1_i14	4210	K06669	ko04114	SMC3, CSPG6	Oocyte meiosis	https://www.genome.jp/dbget-bin/www_bget?ko:K06669	https://www.kegg.jp/kegg-bin/show_pathway?ko04114	Cellular Processes	turquoise	0.166825616
TRINITY_DN18505_c1_g1	TRINITY_DN18505_c1_g1_i14	4210	K06669	ko04110	SMC3, CSPG6	Cell cycle	https://www.genome.jp/dbget-bin/www_bget?ko:K06669	https://www.kegg.jp/kegg-bin/show_pathway?ko04110	Cellular Processes	turquoise	0.166825616
TRINITY_DN19670_c0_g1	TRINITY_DN19670_c0_g1_i4	4208	K11643	ko05165	CHD4, MI2B	Human papillomavirus infection	https://www.genome.jp/dbget-bin/www_bget?ko:K11643	https://www.kegg.jp/kegg-bin/show_pathway?ko05165	Human Diseases	turquoise	0.478936755
TRINITY_DN19670_c0_g1	TRINITY_DN19670_c0_g1_i4	4208	K11643	ko05203	CHD4, MI2B	Viral carcinogenesis	https://www.genome.jp/dbget-bin/www_bget?ko:K11643	https://www.kegg.jp/kegg-bin/show_pathway?ko05203	Human Diseases	turquoise	0.478936755
TRINITY_DN17574_c0_g1	TRINITY_DN17574_c0_g1_i6	4200	K14409	ko03015	SMG7, EST1C	mRNA surveillance pathway	https://www.genome.jp/dbget-bin/www_bget?ko:K14409	https://www.kegg.jp/kegg-bin/show_pathway?ko03015	Genetic Information Processing	turquoise	-0.824333421
TRINITY_DN19560_c0_g1	TRINITY_DN19560_c0_g1_i18	4196	K13993	ko04141	HSP20	Protein processing in endoplasmic reticulum	https://www.genome.jp/dbget-bin/www_bget?ko:K13993	https://www.kegg.jp/kegg-bin/show_pathway?ko04141	Genetic Information Processing	turquoise	-0.530712166
TRINITY_DN19524_c0_g1	TRINITY_DN19524_c0_g1_i10	4184	K14442	ko03018	DHX36, RHAU	RNA degradation	https://www.genome.jp/dbget-bin/www_bget?ko:K14442	https://www.kegg.jp/kegg-bin/show_pathway?ko03018	Genetic Information Processing	turquoise	0.317024604
TRINITY_DN20044_c1_g2	TRINITY_DN20044_c1_g2_i17	4178	K06268	ko04924	PPP3R, CNB	Renin secretion	https://www.genome.jp/dbget-bin/www_bget?ko:K06268	https://www.kegg.jp/kegg-bin/show_pathway?ko04924	Organismal Systems	turquoise	-0.769831829
TRINITY_DN20044_c1_g2	TRINITY_DN20044_c1_g2_i17	4178	K06268	ko05170	PPP3R, CNB	Human immunodeficiency virus 1 infection	https://www.genome.jp/dbget-bin/www_bget?ko:K06268	https://www.kegg.jp/kegg-bin/show_pathway?ko05170	Metabolism	turquoise	-0.769831829
TRINITY_DN20044_c1_g2	TRINITY_DN20044_c1_g2_i17	4178	K06268	ko04360	PPP3R, CNB	Axon guidance	https://www.genome.jp/dbget-bin/www_bget?ko:K06268	https://www.kegg.jp/kegg-bin/show_pathway?ko04360	Organismal Systems	turquoise	-0.769831829
TRINITY_DN20044_c1_g2	TRINITY_DN20044_c1_g2_i17	4178	K06268	ko04922	PPP3R, CNB	Glucagon signaling pathway	https://www.genome.jp/dbget-bin/www_bget?ko:K06268	https://www.kegg.jp/kegg-bin/show_pathway?ko04922	Organismal Systems	turquoise	-0.769831829
TRINITY_DN20044_c1_g2	TRINITY_DN20044_c1_g2_i17	4178	K06268	ko04659	PPP3R, CNB	Th17 cell differentiation	https://www.genome.jp/dbget-bin/www_bget?ko:K06268	https://www.kegg.jp/kegg-bin/show_pathway?ko04659	Organismal Systems	turquoise	-0.769831829
TRINITY_DN20044_c1_g2	TRINITY_DN20044_c1_g2_i17	4178	K06268	ko04660	PPP3R, CNB	T cell receptor signaling pathway	https://www.genome.jp/dbget-bin/www_bget?ko:K06268	https://www.kegg.jp/kegg-bin/show_pathway?ko04660	Organismal Systems	turquoise	-0.769831829
TRINITY_DN20044_c1_g2	TRINITY_DN20044_c1_g2_i17	4178	K06268	ko05031	PPP3R, CNB	Amphetamine addiction	https://www.genome.jp/dbget-bin/www_bget?ko:K06268	https://www.kegg.jp/kegg-bin/show_pathway?ko05031	Human Diseases	turquoise	-0.769831829
TRINITY_DN20044_c1_g2	TRINITY_DN20044_c1_g2_i17	4178	K06268	ko04650	PPP3R, CNB	Natural killer cell mediated cytotoxicity	https://www.genome.jp/dbget-bin/www_bget?ko:K06268	https://www.kegg.jp/kegg-bin/show_pathway?ko04650	Organismal Systems	turquoise	-0.769831829
TRINITY_DN20044_c1_g2	TRINITY_DN20044_c1_g2_i17	4178	K06268	ko04380	PPP3R, CNB	Osteoclast differentiation	https://www.genome.jp/dbget-bin/www_bget?ko:K06268	https://www.kegg.jp/kegg-bin/show_pathway?ko04380	Organismal Systems	turquoise	-0.769831829
TRINITY_DN20044_c1_g2	TRINITY_DN20044_c1_g2_i17	4178	K06268	ko04022	PPP3R, CNB	cGMP-PKG signaling pathway	https://www.genome.jp/dbget-bin/www_bget?ko:K06268	https://www.kegg.jp/kegg-bin/show_pathway?ko04022	Environmental Information Processing	turquoise	-0.769831829
TRINITY_DN20044_c1_g2	TRINITY_DN20044_c1_g2_i17	4178	K06268	ko05010	PPP3R, CNB	Alzheimer disease	https://www.genome.jp/dbget-bin/www_bget?ko:K06268	https://www.kegg.jp/kegg-bin/show_pathway?ko05010	Human Diseases	turquoise	-0.769831829
TRINITY_DN20044_c1_g2	TRINITY_DN20044_c1_g2_i17	4178	K06268	ko04724	PPP3R, CNB	Glutamatergic synapse	https://www.genome.jp/dbget-bin/www_bget?ko:K06268	https://www.kegg.jp/kegg-bin/show_pathway?ko04724	Organismal Systems	turquoise	-0.769831829
TRINITY_DN20044_c1_g2	TRINITY_DN20044_c1_g2_i17	4178	K06268	ko04625	PPP3R, CNB	C-type lectin receptor signaling pathway	https://www.genome.jp/dbget-bin/www_bget?ko:K06268	https://www.kegg.jp/kegg-bin/show_pathway?ko04625	Organismal Systems	turquoise	-0.769831829
TRINITY_DN20044_c1_g2	TRINITY_DN20044_c1_g2_i17	4178	K06268	ko05167	PPP3R, CNB	Kaposi sarcoma-associated herpesvirus infection	https://www.genome.jp/dbget-bin/www_bget?ko:K06268	https://www.kegg.jp/kegg-bin/show_pathway?ko05167	Human Diseases	turquoise	-0.769831829
TRINITY_DN20044_c1_g2	TRINITY_DN20044_c1_g2_i17	4178	K06268	ko04010	PPP3R, CNB	MAPK signaling pathway	https://www.genome.jp/dbget-bin/www_bget?ko:K06268	https://www.kegg.jp/kegg-bin/show_pathway?ko04010	Environmental Information Processing	turquoise	-0.769831829
TRINITY_DN20044_c1_g2	TRINITY_DN20044_c1_g2_i17	4178	K06268	ko04114	PPP3R, CNB	Oocyte meiosis	https://www.genome.jp/dbget-bin/www_bget?ko:K06268	https://www.kegg.jp/kegg-bin/show_pathway?ko04114	Cellular Processes	turquoise	-0.769831829
TRINITY_DN20044_c1_g2	TRINITY_DN20044_c1_g2_i17	4178	K06268	ko04218	PPP3R, CNB	Cellular senescence	https://www.genome.jp/dbget-bin/www_bget?ko:K06268	https://www.kegg.jp/kegg-bin/show_pathway?ko04218	Cellular Processes	turquoise	-0.769831829
TRINITY_DN20044_c1_g2	TRINITY_DN20044_c1_g2_i17	4178	K06268	ko04020	PPP3R, CNB	Calcium signaling pathway	https://www.genome.jp/dbget-bin/www_bget?ko:K06268	https://www.kegg.jp/kegg-bin/show_pathway?ko04020	Environmental Information Processing	turquoise	-0.769831829
TRINITY_DN20044_c1_g2	TRINITY_DN20044_c1_g2_i17	4178	K06268	ko04370	PPP3R, CNB	VEGF signaling pathway	https://www.genome.jp/dbget-bin/www_bget?ko:K06268	https://www.kegg.jp/kegg-bin/show_pathway?ko04370	Environmental Information Processing	turquoise	-0.769831829
TRINITY_DN20044_c1_g2	TRINITY_DN20044_c1_g2_i17	4178	K06268	ko05152	PPP3R, CNB	Tuberculosis	https://www.genome.jp/dbget-bin/www_bget?ko:K06268	https://www.kegg.jp/kegg-bin/show_pathway?ko05152	Human Diseases	turquoise	-0.769831829
TRINITY_DN20044_c1_g2	TRINITY_DN20044_c1_g2_i17	4178	K06268	ko05166	PPP3R, CNB	Human T-cell leukemia virus 1 infection	https://www.genome.jp/dbget-bin/www_bget?ko:K06268	https://www.kegg.jp/kegg-bin/show_pathway?ko05166	Human Diseases	turquoise	-0.769831829
TRINITY_DN20044_c1_g2	TRINITY_DN20044_c1_g2_i17	4178	K06268	ko05163	PPP3R, CNB	Human cytomegalovirus infection	https://www.genome.jp/dbget-bin/www_bget?ko:K06268	https://www.kegg.jp/kegg-bin/show_pathway?ko05163	Human Diseases	turquoise	-0.769831829
TRINITY_DN20044_c1_g2	TRINITY_DN20044_c1_g2_i17	4178	K06268	ko04658	PPP3R, CNB	Th1 and Th2 cell differentiation	https://www.genome.jp/dbget-bin/www_bget?ko:K06268	https://www.kegg.jp/kegg-bin/show_pathway?ko04658	Organismal Systems	turquoise	-0.769831829
TRINITY_DN20044_c1_g2	TRINITY_DN20044_c1_g2_i17	4178	K06268	ko05014	PPP3R, CNB	Amyotrophic lateral sclerosis (ALS)	https://www.genome.jp/dbget-bin/www_bget?ko:K06268	https://www.kegg.jp/kegg-bin/show_pathway?ko05014	Human Diseases	turquoise	-0.769831829
TRINITY_DN20044_c1_g2	TRINITY_DN20044_c1_g2_i17	4178	K06268	ko04720	PPP3R, CNB	Long-term potentiation	https://www.genome.jp/dbget-bin/www_bget?ko:K06268	https://www.kegg.jp/kegg-bin/show_pathway?ko04720	Organismal Systems	turquoise	-0.769831829
TRINITY_DN20044_c1_g2	TRINITY_DN20044_c1_g2_i17	4178	K06268	ko04662	PPP3R, CNB	B cell receptor signaling pathway	https://www.genome.jp/dbget-bin/www_bget?ko:K06268	https://www.kegg.jp/kegg-bin/show_pathway?ko04662	Organismal Systems	turquoise	-0.769831829
TRINITY_DN20044_c1_g2	TRINITY_DN20044_c1_g2_i17	4178	K06268	ko04310	PPP3R, CNB	Wnt signaling pathway	https://www.genome.jp/dbget-bin/www_bget?ko:K06268	https://www.kegg.jp/kegg-bin/show_pathway?ko04310	Environmental Information Processing	turquoise	-0.769831829
TRINITY_DN20044_c1_g2	TRINITY_DN20044_c1_g2_i17	4178	K06268	ko04921	PPP3R, CNB	Oxytocin signaling pathway	https://www.genome.jp/dbget-bin/www_bget?ko:K06268	https://www.kegg.jp/kegg-bin/show_pathway?ko04921	Organismal Systems	turquoise	-0.769831829
TRINITY_DN20044_c1_g2	TRINITY_DN20044_c1_g2_i17	4178	K06268	ko05235	PPP3R, CNB	PD-L1 expression and PD-1 checkpoint pathway in cancer	https://www.genome.jp/dbget-bin/www_bget?ko:K06268	https://www.kegg.jp/kegg-bin/show_pathway?ko05235	Metabolism	turquoise	-0.769831829
TRINITY_DN18491_c0_g1	TRINITY_DN18491_c0_g1_i2	4173	K14454	ko00710	GOT1	Carbon fixation in photosynthetic organisms	https://www.genome.jp/dbget-bin/www_bget?ko:K14454	https://www.kegg.jp/kegg-bin/show_pathway?ko00710	Metabolism	turquoise	0.27699215
TRINITY_DN18491_c0_g1	TRINITY_DN18491_c0_g1_i2	4173	K14454	ko01110	GOT1	Biosynthesis of secondary metabolites	https://www.genome.jp/dbget-bin/www_bget?ko:K14454	https://www.kegg.jp/kegg-bin/show_pathway?ko01110	Metabolism	turquoise	0.27699215
TRINITY_DN18491_c0_g1	TRINITY_DN18491_c0_g1_i2	4173	K14454	ko00400	GOT1	Phenylalanine, tyrosine and tryptophan biosynthesis	https://www.genome.jp/dbget-bin/www_bget?ko:K14454	https://www.kegg.jp/kegg-bin/show_pathway?ko00400	Metabolism	turquoise	0.27699215
TRINITY_DN18491_c0_g1	TRINITY_DN18491_c0_g1_i2	4173	K14454	ko00950	GOT1	Isoquinoline alkaloid biosynthesis	https://www.genome.jp/dbget-bin/www_bget?ko:K14454	https://www.kegg.jp/kegg-bin/show_pathway?ko00950	Metabolism	turquoise	0.27699215
TRINITY_DN18491_c0_g1	TRINITY_DN18491_c0_g1_i2	4173	K14454	ko00350	GOT1	Tyrosine metabolism	https://www.genome.jp/dbget-bin/www_bget?ko:K14454	https://www.kegg.jp/kegg-bin/show_pathway?ko00350	Metabolism	turquoise	0.27699215
TRINITY_DN18491_c0_g1	TRINITY_DN18491_c0_g1_i2	4173	K14454	ko01230	GOT1	Biosynthesis of amino acids	https://www.genome.jp/dbget-bin/www_bget?ko:K14454	https://www.kegg.jp/kegg-bin/show_pathway?ko01230	Metabolism	turquoise	0.27699215
TRINITY_DN18491_c0_g1	TRINITY_DN18491_c0_g1_i2	4173	K14454	ko01200	GOT1	Carbon metabolism	https://www.genome.jp/dbget-bin/www_bget?ko:K14454	https://www.kegg.jp/kegg-bin/show_pathway?ko01200	Metabolism	turquoise	0.27699215
TRINITY_DN18491_c0_g1	TRINITY_DN18491_c0_g1_i2	4173	K14454	ko00330	GOT1	Arginine and proline metabolism	https://www.genome.jp/dbget-bin/www_bget?ko:K14454	https://www.kegg.jp/kegg-bin/show_pathway?ko00330	Metabolism	turquoise	0.27699215
TRINITY_DN18491_c0_g1	TRINITY_DN18491_c0_g1_i2	4173	K14454	ko01100	GOT1	Metabolic pathways	https://www.genome.jp/dbget-bin/www_bget?ko:K14454	https://www.kegg.jp/kegg-bin/show_pathway?ko01100	Metabolism	turquoise	0.27699215
TRINITY_DN18491_c0_g1	TRINITY_DN18491_c0_g1_i2	4173	K14454	ko01210	GOT1	2-Oxocarboxylic acid metabolism	https://www.genome.jp/dbget-bin/www_bget?ko:K14454	https://www.kegg.jp/kegg-bin/show_pathway?ko01210	Metabolism	turquoise	0.27699215
TRINITY_DN18491_c0_g1	TRINITY_DN18491_c0_g1_i2	4173	K14454	ko01120	GOT1	Microbial metabolism in diverse environments	https://www.genome.jp/dbget-bin/www_bget?ko:K14454	https://www.kegg.jp/kegg-bin/show_pathway?ko01120	Metabolism	turquoise	0.27699215
TRINITY_DN18491_c0_g1	TRINITY_DN18491_c0_g1_i2	4173	K14454	ko01130	GOT1	Biosynthesis of antibiotics	https://www.genome.jp/dbget-bin/www_bget?ko:K14454	https://www.kegg.jp/kegg-bin/show_pathway?ko01130	Metabolism	turquoise	0.27699215
TRINITY_DN18491_c0_g1	TRINITY_DN18491_c0_g1_i2	4173	K14454	ko00250	GOT1	Alanine, aspartate and glutamate metabolism	https://www.genome.jp/dbget-bin/www_bget?ko:K14454	https://www.kegg.jp/kegg-bin/show_pathway?ko00250	Metabolism	turquoise	0.27699215
TRINITY_DN18491_c0_g1	TRINITY_DN18491_c0_g1_i2	4173	K14454	ko00220	GOT1	Arginine biosynthesis	https://www.genome.jp/dbget-bin/www_bget?ko:K14454	https://www.kegg.jp/kegg-bin/show_pathway?ko00220	Metabolism	turquoise	0.27699215
TRINITY_DN18491_c0_g1	TRINITY_DN18491_c0_g1_i2	4173	K14454	ko00960	GOT1	Tropane, piperidine and pyridine alkaloid biosynthesis	https://www.genome.jp/dbget-bin/www_bget?ko:K14454	https://www.kegg.jp/kegg-bin/show_pathway?ko00960	Metabolism	turquoise	0.27699215
TRINITY_DN18491_c0_g1	TRINITY_DN18491_c0_g1_i2	4173	K14454	ko00270	GOT1	Cysteine and methionine metabolism	https://www.genome.jp/dbget-bin/www_bget?ko:K14454	https://www.kegg.jp/kegg-bin/show_pathway?ko00270	Metabolism	turquoise	0.27699215
TRINITY_DN18491_c0_g1	TRINITY_DN18491_c0_g1_i2	4173	K14454	ko00360	GOT1	Phenylalanine metabolism	https://www.genome.jp/dbget-bin/www_bget?ko:K14454	https://www.kegg.jp/kegg-bin/show_pathway?ko00360	Metabolism	turquoise	0.27699215
TRINITY_DN18505_c1_g1	TRINITY_DN18505_c1_g1_i17	4171	K06669	ko04113	SMC3, CSPG6	Meiosis - yeast	https://www.genome.jp/dbget-bin/www_bget?ko:K06669	https://www.kegg.jp/kegg-bin/show_pathway?ko04113	Cellular Processes	turquoise	0.166825616
TRINITY_DN18505_c1_g1	TRINITY_DN18505_c1_g1_i17	4171	K06669	ko04111	SMC3, CSPG6	Cell cycle - yeast	https://www.genome.jp/dbget-bin/www_bget?ko:K06669	https://www.kegg.jp/kegg-bin/show_pathway?ko04111	Cellular Processes	turquoise	0.166825616
TRINITY_DN18505_c1_g1	TRINITY_DN18505_c1_g1_i17	4171	K06669	ko04114	SMC3, CSPG6	Oocyte meiosis	https://www.genome.jp/dbget-bin/www_bget?ko:K06669	https://www.kegg.jp/kegg-bin/show_pathway?ko04114	Cellular Processes	turquoise	0.166825616
TRINITY_DN18505_c1_g1	TRINITY_DN18505_c1_g1_i17	4171	K06669	ko04110	SMC3, CSPG6	Cell cycle	https://www.genome.jp/dbget-bin/www_bget?ko:K06669	https://www.kegg.jp/kegg-bin/show_pathway?ko04110	Cellular Processes	turquoise	0.166825616
TRINITY_DN19883_c3_g2	TRINITY_DN19883_c3_g2_i11	4168	K01535	ko00190	PMA1, PMA2	Oxidative phosphorylation	https://www.genome.jp/dbget-bin/www_bget?ko:K01535	https://www.kegg.jp/kegg-bin/show_pathway?ko00190	Metabolism	turquoise	-0.762668472
TRINITY_DN19883_c3_g2	TRINITY_DN19883_c3_g2_i11	4168	K01535	ko01100	PMA1, PMA2	Metabolic pathways	https://www.genome.jp/dbget-bin/www_bget?ko:K01535	https://www.kegg.jp/kegg-bin/show_pathway?ko01100	Metabolism	turquoise	-0.762668472
TRINITY_DN18505_c1_g1	TRINITY_DN18505_c1_g1_i1	4167	K06669	ko04113	SMC3, CSPG6	Meiosis - yeast	https://www.genome.jp/dbget-bin/www_bget?ko:K06669	https://www.kegg.jp/kegg-bin/show_pathway?ko04113	Cellular Processes	turquoise	0.166825616
TRINITY_DN18505_c1_g1	TRINITY_DN18505_c1_g1_i1	4167	K06669	ko04111	SMC3, CSPG6	Cell cycle - yeast	https://www.genome.jp/dbget-bin/www_bget?ko:K06669	https://www.kegg.jp/kegg-bin/show_pathway?ko04111	Cellular Processes	turquoise	0.166825616
TRINITY_DN18505_c1_g1	TRINITY_DN18505_c1_g1_i1	4167	K06669	ko04114	SMC3, CSPG6	Oocyte meiosis	https://www.genome.jp/dbget-bin/www_bget?ko:K06669	https://www.kegg.jp/kegg-bin/show_pathway?ko04114	Cellular Processes	turquoise	0.166825616
TRINITY_DN18505_c1_g1	TRINITY_DN18505_c1_g1_i1	4167	K06669	ko04110	SMC3, CSPG6	Cell cycle	https://www.genome.jp/dbget-bin/www_bget?ko:K06669	https://www.kegg.jp/kegg-bin/show_pathway?ko04110	Cellular Processes	turquoise	0.166825616
TRINITY_DN19670_c0_g1	TRINITY_DN19670_c0_g1_i5	4163	K11643	ko05165	CHD4, MI2B	Human papillomavirus infection	https://www.genome.jp/dbget-bin/www_bget?ko:K11643	https://www.kegg.jp/kegg-bin/show_pathway?ko05165	Human Diseases	turquoise	0.478936755
TRINITY_DN19670_c0_g1	TRINITY_DN19670_c0_g1_i5	4163	K11643	ko05203	CHD4, MI2B	Viral carcinogenesis	https://www.genome.jp/dbget-bin/www_bget?ko:K11643	https://www.kegg.jp/kegg-bin/show_pathway?ko05203	Human Diseases	turquoise	0.478936755
TRINITY_DN16427_c0_g1	TRINITY_DN16427_c0_g1_i3	4148	K05749	ko03013	CYFIP	RNA transport	https://www.genome.jp/dbget-bin/www_bget?ko:K05749	https://www.kegg.jp/kegg-bin/show_pathway?ko03013	Genetic Information Processing	turquoise	0.240753092
TRINITY_DN16427_c0_g1	TRINITY_DN16427_c0_g1_i3	4148	K05749	ko04810	CYFIP	Regulation of actin cytoskeleton	https://www.genome.jp/dbget-bin/www_bget?ko:K05749	https://www.kegg.jp/kegg-bin/show_pathway?ko04810	Cellular Processes	turquoise	0.240753092
TRINITY_DN18766_c0_g2	TRINITY_DN18766_c0_g2_i10	4148	K15601	ko04714	KDM3	Thermogenesis	https://www.genome.jp/dbget-bin/www_bget?ko:K15601	https://www.kegg.jp/kegg-bin/show_pathway?ko04714	Organismal Systems	turquoise	0.682420892
TRINITY_DN18505_c1_g1	TRINITY_DN18505_c1_g1_i15	4146	K06669	ko04113	SMC3, CSPG6	Meiosis - yeast	https://www.genome.jp/dbget-bin/www_bget?ko:K06669	https://www.kegg.jp/kegg-bin/show_pathway?ko04113	Cellular Processes	turquoise	0.166825616
TRINITY_DN18505_c1_g1	TRINITY_DN18505_c1_g1_i15	4146	K06669	ko04111	SMC3, CSPG6	Cell cycle - yeast	https://www.genome.jp/dbget-bin/www_bget?ko:K06669	https://www.kegg.jp/kegg-bin/show_pathway?ko04111	Cellular Processes	turquoise	0.166825616
TRINITY_DN18505_c1_g1	TRINITY_DN18505_c1_g1_i15	4146	K06669	ko04114	SMC3, CSPG6	Oocyte meiosis	https://www.genome.jp/dbget-bin/www_bget?ko:K06669	https://www.kegg.jp/kegg-bin/show_pathway?ko04114	Cellular Processes	turquoise	0.166825616
TRINITY_DN18505_c1_g1	TRINITY_DN18505_c1_g1_i15	4146	K06669	ko04110	SMC3, CSPG6	Cell cycle	https://www.genome.jp/dbget-bin/www_bget?ko:K06669	https://www.kegg.jp/kegg-bin/show_pathway?ko04110	Cellular Processes	turquoise	0.166825616
TRINITY_DN17574_c0_g1	TRINITY_DN17574_c0_g1_i7	4145	K14409	ko03015	SMG7, EST1C	mRNA surveillance pathway	https://www.genome.jp/dbget-bin/www_bget?ko:K14409	https://www.kegg.jp/kegg-bin/show_pathway?ko03015	Genetic Information Processing	turquoise	-0.824333421
TRINITY_DN17997_c0_g1	TRINITY_DN17997_c0_g1_i3	4138	K05658	ko04976	ABCB1, CD243	Bile secretion	https://www.genome.jp/dbget-bin/www_bget?ko:K05658	https://www.kegg.jp/kegg-bin/show_pathway?ko04976	Organismal Systems	turquoise	-0.709888587
TRINITY_DN17997_c0_g1	TRINITY_DN17997_c0_g1_i3	4138	K05658	ko05226	ABCB1, CD243	Gastric cancer	https://www.genome.jp/dbget-bin/www_bget?ko:K05658	https://www.kegg.jp/kegg-bin/show_pathway?ko05226	Human Diseases	turquoise	-0.709888587
TRINITY_DN17997_c0_g1	TRINITY_DN17997_c0_g1_i3	4138	K05658	ko05206	ABCB1, CD243	MicroRNAs in cancer	https://www.genome.jp/dbget-bin/www_bget?ko:K05658	https://www.kegg.jp/kegg-bin/show_pathway?ko05206	Human Diseases	turquoise	-0.709888587
TRINITY_DN17997_c0_g1	TRINITY_DN17997_c0_g1_i3	4138	K05658	ko02010	ABCB1, CD243	ABC transporters	https://www.genome.jp/dbget-bin/www_bget?ko:K05658	https://www.kegg.jp/kegg-bin/show_pathway?ko02010	Environmental Information Processing	turquoise	-0.709888587
TRINITY_DN17256_c0_g1	TRINITY_DN17256_c0_g1_i3	4130	K12815	ko03040	DHX38, PRP16	Spliceosome	https://www.genome.jp/dbget-bin/www_bget?ko:K12815	https://www.kegg.jp/kegg-bin/show_pathway?ko03040	Genetic Information Processing	turquoise	-0.81030605
TRINITY_DN17401_c0_g1	TRINITY_DN17401_c0_g1_i2	4129	K11593	ko04361	ELF2C, AGO	Axon regeneration	https://www.genome.jp/dbget-bin/www_bget?ko:K11593	https://www.kegg.jp/kegg-bin/show_pathway?ko04361	Metabolism	turquoise	0.175491843
TRINITY_DN19485_c0_g1	TRINITY_DN19485_c0_g1_i3	4128	K09842	ko01110	AAO3	Biosynthesis of secondary metabolites	https://www.genome.jp/dbget-bin/www_bget?ko:K09842	https://www.kegg.jp/kegg-bin/show_pathway?ko01110	Metabolism	turquoise	0.820927937
TRINITY_DN19485_c0_g1	TRINITY_DN19485_c0_g1_i3	4128	K09842	ko01100	AAO3	Metabolic pathways	https://www.genome.jp/dbget-bin/www_bget?ko:K09842	https://www.kegg.jp/kegg-bin/show_pathway?ko01100	Metabolism	turquoise	0.820927937
TRINITY_DN19485_c0_g1	TRINITY_DN19485_c0_g1_i3	4128	K09842	ko00906	AAO3	Carotenoid biosynthesis	https://www.genome.jp/dbget-bin/www_bget?ko:K09842	https://www.kegg.jp/kegg-bin/show_pathway?ko00906	Metabolism	turquoise	0.820927937
TRINITY_DN18766_c0_g2	TRINITY_DN18766_c0_g2_i13	4124	K15601	ko04714	KDM3	Thermogenesis	https://www.genome.jp/dbget-bin/www_bget?ko:K15601	https://www.kegg.jp/kegg-bin/show_pathway?ko04714	Organismal Systems	turquoise	0.682420892
TRINITY_DN18221_c0_g1	TRINITY_DN18221_c0_g1_i2	4117	K01054	ko04714	MGLL	Thermogenesis	https://www.genome.jp/dbget-bin/www_bget?ko:K01054	https://www.kegg.jp/kegg-bin/show_pathway?ko04714	Organismal Systems	turquoise	-0.750921247
TRINITY_DN18221_c0_g1	TRINITY_DN18221_c0_g1_i2	4117	K01054	ko04923	MGLL	Regulation of lipolysis in adipocytes	https://www.genome.jp/dbget-bin/www_bget?ko:K01054	https://www.kegg.jp/kegg-bin/show_pathway?ko04923	Organismal Systems	turquoise	-0.750921247
TRINITY_DN18221_c0_g1	TRINITY_DN18221_c0_g1_i2	4117	K01054	ko01100	MGLL	Metabolic pathways	https://www.genome.jp/dbget-bin/www_bget?ko:K01054	https://www.kegg.jp/kegg-bin/show_pathway?ko01100	Metabolism	turquoise	-0.750921247
TRINITY_DN18221_c0_g1	TRINITY_DN18221_c0_g1_i2	4117	K01054	ko04723	MGLL	Retrograde endocannabinoid signaling	https://www.genome.jp/dbget-bin/www_bget?ko:K01054	https://www.kegg.jp/kegg-bin/show_pathway?ko04723	Organismal Systems	turquoise	-0.750921247
TRINITY_DN18221_c0_g1	TRINITY_DN18221_c0_g1_i2	4117	K01054	ko00561	MGLL	Glycerolipid metabolism	https://www.genome.jp/dbget-bin/www_bget?ko:K01054	https://www.kegg.jp/kegg-bin/show_pathway?ko00561	Metabolism	turquoise	-0.750921247
TRINITY_DN19560_c0_g1	TRINITY_DN19560_c0_g1_i2	4117	K13993	ko04141	HSP20	Protein processing in endoplasmic reticulum	https://www.genome.jp/dbget-bin/www_bget?ko:K13993	https://www.kegg.jp/kegg-bin/show_pathway?ko04141	Genetic Information Processing	turquoise	-0.530712166
TRINITY_DN20260_c2_g1	TRINITY_DN20260_c2_g1_i8	4115	K00703	ko02026	glgA	Biofilm formation - Escherichia coli	https://www.genome.jp/dbget-bin/www_bget?ko:K00703	https://www.kegg.jp/kegg-bin/show_pathway?ko02026	Cellular Processes	turquoise	0.421471568
TRINITY_DN20260_c2_g1	TRINITY_DN20260_c2_g1_i8	4115	K00703	ko01110	glgA	Biosynthesis of secondary metabolites	https://www.genome.jp/dbget-bin/www_bget?ko:K00703	https://www.kegg.jp/kegg-bin/show_pathway?ko01110	Metabolism	turquoise	0.421471568
TRINITY_DN20260_c2_g1	TRINITY_DN20260_c2_g1_i8	4115	K00703	ko01100	glgA	Metabolic pathways	https://www.genome.jp/dbget-bin/www_bget?ko:K00703	https://www.kegg.jp/kegg-bin/show_pathway?ko01100	Metabolism	turquoise	0.421471568
TRINITY_DN20260_c2_g1	TRINITY_DN20260_c2_g1_i8	4115	K00703	ko00500	glgA	Starch and sucrose metabolism	https://www.genome.jp/dbget-bin/www_bget?ko:K00703	https://www.kegg.jp/kegg-bin/show_pathway?ko00500	Metabolism	turquoise	0.421471568
TRINITY_DN17256_c0_g1	TRINITY_DN17256_c0_g1_i2	4110	K12815	ko03040	DHX38, PRP16	Spliceosome	https://www.genome.jp/dbget-bin/www_bget?ko:K12815	https://www.kegg.jp/kegg-bin/show_pathway?ko03040	Genetic Information Processing	turquoise	-0.81030605
TRINITY_DN19828_c3_g1	TRINITY_DN19828_c3_g1_i20	4104	K15633	ko00260	gpmI	Glycine, serine and threonine metabolism	https://www.genome.jp/dbget-bin/www_bget?ko:K15633	https://www.kegg.jp/kegg-bin/show_pathway?ko00260	Metabolism	turquoise	-0.815957225
TRINITY_DN19828_c3_g1	TRINITY_DN19828_c3_g1_i20	4104	K15633	ko00680	gpmI	Methane metabolism	https://www.genome.jp/dbget-bin/www_bget?ko:K15633	https://www.kegg.jp/kegg-bin/show_pathway?ko00680	Metabolism	turquoise	-0.815957225
TRINITY_DN19828_c3_g1	TRINITY_DN19828_c3_g1_i20	4104	K15633	ko01230	gpmI	Biosynthesis of amino acids	https://www.genome.jp/dbget-bin/www_bget?ko:K15633	https://www.kegg.jp/kegg-bin/show_pathway?ko01230	Metabolism	turquoise	-0.815957225
TRINITY_DN19828_c3_g1	TRINITY_DN19828_c3_g1_i20	4104	K15633	ko01200	gpmI	Carbon metabolism	https://www.genome.jp/dbget-bin/www_bget?ko:K15633	https://www.kegg.jp/kegg-bin/show_pathway?ko01200	Metabolism	turquoise	-0.815957225
TRINITY_DN19828_c3_g1	TRINITY_DN19828_c3_g1_i20	4104	K15633	ko01100	gpmI	Metabolic pathways	https://www.genome.jp/dbget-bin/www_bget?ko:K15633	https://www.kegg.jp/kegg-bin/show_pathway?ko01100	Metabolism	turquoise	-0.815957225
TRINITY_DN19828_c3_g1	TRINITY_DN19828_c3_g1_i20	4104	K15633	ko01120	gpmI	Microbial metabolism in diverse environments	https://www.genome.jp/dbget-bin/www_bget?ko:K15633	https://www.kegg.jp/kegg-bin/show_pathway?ko01120	Metabolism	turquoise	-0.815957225
TRINITY_DN19828_c3_g1	TRINITY_DN19828_c3_g1_i20	4104	K15633	ko01130	gpmI	Biosynthesis of antibiotics	https://www.genome.jp/dbget-bin/www_bget?ko:K15633	https://www.kegg.jp/kegg-bin/show_pathway?ko01130	Metabolism	turquoise	-0.815957225
TRINITY_DN19828_c3_g1	TRINITY_DN19828_c3_g1_i20	4104	K15633	ko01110	gpmI	Biosynthesis of secondary metabolites	https://www.genome.jp/dbget-bin/www_bget?ko:K15633	https://www.kegg.jp/kegg-bin/show_pathway?ko01110	Metabolism	turquoise	-0.815957225
TRINITY_DN19828_c3_g1	TRINITY_DN19828_c3_g1_i20	4104	K15633	ko00010	gpmI	Glycolysis / Gluconeogenesis	https://www.genome.jp/dbget-bin/www_bget?ko:K15633	https://www.kegg.jp/kegg-bin/show_pathway?ko00010	Metabolism	turquoise	-0.815957225
TRINITY_DN18505_c1_g1	TRINITY_DN18505_c1_g1_i12	4103	K06669	ko04113	SMC3, CSPG6	Meiosis - yeast	https://www.genome.jp/dbget-bin/www_bget?ko:K06669	https://www.kegg.jp/kegg-bin/show_pathway?ko04113	Cellular Processes	turquoise	0.166825616
TRINITY_DN18505_c1_g1	TRINITY_DN18505_c1_g1_i12	4103	K06669	ko04111	SMC3, CSPG6	Cell cycle - yeast	https://www.genome.jp/dbget-bin/www_bget?ko:K06669	https://www.kegg.jp/kegg-bin/show_pathway?ko04111	Cellular Processes	turquoise	0.166825616
TRINITY_DN18505_c1_g1	TRINITY_DN18505_c1_g1_i12	4103	K06669	ko04114	SMC3, CSPG6	Oocyte meiosis	https://www.genome.jp/dbget-bin/www_bget?ko:K06669	https://www.kegg.jp/kegg-bin/show_pathway?ko04114	Cellular Processes	turquoise	0.166825616
TRINITY_DN18505_c1_g1	TRINITY_DN18505_c1_g1_i12	4103	K06669	ko04110	SMC3, CSPG6	Cell cycle	https://www.genome.jp/dbget-bin/www_bget?ko:K06669	https://www.kegg.jp/kegg-bin/show_pathway?ko04110	Cellular Processes	turquoise	0.166825616
TRINITY_DN19560_c0_g1	TRINITY_DN19560_c0_g1_i4	4096	K13993	ko04141	HSP20	Protein processing in endoplasmic reticulum	https://www.genome.jp/dbget-bin/www_bget?ko:K13993	https://www.kegg.jp/kegg-bin/show_pathway?ko04141	Genetic Information Processing	turquoise	-0.530712166
TRINITY_DN19574_c0_g1	TRINITY_DN19574_c0_g1_i6	4089	K00264	ko00910	GLT1	Nitrogen metabolism	https://www.genome.jp/dbget-bin/www_bget?ko:K00264	https://www.kegg.jp/kegg-bin/show_pathway?ko00910	Metabolism	turquoise	-0.107593199
TRINITY_DN19574_c0_g1	TRINITY_DN19574_c0_g1_i6	4089	K00264	ko01230	GLT1	Biosynthesis of amino acids	https://www.genome.jp/dbget-bin/www_bget?ko:K00264	https://www.kegg.jp/kegg-bin/show_pathway?ko01230	Metabolism	turquoise	-0.107593199
TRINITY_DN19574_c0_g1	TRINITY_DN19574_c0_g1_i6	4089	K00264	ko01100	GLT1	Metabolic pathways	https://www.genome.jp/dbget-bin/www_bget?ko:K00264	https://www.kegg.jp/kegg-bin/show_pathway?ko01100	Metabolism	turquoise	-0.107593199
TRINITY_DN19574_c0_g1	TRINITY_DN19574_c0_g1_i6	4089	K00264	ko01120	GLT1	Microbial metabolism in diverse environments	https://www.genome.jp/dbget-bin/www_bget?ko:K00264	https://www.kegg.jp/kegg-bin/show_pathway?ko01120	Metabolism	turquoise	-0.107593199
TRINITY_DN19574_c0_g1	TRINITY_DN19574_c0_g1_i6	4089	K00264	ko01130	GLT1	Biosynthesis of antibiotics	https://www.genome.jp/dbget-bin/www_bget?ko:K00264	https://www.kegg.jp/kegg-bin/show_pathway?ko01130	Metabolism	turquoise	-0.107593199
TRINITY_DN19574_c0_g1	TRINITY_DN19574_c0_g1_i6	4089	K00264	ko00250	GLT1	Alanine, aspartate and glutamate metabolism	https://www.genome.jp/dbget-bin/www_bget?ko:K00264	https://www.kegg.jp/kegg-bin/show_pathway?ko00250	Metabolism	turquoise	-0.107593199
TRINITY_DN19574_c0_g1	TRINITY_DN19574_c0_g1_i6	4089	K00264	ko01110	GLT1	Biosynthesis of secondary metabolites	https://www.genome.jp/dbget-bin/www_bget?ko:K00264	https://www.kegg.jp/kegg-bin/show_pathway?ko01110	Metabolism	turquoise	-0.107593199
TRINITY_DN18491_c0_g1	TRINITY_DN18491_c0_g1_i8	4084	K14454	ko00710	GOT1	Carbon fixation in photosynthetic organisms	https://www.genome.jp/dbget-bin/www_bget?ko:K14454	https://www.kegg.jp/kegg-bin/show_pathway?ko00710	Metabolism	turquoise	0.27699215
TRINITY_DN18491_c0_g1	TRINITY_DN18491_c0_g1_i8	4084	K14454	ko01110	GOT1	Biosynthesis of secondary metabolites	https://www.genome.jp/dbget-bin/www_bget?ko:K14454	https://www.kegg.jp/kegg-bin/show_pathway?ko01110	Metabolism	turquoise	0.27699215
TRINITY_DN18491_c0_g1	TRINITY_DN18491_c0_g1_i8	4084	K14454	ko00400	GOT1	Phenylalanine, tyrosine and tryptophan biosynthesis	https://www.genome.jp/dbget-bin/www_bget?ko:K14454	https://www.kegg.jp/kegg-bin/show_pathway?ko00400	Metabolism	turquoise	0.27699215
TRINITY_DN18491_c0_g1	TRINITY_DN18491_c0_g1_i8	4084	K14454	ko00950	GOT1	Isoquinoline alkaloid biosynthesis	https://www.genome.jp/dbget-bin/www_bget?ko:K14454	https://www.kegg.jp/kegg-bin/show_pathway?ko00950	Metabolism	turquoise	0.27699215
TRINITY_DN18491_c0_g1	TRINITY_DN18491_c0_g1_i8	4084	K14454	ko00350	GOT1	Tyrosine metabolism	https://www.genome.jp/dbget-bin/www_bget?ko:K14454	https://www.kegg.jp/kegg-bin/show_pathway?ko00350	Metabolism	turquoise	0.27699215
TRINITY_DN18491_c0_g1	TRINITY_DN18491_c0_g1_i8	4084	K14454	ko01230	GOT1	Biosynthesis of amino acids	https://www.genome.jp/dbget-bin/www_bget?ko:K14454	https://www.kegg.jp/kegg-bin/show_pathway?ko01230	Metabolism	turquoise	0.27699215
TRINITY_DN18491_c0_g1	TRINITY_DN18491_c0_g1_i8	4084	K14454	ko01200	GOT1	Carbon metabolism	https://www.genome.jp/dbget-bin/www_bget?ko:K14454	https://www.kegg.jp/kegg-bin/show_pathway?ko01200	Metabolism	turquoise	0.27699215
TRINITY_DN18491_c0_g1	TRINITY_DN18491_c0_g1_i8	4084	K14454	ko00330	GOT1	Arginine and proline metabolism	https://www.genome.jp/dbget-bin/www_bget?ko:K14454	https://www.kegg.jp/kegg-bin/show_pathway?ko00330	Metabolism	turquoise	0.27699215
TRINITY_DN18491_c0_g1	TRINITY_DN18491_c0_g1_i8	4084	K14454	ko01100	GOT1	Metabolic pathways	https://www.genome.jp/dbget-bin/www_bget?ko:K14454	https://www.kegg.jp/kegg-bin/show_pathway?ko01100	Metabolism	turquoise	0.27699215
TRINITY_DN18491_c0_g1	TRINITY_DN18491_c0_g1_i8	4084	K14454	ko01210	GOT1	2-Oxocarboxylic acid metabolism	https://www.genome.jp/dbget-bin/www_bget?ko:K14454	https://www.kegg.jp/kegg-bin/show_pathway?ko01210	Metabolism	turquoise	0.27699215
TRINITY_DN18491_c0_g1	TRINITY_DN18491_c0_g1_i8	4084	K14454	ko01120	GOT1	Microbial metabolism in diverse environments	https://www.genome.jp/dbget-bin/www_bget?ko:K14454	https://www.kegg.jp/kegg-bin/show_pathway?ko01120	Metabolism	turquoise	0.27699215
TRINITY_DN18491_c0_g1	TRINITY_DN18491_c0_g1_i8	4084	K14454	ko01130	GOT1	Biosynthesis of antibiotics	https://www.genome.jp/dbget-bin/www_bget?ko:K14454	https://www.kegg.jp/kegg-bin/show_pathway?ko01130	Metabolism	turquoise	0.27699215
TRINITY_DN18491_c0_g1	TRINITY_DN18491_c0_g1_i8	4084	K14454	ko00250	GOT1	Alanine, aspartate and glutamate metabolism	https://www.genome.jp/dbget-bin/www_bget?ko:K14454	https://www.kegg.jp/kegg-bin/show_pathway?ko00250	Metabolism	turquoise	0.27699215
TRINITY_DN18491_c0_g1	TRINITY_DN18491_c0_g1_i8	4084	K14454	ko00220	GOT1	Arginine biosynthesis	https://www.genome.jp/dbget-bin/www_bget?ko:K14454	https://www.kegg.jp/kegg-bin/show_pathway?ko00220	Metabolism	turquoise	0.27699215
TRINITY_DN18491_c0_g1	TRINITY_DN18491_c0_g1_i8	4084	K14454	ko00960	GOT1	Tropane, piperidine and pyridine alkaloid biosynthesis	https://www.genome.jp/dbget-bin/www_bget?ko:K14454	https://www.kegg.jp/kegg-bin/show_pathway?ko00960	Metabolism	turquoise	0.27699215
TRINITY_DN18491_c0_g1	TRINITY_DN18491_c0_g1_i8	4084	K14454	ko00270	GOT1	Cysteine and methionine metabolism	https://www.genome.jp/dbget-bin/www_bget?ko:K14454	https://www.kegg.jp/kegg-bin/show_pathway?ko00270	Metabolism	turquoise	0.27699215
TRINITY_DN18491_c0_g1	TRINITY_DN18491_c0_g1_i8	4084	K14454	ko00360	GOT1	Phenylalanine metabolism	https://www.genome.jp/dbget-bin/www_bget?ko:K14454	https://www.kegg.jp/kegg-bin/show_pathway?ko00360	Metabolism	turquoise	0.27699215
TRINITY_DN18100_c0_g1	TRINITY_DN18100_c0_g1_i14	4076	K20553	ko04016	XRN4	MAPK signaling pathway - plant	https://www.genome.jp/dbget-bin/www_bget?ko:K20553	https://www.kegg.jp/kegg-bin/show_pathway?ko04016	Environmental Information Processing	turquoise	-0.813764889
TRINITY_DN20952_c1_g3	TRINITY_DN20952_c1_g3_i9	4050	K05391	ko04626	CNGC	Plant-pathogen interaction	https://www.genome.jp/dbget-bin/www_bget?ko:K05391	https://www.kegg.jp/kegg-bin/show_pathway?ko04626	Organismal Systems	turquoise	0.382030576
TRINITY_DN20427_c0_g2	TRINITY_DN20427_c0_g2_i12	4044	K01490	ko00230	AMPD	Purine metabolism	https://www.genome.jp/dbget-bin/www_bget?ko:K01490	https://www.kegg.jp/kegg-bin/show_pathway?ko00230	Metabolism	turquoise	0.797981586
TRINITY_DN20427_c0_g2	TRINITY_DN20427_c0_g2_i12	4044	K01490	ko01110	AMPD	Biosynthesis of secondary metabolites	https://www.genome.jp/dbget-bin/www_bget?ko:K01490	https://www.kegg.jp/kegg-bin/show_pathway?ko01110	Metabolism	turquoise	0.797981586
TRINITY_DN20427_c0_g2	TRINITY_DN20427_c0_g2_i12	4044	K01490	ko01100	AMPD	Metabolic pathways	https://www.genome.jp/dbget-bin/www_bget?ko:K01490	https://www.kegg.jp/kegg-bin/show_pathway?ko01100	Metabolism	turquoise	0.797981586
TRINITY_DN20427_c0_g2	TRINITY_DN20427_c0_g2_i12	4044	K01490	ko01130	AMPD	Biosynthesis of antibiotics	https://www.genome.jp/dbget-bin/www_bget?ko:K01490	https://www.kegg.jp/kegg-bin/show_pathway?ko01130	Metabolism	turquoise	0.797981586
TRINITY_DN17440_c0_g1	TRINITY_DN17440_c0_g1_i7	4031	K12741	ko03040	HNRNPA1_3	Spliceosome	https://www.genome.jp/dbget-bin/www_bget?ko:K12741	https://www.kegg.jp/kegg-bin/show_pathway?ko03040	Genetic Information Processing	turquoise	-0.825106052
TRINITY_DN18505_c1_g1	TRINITY_DN18505_c1_g1_i16	4027	K06669	ko04113	SMC3, CSPG6	Meiosis - yeast	https://www.genome.jp/dbget-bin/www_bget?ko:K06669	https://www.kegg.jp/kegg-bin/show_pathway?ko04113	Cellular Processes	turquoise	0.166825616
TRINITY_DN18505_c1_g1	TRINITY_DN18505_c1_g1_i16	4027	K06669	ko04111	SMC3, CSPG6	Cell cycle - yeast	https://www.genome.jp/dbget-bin/www_bget?ko:K06669	https://www.kegg.jp/kegg-bin/show_pathway?ko04111	Cellular Processes	turquoise	0.166825616
TRINITY_DN18505_c1_g1	TRINITY_DN18505_c1_g1_i16	4027	K06669	ko04114	SMC3, CSPG6	Oocyte meiosis	https://www.genome.jp/dbget-bin/www_bget?ko:K06669	https://www.kegg.jp/kegg-bin/show_pathway?ko04114	Cellular Processes	turquoise	0.166825616
TRINITY_DN18505_c1_g1	TRINITY_DN18505_c1_g1_i16	4027	K06669	ko04110	SMC3, CSPG6	Cell cycle	https://www.genome.jp/dbget-bin/www_bget?ko:K06669	https://www.kegg.jp/kegg-bin/show_pathway?ko04110	Cellular Processes	turquoise	0.166825616
TRINITY_DN18100_c0_g1	TRINITY_DN18100_c0_g1_i1	4021	K20553	ko04016	XRN4	MAPK signaling pathway - plant	https://www.genome.jp/dbget-bin/www_bget?ko:K20553	https://www.kegg.jp/kegg-bin/show_pathway?ko04016	Environmental Information Processing	turquoise	-0.813764889
TRINITY_DN18766_c0_g2	TRINITY_DN18766_c0_g2_i5	4019	K15601	ko04714	KDM3	Thermogenesis	https://www.genome.jp/dbget-bin/www_bget?ko:K15601	https://www.kegg.jp/kegg-bin/show_pathway?ko04714	Organismal Systems	turquoise	0.682420892
TRINITY_DN19939_c2_g1	TRINITY_DN19939_c2_g1_i8	4008	K14297	ko05164	NUP98, ADAR2, NUP116	Influenza A	https://www.genome.jp/dbget-bin/www_bget?ko:K14297	https://www.kegg.jp/kegg-bin/show_pathway?ko05164	Human Diseases	turquoise	-0.560261331
TRINITY_DN19939_c2_g1	TRINITY_DN19939_c2_g1_i8	4008	K14297	ko03013	NUP98, ADAR2, NUP116	RNA transport	https://www.genome.jp/dbget-bin/www_bget?ko:K14297	https://www.kegg.jp/kegg-bin/show_pathway?ko03013	Genetic Information Processing	turquoise	-0.560261331
TRINITY_DN18766_c0_g2	TRINITY_DN18766_c0_g2_i14	4002	K15601	ko04714	KDM3	Thermogenesis	https://www.genome.jp/dbget-bin/www_bget?ko:K15601	https://www.kegg.jp/kegg-bin/show_pathway?ko04714	Organismal Systems	turquoise	0.682420892
TRINITY_DN19709_c0_g1	TRINITY_DN19709_c0_g1_i1	4000	K08955	ko04139	YME1	Mitophagy - yeast	https://www.genome.jp/dbget-bin/www_bget?ko:K08955	https://www.kegg.jp/kegg-bin/show_pathway?ko04139	Cellular Processes	turquoise	0.464367769
TRINITY_DN17783_c1_g1	TRINITY_DN17783_c1_g1_i1	3998	K14486	ko04075	K14486, ARF	Plant hormone signal transduction	https://www.genome.jp/dbget-bin/www_bget?ko:K14486	https://www.kegg.jp/kegg-bin/show_pathway?ko04075	Environmental Information Processing	turquoise	0.471168053
TRINITY_DN17783_c1_g1	TRINITY_DN17783_c1_g1_i2	3993	K14486	ko04075	K14486, ARF	Plant hormone signal transduction	https://www.genome.jp/dbget-bin/www_bget?ko:K14486	https://www.kegg.jp/kegg-bin/show_pathway?ko04075	Environmental Information Processing	turquoise	0.471168053
TRINITY_DN19524_c0_g1	TRINITY_DN19524_c0_g1_i5	3979	K14442	ko03018	DHX36, RHAU	RNA degradation	https://www.genome.jp/dbget-bin/www_bget?ko:K14442	https://www.kegg.jp/kegg-bin/show_pathway?ko03018	Genetic Information Processing	turquoise	0.317024604
TRINITY_DN16547_c0_g1	TRINITY_DN16547_c0_g1_i1	3968	K03515	ko03460	REV1	Fanconi anemia pathway	https://www.genome.jp/dbget-bin/www_bget?ko:K03515	https://www.kegg.jp/kegg-bin/show_pathway?ko03460	Genetic Information Processing	turquoise	-0.805830813
TRINITY_DN19670_c0_g1	TRINITY_DN19670_c0_g1_i6	3964	K11643	ko05165	CHD4, MI2B	Human papillomavirus infection	https://www.genome.jp/dbget-bin/www_bget?ko:K11643	https://www.kegg.jp/kegg-bin/show_pathway?ko05165	Human Diseases	turquoise	0.478936755
TRINITY_DN19670_c0_g1	TRINITY_DN19670_c0_g1_i6	3964	K11643	ko05203	CHD4, MI2B	Viral carcinogenesis	https://www.genome.jp/dbget-bin/www_bget?ko:K11643	https://www.kegg.jp/kegg-bin/show_pathway?ko05203	Human Diseases	turquoise	0.478936755
TRINITY_DN20044_c1_g2	TRINITY_DN20044_c1_g2_i18	3958	K06268	ko04924	PPP3R, CNB	Renin secretion	https://www.genome.jp/dbget-bin/www_bget?ko:K06268	https://www.kegg.jp/kegg-bin/show_pathway?ko04924	Organismal Systems	turquoise	-0.769831829
TRINITY_DN20044_c1_g2	TRINITY_DN20044_c1_g2_i18	3958	K06268	ko05170	PPP3R, CNB	Human immunodeficiency virus 1 infection	https://www.genome.jp/dbget-bin/www_bget?ko:K06268	https://www.kegg.jp/kegg-bin/show_pathway?ko05170	Metabolism	turquoise	-0.769831829
TRINITY_DN20044_c1_g2	TRINITY_DN20044_c1_g2_i18	3958	K06268	ko04360	PPP3R, CNB	Axon guidance	https://www.genome.jp/dbget-bin/www_bget?ko:K06268	https://www.kegg.jp/kegg-bin/show_pathway?ko04360	Organismal Systems	turquoise	-0.769831829
TRINITY_DN20044_c1_g2	TRINITY_DN20044_c1_g2_i18	3958	K06268	ko04922	PPP3R, CNB	Glucagon signaling pathway	https://www.genome.jp/dbget-bin/www_bget?ko:K06268	https://www.kegg.jp/kegg-bin/show_pathway?ko04922	Organismal Systems	turquoise	-0.769831829
TRINITY_DN20044_c1_g2	TRINITY_DN20044_c1_g2_i18	3958	K06268	ko04659	PPP3R, CNB	Th17 cell differentiation	https://www.genome.jp/dbget-bin/www_bget?ko:K06268	https://www.kegg.jp/kegg-bin/show_pathway?ko04659	Organismal Systems	turquoise	-0.769831829
TRINITY_DN20044_c1_g2	TRINITY_DN20044_c1_g2_i18	3958	K06268	ko04660	PPP3R, CNB	T cell receptor signaling pathway	https://www.genome.jp/dbget-bin/www_bget?ko:K06268	https://www.kegg.jp/kegg-bin/show_pathway?ko04660	Organismal Systems	turquoise	-0.769831829
TRINITY_DN20044_c1_g2	TRINITY_DN20044_c1_g2_i18	3958	K06268	ko05031	PPP3R, CNB	Amphetamine addiction	https://www.genome.jp/dbget-bin/www_bget?ko:K06268	https://www.kegg.jp/kegg-bin/show_pathway?ko05031	Human Diseases	turquoise	-0.769831829
TRINITY_DN20044_c1_g2	TRINITY_DN20044_c1_g2_i18	3958	K06268	ko04650	PPP3R, CNB	Natural killer cell mediated cytotoxicity	https://www.genome.jp/dbget-bin/www_bget?ko:K06268	https://www.kegg.jp/kegg-bin/show_pathway?ko04650	Organismal Systems	turquoise	-0.769831829
TRINITY_DN20044_c1_g2	TRINITY_DN20044_c1_g2_i18	3958	K06268	ko04380	PPP3R, CNB	Osteoclast differentiation	https://www.genome.jp/dbget-bin/www_bget?ko:K06268	https://www.kegg.jp/kegg-bin/show_pathway?ko04380	Organismal Systems	turquoise	-0.769831829
TRINITY_DN20044_c1_g2	TRINITY_DN20044_c1_g2_i18	3958	K06268	ko04022	PPP3R, CNB	cGMP-PKG signaling pathway	https://www.genome.jp/dbget-bin/www_bget?ko:K06268	https://www.kegg.jp/kegg-bin/show_pathway?ko04022	Environmental Information Processing	turquoise	-0.769831829
TRINITY_DN20044_c1_g2	TRINITY_DN20044_c1_g2_i18	3958	K06268	ko05010	PPP3R, CNB	Alzheimer disease	https://www.genome.jp/dbget-bin/www_bget?ko:K06268	https://www.kegg.jp/kegg-bin/show_pathway?ko05010	Human Diseases	turquoise	-0.769831829
TRINITY_DN20044_c1_g2	TRINITY_DN20044_c1_g2_i18	3958	K06268	ko04724	PPP3R, CNB	Glutamatergic synapse	https://www.genome.jp/dbget-bin/www_bget?ko:K06268	https://www.kegg.jp/kegg-bin/show_pathway?ko04724	Organismal Systems	turquoise	-0.769831829
TRINITY_DN20044_c1_g2	TRINITY_DN20044_c1_g2_i18	3958	K06268	ko04625	PPP3R, CNB	C-type lectin receptor signaling pathway	https://www.genome.jp/dbget-bin/www_bget?ko:K06268	https://www.kegg.jp/kegg-bin/show_pathway?ko04625	Organismal Systems	turquoise	-0.769831829
TRINITY_DN20044_c1_g2	TRINITY_DN20044_c1_g2_i18	3958	K06268	ko05167	PPP3R, CNB	Kaposi sarcoma-associated herpesvirus infection	https://www.genome.jp/dbget-bin/www_bget?ko:K06268	https://www.kegg.jp/kegg-bin/show_pathway?ko05167	Human Diseases	turquoise	-0.769831829
TRINITY_DN20044_c1_g2	TRINITY_DN20044_c1_g2_i18	3958	K06268	ko04010	PPP3R, CNB	MAPK signaling pathway	https://www.genome.jp/dbget-bin/www_bget?ko:K06268	https://www.kegg.jp/kegg-bin/show_pathway?ko04010	Environmental Information Processing	turquoise	-0.769831829
TRINITY_DN20044_c1_g2	TRINITY_DN20044_c1_g2_i18	3958	K06268	ko04114	PPP3R, CNB	Oocyte meiosis	https://www.genome.jp/dbget-bin/www_bget?ko:K06268	https://www.kegg.jp/kegg-bin/show_pathway?ko04114	Cellular Processes	turquoise	-0.769831829
TRINITY_DN20044_c1_g2	TRINITY_DN20044_c1_g2_i18	3958	K06268	ko04218	PPP3R, CNB	Cellular senescence	https://www.genome.jp/dbget-bin/www_bget?ko:K06268	https://www.kegg.jp/kegg-bin/show_pathway?ko04218	Cellular Processes	turquoise	-0.769831829
TRINITY_DN20044_c1_g2	TRINITY_DN20044_c1_g2_i18	3958	K06268	ko04020	PPP3R, CNB	Calcium signaling pathway	https://www.genome.jp/dbget-bin/www_bget?ko:K06268	https://www.kegg.jp/kegg-bin/show_pathway?ko04020	Environmental Information Processing	turquoise	-0.769831829
TRINITY_DN20044_c1_g2	TRINITY_DN20044_c1_g2_i18	3958	K06268	ko04370	PPP3R, CNB	VEGF signaling pathway	https://www.genome.jp/dbget-bin/www_bget?ko:K06268	https://www.kegg.jp/kegg-bin/show_pathway?ko04370	Environmental Information Processing	turquoise	-0.769831829
TRINITY_DN20044_c1_g2	TRINITY_DN20044_c1_g2_i18	3958	K06268	ko05152	PPP3R, CNB	Tuberculosis	https://www.genome.jp/dbget-bin/www_bget?ko:K06268	https://www.kegg.jp/kegg-bin/show_pathway?ko05152	Human Diseases	turquoise	-0.769831829
TRINITY_DN20044_c1_g2	TRINITY_DN20044_c1_g2_i18	3958	K06268	ko05166	PPP3R, CNB	Human T-cell leukemia virus 1 infection	https://www.genome.jp/dbget-bin/www_bget?ko:K06268	https://www.kegg.jp/kegg-bin/show_pathway?ko05166	Human Diseases	turquoise	-0.769831829
TRINITY_DN20044_c1_g2	TRINITY_DN20044_c1_g2_i18	3958	K06268	ko05163	PPP3R, CNB	Human cytomegalovirus infection	https://www.genome.jp/dbget-bin/www_bget?ko:K06268	https://www.kegg.jp/kegg-bin/show_pathway?ko05163	Human Diseases	turquoise	-0.769831829
TRINITY_DN20044_c1_g2	TRINITY_DN20044_c1_g2_i18	3958	K06268	ko04658	PPP3R, CNB	Th1 and Th2 cell differentiation	https://www.genome.jp/dbget-bin/www_bget?ko:K06268	https://www.kegg.jp/kegg-bin/show_pathway?ko04658	Organismal Systems	turquoise	-0.769831829
TRINITY_DN20044_c1_g2	TRINITY_DN20044_c1_g2_i18	3958	K06268	ko05014	PPP3R, CNB	Amyotrophic lateral sclerosis (ALS)	https://www.genome.jp/dbget-bin/www_bget?ko:K06268	https://www.kegg.jp/kegg-bin/show_pathway?ko05014	Human Diseases	turquoise	-0.769831829
TRINITY_DN20044_c1_g2	TRINITY_DN20044_c1_g2_i18	3958	K06268	ko04720	PPP3R, CNB	Long-term potentiation	https://www.genome.jp/dbget-bin/www_bget?ko:K06268	https://www.kegg.jp/kegg-bin/show_pathway?ko04720	Organismal Systems	turquoise	-0.769831829
TRINITY_DN20044_c1_g2	TRINITY_DN20044_c1_g2_i18	3958	K06268	ko04662	PPP3R, CNB	B cell receptor signaling pathway	https://www.genome.jp/dbget-bin/www_bget?ko:K06268	https://www.kegg.jp/kegg-bin/show_pathway?ko04662	Organismal Systems	turquoise	-0.769831829
TRINITY_DN20044_c1_g2	TRINITY_DN20044_c1_g2_i18	3958	K06268	ko04310	PPP3R, CNB	Wnt signaling pathway	https://www.genome.jp/dbget-bin/www_bget?ko:K06268	https://www.kegg.jp/kegg-bin/show_pathway?ko04310	Environmental Information Processing	turquoise	-0.769831829
TRINITY_DN20044_c1_g2	TRINITY_DN20044_c1_g2_i18	3958	K06268	ko04921	PPP3R, CNB	Oxytocin signaling pathway	https://www.genome.jp/dbget-bin/www_bget?ko:K06268	https://www.kegg.jp/kegg-bin/show_pathway?ko04921	Organismal Systems	turquoise	-0.769831829
TRINITY_DN20044_c1_g2	TRINITY_DN20044_c1_g2_i18	3958	K06268	ko05235	PPP3R, CNB	PD-L1 expression and PD-1 checkpoint pathway in cancer	https://www.genome.jp/dbget-bin/www_bget?ko:K06268	https://www.kegg.jp/kegg-bin/show_pathway?ko05235	Metabolism	turquoise	-0.769831829
TRINITY_DN16547_c0_g1	TRINITY_DN16547_c0_g1_i5	3952	K03515	ko03460	REV1	Fanconi anemia pathway	https://www.genome.jp/dbget-bin/www_bget?ko:K03515	https://www.kegg.jp/kegg-bin/show_pathway?ko03460	Genetic Information Processing	turquoise	-0.805830813
TRINITY_DN16427_c0_g1	TRINITY_DN16427_c0_g1_i1	3948	K05749	ko03013	CYFIP	RNA transport	https://www.genome.jp/dbget-bin/www_bget?ko:K05749	https://www.kegg.jp/kegg-bin/show_pathway?ko03013	Genetic Information Processing	turquoise	0.240753092
TRINITY_DN16427_c0_g1	TRINITY_DN16427_c0_g1_i1	3948	K05749	ko04810	CYFIP	Regulation of actin cytoskeleton	https://www.genome.jp/dbget-bin/www_bget?ko:K05749	https://www.kegg.jp/kegg-bin/show_pathway?ko04810	Cellular Processes	turquoise	0.240753092
TRINITY_DN18505_c1_g1	TRINITY_DN18505_c1_g1_i19	3943	K06669	ko04113	SMC3, CSPG6	Meiosis - yeast	https://www.genome.jp/dbget-bin/www_bget?ko:K06669	https://www.kegg.jp/kegg-bin/show_pathway?ko04113	Cellular Processes	turquoise	0.166825616
TRINITY_DN18505_c1_g1	TRINITY_DN18505_c1_g1_i19	3943	K06669	ko04111	SMC3, CSPG6	Cell cycle - yeast	https://www.genome.jp/dbget-bin/www_bget?ko:K06669	https://www.kegg.jp/kegg-bin/show_pathway?ko04111	Cellular Processes	turquoise	0.166825616
TRINITY_DN18505_c1_g1	TRINITY_DN18505_c1_g1_i19	3943	K06669	ko04114	SMC3, CSPG6	Oocyte meiosis	https://www.genome.jp/dbget-bin/www_bget?ko:K06669	https://www.kegg.jp/kegg-bin/show_pathway?ko04114	Cellular Processes	turquoise	0.166825616
TRINITY_DN18505_c1_g1	TRINITY_DN18505_c1_g1_i19	3943	K06669	ko04110	SMC3, CSPG6	Cell cycle	https://www.genome.jp/dbget-bin/www_bget?ko:K06669	https://www.kegg.jp/kegg-bin/show_pathway?ko04110	Cellular Processes	turquoise	0.166825616
TRINITY_DN17982_c0_g2	TRINITY_DN17982_c0_g2_i6	3942	K16055	ko01100	TPS	Metabolic pathways	https://www.genome.jp/dbget-bin/www_bget?ko:K16055	https://www.kegg.jp/kegg-bin/show_pathway?ko01100	Metabolism	turquoise	-0.752883393
TRINITY_DN17982_c0_g2	TRINITY_DN17982_c0_g2_i6	3942	K16055	ko00500	TPS	Starch and sucrose metabolism	https://www.genome.jp/dbget-bin/www_bget?ko:K16055	https://www.kegg.jp/kegg-bin/show_pathway?ko00500	Metabolism	turquoise	-0.752883393
TRINITY_DN20044_c1_g2	TRINITY_DN20044_c1_g2_i28	3941	K06268	ko04924	PPP3R, CNB	Renin secretion	https://www.genome.jp/dbget-bin/www_bget?ko:K06268	https://www.kegg.jp/kegg-bin/show_pathway?ko04924	Organismal Systems	turquoise	-0.769831829
TRINITY_DN20044_c1_g2	TRINITY_DN20044_c1_g2_i28	3941	K06268	ko05170	PPP3R, CNB	Human immunodeficiency virus 1 infection	https://www.genome.jp/dbget-bin/www_bget?ko:K06268	https://www.kegg.jp/kegg-bin/show_pathway?ko05170	Metabolism	turquoise	-0.769831829
TRINITY_DN20044_c1_g2	TRINITY_DN20044_c1_g2_i28	3941	K06268	ko04360	PPP3R, CNB	Axon guidance	https://www.genome.jp/dbget-bin/www_bget?ko:K06268	https://www.kegg.jp/kegg-bin/show_pathway?ko04360	Organismal Systems	turquoise	-0.769831829
TRINITY_DN20044_c1_g2	TRINITY_DN20044_c1_g2_i28	3941	K06268	ko04922	PPP3R, CNB	Glucagon signaling pathway	https://www.genome.jp/dbget-bin/www_bget?ko:K06268	https://www.kegg.jp/kegg-bin/show_pathway?ko04922	Organismal Systems	turquoise	-0.769831829
TRINITY_DN20044_c1_g2	TRINITY_DN20044_c1_g2_i28	3941	K06268	ko04659	PPP3R, CNB	Th17 cell differentiation	https://www.genome.jp/dbget-bin/www_bget?ko:K06268	https://www.kegg.jp/kegg-bin/show_pathway?ko04659	Organismal Systems	turquoise	-0.769831829
TRINITY_DN20044_c1_g2	TRINITY_DN20044_c1_g2_i28	3941	K06268	ko04660	PPP3R, CNB	T cell receptor signaling pathway	https://www.genome.jp/dbget-bin/www_bget?ko:K06268	https://www.kegg.jp/kegg-bin/show_pathway?ko04660	Organismal Systems	turquoise	-0.769831829
TRINITY_DN20044_c1_g2	TRINITY_DN20044_c1_g2_i28	3941	K06268	ko05031	PPP3R, CNB	Amphetamine addiction	https://www.genome.jp/dbget-bin/www_bget?ko:K06268	https://www.kegg.jp/kegg-bin/show_pathway?ko05031	Human Diseases	turquoise	-0.769831829
TRINITY_DN20044_c1_g2	TRINITY_DN20044_c1_g2_i28	3941	K06268	ko04650	PPP3R, CNB	Natural killer cell mediated cytotoxicity	https://www.genome.jp/dbget-bin/www_bget?ko:K06268	https://www.kegg.jp/kegg-bin/show_pathway?ko04650	Organismal Systems	turquoise	-0.769831829
TRINITY_DN20044_c1_g2	TRINITY_DN20044_c1_g2_i28	3941	K06268	ko04380	PPP3R, CNB	Osteoclast differentiation	https://www.genome.jp/dbget-bin/www_bget?ko:K06268	https://www.kegg.jp/kegg-bin/show_pathway?ko04380	Organismal Systems	turquoise	-0.769831829
TRINITY_DN20044_c1_g2	TRINITY_DN20044_c1_g2_i28	3941	K06268	ko04022	PPP3R, CNB	cGMP-PKG signaling pathway	https://www.genome.jp/dbget-bin/www_bget?ko:K06268	https://www.kegg.jp/kegg-bin/show_pathway?ko04022	Environmental Information Processing	turquoise	-0.769831829
TRINITY_DN20044_c1_g2	TRINITY_DN20044_c1_g2_i28	3941	K06268	ko05010	PPP3R, CNB	Alzheimer disease	https://www.genome.jp/dbget-bin/www_bget?ko:K06268	https://www.kegg.jp/kegg-bin/show_pathway?ko05010	Human Diseases	turquoise	-0.769831829
TRINITY_DN20044_c1_g2	TRINITY_DN20044_c1_g2_i28	3941	K06268	ko04724	PPP3R, CNB	Glutamatergic synapse	https://www.genome.jp/dbget-bin/www_bget?ko:K06268	https://www.kegg.jp/kegg-bin/show_pathway?ko04724	Organismal Systems	turquoise	-0.769831829
TRINITY_DN20044_c1_g2	TRINITY_DN20044_c1_g2_i28	3941	K06268	ko04625	PPP3R, CNB	C-type lectin receptor signaling pathway	https://www.genome.jp/dbget-bin/www_bget?ko:K06268	https://www.kegg.jp/kegg-bin/show_pathway?ko04625	Organismal Systems	turquoise	-0.769831829
TRINITY_DN20044_c1_g2	TRINITY_DN20044_c1_g2_i28	3941	K06268	ko05167	PPP3R, CNB	Kaposi sarcoma-associated herpesvirus infection	https://www.genome.jp/dbget-bin/www_bget?ko:K06268	https://www.kegg.jp/kegg-bin/show_pathway?ko05167	Human Diseases	turquoise	-0.769831829
TRINITY_DN20044_c1_g2	TRINITY_DN20044_c1_g2_i28	3941	K06268	ko04010	PPP3R, CNB	MAPK signaling pathway	https://www.genome.jp/dbget-bin/www_bget?ko:K06268	https://www.kegg.jp/kegg-bin/show_pathway?ko04010	Environmental Information Processing	turquoise	-0.769831829
TRINITY_DN20044_c1_g2	TRINITY_DN20044_c1_g2_i28	3941	K06268	ko04114	PPP3R, CNB	Oocyte meiosis	https://www.genome.jp/dbget-bin/www_bget?ko:K06268	https://www.kegg.jp/kegg-bin/show_pathway?ko04114	Cellular Processes	turquoise	-0.769831829
TRINITY_DN20044_c1_g2	TRINITY_DN20044_c1_g2_i28	3941	K06268	ko04218	PPP3R, CNB	Cellular senescence	https://www.genome.jp/dbget-bin/www_bget?ko:K06268	https://www.kegg.jp/kegg-bin/show_pathway?ko04218	Cellular Processes	turquoise	-0.769831829
TRINITY_DN20044_c1_g2	TRINITY_DN20044_c1_g2_i28	3941	K06268	ko04020	PPP3R, CNB	Calcium signaling pathway	https://www.genome.jp/dbget-bin/www_bget?ko:K06268	https://www.kegg.jp/kegg-bin/show_pathway?ko04020	Environmental Information Processing	turquoise	-0.769831829
TRINITY_DN20044_c1_g2	TRINITY_DN20044_c1_g2_i28	3941	K06268	ko04370	PPP3R, CNB	VEGF signaling pathway	https://www.genome.jp/dbget-bin/www_bget?ko:K06268	https://www.kegg.jp/kegg-bin/show_pathway?ko04370	Environmental Information Processing	turquoise	-0.769831829
TRINITY_DN20044_c1_g2	TRINITY_DN20044_c1_g2_i28	3941	K06268	ko05152	PPP3R, CNB	Tuberculosis	https://www.genome.jp/dbget-bin/www_bget?ko:K06268	https://www.kegg.jp/kegg-bin/show_pathway?ko05152	Human Diseases	turquoise	-0.769831829
TRINITY_DN20044_c1_g2	TRINITY_DN20044_c1_g2_i28	3941	K06268	ko05166	PPP3R, CNB	Human T-cell leukemia virus 1 infection	https://www.genome.jp/dbget-bin/www_bget?ko:K06268	https://www.kegg.jp/kegg-bin/show_pathway?ko05166	Human Diseases	turquoise	-0.769831829
TRINITY_DN20044_c1_g2	TRINITY_DN20044_c1_g2_i28	3941	K06268	ko05163	PPP3R, CNB	Human cytomegalovirus infection	https://www.genome.jp/dbget-bin/www_bget?ko:K06268	https://www.kegg.jp/kegg-bin/show_pathway?ko05163	Human Diseases	turquoise	-0.769831829
TRINITY_DN20044_c1_g2	TRINITY_DN20044_c1_g2_i28	3941	K06268	ko04658	PPP3R, CNB	Th1 and Th2 cell differentiation	https://www.genome.jp/dbget-bin/www_bget?ko:K06268	https://www.kegg.jp/kegg-bin/show_pathway?ko04658	Organismal Systems	turquoise	-0.769831829
TRINITY_DN20044_c1_g2	TRINITY_DN20044_c1_g2_i28	3941	K06268	ko05014	PPP3R, CNB	Amyotrophic lateral sclerosis (ALS)	https://www.genome.jp/dbget-bin/www_bget?ko:K06268	https://www.kegg.jp/kegg-bin/show_pathway?ko05014	Human Diseases	turquoise	-0.769831829
TRINITY_DN20044_c1_g2	TRINITY_DN20044_c1_g2_i28	3941	K06268	ko04720	PPP3R, CNB	Long-term potentiation	https://www.genome.jp/dbget-bin/www_bget?ko:K06268	https://www.kegg.jp/kegg-bin/show_pathway?ko04720	Organismal Systems	turquoise	-0.769831829
TRINITY_DN20044_c1_g2	TRINITY_DN20044_c1_g2_i28	3941	K06268	ko04662	PPP3R, CNB	B cell receptor signaling pathway	https://www.genome.jp/dbget-bin/www_bget?ko:K06268	https://www.kegg.jp/kegg-bin/show_pathway?ko04662	Organismal Systems	turquoise	-0.769831829
TRINITY_DN20044_c1_g2	TRINITY_DN20044_c1_g2_i28	3941	K06268	ko04310	PPP3R, CNB	Wnt signaling pathway	https://www.genome.jp/dbget-bin/www_bget?ko:K06268	https://www.kegg.jp/kegg-bin/show_pathway?ko04310	Environmental Information Processing	turquoise	-0.769831829
TRINITY_DN20044_c1_g2	TRINITY_DN20044_c1_g2_i28	3941	K06268	ko04921	PPP3R, CNB	Oxytocin signaling pathway	https://www.genome.jp/dbget-bin/www_bget?ko:K06268	https://www.kegg.jp/kegg-bin/show_pathway?ko04921	Organismal Systems	turquoise	-0.769831829
TRINITY_DN20044_c1_g2	TRINITY_DN20044_c1_g2_i28	3941	K06268	ko05235	PPP3R, CNB	PD-L1 expression and PD-1 checkpoint pathway in cancer	https://www.genome.jp/dbget-bin/www_bget?ko:K06268	https://www.kegg.jp/kegg-bin/show_pathway?ko05235	Metabolism	turquoise	-0.769831829
TRINITY_DN19466_c0_g1	TRINITY_DN19466_c0_g1_i3	3931	K11789	ko05170	VPRBP, DCAF1	Human immunodeficiency virus 1 infection	https://www.genome.jp/dbget-bin/www_bget?ko:K11789	https://www.kegg.jp/kegg-bin/show_pathway?ko05170	Metabolism	turquoise	-0.809818506
TRINITY_DN16547_c0_g1	TRINITY_DN16547_c0_g1_i3	3929	K03515	ko03460	REV1	Fanconi anemia pathway	https://www.genome.jp/dbget-bin/www_bget?ko:K03515	https://www.kegg.jp/kegg-bin/show_pathway?ko03460	Genetic Information Processing	turquoise	-0.805830813
TRINITY_DN19709_c0_g1	TRINITY_DN19709_c0_g1_i3	3926	K08955	ko04139	YME1	Mitophagy - yeast	https://www.genome.jp/dbget-bin/www_bget?ko:K08955	https://www.kegg.jp/kegg-bin/show_pathway?ko04139	Cellular Processes	turquoise	0.464367769
TRINITY_DN18880_c0_g1	TRINITY_DN18880_c0_g1_i6	3925	K01190	ko01100	lacZ	Metabolic pathways	https://www.genome.jp/dbget-bin/www_bget?ko:K01190	https://www.kegg.jp/kegg-bin/show_pathway?ko01100	Metabolism	turquoise	0.457432846
TRINITY_DN18880_c0_g1	TRINITY_DN18880_c0_g1_i6	3925	K01190	ko00511	lacZ	Other glycan degradation	https://www.genome.jp/dbget-bin/www_bget?ko:K01190	https://www.kegg.jp/kegg-bin/show_pathway?ko00511	Metabolism	turquoise	0.457432846
TRINITY_DN18880_c0_g1	TRINITY_DN18880_c0_g1_i6	3925	K01190	ko00052	lacZ	Galactose metabolism	https://www.genome.jp/dbget-bin/www_bget?ko:K01190	https://www.kegg.jp/kegg-bin/show_pathway?ko00052	Metabolism	turquoise	0.457432846
TRINITY_DN18880_c0_g1	TRINITY_DN18880_c0_g1_i6	3925	K01190	ko00600	lacZ	Sphingolipid metabolism	https://www.genome.jp/dbget-bin/www_bget?ko:K01190	https://www.kegg.jp/kegg-bin/show_pathway?ko00600	Metabolism	turquoise	0.457432846
TRINITY_DN19670_c0_g1	TRINITY_DN19670_c0_g1_i12	3917	K11643	ko05165	CHD4, MI2B	Human papillomavirus infection	https://www.genome.jp/dbget-bin/www_bget?ko:K11643	https://www.kegg.jp/kegg-bin/show_pathway?ko05165	Human Diseases	turquoise	0.478936755
TRINITY_DN19670_c0_g1	TRINITY_DN19670_c0_g1_i12	3917	K11643	ko05203	CHD4, MI2B	Viral carcinogenesis	https://www.genome.jp/dbget-bin/www_bget?ko:K11643	https://www.kegg.jp/kegg-bin/show_pathway?ko05203	Human Diseases	turquoise	0.478936755
TRINITY_DN18100_c0_g1	TRINITY_DN18100_c0_g1_i12	3916	K20553	ko04016	XRN4	MAPK signaling pathway - plant	https://www.genome.jp/dbget-bin/www_bget?ko:K20553	https://www.kegg.jp/kegg-bin/show_pathway?ko04016	Environmental Information Processing	turquoise	-0.813764889
TRINITY_DN17982_c0_g2	TRINITY_DN17982_c0_g2_i5	3909	K16055	ko01100	TPS	Metabolic pathways	https://www.genome.jp/dbget-bin/www_bget?ko:K16055	https://www.kegg.jp/kegg-bin/show_pathway?ko01100	Metabolism	turquoise	-0.752883393
TRINITY_DN17982_c0_g2	TRINITY_DN17982_c0_g2_i5	3909	K16055	ko00500	TPS	Starch and sucrose metabolism	https://www.genome.jp/dbget-bin/www_bget?ko:K16055	https://www.kegg.jp/kegg-bin/show_pathway?ko00500	Metabolism	turquoise	-0.752883393
TRINITY_DN18766_c0_g2	TRINITY_DN18766_c0_g2_i1	3902	K15601	ko04714	KDM3	Thermogenesis	https://www.genome.jp/dbget-bin/www_bget?ko:K15601	https://www.kegg.jp/kegg-bin/show_pathway?ko04714	Organismal Systems	turquoise	0.682420892
TRINITY_DN20044_c1_g2	TRINITY_DN20044_c1_g2_i14	3901	K06268	ko04924	PPP3R, CNB	Renin secretion	https://www.genome.jp/dbget-bin/www_bget?ko:K06268	https://www.kegg.jp/kegg-bin/show_pathway?ko04924	Organismal Systems	turquoise	-0.769831829
TRINITY_DN20044_c1_g2	TRINITY_DN20044_c1_g2_i14	3901	K06268	ko05170	PPP3R, CNB	Human immunodeficiency virus 1 infection	https://www.genome.jp/dbget-bin/www_bget?ko:K06268	https://www.kegg.jp/kegg-bin/show_pathway?ko05170	Metabolism	turquoise	-0.769831829
TRINITY_DN20044_c1_g2	TRINITY_DN20044_c1_g2_i14	3901	K06268	ko04360	PPP3R, CNB	Axon guidance	https://www.genome.jp/dbget-bin/www_bget?ko:K06268	https://www.kegg.jp/kegg-bin/show_pathway?ko04360	Organismal Systems	turquoise	-0.769831829
TRINITY_DN20044_c1_g2	TRINITY_DN20044_c1_g2_i14	3901	K06268	ko04922	PPP3R, CNB	Glucagon signaling pathway	https://www.genome.jp/dbget-bin/www_bget?ko:K06268	https://www.kegg.jp/kegg-bin/show_pathway?ko04922	Organismal Systems	turquoise	-0.769831829
TRINITY_DN20044_c1_g2	TRINITY_DN20044_c1_g2_i14	3901	K06268	ko04659	PPP3R, CNB	Th17 cell differentiation	https://www.genome.jp/dbget-bin/www_bget?ko:K06268	https://www.kegg.jp/kegg-bin/show_pathway?ko04659	Organismal Systems	turquoise	-0.769831829
TRINITY_DN20044_c1_g2	TRINITY_DN20044_c1_g2_i14	3901	K06268	ko04660	PPP3R, CNB	T cell receptor signaling pathway	https://www.genome.jp/dbget-bin/www_bget?ko:K06268	https://www.kegg.jp/kegg-bin/show_pathway?ko04660	Organismal Systems	turquoise	-0.769831829
TRINITY_DN20044_c1_g2	TRINITY_DN20044_c1_g2_i14	3901	K06268	ko05031	PPP3R, CNB	Amphetamine addiction	https://www.genome.jp/dbget-bin/www_bget?ko:K06268	https://www.kegg.jp/kegg-bin/show_pathway?ko05031	Human Diseases	turquoise	-0.769831829
TRINITY_DN20044_c1_g2	TRINITY_DN20044_c1_g2_i14	3901	K06268	ko04650	PPP3R, CNB	Natural killer cell mediated cytotoxicity	https://www.genome.jp/dbget-bin/www_bget?ko:K06268	https://www.kegg.jp/kegg-bin/show_pathway?ko04650	Organismal Systems	turquoise	-0.769831829
TRINITY_DN20044_c1_g2	TRINITY_DN20044_c1_g2_i14	3901	K06268	ko04380	PPP3R, CNB	Osteoclast differentiation	https://www.genome.jp/dbget-bin/www_bget?ko:K06268	https://www.kegg.jp/kegg-bin/show_pathway?ko04380	Organismal Systems	turquoise	-0.769831829
TRINITY_DN20044_c1_g2	TRINITY_DN20044_c1_g2_i14	3901	K06268	ko04022	PPP3R, CNB	cGMP-PKG signaling pathway	https://www.genome.jp/dbget-bin/www_bget?ko:K06268	https://www.kegg.jp/kegg-bin/show_pathway?ko04022	Environmental Information Processing	turquoise	-0.769831829
TRINITY_DN20044_c1_g2	TRINITY_DN20044_c1_g2_i14	3901	K06268	ko05010	PPP3R, CNB	Alzheimer disease	https://www.genome.jp/dbget-bin/www_bget?ko:K06268	https://www.kegg.jp/kegg-bin/show_pathway?ko05010	Human Diseases	turquoise	-0.769831829
TRINITY_DN20044_c1_g2	TRINITY_DN20044_c1_g2_i14	3901	K06268	ko04724	PPP3R, CNB	Glutamatergic synapse	https://www.genome.jp/dbget-bin/www_bget?ko:K06268	https://www.kegg.jp/kegg-bin/show_pathway?ko04724	Organismal Systems	turquoise	-0.769831829
TRINITY_DN20044_c1_g2	TRINITY_DN20044_c1_g2_i14	3901	K06268	ko04625	PPP3R, CNB	C-type lectin receptor signaling pathway	https://www.genome.jp/dbget-bin/www_bget?ko:K06268	https://www.kegg.jp/kegg-bin/show_pathway?ko04625	Organismal Systems	turquoise	-0.769831829
TRINITY_DN20044_c1_g2	TRINITY_DN20044_c1_g2_i14	3901	K06268	ko05167	PPP3R, CNB	Kaposi sarcoma-associated herpesvirus infection	https://www.genome.jp/dbget-bin/www_bget?ko:K06268	https://www.kegg.jp/kegg-bin/show_pathway?ko05167	Human Diseases	turquoise	-0.769831829
TRINITY_DN20044_c1_g2	TRINITY_DN20044_c1_g2_i14	3901	K06268	ko04010	PPP3R, CNB	MAPK signaling pathway	https://www.genome.jp/dbget-bin/www_bget?ko:K06268	https://www.kegg.jp/kegg-bin/show_pathway?ko04010	Environmental Information Processing	turquoise	-0.769831829
TRINITY_DN20044_c1_g2	TRINITY_DN20044_c1_g2_i14	3901	K06268	ko04114	PPP3R, CNB	Oocyte meiosis	https://www.genome.jp/dbget-bin/www_bget?ko:K06268	https://www.kegg.jp/kegg-bin/show_pathway?ko04114	Cellular Processes	turquoise	-0.769831829
TRINITY_DN20044_c1_g2	TRINITY_DN20044_c1_g2_i14	3901	K06268	ko04218	PPP3R, CNB	Cellular senescence	https://www.genome.jp/dbget-bin/www_bget?ko:K06268	https://www.kegg.jp/kegg-bin/show_pathway?ko04218	Cellular Processes	turquoise	-0.769831829
TRINITY_DN20044_c1_g2	TRINITY_DN20044_c1_g2_i14	3901	K06268	ko04020	PPP3R, CNB	Calcium signaling pathway	https://www.genome.jp/dbget-bin/www_bget?ko:K06268	https://www.kegg.jp/kegg-bin/show_pathway?ko04020	Environmental Information Processing	turquoise	-0.769831829
TRINITY_DN20044_c1_g2	TRINITY_DN20044_c1_g2_i14	3901	K06268	ko04370	PPP3R, CNB	VEGF signaling pathway	https://www.genome.jp/dbget-bin/www_bget?ko:K06268	https://www.kegg.jp/kegg-bin/show_pathway?ko04370	Environmental Information Processing	turquoise	-0.769831829
TRINITY_DN20044_c1_g2	TRINITY_DN20044_c1_g2_i14	3901	K06268	ko05152	PPP3R, CNB	Tuberculosis	https://www.genome.jp/dbget-bin/www_bget?ko:K06268	https://www.kegg.jp/kegg-bin/show_pathway?ko05152	Human Diseases	turquoise	-0.769831829
TRINITY_DN20044_c1_g2	TRINITY_DN20044_c1_g2_i14	3901	K06268	ko05166	PPP3R, CNB	Human T-cell leukemia virus 1 infection	https://www.genome.jp/dbget-bin/www_bget?ko:K06268	https://www.kegg.jp/kegg-bin/show_pathway?ko05166	Human Diseases	turquoise	-0.769831829
TRINITY_DN20044_c1_g2	TRINITY_DN20044_c1_g2_i14	3901	K06268	ko05163	PPP3R, CNB	Human cytomegalovirus infection	https://www.genome.jp/dbget-bin/www_bget?ko:K06268	https://www.kegg.jp/kegg-bin/show_pathway?ko05163	Human Diseases	turquoise	-0.769831829
TRINITY_DN20044_c1_g2	TRINITY_DN20044_c1_g2_i14	3901	K06268	ko04658	PPP3R, CNB	Th1 and Th2 cell differentiation	https://www.genome.jp/dbget-bin/www_bget?ko:K06268	https://www.kegg.jp/kegg-bin/show_pathway?ko04658	Organismal Systems	turquoise	-0.769831829
TRINITY_DN20044_c1_g2	TRINITY_DN20044_c1_g2_i14	3901	K06268	ko05014	PPP3R, CNB	Amyotrophic lateral sclerosis (ALS)	https://www.genome.jp/dbget-bin/www_bget?ko:K06268	https://www.kegg.jp/kegg-bin/show_pathway?ko05014	Human Diseases	turquoise	-0.769831829
TRINITY_DN20044_c1_g2	TRINITY_DN20044_c1_g2_i14	3901	K06268	ko04720	PPP3R, CNB	Long-term potentiation	https://www.genome.jp/dbget-bin/www_bget?ko:K06268	https://www.kegg.jp/kegg-bin/show_pathway?ko04720	Organismal Systems	turquoise	-0.769831829
TRINITY_DN20044_c1_g2	TRINITY_DN20044_c1_g2_i14	3901	K06268	ko04662	PPP3R, CNB	B cell receptor signaling pathway	https://www.genome.jp/dbget-bin/www_bget?ko:K06268	https://www.kegg.jp/kegg-bin/show_pathway?ko04662	Organismal Systems	turquoise	-0.769831829
TRINITY_DN20044_c1_g2	TRINITY_DN20044_c1_g2_i14	3901	K06268	ko04310	PPP3R, CNB	Wnt signaling pathway	https://www.genome.jp/dbget-bin/www_bget?ko:K06268	https://www.kegg.jp/kegg-bin/show_pathway?ko04310	Environmental Information Processing	turquoise	-0.769831829
TRINITY_DN20044_c1_g2	TRINITY_DN20044_c1_g2_i14	3901	K06268	ko04921	PPP3R, CNB	Oxytocin signaling pathway	https://www.genome.jp/dbget-bin/www_bget?ko:K06268	https://www.kegg.jp/kegg-bin/show_pathway?ko04921	Organismal Systems	turquoise	-0.769831829
TRINITY_DN20044_c1_g2	TRINITY_DN20044_c1_g2_i14	3901	K06268	ko05235	PPP3R, CNB	PD-L1 expression and PD-1 checkpoint pathway in cancer	https://www.genome.jp/dbget-bin/www_bget?ko:K06268	https://www.kegg.jp/kegg-bin/show_pathway?ko05235	Metabolism	turquoise	-0.769831829
TRINITY_DN19999_c3_g1	TRINITY_DN19999_c3_g1_i1	3897	K01739	ko01230	metB	Biosynthesis of amino acids	https://www.genome.jp/dbget-bin/www_bget?ko:K01739	https://www.kegg.jp/kegg-bin/show_pathway?ko01230	Metabolism	turquoise	-0.637895331
TRINITY_DN19999_c3_g1	TRINITY_DN19999_c3_g1_i1	3897	K01739	ko01100	metB	Metabolic pathways	https://www.genome.jp/dbget-bin/www_bget?ko:K01739	https://www.kegg.jp/kegg-bin/show_pathway?ko01100	Metabolism	turquoise	-0.637895331
TRINITY_DN19999_c3_g1	TRINITY_DN19999_c3_g1_i1	3897	K01739	ko00920	metB	Sulfur metabolism	https://www.genome.jp/dbget-bin/www_bget?ko:K01739	https://www.kegg.jp/kegg-bin/show_pathway?ko00920	Metabolism	turquoise	-0.637895331
TRINITY_DN19999_c3_g1	TRINITY_DN19999_c3_g1_i1	3897	K01739	ko01130	metB	Biosynthesis of antibiotics	https://www.genome.jp/dbget-bin/www_bget?ko:K01739	https://www.kegg.jp/kegg-bin/show_pathway?ko01130	Metabolism	turquoise	-0.637895331
TRINITY_DN19999_c3_g1	TRINITY_DN19999_c3_g1_i1	3897	K01739	ko01110	metB	Biosynthesis of secondary metabolites	https://www.genome.jp/dbget-bin/www_bget?ko:K01739	https://www.kegg.jp/kegg-bin/show_pathway?ko01110	Metabolism	turquoise	-0.637895331
TRINITY_DN19999_c3_g1	TRINITY_DN19999_c3_g1_i1	3897	K01739	ko00270	metB	Cysteine and methionine metabolism	https://www.genome.jp/dbget-bin/www_bget?ko:K01739	https://www.kegg.jp/kegg-bin/show_pathway?ko00270	Metabolism	turquoise	-0.637895331
TRINITY_DN19999_c3_g1	TRINITY_DN19999_c3_g1_i1	3897	K01739	ko00450	metB	Selenocompound metabolism	https://www.genome.jp/dbget-bin/www_bget?ko:K01739	https://www.kegg.jp/kegg-bin/show_pathway?ko00450	Metabolism	turquoise	-0.637895331
TRINITY_DN19466_c0_g1	TRINITY_DN19466_c0_g1_i4	3894	K11789	ko05170	VPRBP, DCAF1	Human immunodeficiency virus 1 infection	https://www.genome.jp/dbget-bin/www_bget?ko:K11789	https://www.kegg.jp/kegg-bin/show_pathway?ko05170	Metabolism	turquoise	-0.809818506
TRINITY_DN16507_c0_g1	TRINITY_DN16507_c0_g1_i2	3887	K01870	ko00970	IARS, ileS	Aminoacyl-tRNA biosynthesis	https://www.genome.jp/dbget-bin/www_bget?ko:K01870	https://www.kegg.jp/kegg-bin/show_pathway?ko00970	Genetic Information Processing	turquoise	0.026476092
TRINITY_DN20952_c1_g3	TRINITY_DN20952_c1_g3_i3	3884	K05391	ko04626	CNGC	Plant-pathogen interaction	https://www.genome.jp/dbget-bin/www_bget?ko:K05391	https://www.kegg.jp/kegg-bin/show_pathway?ko04626	Organismal Systems	turquoise	0.382030576
TRINITY_DN16427_c0_g1	TRINITY_DN16427_c0_g1_i5	3878	K05749	ko03013	CYFIP	RNA transport	https://www.genome.jp/dbget-bin/www_bget?ko:K05749	https://www.kegg.jp/kegg-bin/show_pathway?ko03013	Genetic Information Processing	turquoise	0.240753092
TRINITY_DN16427_c0_g1	TRINITY_DN16427_c0_g1_i5	3878	K05749	ko04810	CYFIP	Regulation of actin cytoskeleton	https://www.genome.jp/dbget-bin/www_bget?ko:K05749	https://www.kegg.jp/kegg-bin/show_pathway?ko04810	Cellular Processes	turquoise	0.240753092
TRINITY_DN17966_c0_g1	TRINITY_DN17966_c0_g1_i1	3878	K19476	ko04144	IST1	Endocytosis	https://www.genome.jp/dbget-bin/www_bget?ko:K19476	https://www.kegg.jp/kegg-bin/show_pathway?ko04144	Cellular Processes	turquoise	-0.690649488
TRINITY_DN19037_c3_g3	TRINITY_DN19037_c3_g3_i3	3877	K02154	ko04966	ATPeV0A, ATP6N	Collecting duct acid secretion	https://www.genome.jp/dbget-bin/www_bget?ko:K02154	https://www.kegg.jp/kegg-bin/show_pathway?ko04966	Organismal Systems	turquoise	-0.13898746
TRINITY_DN19037_c3_g3	TRINITY_DN19037_c3_g3_i3	3877	K02154	ko05152	ATPeV0A, ATP6N	Tuberculosis	https://www.genome.jp/dbget-bin/www_bget?ko:K02154	https://www.kegg.jp/kegg-bin/show_pathway?ko05152	Human Diseases	turquoise	-0.13898746
TRINITY_DN19037_c3_g3	TRINITY_DN19037_c3_g3_i3	3877	K02154	ko05323	ATPeV0A, ATP6N	Rheumatoid arthritis	https://www.genome.jp/dbget-bin/www_bget?ko:K02154	https://www.kegg.jp/kegg-bin/show_pathway?ko05323	Human Diseases	turquoise	-0.13898746
TRINITY_DN19037_c3_g3	TRINITY_DN19037_c3_g3_i3	3877	K02154	ko04145	ATPeV0A, ATP6N	Phagosome	https://www.genome.jp/dbget-bin/www_bget?ko:K02154	https://www.kegg.jp/kegg-bin/show_pathway?ko04145	Cellular Processes	turquoise	-0.13898746
TRINITY_DN19037_c3_g3	TRINITY_DN19037_c3_g3_i3	3877	K02154	ko00190	ATPeV0A, ATP6N	Oxidative phosphorylation	https://www.genome.jp/dbget-bin/www_bget?ko:K02154	https://www.kegg.jp/kegg-bin/show_pathway?ko00190	Metabolism	turquoise	-0.13898746
TRINITY_DN19037_c3_g3	TRINITY_DN19037_c3_g3_i3	3877	K02154	ko05120	ATPeV0A, ATP6N	Epithelial cell signaling in Helicobacter pylori infection	https://www.genome.jp/dbget-bin/www_bget?ko:K02154	https://www.kegg.jp/kegg-bin/show_pathway?ko05120	Human Diseases	turquoise	-0.13898746
TRINITY_DN19037_c3_g3	TRINITY_DN19037_c3_g3_i3	3877	K02154	ko05110	ATPeV0A, ATP6N	Vibrio cholerae infection	https://www.genome.jp/dbget-bin/www_bget?ko:K02154	https://www.kegg.jp/kegg-bin/show_pathway?ko05110	Human Diseases	turquoise	-0.13898746
TRINITY_DN19037_c3_g3	TRINITY_DN19037_c3_g3_i3	3877	K02154	ko05165	ATPeV0A, ATP6N	Human papillomavirus infection	https://www.genome.jp/dbget-bin/www_bget?ko:K02154	https://www.kegg.jp/kegg-bin/show_pathway?ko05165	Human Diseases	turquoise	-0.13898746
TRINITY_DN19037_c3_g3	TRINITY_DN19037_c3_g3_i3	3877	K02154	ko01100	ATPeV0A, ATP6N	Metabolic pathways	https://www.genome.jp/dbget-bin/www_bget?ko:K02154	https://www.kegg.jp/kegg-bin/show_pathway?ko01100	Metabolism	turquoise	-0.13898746
TRINITY_DN19037_c3_g3	TRINITY_DN19037_c3_g3_i3	3877	K02154	ko04142	ATPeV0A, ATP6N	Lysosome	https://www.genome.jp/dbget-bin/www_bget?ko:K02154	https://www.kegg.jp/kegg-bin/show_pathway?ko04142	Cellular Processes	turquoise	-0.13898746
TRINITY_DN19037_c3_g3	TRINITY_DN19037_c3_g3_i3	3877	K02154	ko04721	ATPeV0A, ATP6N	Synaptic vesicle cycle	https://www.genome.jp/dbget-bin/www_bget?ko:K02154	https://www.kegg.jp/kegg-bin/show_pathway?ko04721	Organismal Systems	turquoise	-0.13898746
TRINITY_DN20498_c2_g2	TRINITY_DN20498_c2_g2_i4	3875	K22913	ko00562	FIG4	Inositol phosphate metabolism	https://www.genome.jp/dbget-bin/www_bget?ko:K22913	https://www.kegg.jp/kegg-bin/show_pathway?ko00562	Metabolism	turquoise	-0.279033977
TRINITY_DN20498_c2_g2	TRINITY_DN20498_c2_g2_i4	3875	K22913	ko01100	FIG4	Metabolic pathways	https://www.genome.jp/dbget-bin/www_bget?ko:K22913	https://www.kegg.jp/kegg-bin/show_pathway?ko01100	Metabolism	turquoise	-0.279033977
TRINITY_DN19460_c5_g1	TRINITY_DN19460_c5_g1_i2	3873	K10610	ko04120	DDB1	Ubiquitin mediated proteolysis	https://www.genome.jp/dbget-bin/www_bget?ko:K10610	https://www.kegg.jp/kegg-bin/show_pathway?ko04120	Genetic Information Processing	turquoise	0.812321131
TRINITY_DN19460_c5_g1	TRINITY_DN19460_c5_g1_i2	3873	K10610	ko05170	DDB1	Human immunodeficiency virus 1 infection	https://www.genome.jp/dbget-bin/www_bget?ko:K10610	https://www.kegg.jp/kegg-bin/show_pathway?ko05170	Metabolism	turquoise	0.812321131
TRINITY_DN19460_c5_g1	TRINITY_DN19460_c5_g1_i2	3873	K10610	ko05203	DDB1	Viral carcinogenesis	https://www.genome.jp/dbget-bin/www_bget?ko:K10610	https://www.kegg.jp/kegg-bin/show_pathway?ko05203	Human Diseases	turquoise	0.812321131
TRINITY_DN19460_c5_g1	TRINITY_DN19460_c5_g1_i2	3873	K10610	ko05161	DDB1	Hepatitis B	https://www.genome.jp/dbget-bin/www_bget?ko:K10610	https://www.kegg.jp/kegg-bin/show_pathway?ko05161	Human Diseases	turquoise	0.812321131
TRINITY_DN19460_c5_g1	TRINITY_DN19460_c5_g1_i2	3873	K10610	ko03420	DDB1	Nucleotide excision repair	https://www.genome.jp/dbget-bin/www_bget?ko:K10610	https://www.kegg.jp/kegg-bin/show_pathway?ko03420	Genetic Information Processing	turquoise	0.812321131
TRINITY_DN20952_c1_g3	TRINITY_DN20952_c1_g3_i5	3872	K05391	ko04626	CNGC	Plant-pathogen interaction	https://www.genome.jp/dbget-bin/www_bget?ko:K05391	https://www.kegg.jp/kegg-bin/show_pathway?ko04626	Organismal Systems	turquoise	0.382030576
TRINITY_DN19524_c0_g1	TRINITY_DN19524_c0_g1_i11	3868	K14442	ko03018	DHX36, RHAU	RNA degradation	https://www.genome.jp/dbget-bin/www_bget?ko:K14442	https://www.kegg.jp/kegg-bin/show_pathway?ko03018	Genetic Information Processing	turquoise	0.317024604
TRINITY_DN19545_c5_g1	TRINITY_DN19545_c5_g1_i5	3866	K15188	ko05202	CCNT	Transcriptional misregulation in cancer	https://www.genome.jp/dbget-bin/www_bget?ko:K15188	https://www.kegg.jp/kegg-bin/show_pathway?ko05202	Human Diseases	turquoise	-0.402248834
TRINITY_DN18100_c0_g1	TRINITY_DN18100_c0_g1_i6	3861	K20553	ko04016	XRN4	MAPK signaling pathway - plant	https://www.genome.jp/dbget-bin/www_bget?ko:K20553	https://www.kegg.jp/kegg-bin/show_pathway?ko04016	Environmental Information Processing	turquoise	-0.813764889
TRINITY_DN19939_c2_g1	TRINITY_DN19939_c2_g1_i3	3858	K14297	ko05164	NUP98, ADAR2, NUP116	Influenza A	https://www.genome.jp/dbget-bin/www_bget?ko:K14297	https://www.kegg.jp/kegg-bin/show_pathway?ko05164	Human Diseases	turquoise	-0.560261331
TRINITY_DN19939_c2_g1	TRINITY_DN19939_c2_g1_i3	3858	K14297	ko03013	NUP98, ADAR2, NUP116	RNA transport	https://www.genome.jp/dbget-bin/www_bget?ko:K14297	https://www.kegg.jp/kegg-bin/show_pathway?ko03013	Genetic Information Processing	turquoise	-0.560261331
TRINITY_DN20029_c0_g1	TRINITY_DN20029_c0_g1_i9	3858	K12471	ko04144	EPN	Endocytosis	https://www.genome.jp/dbget-bin/www_bget?ko:K12471	https://www.kegg.jp/kegg-bin/show_pathway?ko04144	Cellular Processes	turquoise	-0.751178203
TRINITY_DN18491_c0_g1	TRINITY_DN18491_c0_g1_i4	3856	K14454	ko00710	GOT1	Carbon fixation in photosynthetic organisms	https://www.genome.jp/dbget-bin/www_bget?ko:K14454	https://www.kegg.jp/kegg-bin/show_pathway?ko00710	Metabolism	turquoise	0.27699215
TRINITY_DN18491_c0_g1	TRINITY_DN18491_c0_g1_i4	3856	K14454	ko01110	GOT1	Biosynthesis of secondary metabolites	https://www.genome.jp/dbget-bin/www_bget?ko:K14454	https://www.kegg.jp/kegg-bin/show_pathway?ko01110	Metabolism	turquoise	0.27699215
TRINITY_DN18491_c0_g1	TRINITY_DN18491_c0_g1_i4	3856	K14454	ko00400	GOT1	Phenylalanine, tyrosine and tryptophan biosynthesis	https://www.genome.jp/dbget-bin/www_bget?ko:K14454	https://www.kegg.jp/kegg-bin/show_pathway?ko00400	Metabolism	turquoise	0.27699215
TRINITY_DN18491_c0_g1	TRINITY_DN18491_c0_g1_i4	3856	K14454	ko00950	GOT1	Isoquinoline alkaloid biosynthesis	https://www.genome.jp/dbget-bin/www_bget?ko:K14454	https://www.kegg.jp/kegg-bin/show_pathway?ko00950	Metabolism	turquoise	0.27699215
TRINITY_DN18491_c0_g1	TRINITY_DN18491_c0_g1_i4	3856	K14454	ko00350	GOT1	Tyrosine metabolism	https://www.genome.jp/dbget-bin/www_bget?ko:K14454	https://www.kegg.jp/kegg-bin/show_pathway?ko00350	Metabolism	turquoise	0.27699215
TRINITY_DN18491_c0_g1	TRINITY_DN18491_c0_g1_i4	3856	K14454	ko01230	GOT1	Biosynthesis of amino acids	https://www.genome.jp/dbget-bin/www_bget?ko:K14454	https://www.kegg.jp/kegg-bin/show_pathway?ko01230	Metabolism	turquoise	0.27699215
TRINITY_DN18491_c0_g1	TRINITY_DN18491_c0_g1_i4	3856	K14454	ko01200	GOT1	Carbon metabolism	https://www.genome.jp/dbget-bin/www_bget?ko:K14454	https://www.kegg.jp/kegg-bin/show_pathway?ko01200	Metabolism	turquoise	0.27699215
TRINITY_DN18491_c0_g1	TRINITY_DN18491_c0_g1_i4	3856	K14454	ko00330	GOT1	Arginine and proline metabolism	https://www.genome.jp/dbget-bin/www_bget?ko:K14454	https://www.kegg.jp/kegg-bin/show_pathway?ko00330	Metabolism	turquoise	0.27699215
TRINITY_DN18491_c0_g1	TRINITY_DN18491_c0_g1_i4	3856	K14454	ko01100	GOT1	Metabolic pathways	https://www.genome.jp/dbget-bin/www_bget?ko:K14454	https://www.kegg.jp/kegg-bin/show_pathway?ko01100	Metabolism	turquoise	0.27699215
TRINITY_DN18491_c0_g1	TRINITY_DN18491_c0_g1_i4	3856	K14454	ko01210	GOT1	2-Oxocarboxylic acid metabolism	https://www.genome.jp/dbget-bin/www_bget?ko:K14454	https://www.kegg.jp/kegg-bin/show_pathway?ko01210	Metabolism	turquoise	0.27699215
TRINITY_DN18491_c0_g1	TRINITY_DN18491_c0_g1_i4	3856	K14454	ko01120	GOT1	Microbial metabolism in diverse environments	https://www.genome.jp/dbget-bin/www_bget?ko:K14454	https://www.kegg.jp/kegg-bin/show_pathway?ko01120	Metabolism	turquoise	0.27699215
TRINITY_DN18491_c0_g1	TRINITY_DN18491_c0_g1_i4	3856	K14454	ko01130	GOT1	Biosynthesis of antibiotics	https://www.genome.jp/dbget-bin/www_bget?ko:K14454	https://www.kegg.jp/kegg-bin/show_pathway?ko01130	Metabolism	turquoise	0.27699215
TRINITY_DN18491_c0_g1	TRINITY_DN18491_c0_g1_i4	3856	K14454	ko00250	GOT1	Alanine, aspartate and glutamate metabolism	https://www.genome.jp/dbget-bin/www_bget?ko:K14454	https://www.kegg.jp/kegg-bin/show_pathway?ko00250	Metabolism	turquoise	0.27699215
TRINITY_DN18491_c0_g1	TRINITY_DN18491_c0_g1_i4	3856	K14454	ko00220	GOT1	Arginine biosynthesis	https://www.genome.jp/dbget-bin/www_bget?ko:K14454	https://www.kegg.jp/kegg-bin/show_pathway?ko00220	Metabolism	turquoise	0.27699215
TRINITY_DN18491_c0_g1	TRINITY_DN18491_c0_g1_i4	3856	K14454	ko00960	GOT1	Tropane, piperidine and pyridine alkaloid biosynthesis	https://www.genome.jp/dbget-bin/www_bget?ko:K14454	https://www.kegg.jp/kegg-bin/show_pathway?ko00960	Metabolism	turquoise	0.27699215
TRINITY_DN18491_c0_g1	TRINITY_DN18491_c0_g1_i4	3856	K14454	ko00270	GOT1	Cysteine and methionine metabolism	https://www.genome.jp/dbget-bin/www_bget?ko:K14454	https://www.kegg.jp/kegg-bin/show_pathway?ko00270	Metabolism	turquoise	0.27699215
TRINITY_DN18491_c0_g1	TRINITY_DN18491_c0_g1_i4	3856	K14454	ko00360	GOT1	Phenylalanine metabolism	https://www.genome.jp/dbget-bin/www_bget?ko:K14454	https://www.kegg.jp/kegg-bin/show_pathway?ko00360	Metabolism	turquoise	0.27699215
TRINITY_DN20029_c0_g1	TRINITY_DN20029_c0_g1_i13	3854	K12471	ko04144	EPN	Endocytosis	https://www.genome.jp/dbget-bin/www_bget?ko:K12471	https://www.kegg.jp/kegg-bin/show_pathway?ko04144	Cellular Processes	turquoise	-0.751178203
TRINITY_DN16507_c0_g1	TRINITY_DN16507_c0_g1_i1	3853	K01870	ko00970	IARS, ileS	Aminoacyl-tRNA biosynthesis	https://www.genome.jp/dbget-bin/www_bget?ko:K01870	https://www.kegg.jp/kegg-bin/show_pathway?ko00970	Genetic Information Processing	turquoise	0.026476092
TRINITY_DN17982_c0_g2	TRINITY_DN17982_c0_g2_i2	3850	K16055	ko01100	TPS	Metabolic pathways	https://www.genome.jp/dbget-bin/www_bget?ko:K16055	https://www.kegg.jp/kegg-bin/show_pathway?ko01100	Metabolism	turquoise	-0.752883393
TRINITY_DN17982_c0_g2	TRINITY_DN17982_c0_g2_i2	3850	K16055	ko00500	TPS	Starch and sucrose metabolism	https://www.genome.jp/dbget-bin/www_bget?ko:K16055	https://www.kegg.jp/kegg-bin/show_pathway?ko00500	Metabolism	turquoise	-0.752883393
[truncated: 34,924 more rows]
