# Supplementary material for: Analysis of Non-Polar Low-Molecular Metabolites in Citron (Citrus medica L.) Peel Essential Oil at Different Developmental Stages and a Combined Study of Transcriptomics Revealed Genes Related to the Synthesis Regulation of the Monoterpenoid Compound Nerol
Source: Int J Mol Sci. 2025 Sep 17;26(18):9034. doi: 10.3390/ijms26189034 (PMC12470865; doi:10.3390/ijms26189034)
Supplement: Supplementary file 1 [file ijms-26-09034-s001.zip › Table S11.Correlation table of 10 significantly associated gene-metabolite pairs.csv]

GeneID	metabolite	corr	pvalue	fdr
TRINITY_DN24161_c0_g1	nerol	0.983333333	4.96E-05	0.049702381
TRINITY_DN13411_c0_g1	D-Limonene	0.98319208	1.99E-06	0.017981581
TRINITY_DN17086_c0_g1	trans-¦Á-Bergamotene	0.98319208	1.99E-06	0.017981581
TRINITY_DN18787_c2_g1	¦Á-Phellandrene	1	5.51E-06	0.049702381
TRINITY_DN18827_c0_g1	Geraniol	0.98319208	1.99E-06	0.017981581
TRINITY_DN19184_c5_g3	¦Ã-Terpinene	0.98319208	1.99E-06	0.017981581
TRINITY_DN20233_c0_g1	nerol	0.966240493	2.25E-05	0.033848636
TRINITY_DN20234_c5_g1	nerol	0.966240493	2.25E-05	0.033848636
TRINITY_DN24806_c0_g1	nerol	0.966240493	2.25E-05	0.033848636
TRINITY_DN19993_c3_g3	delta-Elemene	1	5.51E-06	0.049702381
TRINITY_DN19320_c0_g1	nerol	-0.970719794	1.37E-05	0.033848636
TRINITY_DN19318_c1_g4	nerol	-0.979088068	4.27E-06	0.019236847
TRINITY_DN20240_c1_g5	Isocitral	1	5.51E-06	0.049702381
TRINITY_DN19318_c1_g8	nerol	-0.979088068	4.27E-06	0.019236847
TRINITY_DN20801_c1_g1	1Z-4E-germacrene.B	0.979088068	4.27E-06	0.038473695
TRINITY_DN11666_c0_g1	nerol	-0.983333333	4.96E-05	0.049702381
TRINITY_DN20691_c0_g1	nerol	-0.983333333	4.96E-05	0.049702381
TRINITY_DN8448_c0_g1	Terpinolene	1	5.51E-06	0.049702381
