# Supplementary material for: Analysis of Non-Polar Low-Molecular Metabolites in Citron (Citrus medica L.) Peel Essential Oil at Different Developmental Stages and a Combined Study of Transcriptomics Revealed Genes Related to the Synthesis Regulation of the Monoterpenoid Compound Nerol
Source: Int J Mol Sci. 2025 Sep 17;26(18):9034. doi: 10.3390/ijms26189034 (PMC12470865; doi:10.3390/ijms26189034)
Supplement: Supplementary file 1 [file ijms-26-09034-s001.zip › Table S12. Expression profiles and sequence information of seven significantly correlated genes.csv]

GeneID	QF_1	QF_2	QF_3	QH_1	QH_2	QH_3	YF_1	YF_2	YF_3	sig	Sequence
TRINITY_DN11666_c0_g1	5.773126222	5.39340252	5.203990402	1.357159845	2.064845422	1.427178526	10.33739269	10.92735447	14.39397885	CmFAR1-tf,	AGCCTAACATTACCAGAAATGATTACAAAGTCATTTGTTACACAAGATCCTGTCCAGCTGAAGCAGCTGCCTACATGGCACCAACTGCCTTTTGTTACAACACTTCAGAATATGGCCAGGGAGGAACATTCTAATGGTAAAAGAAAATAAATGGGTGCTTATGCAACAATTGCCAAAGCAAATCTTCAAAGCTGCCTACCATATTGTACATTTTTATATCAGATCATATAGAGTAACCTACTAACACCTAAATCTCTACTAGAAACAACTTCGTAAAAAATATATATATATAGACCTGAAATGGTACAAGGGAAAAAAAAATGTACTACCAACTTTAAGTGGCGCTGGAGTAGCCACTTCAGGAGTTCATGGCTATCTGTTGCGTGAAAGCTCCTTCTC…
TRINITY_DN20691_c0_g1	14.47565879	16.61298802	14.44182741	0	0.06872013	0	93.18173206	96.89979522	67.34140546	TPS;ispS;K12742;ko00900;	GTGCGTGTCAAAAATTACTTGAAACTAACTTAAAATGAAAATTACTTAAAATTAATTTAAAATAATAGTATTGAGTGAATTTAGTACCTAACACAAAATTAGTAGATTAATAATTTGAAACATGAAAAAGTTTAACCAAAATCAAGAATTAATTTAACTAAAAAAGCTTATTTTTGTATTTAACCCAAATAAATGAAATCTTACCAAGTTAATTGGAATATTGAACGTAAAAATTAGTAGAATAATAATTAAAACAGATAAACTCACAAGGAAGAAAGTATAACAAAAATTAGGGACTTATTTAACCAAAAATAAAATTACAAGAAATAAATTTGGTGCTTAACCCAAATAATTAAAATATGTCCAAGTTAAT
TRINITY_DN19318_c1_g4	27.73111526	28.37325546	27.29507254	2.770554502	3.12280372	2.871578784	17.08612838	24.51774435	29.38740466	unknown	TCCAGTAAAAAAACCAAAAAAGAATTGAAATTAGATGAGGAACAGAGAAAGCAGGAGAGACCGAGAGAAAAGAAGAAATATTTGTAATTAATTTCATTAGTTCCTCACTGACGTGTTTCCTTATACATATAGCTTTTACCCCTCAACAATACATGCATAACTAACCAACAATGTAATGATTGGCAAAAATAAACAGAACAAAATAACGGAATCACAACTGTGATCCTCTATGATCTTCGCCCCCTCTTTTAGTCCATTCTCGAATATTCTTCAAGTAATGTAATCTTTGAGGTATGTTGGTGCCCCGCGAATACGAGTTGGACCTTTTATGGGCTCCTCGACAAGCTGGCTTATCATTAATCTTGATAAACTTAACGGGCCAAGTTGTATCACATGAGC…
TRINITY_DN24806_c0_g1	0	0	0	6.048499416	2.690795513	4.491483681	1.210222499	0.958399768	0.123197092	unknown	CTGGTTCTTGTTTTGGCTTTTGTATTATTATCATCGAGTTTTTTTGTTTTTGAGTGCAAGCTGCCAGGTCTGGTTGGTTGGATTTAATCTTTTCATTTACGTGTATATTTACTGTGACATAGCCCACGTTTAGCTCAACATAGCTCTTAGCTTTGGCGTGGTCTCTGCTAAAAGAGAAGAAAGAGACACAGAGAAAGTTGAAGTTTGAATTGATAATTGATT
TRINITY_DN20234_c5_g1	40.47679024	40.44354425	40.15852823	51.27661307	49.22849616	51.94857049	23.39515312	27.60534186	33.4010021	unknown	ATGCTATCATTTGATTAATTAGTTAGAGAGTGTCTCTCACATAAACAGTCTTAACTCTACACATTGCCGCAGATGAACGAACTATAGAAACCAAAACTTTTTTGGATTTTCTGATTACAGCTACAGATAAAATGAGGAAAAAGAAAAAATAATATATGTACACTAGTATTAATTCTGAGTTCTACTTTTAATTTTAATTCGGAATTTAGGGGCAGTAGTGCCTTCTGATGGCTCAGGCTTGGCTGCTACCTTCGAGATCGTTACTTTTGATCCACTGGGTTCAAATGGTTTTAATTGTGCGGTTGCATTCTTAATGTTGGATTCCTCTTTCTTGGCAACCAACTCTACTGAAGGCGCCTTTGCCTCATCACCCAGCAGCTTCGCCAACTCTTTCTCCTT…
TRINITY_DN24161_c0_g1	0	0	0	4.069346755	4.259820119	3.645323463	0.214086022	0	0	CmC2H2-tf	TTGCTCTATCTTTCCTGTGAATATTCATGTGACCCCCCAAGGCCTGTGCTGTTGTGAACCCTCTCTTGCAAAACACACACTCGTAGGATCTGCCGGTGCCCGTGTCAGTCTCTTCTTCGCTAGAGCTTTTCGAATAATCTTCATTAGGGTTGGATTCCATTTTGACAGAGATAAATGGACTAGAGAGAGAGATTAGGGTTTTAATATAAAGAAAAGGAGGAGATGTAGAGACAAAATGGGGACATAGGCATTGTCTTTGGGGCTATGTGATGAGATGATCTATGAACAAGTTCTGAAAGAGAAAAGTCTTAGATTTTTGTGAATAAGCTCTC
TRINITY_DN20233_c0_g1	22.23828051	23.30644581	22.92739172	5.126846703	9.312137253	5.530723986	5.50553936	7.174952687	9.670079927	unknown	CAGATCAACCAGCATGAGTTCATTGAGCCTACTTATAATCAAAGCTCCTCTCATTCTTCTCACTGTTCATATTGATTCCGACACATCCTTTGTTTCCTCCGATAGCCACCATCATGACATTAACTGTTGATAAAAGGATGATTGATCTGACTGGTCTCTAAGTCCAGCTGATAGTGTCATTTGCATCATTATTTCAGCTGATTGAATTAATGCAAACCCGGTCTTGGAGTTATAGTTCTTGATGTTGGTGGCCGTTCGACTATACAGCATCCAACTACCAAGTTTTGGGTCGTGAAGAATGAAGGATCTTGAAGTTTGTCAAGTTTGCCAAGCATCTTGATATGCTTCTCTACATCTCTGGCAAATATTGGTGTTCTCAAACTAATAGTTACAGGTTTG…
