# Supplementary material for: Analysis of Non-Polar Low-Molecular Metabolites in Citron (Citrus medica L.) Peel Essential Oil at Different Developmental Stages and a Combined Study of Transcriptomics Revealed Genes Related to the Synthesis Regulation of the Monoterpenoid Compound Nerol
Source: Int J Mol Sci. 2025 Sep 17;26(18):9034. doi: 10.3390/ijms26189034 (PMC12470865; doi:10.3390/ijms26189034)
Supplement: Supplementary file 1 [file ijms-26-09034-s001.zip › Table S2-Compound categories Statistics Table.csv]

anno : Content (%) represents the average value.
Category	QF_Count	QHF_Count	YF_Count	QF_content(%)	QHF_content(%)	YF_content(%)
alcohols	0	1	3	0	0.986733333	0.432933333
Alkene	0	0	1	0	0	0.1221
aldehydes	1	1	11	0.106233333	0.174067	1.879
ketones	1	1	6	0.1293	0.113	0.7844
cycloalkanes	0	0	1	0	0	0.0831
alkanes	0	0	1	0	0	0.2119
aromatic hydrocarbons	0	0	2	0	0	0.5208
fatty acids	1	1	6	0.1813	0.3296	2.7561
esters	3	2	12	1.603133333	0.798	2.6342
Monoterpenes	14	15	15	67.2294	57.9809	55.8817
Sesquiterpenes	7	10	12	4.7296	3.6146	3.3076
oxygenated monoterpenes	10	13	15	23.48913333	32.3851	27.6023
oxygenated sesquiterpenes	1	3	5	0.1558	0.4971	0.928
Total	38	47	90	97.6239	96.87910033	97.14413333
