# Supplementary material for: Analysis of Non-Polar Low-Molecular Metabolites in Citron (Citrus medica L.) Peel Essential Oil at Different Developmental Stages and a Combined Study of Transcriptomics Revealed Genes Related to the Synthesis Regulation of the Monoterpenoid Compound Nerol
Source: Int J Mol Sci. 2025 Sep 17;26(18):9034. doi: 10.3390/ijms26189034 (PMC12470865; doi:10.3390/ijms26189034)
Supplement: Supplementary file 1 [file ijms-26-09034-s001.zip › Table S3.QHF vs YF Differential metabolite expression fold change 1og2FC table.csv]

	logFC	AveExpr	t	P.Value	adj.P.Val	B	sig	neg_log10_adjP
nerol	-2.057142368	14.75611179	-21.21529269	2.65E-73	2.41E-71	216.7735759	Downregulated	70.61802941
Geraniol	-1.485649221	15.10161328	-15.1414253	1.70E-43	5.15E-42	106.4814218	Downregulated	41.28820922
Phytol	-1.401506135	12.7640103	-15.53433064	2.47E-45	1.12E-43	112.4369717	Downregulated	42.94885751
Caryophyllene	-1.310700665	13.24474424	-13.57409235	2.26E-36	5.15E-35	83.98835866	Downregulated	34.28828194
(1Z,4E)-germacrene B	-1.101475898	13.14603921	-11.450648	2.34E-27	3.65E-26	57.44241016	Downregulated	25.43791367
trans-¦Á-Bergamotene	-1.06261295	13.56582372	-11.44756553	2.41E-27	3.65E-26	57.37602467	Downregulated	25.43791367
delta-Elemene	-1.038488803	12.86134937	-11.2633303	1.32E-26	1.34E-25	55.27994544	Downregulated	24.87342097
Isocitral	-1.035907523	12.84824437	-11.12348484	4.78E-26	4.35E-25	53.72488323	Downregulated	24.36191393
¦Ã-Terpinene	-1.034504249	17.32542787	-10.76937779	1.18E-24	8.93E-24	49.87980111	Downregulated	23.04938536
¦Á-Ocimene	-1.033310983	15.0922236	-10.50853605	1.20E-23	7.25E-23	47.12819357	Downregulated	22.13941371
Germacrene D	-1.030821119	12.70309887	-11.39883619	3.78E-27	4.92E-26	56.79687358	Downregulated	25.30827599
(+)-3-Carene	-1.029713416	16.54915565	-10.60403043	5.14E-24	3.34E-23	48.1241362	Downregulated	22.47623583
Isoneral	-1.011229037	12.70525658	-10.91953134	3.05E-25	2.52E-24	51.4741263	Downregulated	23.5982948
¦Á-Phellandrene	-0.982900431	14.62407902	-10.1528855	2.66E-22	1.51E-21	43.44396954	Not significant	20.82049761
¦Á-Terpineol	-0.974773821	15.1098147	-9.911830722	2.09E-21	9.23E-21	41.04219002	Not significant	20.03458626
Terpinolene	-0.970600137	15.8509959	-9.921292434	1.93E-21	9.23E-21	41.13121453	Not significant	20.03458626
(Z)-¦Â-Ocimene	-0.962078162	14.55981751	-9.910547788	2.11E-21	9.23E-21	41.01782977	Not significant	20.03458626
Linalool	-0.948935569	14.40322361	-9.788057615	5.94E-21	2.46E-20	39.81142178	Not significant	19.60928796
¦Á-Terpinene	-0.935618901	13.95745903	-9.909494227	2.13E-21	9.23E-21	40.98233519	Not significant	20.03458626
D-Limonene	-0.92387174	16.68040318	-9.534593519	4.92E-20	1.95E-19	37.36461834	Not significant	18.71087856
Neral	-0.898604997	16.08084844	-9.229570797	5.94E-19	1.93E-18	34.5101285	Not significant	17.71418951
¦Â-Bisabolene	-0.894771915	14.1040895	-9.416890355	1.30E-19	4.53E-19	36.23257701	Not significant	18.343634
Isoterpinolene	-0.880603884	12.94666621	-9.462642542	8.90E-20	3.25E-19	36.64503133	Not significant	18.48800598
n-Hexadecanoic acid	0.873965644	13.46683476	9.138980186	1.23E-18	3.87E-18	33.66254784	Not significant	17.41283111
Citral	-0.841585274	16.38972466	-8.677519131	4.66E-17	1.12E-16	29.56877398	Not significant	15.95246274
Citronellyl acetate	-0.821212246	12.41154219	-11.35190306	5.84E-27	6.65E-26	56.06083257	Not significant	25.17740643
cis-¦Á-Bisabolene	-0.818779329	12.55982177	-10.61905464	4.50E-24	3.15E-23	48.07408943	Not significant	22.50195182
¦Â-Myrcene	-0.815846398	14.84506644	-8.333267608	6.40E-16	1.32E-15	26.65248532	Not significant	14.87826561
Citronellal	-0.767519658	13.29590456	-8.246188183	1.23E-15	2.37E-15	25.88422807	Not significant	14.62452761
Sabinene hydrate	-0.759749314	12.55462401	-8.555787562	1.19E-16	2.64E-16	28.43881428	Not significant	15.57920933
Isospathulenol	-0.740286175	12.53847422	-8.658497842	5.40E-17	1.26E-16	29.28657214	Not significant	15.8999863
Octadecanal	-0.725294657	12.35766605	-9.92424823	1.88E-21	9.23E-21	40.89151533	Not significant	20.03458626
(E)-¦Â-Farnesene	-0.716784332	12.44653954	-9.462191367	8.93E-20	3.25E-19	36.44921131	Not significant	18.48800598
2-Cyclohexen-1-ol, 1-methyl-4-(1-methylethyl)-, cis-	-0.697093599	12.53458292	-8.237306935	1.31E-15	2.48E-15	25.72149301	Not significant	14.60499577
5-Hepten-2-one, 6-methyl-	-0.695819807	12.64207112	-8.136717662	2.76E-15	5.02E-15	24.90851283	Not significant	14.29957351
Octadecanoic acid, ethyl ester	-0.682093122	12.37020237	-9.251482807	4.98E-19	1.68E-18	34.45318548	Not significant	17.77530619
Caryophyllene oxide	-0.671889439	12.37329914	-9.09213515	1.79E-18	5.44E-18	32.99472353	Not significant	17.26471146
Undecanal	-0.670661907	12.37358658	-9.073611446	2.08E-18	6.10E-18	32.82677445	Not significant	17.21472459
Tetradecanal	-0.668626806	12.37412907	-9.042492463	2.66E-18	7.57E-18	32.54544005	Not significant	17.12082492
Naphthalene, 1-methoxy-	-0.664070217	12.37541271	-8.97251034	4.64E-18	1.28E-17	31.91633362	Not significant	16.89298413
Dodecanoic acid, ethyl ester	-0.662194077	12.37580895	-8.94475322	5.78E-18	1.55E-17	31.6680708	Not significant	16.81065314
Allohimachalol	-0.661863646	12.66585398	-6.573896533	1.15E-10	1.66E-10	13.57906954	Not significant	9.780712866
Hexadecanoic acid, methyl ester	-0.657628262	12.37708598	-8.875505148	9.97E-18	2.59E-17	31.05223854	Not significant	16.58642872
Terpinen-4-ol	-0.654090637	14.5167844	-6.696349196	5.32E-11	7.81E-11	14.3618697	Not significant	10.10738231
Eicosanal-	-0.649284676	12.37986042	-8.746972704	2.72E-17	6.88E-17	29.92211362	Not significant	16.16265205
2,3-Pinanediol	-0.64712699	12.38031186	-8.715363209	3.48E-17	8.55E-17	29.64656786	Not significant	16.06803504
Geranyl linalool	-0.641556626	12.38185984	-8.631569119	6.64E-17	1.51E-16	28.92118456	Not significant	15.8208949
2-Cyclohexen-1-ol, 1-methyl-4-(1-methylethyl)-, trans-	-0.637189127	12.50229294	-7.856696897	2.11E-14	3.55E-14	22.6205105	Not significant	13.44931284
Neryl hexanoate	-0.635753812	12.38351402	-8.544207722	1.30E-16	2.81E-16	28.17241978	Not significant	15.55124979
2-Decenal, (E)-	-0.631988282	12.38491107	-8.486404447	2.01E-16	4.26E-16	27.6813114	Not significant	15.37023802
9,12-Octadecadienoic acid (Z,Z)-	-0.616673087	12.38935656	-8.258740381	1.12E-15	2.21E-15	25.77886723	Not significant	14.65575492
¦Â-Elemene	-0.616527222	12.38896838	-8.25936064	1.11E-15	2.21E-15	25.78368818	Not significant	14.65575492
1,4,7,-Cycloundecatriene, 1,5,9,9-tetramethyl-, Z,Z,Z-	-0.61283689	12.49575676	-7.628048704	1.07E-13	1.73E-13	20.84244274	Not significant	12.76119206
2-Undecanone	-0.609968062	12.39112231	-8.156135567	2.39E-15	4.44E-15	24.9387557	Not significant	14.3529479
Cyclohexadecane	-0.606114764	12.39219657	-8.096926042	3.69E-15	6.59E-15	24.45878817	Not significant	14.18116794
trans-Geranic acid methyl ester	-0.603033962	12.39372744	-8.044948461	5.40E-15	9.45E-15	24.04082446	Not significant	14.02441145
(E)-3(10)-Caren-4-ol	-0.598652564	12.39441849	-7.981675735	8.56E-15	1.47E-14	23.53468739	Not significant	13.83268874
Palmitoleic acid	-0.589856143	12.39689913	-7.847484206	2.25E-14	3.73E-14	22.47533214	Not significant	13.42861047
sabinene	-0.575363277	13.19416076	-6.177341522	1.27E-09	1.76E-09	10.97878226	Not significant	8.755078583
Benzoic acid, ethyl ester	-0.571953014	12.4026401	-7.556691067	1.76E-13	2.80E-13	20.24367153	Not significant	12.55249689
2-Tridecanone	-0.561601958	12.40574801	-7.393514572	5.41E-13	8.49E-13	19.0281068	Not significant	12.07120976
Pentadecanal-	-0.550037896	12.40998066	-7.207477881	1.91E-12	2.94E-12	17.67531395	Not significant	11.53155196
Farnesylacetone	-0.544417096	12.41188191	-7.118859345	3.44E-12	5.22E-12	17.04295446	Not significant	11.28212823
¦Á-pinene	-0.537026369	14.2677328	-5.609006942	3.24E-08	4.33E-08	7.659317314	Not significant	7.36334138
Oxiranecarboxaldehyde, 3-methyl-3-(4-methyl-3-pentenyl)-	-0.535030556	12.41477654	-6.974140854	8.93E-12	1.33E-11	16.02688578	Not significant	10.87550261
¦Á-Thujene	-0.518527809	13.62082993	-5.570145787	4.00E-08	5.20E-08	7.415076023	Not significant	7.284011789
¦Â-pinene	-0.516435704	14.92408896	-5.264952635	2.02E-07	2.59E-07	5.814049907	Not significant	6.586977416
9-Tricosene, (Z)-	-0.508397375	12.42338233	-6.564328438	1.22E-10	1.73E-10	13.26375823	Not significant	9.761694694
Ethanone, 1-(1,4-dimethyl-3-cyclohexen-1-yl)-	-0.507722333	12.42366597	-6.553834289	1.30E-10	1.82E-10	13.19523429	Not significant	9.740103009
Decanal	-0.481302255	12.43259539	-6.139964783	1.59E-09	2.16E-09	10.58163753	Not significant	8.665791315
¦Á-Bisabolol	-0.479593006	12.8551051	-4.862419655	1.52E-06	1.84E-06	3.783241707	Not significant	5.734606652
Geranyl acetate	-0.46151528	13.44590795	-4.959919742	9.43E-07	1.18E-06	4.204777085	Not significant	5.929685982
Hexadecanal	-0.447823204	12.44451873	-5.579468331	3.80E-08	5.01E-08	7.322574932	Not significant	7.299764824
Neryl acetate	-0.429159951	13.40687751	-4.610580715	5.01E-06	5.99E-06	2.535003591	Not significant	5.222295945
cis-¦Á-Bergamotene	-0.419049684	12.45778478	-5.097740446	4.75E-07	6.00E-07	4.776033692	Not significant	6.221951257
Ethyl Oleate	-0.406366327	12.46309855	-4.897360205	1.28E-06	1.58E-06	3.784546848	Not significant	5.802493769
(-)-cis-beta-Elemene	-0.388282632	12.6074998	-4.486359914	8.84E-06	1.03E-05	1.899065732	Not significant	4.986662298
Linoleic acid ethyl ester	-0.380954049	12.47468084	-4.509013159	7.98E-06	9.43E-06	1.977183687	Not significant	5.025659912
Tetradecanoic acid	-0.376181611	12.47684732	-4.440346948	1.09E-05	1.25E-05	1.672855893	Not significant	4.902187739
Heneicosane	-0.348566005	12.48817973	-4.054128221	5.76E-05	6.56E-05	0.048311692	Not significant	4.183322295
trans-¦Â-Ionone	-0.348254364	12.4881452	-4.050698826	5.85E-05	6.57E-05	0.034377885	Not significant	4.182536271
2-(4-methylphenyl)propan-2-ol	-0.346481521	12.48890943	-4.025786294	6.48E-05	7.19E-05	-0.065093978	Not significant	4.143096298
Verbenol	-0.314081592	12.50115336	-3.603674715	0.000342437	0.000375443	-1.661604291	Not significant	3.425456186
Hexanoic acid, ethyl ester	-0.313216766	12.5011127	-3.59385935	0.000355293	0.000384901	-1.696928151	Not significant	3.41465119
o-Cymene	-0.296592717	15.50793384	-3.03639286	0.002508547	0.002654393	-3.430537077	Not significant	2.576034778
Geranic acid	-0.275195879	12.51425116	-3.152811322	0.00170589	0.001826306	-3.182008162	Not significant	2.738426492
Hexadecanoic acid, ethyl ester	-0.254679647	12.52158887	-2.917739331	0.003670979	0.00383976	-3.894922397	Not significant	2.415695972
2-Dodecenal, (E)-	-0.224474675	12.53110857	-2.591419887	0.009813772	0.010148333	-4.800650369	Not significant	1.993605309
Nonanal	0.117126019	12.992216	1.211368499	0.226278225	0.228792428	-7.312854351	Not significant	0.640558353
Oleic Acid	-0.114406424	12.56431793	-1.368558381	0.171700187	0.175558618	-7.255424782	Not significant	0.755577846
Naphthalene	0.085408507	12.63083842	1.025866511	0.305408778	0.305408778	-7.669475989	Not significant	0.515118484
