# Supplementary material for: Analysis of Non-Polar Low-Molecular Metabolites in Citron (Citrus medica L.) Peel Essential Oil at Different Developmental Stages and a Combined Study of Transcriptomics Revealed Genes Related to the Synthesis Regulation of the Monoterpenoid Compound Nerol
Source: Int J Mol Sci. 2025 Sep 17;26(18):9034. doi: 10.3390/ijms26189034 (PMC12470865; doi:10.3390/ijms26189034)
Supplement: Supplementary file 1 [file ijms-26-09034-s001.zip › Table S4.QHF vs YF Differential metabolite expression fold change 1og2FC table.csv]

Compound	logFC	AveExpr	t	P.Value	adj.P.Val	B	sig	neg_log10_adjP
¦Ã-Terpinene	-1.450284481	17.32542787	-15.10563261	2.49E-43	2.27E-41	106.1589767	Downregulated	40.64468895
(+)-3-Carene	-1.445359945	16.54915565	-14.92767807	1.66E-42	7.57E-41	103.4966789	Downregulated	40.12078552
¦Á-Phellandrene	-1.419015248	14.62407902	-14.57097871	7.29E-41	1.66E-39	98.24955771	Downregulated	38.78056799
Caryophyllene	-1.415884469	13.24474424	-14.67551433	2.42E-41	7.33E-40	99.76982241	Downregulated	39.13488014
nerol	-1.389210147	14.75611179	-14.36344977	6.45E-40	9.78E-39	95.24938096	Downregulated	38.0096363
trans-¦Á-Bergamotene	-1.354886523	13.56582372	-14.47224007	2.06E-40	3.75E-39	96.79557719	Downregulated	38.42616178
D-Limonene	-1.265447159	16.68040318	-13.09238453	2.95E-34	2.99E-33	77.83522755	Downregulated	32.52468387
Isocitral	-1.249710286	12.84824437	-14.19298339	3.83E-39	4.98E-38	92.76151915	Downregulated	37.30319085
(1Z,4E)-germacrene B	-1.192043459	13.14603921	-12.40360162	2.67E-31	2.43E-30	69.06845699	Downregulated	29.61427937
¦Â-Bisabolene	-1.174737742	14.1040895	-12.29422993	7.73E-31	5.41E-30	67.71651154	Downregulated	29.26675808
¦Á-Terpinene	-1.136409129	13.95745903	-11.98347968	1.54E-29	9.99E-29	63.94639247	Downregulated	28.00029709
Germacrene D	-1.129091619	12.70309887	-12.32091175	5.97E-31	4.53E-30	68.01454614	Downregulated	29.34436497
Terpinolene	-1.123362994	15.8509959	-11.49413661	1.56E-27	9.46E-27	58.23538221	Downregulated	26.02419975
n-Hexadecanoic acid	1.114680929	13.46683476	11.17398176	3.01E-26	1.61E-25	54.62929102	Upregulated	24.7930946
delta-Elemene	-1.113679845	12.86134937	-12.32132132	5.94E-31	4.53E-30	68.00957734	Downregulated	29.34436497
¦Á-Ocimene	-1.068645776	15.0922236	-10.8696623	4.78E-25	2.29E-24	51.27147835	Downregulated	23.64023498
Citronellyl acetate	-1.066045129	12.41154219	-14.03516711	1.97E-38	2.24E-37	90.43254929	Downregulated	36.64890789
Geranyl acetate	-1.045087824	13.44590795	-11.21469764	2.07E-26	1.18E-25	55.03335285	Downregulated	24.92902178
Isoneral	-1.01281564	12.70525658	-10.92984814	2.78E-25	1.40E-24	51.88098346	Downregulated	23.85267272
(Z)-¦Â-Ocimene	-1.010223355	14.55981751	-10.39672856	3.19E-23	1.38E-22	46.24411504	Downregulated	21.8588303
¦Â-Myrcene	-1.000570923	14.84506644	-10.20046596	1.76E-22	7.29E-22	44.23442906	Downregulated	21.1372317
¦Á-pinene	-0.948040802	14.2677328	-9.820239968	4.53E-21	1.65E-20	40.4234022	Not significant	19.78250583
Citronellal	-0.924826369	13.29590456	-9.958622548	1.40E-21	5.55E-21	41.75791197	Not significant	20.25538194
cis-¦Á-Bisabolene	-0.863407918	12.55982177	-10.80908914	8.24E-25	3.75E-24	50.45046615	Not significant	23.42590118
¦Á-Thujene	-0.845153597	13.62082993	-9.029287549	2.96E-18	9.97E-18	32.95798551	Not significant	17.0014229
Geraniol	-0.774790538	15.10161328	-7.898232066	1.56E-14	3.06E-14	23.44417594	Not significant	13.51416673
Neryl acetate	-0.773919008	13.40687751	-8.340965085	6.04E-16	1.41E-15	26.98356657	Not significant	14.85094586
5-Hepten-2-one, 6-methyl-	-0.726992983	12.64207112	-8.260709088	1.10E-15	2.50E-15	26.27220373	Not significant	14.60142393
¦Â-pinene	-0.720968936	14.92408896	-7.334175825	8.11E-13	1.42E-12	19.15901905	Not significant	11.84809456
Octadecanal	-0.718929711	12.35766605	-9.837156315	3.93E-21	1.49E-20	40.35305337	Not significant	19.82675059
sabinene	-0.70055567	13.19416076	-7.526765805	2.16E-13	4.01E-13	20.53864957	Not significant	12.39654512
Octadecanoic acid, ethyl ester	-0.675728176	12.37020237	-9.165152681	9.98E-19	3.49E-18	33.98354938	Not significant	17.45664686
Caryophyllene oxide	-0.665524493	12.37329914	-9.0060035	3.56E-18	1.16E-17	32.54136955	Not significant	16.93689993
Undecanal	-0.664296961	12.37358658	-8.987497947	4.12E-18	1.29E-17	32.37526715	Not significant	16.8884121
Tetradecanal	-0.66226186	12.37412907	-8.956413095	5.27E-18	1.60E-17	32.09706384	Not significant	16.79630035
Naphthalene, 1-methoxy-	-0.657705271	12.37541271	-8.88651109	9.14E-18	2.68E-17	31.47501778	Not significant	16.57127139
Dodecanoic acid, ethyl ester	-0.655829131	12.37580895	-8.858777114	1.14E-17	3.23E-17	31.22948004	Not significant	16.49050408
Hexadecanoic acid, methyl ester	-0.651263316	12.37708598	-8.78960235	1.95E-17	5.38E-17	30.62056769	Not significant	16.26896018
Eicosanal-	-0.64291973	12.37986042	-8.661226023	5.28E-17	1.41E-16	29.5034184	Not significant	15.84953889
2,3-Pinanediol	-0.640762044	12.38031186	-8.629641528	6.74E-17	1.75E-16	29.23094821	Not significant	15.75646233
Geranyl linalool	-0.635191681	12.38185984	-8.545934482	1.28E-16	3.24E-16	28.51387499	Not significant	15.49003041
Linalool	-0.634879412	14.40322361	-6.591034268	1.03E-10	1.65E-10	13.97716873	Not significant	9.783637972
Neryl hexanoate	-0.629388866	12.38351402	-8.458666091	2.49E-16	6.12E-16	27.77377368	Not significant	15.21354586
o-Cymene	0.627107912	15.50793384	6.428098135	2.82E-10	4.28E-10	12.93027869	Not significant	9.368833363
2-Decenal, (E)-	-0.625623336	12.38491107	-8.400935294	3.85E-16	9.21E-16	27.28847344	Not significant	15.03556067
Neral	-0.623620617	16.08084844	-6.394665353	3.46E-10	5.16E-10	12.71603951	Not significant	9.287430889
9,12-Octadecadienoic acid (Z,Z)-	-0.610308141	12.38935656	-8.173498403	2.10E-15	4.55E-15	25.4083646	Not significant	14.34166671
¦Â-Elemene	-0.610162276	12.38896838	-8.174092091	2.09E-15	4.55E-15	25.41292526	Not significant	14.34166671
2-Undecanone	-0.603603116	12.39112231	-8.071027242	4.46E-15	9.45E-15	24.57851643	Not significant	14.02465655
Cyclohexadecane	-0.599749818	12.39219657	-8.011898424	6.87E-15	1.42E-14	24.10448443	Not significant	13.84724491
trans-Geranic acid methyl ester	-0.596669016	12.39372744	-7.960035067	1.00E-14	2.03E-14	23.69204763	Not significant	13.69349869
(E)-3(10)-Caren-4-ol	-0.592287618	12.39441849	-7.896813604	1.58E-14	3.06E-14	23.1919688	Not significant	13.51416673
Palmitoleic acid	-0.583491197	12.39689913	-7.762804558	4.12E-14	7.81E-14	22.14597468	Not significant	13.10716455
Citral	-0.567454404	16.38972466	-5.84141592	8.90E-09	1.29E-08	9.334597538	Not significant	7.890997976
(E)-¦Â-Farnesene	-0.566567656	12.44653954	-7.522286371	2.23E-13	4.06E-13	20.31195116	Not significant	12.39183033
Benzoic acid, ethyl ester	-0.565588068	12.4026401	-7.472596872	3.14E-13	5.61E-13	19.94441867	Not significant	12.25122334
2-Tridecanone	-0.555237012	12.40574801	-7.309719781	9.57E-13	1.64E-12	18.74538817	Not significant	11.78428154
Pentadecanal-	-0.54367295	12.40998066	-7.124074164	3.33E-12	5.61E-12	17.41165251	Not significant	11.251408
Farnesylacetone	-0.538052151	12.41188191	-7.035630598	5.97E-12	9.87E-12	16.78824161	Not significant	11.00553018
Oxiranecarboxaldehyde, 3-methyl-3-(4-methyl-3-pentenyl)-	-0.52866561	12.41477654	-6.891173579	1.53E-11	2.49E-11	15.78655718	Not significant	10.60419103
9-Tricosene, (Z)-	-0.502032429	12.42338233	-6.482145492	2.02E-10	3.18E-10	13.06398734	Not significant	9.498106511
Ethanone, 1-(1,4-dimethyl-3-cyclohexen-1-yl)-	-0.501357388	12.42366597	-6.471673634	2.16E-10	3.33E-10	12.99650641	Not significant	9.477553997
Decanal	-0.47493731	12.43259539	-6.058767278	2.56E-09	3.75E-09	10.4241295	Not significant	8.425605329
2-Cyclohexen-1-ol, 1-methyl-4-(1-methylethyl)-, trans-	-0.455157579	12.50229294	-5.680587735	2.18E-08	3.11E-08	8.228215136	Not significant	7.507719826
Isospathulenol	-0.443192155	12.53847422	-5.554164634	4.36E-08	6.11E-08	7.515085667	Not significant	7.214181879
Hexadecanal	-0.441458258	12.44451873	-5.500166918	5.84E-08	7.93E-08	7.222639398	Not significant	7.100816488
1,4,7,-Cycloundecatriene, 1,5,9,9-tetramethyl-, Z,Z,Z-	-0.439272008	12.49575676	-5.525139732	5.10E-08	7.04E-08	7.351032346	Not significant	7.152672965
Phytol	-0.433560882	12.7640103	-5.414141224	9.24E-08	1.24E-07	6.751648694	Not significant	6.907818493
2-Cyclohexen-1-ol, 1-methyl-4-(1-methylethyl)-, cis-	-0.427822904	12.53458292	-5.301830599	1.67E-07	2.20E-07	6.158054462	Not significant	6.657769032
Sabinene hydrate	-0.426201389	12.55462401	-5.296738716	1.71E-07	2.23E-07	6.128388514	Not significant	6.652501041
cis-¦Á-Bergamotene	-0.412684739	12.45778478	-5.020310866	6.99E-07	8.96E-07	4.724999145	Not significant	6.047462853
Ethyl Oleate	-0.400001381	12.46309855	-4.820652492	1.86E-06	2.35E-06	3.753053836	Not significant	5.629345202
¦Á-Bisabolol	-0.398550233	12.8551051	-4.237359404	2.65E-05	3.22E-05	1.236570907	Not significant	4.491970543
Linoleic acid ethyl ester	-0.374589103	12.47468084	-4.433676977	1.12E-05	1.40E-05	1.982602229	Not significant	4.854901549
Tetradecanoic acid	-0.369816665	12.47684732	-4.365216835	1.52E-05	1.87E-05	1.684535316	Not significant	4.728521997
¦Á-Terpineol	-0.365267906	15.1098147	-3.722176953	0.000217996	0.000251109	-0.768635926	Not significant	3.600137758
Heneicosane	-0.342201059	12.48817973	-3.980098323	7.82E-05	9.36E-05	0.09442761	Not significant	4.028600509
trans-¦Â-Ionone	-0.341889418	12.4881452	-3.976665359	7.93E-05	9.37E-05	0.080744931	Not significant	4.028185904
2-(4-methylphenyl)propan-2-ol	-0.340116575	12.48890943	-3.951831668	8.77E-05	0.000102363	-0.016507152	Not significant	3.989855196
Verbenol	-0.307716646	12.50115336	-3.530645303	0.000449567	0.000511382	-1.577422459	Not significant	3.291254592
Hexanoic acid, ethyl ester	-0.30685182	12.5011127	-3.520827757	0.000466156	0.000523706	-1.612008796	Not significant	3.280912537
Nonanal	0.276526116	12.992216	3.199622724	0.00145597	0.001615772	-2.697796565	Not significant	2.791619948
Geranic acid	-0.268830934	12.51425116	-3.079890634	0.00217498	0.002384616	-3.063371288	Not significant	2.622581462
Hexadecanoic acid, ethyl ester	-0.248314701	12.52158887	-2.844819282	0.004610394	0.004994594	-3.758577975	Not significant	2.301499831
Allohimachalol	-0.238697912	12.66585398	-2.747335132	0.00620666	0.006644777	-4.03526628	Not significant	2.177519563
2-Dodecenal, (E)-	-0.21810973	12.53110857	-2.517940566	0.012089245	0.012792108	-4.641165843	Not significant	1.893057897
(-)-cis-beta-Elemene	-0.186537062	12.6074998	-2.186274965	0.02921932	0.030562737	-5.434997198	Not significant	1.514807752
Terpinen-4-ol	-0.18500394	14.5167844	-1.911717919	0.056435531	0.058359469	-5.871782015	Not significant	1.233888668
Oleic Acid	-0.108041478	12.56431793	-1.292419302	0.196758661	0.201180204	-7.007617358	Not significant	0.696414756
Naphthalene	0.091773453	12.63083842	1.102317732	0.270809212	0.273818203	-7.238971898	Not significant	0.562537684
Isoterpinolene	0.082430155	12.94666621	0.989987632	0.322618676	0.322618676	-7.356204062	Not significant	0.491310496
