# Supplementary material for: Analysis of Non-Polar Low-Molecular Metabolites in Citron (Citrus medica L.) Peel Essential Oil at Different Developmental Stages and a Combined Study of Transcriptomics Revealed Genes Related to the Synthesis Regulation of the Monoterpenoid Compound Nerol
Source: Int J Mol Sci. 2025 Sep 17;26(18):9034. doi: 10.3390/ijms26189034 (PMC12470865; doi:10.3390/ijms26189034)
Supplement: Supplementary file 1 [file ijms-26-09034-s001.zip › Table S5.QHF vs YF Differential metabolite expression fold change 1og2FC table.csv]

	logFC	AveExpr	t	P.Value	adj.P.Val	B	sig	neg_log10_adjP
Phytol	0.967945253	12.76401	11.62914207	4.41E-28	3.50E-26	59.9489346	Not?significant	25.45554839
Isoterpinolene	0.963034039	12.94667	11.56966155	7.70E-28	3.50E-26	59.2613427	Not?significant	25.45554839
o-Cymene	0.923700629	15.50793	9.43675957	1.10E-19	3.34E-18	37.0387611	Not?significant	17.47650836
Geraniol	0.710858683	15.10161	7.24717739	1.46E-12	3.32E-11	18.8598832	Not?significant	10.47858206
nerol	0.66793222	14.75611	6.81410908	2.51E-11	4.58E-10	15.8288365	Not?significant	9.3394785
¦Á-Terpineol	0.609505916	15.10981	6.21472982	1.02E-09	1.33E-08	11.9428825	Not?significant	7.87695893
Geranyl?acetate	-0.583572544	13.44591	-6.24687356	8.43E-10	1.28E-08	12.1022178	Not?significant	7.89320819
Terpinen-4-ol	0.469086698	14.51678	4.85806501	1.55E-06	1.76E-05	4.4531037	Not?significant	4.75347936
¦Á-Phellandrene	-0.436114817	14.62408	-4.46306349	9.82E-06	8.94E-05	2.6312943	Not?significant	4.04889866
Allohimachalol	0.423165734	12.66585	4.79482553	2.10E-06	2.13E-05	4.0682506	Not?significant	4.67244895
¦Ã-Terpinene	-0.415780232	17.32543	-4.33744495	1.72E-05	1.42E-04	2.063628	Not?significant	3.8475163
(+)-3-Carene	-0.415646529	16.54916	-4.29823891	2.04E-05	1.54E-04	1.9030918	Not?significant	3.81302392
¦Á-pinene	-0.411014433	14.26773	-4.28106784	2.20E-05	1.54E-04	1.8231895	Not?significant	3.81302392
Neryl?acetate	-0.344759057	13.40688	-3.70888534	2.29E-04	1.31E-03	-0.4826858	Not?significant	2.88436636
D-Limonene	-0.341575419	16.6804	-3.53618699	4.40E-04	2.36E-03	-1.069514	Not?significant	2.62751279
Sabinene?hydrate	0.333547925	12.55462	4.10202911	4.72E-05	3.07E-04	0.9212244	Not?significant	3.51315821
¦Á-Thujene	-0.326625789	13.62083	-3.50536778	4.93E-04	2.36E-03	-1.2114464	Not?significant	2.62647383
Linalool	0.314056157	14.40322	3.25132585	1.22E-03	5.55E-03	-2.0318927	Not?significant	2.25579623
Isospathulenol	0.29709402	12.53847	3.79031135	1.67E-04	1.01E-03	-0.3398726	Not?significant	2.9937829
trans-¦Á-Bergamotene	-0.292273572	13.56582	-3.12629853	1.86E-03	7.71E-03	-2.4599053	Not?significant	2.11283566
¦Â-Bisabolene	-0.279965827	14.10409	-2.92429771	3.60E-03	1.42E-02	-3.045634	Not?significant	1.84690414
Neral	0.27498438	16.08085	2.82099832	4.96E-03	1.81E-02	-3.3237739	Not?significant	1.74327426
Citral	0.27413087	16.38972	2.82222271	4.94E-03	1.81E-02	-3.3237322	Not?significant	1.74327426
2-Cyclohexen-1-ol,?1-methyl-4-(1-methylethyl)-,?cis-	0.269270695	12.53458	3.52018288	4.67E-04	2.36E-03	-1.3477541	Not?significant	2.6266676
Citronellyl?acetate	-0.244832883	12.41154	-3.23242449	1.30E-03	5.64E-03	-2.3260918	Not?significant	2.24873252
n-Hexadecanoic?acid	0.240715285	13.46683	2.46074803	1.42E-02	4.61E-02	-4.2673481	Not?significant	1.33664914
Isocitral	-0.213802763	12.84824	-2.17874119	2.98E-02	9.03E-02	-4.9154192	Not?significant	1.0441872
¦Â-pinene	-0.204533231	14.92409	-2.08582711	3.75E-02	1.07E-01	-5.1133352	Not?significant	0.97256474
(-)-cis-beta-Elemene	0.20174557	12.6075	2.74244871	6.30E-03	2.20E-02	-3.8142925	Not?significant	1.65669726
¦Á-Terpinene	-0.200790228	13.95746	-2.10997304	3.53E-02	1.04E-01	-5.0921574	Not?significant	0.98436074
¦Â-Myrcene	-0.184724526	14.84507	-1.88310294	6.02E-02	1.61E-01	-5.5133842	Not?significant	0.79271306
2-Cyclohexen-1-ol,?1-methyl-4-(1-methylethyl)-,?trans-	0.182031548	12.50229	2.48672142	1.32E-02	4.45E-02	-4.4860012	Not?significant	1.3520674
1,4,7,-Cycloundecatriene,?1,5,9,9-tetramethyl-,?Z,Z,Z-	0.173564881	12.49576	2.37634811	1.78E-02	5.59E-02	-4.7558678	Not?significant	1.2522336
Nonanal	0.159400097	12.99222	1.76925344	7.74E-02	2.01E-01	-5.8039016	Not?significant	0.69623094
Citronellal	-0.157306711	13.2959	-1.69263486	9.11E-02	2.30E-01	-5.9054365	Not?significant	0.63776436
Terpinolene	-0.152762858	15.851	-1.56457488	1.18E-01	2.91E-01	-6.064507	Not?significant	0.53631513
(E)-¦Â-Farnesene	0.150216676	12.44654	2.06991849	3.89E-02	1.07E-01	-5.4416631	Not?significant	0.96919215
sabinene	-0.125192393	13.19416	-1.3422423	1.80E-01	4.31E-01	-6.431348	Not?significant	0.3652881
Caryophyllene	-0.105183804	13.24474	-1.13453886	2.57E-01	6.00E-01	-6.6934482	Not?significant	0.22197787
Germacrene?D	-0.0982705	12.7031	-0.95381373	3.41E-01	7.56E-01	-6.7767758	Not?significant	0.12149781
(1Z,4E)-germacrene?B	-0.09056756	13.14604	-0.97278303	3.31E-01	7.53E-01	-6.8589993	Not?significant	0.12307003
¦Á-Bisabolol	0.081042773	12.85511	0.81549657	4.15E-01	8.99E-01	-6.934286	Not?significant	0.04600943
delta-Elemene	-0.075191042	12.86135	-0.79014028	4.30E-01	9.10E-01	-6.9975801	Not?significant	0.04117189
(Z)-¦Â-Ocimene	-0.048145193	14.55982	-0.49400333	6.22E-01	9.40E-01	-7.1631611	Not?significant	0.02685609
cis-¦Á-Bisabolene	-0.044628589	12.55982	-0.5639828	5.73E-01	9.40E-01	-7.3336057	Not?significant	0.02685609
¦Á-Ocimene	-0.035334793	15.09222	-0.35896891	7.20E-01	9.40E-01	-7.2105849	Not?significant	0.02685609
5-Hepten-2-one,?6-methyl-	-0.031173176	12.64207	-0.3731643	7.09E-01	9.40E-01	-7.3687561	Not?significant	0.02685609
Hexanoic?acid,?ethyl?ester	0.006364946	12.50111	0.08825709	9.30E-01	9.40E-01	-7.580816	Not?significant	0.02685609
(E)-3(10)-Caren-4-ol	0.006364946	12.39442	0.08825709	9.30E-01	9.40E-01	-7.580816	Not?significant	0.02685609
Verbenol	0.006364946	12.50115	0.08825709	9.30E-01	9.40E-01	-7.580816	Not?significant	0.02685609
Ethanone,?1-(1,4-dimethyl-3-cyclohexen-1-yl)-	0.006364946	12.42367	0.08825709	9.30E-01	9.40E-01	-7.580816	Not?significant	0.02685609
Benzoic?acid,?ethyl?ester	0.006364946	12.40264	0.08825709	9.30E-01	9.40E-01	-7.580816	Not?significant	0.02685609
Naphthalene	0.006364946	12.63084	0.08825709	9.30E-01	9.40E-01	-7.580816	Not?significant	0.02685609
2-(4-methylphenyl)propan-2-ol	0.006364946	12.48891	0.08825709	9.30E-01	9.40E-01	-7.580816	Not?significant	0.02685609
Decanal	0.006364946	12.4326	0.08825709	9.30E-01	9.40E-01	-7.580816	Not?significant	0.02685609
Oxiranecarboxaldehyde,?3-methyl-3-(4-methyl-3-pentenyl)-	0.006364946	12.41478	0.08825709	9.30E-01	9.40E-01	-7.580816	Not?significant	0.02685609
2-Decenal,?(E)-	0.006364946	12.38491	0.08825709	9.30E-01	9.40E-01	-7.580816	Not?significant	0.02685609
2-Undecanone	0.006364946	12.39112	0.08825709	9.30E-01	9.40E-01	-7.580816	Not?significant	0.02685609
Undecanal	0.006364946	12.37359	0.08825709	9.30E-01	9.40E-01	-7.580816	Not?significant	0.02685609
2,3-Pinanediol	0.006364946	12.38031	0.08825709	9.30E-01	9.40E-01	-7.580816	Not?significant	0.02685609
trans-Geranic?acid?methyl?ester	0.006364946	12.39373	0.08825709	9.30E-01	9.40E-01	-7.580816	Not?significant	0.02685609
Geranic?acid	0.006364946	12.51425	0.08825709	9.30E-01	9.40E-01	-7.580816	Not?significant	0.02685609
¦Â-Elemene	0.006364946	12.38897	0.08825709	9.30E-01	9.40E-01	-7.580816	Not?significant	0.02685609
cis-¦Á-Bergamotene	0.006364946	12.45778	0.08825709	9.30E-01	9.40E-01	-7.580816	Not?significant	0.02685609
Naphthalene,?1-methoxy-	0.006364946	12.37541	0.08825709	9.30E-01	9.40E-01	-7.580816	Not?significant	0.02685609
?2-Dodecenal,?(E)-	0.006364946	12.53111	0.08825709	9.30E-01	9.40E-01	-7.580816	Not?significant	0.02685609
trans-¦Â-Ionone	0.006364946	12.48815	0.08825709	9.30E-01	9.40E-01	-7.580816	Not?significant	0.02685609
?2-Tridecanone	0.006364946	12.40575	0.08825709	9.30E-01	9.40E-01	-7.580816	Not?significant	0.02685609
Caryophyllene?oxide	0.006364946	12.3733	0.08825709	9.30E-01	9.40E-01	-7.580816	Not?significant	0.02685609
Dodecanoic?acid,?ethyl?ester	0.006364946	12.37581	0.08825709	9.30E-01	9.40E-01	-7.580816	Not?significant	0.02685609
Tetradecanal	0.006364946	12.37413	0.08825709	9.30E-01	9.40E-01	-7.580816	Not?significant	0.02685609
Pentadecanal-	0.006364946	12.40998	0.08825709	9.30E-01	9.40E-01	-7.580816	Not?significant	0.02685609
Neryl?hexanoate	0.006364946	12.38351	0.08825709	9.30E-01	9.40E-01	-7.580816	Not?significant	0.02685609
Tetradecanoic?acid	0.006364946	12.47685	0.08825709	9.30E-01	9.40E-01	-7.580816	Not?significant	0.02685609
Hexadecanal	0.006364946	12.44452	0.08825709	9.30E-01	9.40E-01	-7.580816	Not?significant	0.02685609
Cyclohexadecane	0.006364946	12.3922	0.08825709	9.30E-01	9.40E-01	-7.580816	Not?significant	0.02685609
Farnesylacetone	0.006364946	12.41188	0.08825709	9.30E-01	9.40E-01	-7.580816	Not?significant	0.02685609
Hexadecanoic?acid,?methyl?ester	0.006364946	12.37709	0.08825709	9.30E-01	9.40E-01	-7.580816	Not?significant	0.02685609
Palmitoleic?acid	0.006364946	12.3969	0.08825709	9.30E-01	9.40E-01	-7.580816	Not?significant	0.02685609
Hexadecanoic?acid,?ethyl?ester	0.006364946	12.52159	0.08825709	9.30E-01	9.40E-01	-7.580816	Not?significant	0.02685609
Octadecanal	0.006364946	12.35767	0.08825709	9.30E-01	9.40E-01	-7.580816	Not?significant	0.02685609
Geranyl?linalool	0.006364946	12.38186	0.08825709	9.30E-01	9.40E-01	-7.580816	Not?significant	0.02685609
Heneicosane	0.006364946	12.48818	0.08825709	9.30E-01	9.40E-01	-7.580816	Not?significant	0.02685609
9,12-Octadecadienoic?acid?(Z,Z)-	0.006364946	12.38936	0.08825709	9.30E-01	9.40E-01	-7.580816	Not?significant	0.02685609
Oleic?Acid	0.006364946	12.56432	0.08825709	9.30E-01	9.40E-01	-7.580816	Not?significant	0.02685609
Linoleic?acid?ethyl?ester	0.006364946	12.47468	0.08825709	9.30E-01	9.40E-01	-7.580816	Not?significant	0.02685609
Ethyl?Oleate	0.006364946	12.4631	0.08825709	9.30E-01	9.40E-01	-7.580816	Not?significant	0.02685609
Octadecanoic?acid,?ethyl?ester	0.006364946	12.3702	0.08825709	9.30E-01	9.40E-01	-7.580816	Not?significant	0.02685609
Eicosanal-	0.006364946	12.37986	0.08825709	9.30E-01	9.40E-01	-7.580816	Not?significant	0.02685609
9-Tricosene,?(Z)-	0.006364946	12.42338	0.08825709	9.30E-01	9.40E-01	-7.580816	Not?significant	0.02685609
Isoneral	-0.001586603	12.70526	-0.01523606	9.88E-01	9.88E-01	-7.218578	Not?significant	0.00530925
