# Supplementary material for: Analysis of Non-Polar Low-Molecular Metabolites in Citron (Citrus medica L.) Peel Essential Oil at Different Developmental Stages and a Combined Study of Transcriptomics Revealed Genes Related to the Synthesis Regulation of the Monoterpenoid Compound Nerol
Source: Int J Mol Sci. 2025 Sep 17;26(18):9034. doi: 10.3390/ijms26189034 (PMC12470865; doi:10.3390/ijms26189034)
Supplement: Supplementary file 1 [file ijms-26-09034-s001.zip › Table S6.Gene statistics table for Gene Ontology (GO) annotation entries.csv]

ID	Count	Class	Term
GO:0035774	1	biological_process	positive regulation of insulin secretion involved in cellular response to glucose stimulus
GO:0044342	1	biological_process	type B pancreatic cell proliferation
GO:0035770	1	cellular_component	ribonucleoprotein granule
GO:0034605	2	biological_process	cellular response to heat
GO:0021682	1	biological_process	nerve maturation
GO:0006139	54	biological_process	nucleobase-containing compound metabolic process
GO:0099402	27	biological_process	plant organ development
GO:0051659	1	biological_process	maintenance of mitochondrion location
GO:0036342	1	biological_process	post-anal tail morphogenesis
GO:0030123	13	cellular_component	AP-3 adaptor complex
GO:0035441	1	biological_process	cell migration involved in vasculogenesis
GO:0005838	14	cellular_component	proteasome regulatory particle
GO:0005839	16	cellular_component	proteasome core complex
GO:0051499	11	molecular_function	D-aminoacyl-tRNA deacylase activity
GO:0005834	1	cellular_component	heterotrimeric G-protein complex
GO:0051495	1	biological_process	positive regulation of cytoskeleton organization
GO:0044322	1	cellular_component	endoplasmic reticulum quality control compartment
GO:0004814	25	molecular_function	arginine-tRNA ligase activity
GO:0030127	39	cellular_component	COPII vesicle coat
GO:0007080	1	biological_process	mitotic metaphase plate congression
GO:0030854	1	biological_process	positive regulation of granulocyte differentiation
GO:0016514	9	cellular_component	SWI/SNF complex
GO:0034513	1	molecular_function	box H/ACA snoRNA binding
GO:1901165	1	biological_process	positive regulation of trophoblast cell migration
GO:0034511	4	molecular_function	U3 snoRNA binding
GO:0007088	8	biological_process	regulation of mitotic nuclear division
GO:0034515	1	cellular_component	proteasome storage granule
GO:0017176	10	molecular_function	phosphatidylinositol N-acetylglucosaminyltransferase activity
GO:0017177	1	cellular_component	glucosidase II complex
GO:0031105	2	cellular_component	septin complex
GO:0006285	7	biological_process	base-excision repair, AP site formation
GO:0006282	2	biological_process	regulation of DNA repair
GO:0009642	11	biological_process	response to light intensity
GO:0015846	4	biological_process	polyamine transport
GO:0006281	462	biological_process	DNA repair
GO:0035176	1	biological_process	social behavior
GO:0035173	1	molecular_function	histone kinase activity
GO:0006289	118	biological_process	nucleotide-excision repair
GO:0050832	34	biological_process	defense response to fungus
GO:0030299	1	biological_process	intestinal cholesterol absorption
GO:0050830	2	biological_process	defense response to Gram-positive bacterium
GO:0004146	17	molecular_function	dihydrofolate reductase activity
GO:0009887	1	biological_process	animal organ morphogenesis
GO:0005952	1	cellular_component	cAMP-dependent protein kinase complex
GO:0097484	1	biological_process	dendrite extension
GO:0050839	3	molecular_function	cell adhesion molecule binding
GO:0002677	1	biological_process	negative regulation of chronic inflammatory response
GO:0030295	3	molecular_function	protein kinase activator activity
GO:0047632	1	molecular_function	agmatine deiminase activity
GO:0006570	8	biological_process	tyrosine metabolic process
GO:0006571	9	biological_process	tyrosine biosynthetic process
GO:0006574	1	biological_process	valine catabolic process
GO:0097178	2	biological_process	ruffle assembly
GO:0004635	3	molecular_function	phosphoribosyl-AMP cyclohydrolase activity
GO:0010150	1	biological_process	leaf senescence
GO:0040029	3	biological_process	regulation of gene expression, epigenetic
GO:0051783	2	biological_process	regulation of nuclear division
GO:0006370	17	biological_process	7-methylguanosine mRNA capping
GO:0030198	3	biological_process	extracellular matrix organization
GO:0051787	1	molecular_function	misfolded protein binding
GO:0060918	5	biological_process	auxin transport
GO:0006378	11	biological_process	mRNA polyadenylation
GO:0004636	3	molecular_function	phosphoribosyl-ATP diphosphatase activity
GO:0060456	1	biological_process	positive regulation of digestive system process
GO:0006598	1	biological_process	polyamine catabolic process
GO:0017009	3	biological_process	protein-phycocyanobilin linkage
GO:0048564	1	biological_process	photosystem I assembly
GO:0031072	99	molecular_function	heat shock protein binding
GO:0031071	4	molecular_function	cysteine desulfurase activity
GO:0034198	1	biological_process	cellular response to amino acid starvation
GO:0017006	12	biological_process	protein-tetrapyrrole linkage
GO:0006597	8	biological_process	spermine biosynthetic process
GO:0017004	21	biological_process	cytochrome complex assembly
GO:0006595	1	biological_process	polyamine metabolic process
GO:0010906	1	biological_process	regulation of glucose metabolic process
GO:0046658	9	cellular_component	anchored component of plasma membrane
GO:0050786	1	molecular_function	RAGE receptor binding
GO:0009902	4	biological_process	chloroplast relocation
GO:0005484	72	molecular_function	SNAP receptor activity
GO:0035556	94	biological_process	intracellular signal transduction
GO:0030071	26	biological_process	regulation of mitotic metaphase/anaphase transition
GO:0046656	9	biological_process	folic acid biosynthetic process
GO:0015996	7	biological_process	chlorophyll catabolic process
GO:0042554	2	biological_process	superoxide anion generation
GO:0042555	18	cellular_component	MCM complex
GO:0005719	1	cellular_component	nuclear euchromatin
GO:0015991	89	biological_process	ATP hydrolysis coupled proton transport
GO:0045541	1	biological_process	negative regulation of cholesterol biosynthetic process
GO:0086091	1	biological_process	regulation of heart rate by cardiac conduction
GO:0042558	5	biological_process	pteridine-containing compound metabolic process
GO:0009864	4	biological_process	induced systemic resistance, jasmonic acid mediated signaling pathway
GO:0097320	1	biological_process	plasma membrane tubulation
GO:0043142	6	molecular_function	single-stranded DNA-dependent ATPase activity
GO:0043140	13	molecular_function	ATP-dependent 3'-5' DNA helicase activity
GO:0043141	9	molecular_function	ATP-dependent 5'-3' DNA helicase activity
GO:0097009	1	biological_process	energy homeostasis
GO:0051879	2	molecular_function	Hsp90 protein binding
GO:0006119	5	biological_process	oxidative phosphorylation
GO:0007626	2	biological_process	locomotory behavior
GO:0005137	1	molecular_function	interleukin-5 receptor binding
GO:0007623	18	biological_process	circadian rhythm
GO:0006629	271	biological_process	lipid metabolic process
GO:0098609	4	biological_process	cell-cell adhesion
GO:0018279	5	biological_process	protein N-linked glycosylation via asparagine
GO:0000028	4	biological_process	ribosomal small subunit assembly
GO:0006627	7	biological_process	protein processing involved in protein targeting to mitochondrion
GO:0031252	2	cellular_component	cell leading edge
GO:0006623	16	biological_process	protein targeting to vacuole
GO:0009263	6	biological_process	deoxyribonucleotide biosynthetic process
GO:0047918	6	molecular_function	GDP-mannose 3,5-epimerase activity
GO:0009267	2	biological_process	cellular response to starvation
GO:0004849	32	molecular_function	uridine kinase activity
GO:0004846	5	molecular_function	urate oxidase activity
GO:0004844	10	molecular_function	uracil DNA N-glycosylase activity
GO:0004845	2	molecular_function	uracil phosphoribosyltransferase activity
GO:0004842	424	molecular_function	ubiquitin-protein transferase activity
GO:0036459	99	molecular_function	thiol-dependent ubiquitinyl hydrolase activity
GO:0006302	22	biological_process	double-strand break repair
GO:0030677	2	cellular_component	ribonuclease P complex
GO:0030674	4	molecular_function	protein binding, bridging
GO:0006007	13	biological_process	glucose catabolic process
GO:0008361	1	biological_process	regulation of cell size
GO:0006000	12	biological_process	fructose metabolic process
GO:0004534	25	molecular_function	5'-3' exoribonuclease activity
GO:0039702	1	biological_process	viral budding via host ESCRT complex
GO:0048367	3	biological_process	shoot system development
GO:0048366	9	biological_process	leaf development
GO:0048365	1	molecular_function	Rac GTPase binding
GO:0048364	32	biological_process	root development
GO:0006390	1	biological_process	mitochondrial transcription
GO:0006750	24	biological_process	glutathione biosynthetic process
GO:0006751	23	biological_process	glutathione catabolic process
GO:0006003	12	biological_process	fructose 2,6-bisphosphate metabolic process
GO:0005229	1	molecular_function	intracellular calcium activated chloride channel activity
GO:0008021	1	cellular_component	synaptic vesicle
GO:0008022	15	molecular_function	protein C-terminus binding
GO:0008026	37	molecular_function	ATP-dependent helicase activity
GO:0048146	1	biological_process	positive regulation of fibroblast proliferation
GO:2001171	1	biological_process	positive regulation of ATP biosynthetic process
GO:2001170	1	biological_process	negative regulation of ATP biosynthetic process
GO:0031491	16	molecular_function	nucleosome binding
GO:0031490	2	molecular_function	chromatin DNA binding
GO:0031492	7	molecular_function	nucleosomal DNA binding
GO:0009001	7	molecular_function	serine O-acetyltransferase activity
GO:0033683	1	biological_process	nucleotide-excision repair, DNA incision
GO:0031497	2	biological_process	chromatin assembly
GO:0050774	1	biological_process	negative regulation of dendrite morphogenesis
GO:0022008	1	biological_process	neurogenesis
GO:0014070	1	biological_process	response to organic cyclic compound
GO:0010008	2	cellular_component	endosome membrane
GO:0042721	21	cellular_component	mitochondrial inner membrane protein insertion complex
GO:0009396	11	biological_process	folic acid-containing compound biosynthetic process
GO:0044839	1	biological_process	cell cycle G2/M phase transition
GO:1900063	1	biological_process	regulation of peroxisome organization
GO:0000287	500	molecular_function	magnesium ion binding
GO:0045070	1	biological_process	positive regulation of viral genome replication
GO:0000281	4	biological_process	mitotic cytokinesis
GO:0034693	1	cellular_component	U11/U12 snRNP
GO:0099738	3	cellular_component	cell cortex region
GO:0004449	7	molecular_function	isocitrate dehydrogenase (NAD+) activity
GO:0008284	7	biological_process	positive regulation of cell proliferation
GO:0103045	10	molecular_function	methione N-acyltransferase activity
GO:0008286	2	biological_process	insulin receptor signaling pathway
GO:0051018	5	molecular_function	protein kinase A binding
GO:0009094	19	biological_process	L-phenylalanine biosynthetic process
GO:0008283	17	biological_process	cell proliferation
GO:0051013	12	biological_process	microtubule severing
GO:0051011	4	molecular_function	microtubule minus-end binding
GO:0051017	36	biological_process	actin filament bundle assembly
GO:0008289	152	molecular_function	lipid binding
GO:0051015	76	molecular_function	actin filament binding
GO:0051014	2	biological_process	actin filament severing
GO:0008734	8	molecular_function	L-aspartate oxidase activity
GO:0048037	24	molecular_function	cofactor binding
GO:0007409	1	biological_process	axonogenesis
GO:0043923	1	biological_process	positive regulation by host of viral transcription
GO:0001658	1	biological_process	branching involved in ureteric bud morphogenesis
GO:0009645	1	biological_process	response to low light intensity stimulus
GO:0050220	15	molecular_function	prostaglandin-E synthase activity
GO:0006979	169	biological_process	response to oxidative stress
GO:0010717	1	biological_process	regulation of epithelial to mesenchymal transition
GO:0004664	19	molecular_function	prephenate dehydratase activity
GO:0004197	12	molecular_function	cysteine-type endopeptidase activity
GO:0004190	325	molecular_function	aspartic-type endopeptidase activity
GO:0004663	9	molecular_function	Rab geranylgeranyltransferase activity
GO:0003896	13	molecular_function	DNA primase activity
GO:0003899	265	molecular_function	DNA-directed 5'-3' RNA polymerase activity
GO:0004198	8	molecular_function	calcium-dependent cysteine-type endopeptidase activity
GO:0004668	7	molecular_function	protein-arginine deiminase activity
GO:0032287	2	biological_process	peripheral nervous system myelin maintenance
GO:0005686	1	cellular_component	U2 snRNP
GO:0006284	67	biological_process	base-excision repair
GO:0031204	4	biological_process	posttranslational protein targeting to membrane, translocation
GO:0003879	2	molecular_function	ATP phosphoribosyltransferase activity
GO:1901222	6	biological_process	regulation of NIK/NF-kappaB signaling
GO:0003872	66	molecular_function	6-phosphofructokinase activity
GO:0003873	12	molecular_function	6-phosphofructo-2-kinase activity
GO:0008603	1	molecular_function	cAMP-dependent protein kinase regulator activity
GO:0003876	32	molecular_function	AMP deaminase activity
GO:0003877	1	molecular_function	ATP adenylyltransferase activity
GO:0051301	53	biological_process	cell division
GO:0022409	1	biological_process	positive regulation of cell-cell adhesion
GO:0032357	1	molecular_function	oxidized purine DNA binding
GO:0001725	1	cellular_component	stress fiber
GO:0001726	4	cellular_component	ruffle
GO:0070063	1	molecular_function	RNA polymerase binding
GO:0070062	16	cellular_component	extracellular exosome
GO:0009735	1	biological_process	response to cytokinin
GO:0009734	134	biological_process	auxin-activated signaling pathway
GO:0019563	1	biological_process	glycerol catabolic process
GO:2000114	2	biological_process	regulation of establishment of cell polarity
GO:0031100	2	biological_process	animal organ regeneration
GO:2000649	1	biological_process	regulation of sodium ion transmembrane transporter activity
GO:0050311	12	molecular_function	sulfite reductase (ferredoxin) activity
GO:0032358	1	molecular_function	oxidized pyrimidine DNA binding
GO:0004069	41	molecular_function	L-aspartate:2-oxoglutarate aminotransferase activity
GO:0015267	40	molecular_function	channel activity
GO:0004061	4	molecular_function	arylformamidase activity
GO:0080182	1	biological_process	histone H3-K4 trimethylation
GO:0004066	30	molecular_function	asparagine synthase (glutamine-hydrolyzing) activity
GO:0019211	3	molecular_function	phosphatase activator activity
GO:0019215	3	molecular_function	intermediate filament binding
GO:0019216	1	biological_process	regulation of lipid metabolic process
GO:0008344	1	biological_process	adult locomotory behavior
GO:0070084	28	biological_process	protein initiator methionine removal
GO:0061015	3	biological_process	snRNA import into nucleus
GO:0090026	2	biological_process	positive regulation of monocyte chemotaxis
GO:0019941	1	biological_process	modification-dependent protein catabolic process
GO:0004349	25	molecular_function	glutamate 5-kinase activity
GO:0018580	5	molecular_function	nitronate monooxygenase activity
GO:0004348	16	molecular_function	glucosylceramidase activity
GO:0000832	20	molecular_function	inositol hexakisphosphate 5-kinase activity
GO:0016639	32	molecular_function	oxidoreductase activity, acting on the CH-NH2 group of donors, NAD or NADP as acceptor
GO:0016636	4	molecular_function	oxidoreductase activity, acting on the CH-CH group of donors, iron-sulfur protein as acceptor
GO:0008515	6	molecular_function	sucrose transmembrane transporter activity
GO:0035945	1	biological_process	mitochondrial ncRNA surveillance
GO:0001833	1	biological_process	inner cell mass cell proliferation
GO:0016984	6	molecular_function	ribulose-bisphosphate carboxylase activity
GO:0016633	4	molecular_function	galactonolactone dehydrogenase activity
GO:0016630	5	molecular_function	protochlorophyllide reductase activity
GO:0016987	4	molecular_function	bacterial sigma factor activity
GO:0140078	34	molecular_function	class I DNA-(apurinic or apyrimidinic site) endonuclease activity
GO:0070407	7	biological_process	oxidation-dependent protein catabolic process
GO:0070401	1	molecular_function	NADP+ binding
GO:0010756	1	biological_process	positive regulation of plasminogen activation
GO:0070403	20	molecular_function	NAD+ binding
GO:0070402	7	molecular_function	NADPH binding
GO:2000028	30	biological_process	regulation of photoperiodism, flowering
GO:0032757	1	biological_process	positive regulation of interleukin-8 production
GO:1990380	1	molecular_function	Lys48-specific deubiquitinase activity
GO:0032755	1	biological_process	positive regulation of interleukin-6 production
GO:0019673	4	biological_process	GDP-mannose metabolic process
GO:0047750	3	molecular_function	cholestenol delta-isomerase activity
GO:0030296	1	molecular_function	protein tyrosine kinase activator activity
GO:2001272	1	biological_process	positive regulation of cysteine-type endopeptidase activity involved in execution phase of apoptosis
GO:0007160	4	biological_process	cell-matrix adhesion
GO:0007165	490	biological_process	signal transduction
GO:0007166	21	biological_process	cell surface receptor signaling pathway
GO:0002903	1	biological_process	negative regulation of B cell apoptotic process
GO:0016790	10	molecular_function	thiolester hydrolase activity
GO:0016180	19	biological_process	snRNA processing
GO:0052654	22	molecular_function	L-leucine transaminase activity
GO:0052655	22	molecular_function	L-valine transaminase activity
GO:0052656	22	molecular_function	L-isoleucine transaminase activity
GO:0052657	1	molecular_function	guanine phosphoribosyltransferase activity
GO:0005956	5	cellular_component	protein kinase CK2 complex
GO:0016742	19	molecular_function	hydroxymethyl-, formyl- and related transferase activity
GO:0016743	4	molecular_function	carboxyl- or carbamoyltransferase activity
GO:0016740	305	molecular_function	transferase activity
GO:0045666	2	biological_process	positive regulation of neuron differentiation
GO:0016746	116	molecular_function	transferase activity, transferring acyl groups
GO:0016747	331	molecular_function	transferase activity, transferring acyl groups other than amino-acyl groups
GO:1901799	1	biological_process	negative regulation of proteasomal protein catabolic process
GO:0071333	1	biological_process	cellular response to glucose stimulus
GO:0070531	8	cellular_component	BRCA1-A complex
GO:0070530	2	molecular_function	K63-linked polyubiquitin modification-dependent protein binding
GO:0021692	1	biological_process	cerebellar Purkinje cell layer morphogenesis
GO:0071339	9	cellular_component	MLL1 complex
GO:0016168	41	molecular_function	chlorophyll binding
GO:0071596	9	biological_process	ubiquitin-dependent protein catabolic process via the N-end rule pathway
GO:0006457	438	biological_process	protein folding
GO:0016161	26	molecular_function	beta-amylase activity
GO:0046408	2	molecular_function	chlorophyll synthetase activity
GO:0019777	1	molecular_function	Atg12 transferase activity
GO:0098789	1	biological_process	pre-mRNA cleavage required for polyadenylation
GO:0044205	5	biological_process	'de novo' UMP biosynthetic process
GO:0070176	1	cellular_component	DRM complex
GO:0006223	2	biological_process	uracil salvage
GO:0019988	3	biological_process	charged-tRNA amino acid modification
GO:0051461	1	biological_process	positive regulation of corticotropin secretion
GO:0005826	1	cellular_component	actomyosin contractile ring
GO:0021882	1	biological_process	regulation of transcription from RNA polymerase II promoter involved in forebrain neuron fate commitment
GO:0005829	296	cellular_component	cytosol
GO:0005828	1	cellular_component	kinetochore microtubule
GO:0019985	13	biological_process	translesion synthesis
GO:0016567	36	biological_process	protein ubiquitination
GO:0061136	1	biological_process	regulation of proteasomal protein catabolic process
GO:0030845	1	biological_process	phospholipase C-inhibiting G-protein coupled receptor signaling pathway
GO:0016560	9	biological_process	protein import into peroxisome matrix, docking
GO:0046537	4	molecular_function	2,3-bisphosphoglycerate-independent phosphoglycerate mutase activity
GO:0046539	1	molecular_function	histamine N-methyltransferase activity
GO:0071203	3	cellular_component	WASH complex
GO:0016298	7	molecular_function	lipase activity
GO:0071207	1	molecular_function	histone pre-mRNA stem-loop binding
GO:0046718	2	biological_process	viral entry into host cell
GO:0017166	2	molecular_function	vinculin binding
GO:0030449	1	biological_process	regulation of complement activation
GO:0017160	2	molecular_function	Ral GTPase binding
GO:0001018	1	molecular_function	mitochondrial promoter sequence-specific DNA binding
GO:0004164	9	molecular_function	diphthine synthase activity
GO:1990459	1	molecular_function	transferrin receptor binding
GO:0006298	120	biological_process	mismatch repair
GO:0046716	2	biological_process	muscle cell cellular homeostasis
GO:0035162	1	biological_process	embryonic hemopoiesis
GO:0050821	5	biological_process	protein stabilization
GO:0030289	4	cellular_component	protein phosphatase 4 complex
GO:0005929	2	cellular_component	cilium
GO:0050829	3	biological_process	defense response to Gram-negative bacterium
GO:0030286	14	cellular_component	dynein complex
GO:0004807	13	molecular_function	triose-phosphate isomerase activity
GO:0030282	1	biological_process	bone mineralization
GO:0030280	1	molecular_function	structural constituent of epidermis
GO:0006566	3	biological_process	threonine metabolic process
GO:0006564	25	biological_process	L-serine biosynthetic process
GO:0006563	1	biological_process	L-serine metabolic process
GO:0006562	5	biological_process	proline catabolic process
GO:0006561	18	biological_process	proline biosynthetic process
GO:0006491	14	biological_process	N-glycan processing
GO:0006850	12	biological_process	mitochondrial pyruvate transmembrane transport
GO:0051781	8	biological_process	positive regulation of cell division
GO:0006568	4	biological_process	tryptophan metabolic process
GO:0006361	5	biological_process	transcription initiation from RNA polymerase I promoter
GO:0006360	7	biological_process	transcription by RNA polymerase I
GO:0007188	1	biological_process	adenylate cyclase-modulating G-protein coupled receptor signaling pathway
GO:0006364	117	biological_process	rRNA processing
GO:0006367	56	biological_process	transcription initiation from RNA polymerase II promoter
GO:0006366	59	biological_process	transcription by RNA polymerase II
GO:0006376	30	biological_process	mRNA splice site selection
GO:0016363	8	cellular_component	nuclear matrix
GO:0007186	53	biological_process	G-protein coupled receptor signaling pathway
GO:0006914	89	biological_process	autophagy
GO:0006915	8	biological_process	apoptotic process
GO:0020037	676	molecular_function	heme binding
GO:0050790	8	biological_process	regulation of catalytic activity
GO:0000413	2	biological_process	protein peptidyl-prolyl isomerization
GO:0006913	20	biological_process	nucleocytoplasmic transport
GO:0035542	8	biological_process	regulation of SNARE complex assembly
GO:0030060	16	molecular_function	L-malate dehydrogenase activity
GO:0018298	57	biological_process	protein-chromophore linkage
GO:0035019	1	biological_process	somatic stem cell population maintenance
GO:0061077	4	biological_process	chaperone-mediated protein folding
GO:0042545	55	biological_process	cell wall modification
GO:0052866	18	molecular_function	phosphatidylinositol phosphate phosphatase activity
GO:0034388	1	cellular_component	Pwp2p-containing subcomplex of 90S preribosome
GO:0015986	61	biological_process	ATP synthesis coupled proton transport
GO:0052861	4	molecular_function	glucan endo-1,3-beta-glucanase activity, C-3 substituted reducing group
GO:0000779	1	cellular_component	condensed chromosome, centromeric region
GO:0033862	12	molecular_function	UMP kinase activity
GO:0009817	7	biological_process	defense response to fungus, incompatible interaction
GO:0009814	1	biological_process	defense response, incompatible interaction
GO:0042549	2	biological_process	photosystem II stabilization
GO:0060441	1	biological_process	epithelial tube branching involved in lung morphogenesis
GO:0006105	1	biological_process	succinate metabolic process
GO:0098794	2	cellular_component	postsynapse
GO:0006106	2	biological_process	fumarate metabolic process
GO:0006102	24	biological_process	isocitrate metabolic process
GO:0035491	1	biological_process	positive regulation of leukotriene production involved in inflammatory response
GO:0006108	21	biological_process	malate metabolic process
GO:0010118	1	biological_process	stomatal movement
GO:0006633	141	biological_process	fatty acid biosynthetic process
GO:0006631	12	biological_process	fatty acid metabolic process
GO:0006637	5	biological_process	acyl-CoA metabolic process
GO:0036092	14	biological_process	phosphatidylinositol-3-phosphate biosynthetic process
GO:0006635	11	biological_process	fatty acid beta-oxidation
GO:0006075	104	biological_process	(1->3)-beta-D-glucan biosynthetic process
GO:0016702	90	molecular_function	oxidoreductase activity, acting on single donors with incorporation of molecular oxygen, incorporation of two atoms of oxygen
GO:0043622	4	biological_process	cortical microtubule organization
GO:0000338	5	biological_process	protein deneddylation
GO:0052887	2	molecular_function	7,9,9'-tricis-neurosporene:quinone oxidoreductase activity
GO:0052886	2	molecular_function	9,9'-dicis-carotene:quinone oxidoreductase activity
GO:0010088	13	biological_process	phloem development
GO:0006450	4	biological_process	regulation of translational fidelity
GO:0004859	3	molecular_function	phospholipase inhibitor activity
GO:0042405	1	cellular_component	nuclear inclusion body
GO:0010114	1	biological_process	response to red light
GO:0070888	3	molecular_function	E-box binding
GO:0004857	61	molecular_function	enzyme inhibitor activity
GO:0001947	1	biological_process	heart looping
GO:0004851	7	molecular_function	uroporphyrin-III C-methyltransferase activity
GO:0004853	13	molecular_function	uroporphyrinogen decarboxylase activity
GO:0004852	8	molecular_function	uroporphyrinogen-III synthase activity
GO:0000902	10	biological_process	cell morphogenesis
GO:0008193	14	molecular_function	tRNA guanylyltransferase activity
GO:0004528	10	molecular_function	phosphodiesterase I activity
GO:0030663	17	cellular_component	COPI-coated vesicle membrane
GO:0004525	33	molecular_function	ribonuclease III activity
GO:0000774	10	molecular_function	adenyl-nucleotide exchange factor activity
GO:0004527	7	molecular_function	exonuclease activity
GO:0004526	3	molecular_function	ribonuclease P activity
GO:0004521	5	molecular_function	endoribonuclease activity
GO:0004520	1	molecular_function	endodeoxyribonuclease activity
GO:0004523	365	molecular_function	RNA-DNA hybrid ribonuclease activity
GO:0009505	7	cellular_component	plant-type cell wall
GO:0001533	2	cellular_component	cornified envelope
GO:0002020	3	molecular_function	protease binding
GO:0048568	1	biological_process	embryonic organ development
GO:0031397	2	biological_process	negative regulation of protein ubiquitination
GO:0009507	274	cellular_component	chloroplast
GO:0031392	1	biological_process	regulation of prostaglandin biosynthetic process
GO:0031390	3	cellular_component	Ctf18 RFC-like complex
GO:0009039	10	molecular_function	urease activity
GO:0008033	85	biological_process	tRNA processing
GO:0016973	10	biological_process	poly(A)+ mRNA export from nucleus
GO:0005215	35	molecular_function	transporter activity
GO:0005216	72	molecular_function	ion channel activity
GO:0018342	8	biological_process	protein prenylation
GO:0044390	1	molecular_function	ubiquitin-like protein conjugating enzyme binding
GO:1902269	1	biological_process	positive regulation of polyamine transmembrane transport
GO:0018343	6	biological_process	protein farnesylation
GO:0014069	12	cellular_component	postsynaptic density
GO:0014068	2	biological_process	positive regulation of phosphatidylinositol 3-kinase signaling
GO:0070475	20	biological_process	rRNA base methylation
GO:0014065	2	biological_process	phosphatidylinositol 3-kinase signaling
GO:0090136	1	biological_process	epithelial cell-cell adhesion
GO:0010760	1	biological_process	negative regulation of macrophage chemotaxis
GO:0090131	1	biological_process	mesenchyme migration
GO:0014062	1	biological_process	regulation of serotonin secretion
GO:0031625	45	molecular_function	ubiquitin protein ligase binding
GO:0031623	1	biological_process	receptor internalization
GO:0060291	1	biological_process	long-term synaptic potentiation
GO:0042719	2	cellular_component	mitochondrial intermembrane space protein transporter complex
GO:0004298	61	molecular_function	threonine-type endopeptidase activity
GO:0004450	24	molecular_function	isocitrate dehydrogenase (NADP+) activity
GO:0004452	4	molecular_function	isopentenyl-diphosphate delta-isomerase activity
GO:0004455	6	molecular_function	ketol-acid reductoisomerase activity
GO:0005452	19	molecular_function	inorganic anion exchanger activity
GO:0048731	1	biological_process	system development
GO:0005102	20	molecular_function	signaling receptor binding
GO:0005457	1	molecular_function	GDP-fucose transmembrane transporter activity
GO:0031177	6	molecular_function	phosphopantetheine binding
GO:0102500	6	molecular_function	beta-maltose 4-alpha-glucanotransferase activity
GO:0045121	1	cellular_component	membrane raft
GO:0055013	1	biological_process	cardiac muscle cell development
GO:0000176	6	cellular_component	nuclear exosome (RNase complex)
GO:0060065	1	biological_process	uterus development
GO:0071398	1	biological_process	cellular response to fatty acid
GO:0051060	2	molecular_function	pullulanase activity
GO:0048046	84	cellular_component	apoplast
GO:0001514	1	biological_process	selenocysteine incorporation
GO:0016125	3	biological_process	sterol metabolic process
GO:0001763	1	biological_process	morphogenesis of a branching structure
GO:0048040	1	molecular_function	UDP-glucuronate decarboxylase activity
GO:0004647	5	molecular_function	phosphoserine phosphatase activity
GO:0046653	6	biological_process	tetrahydrofolate metabolic process
GO:0009102	6	biological_process	biotin biosynthetic process
GO:0010862	1	biological_process	positive regulation of pathway-restricted SMAD protein phosphorylation
GO:0000741	5	biological_process	karyogamy
GO:0031532	1	biological_process	actin cytoskeleton reorganization
GO:0004181	38	molecular_function	metallocarboxypeptidase activity
GO:0004185	90	molecular_function	serine-type carboxypeptidase activity
GO:0046654	28	biological_process	tetrahydrofolate biosynthetic process
GO:0003887	95	molecular_function	DNA-directed DNA polymerase activity
GO:0004674	1321	molecular_function	protein serine/threonine kinase activity
GO:0003885	4	molecular_function	D-arabinono-1,4-lactone oxidase activity
GO:0009873	2	biological_process	ethylene-activated signaling pathway
GO:0003883	27	molecular_function	CTP synthase activity
GO:0003881	6	molecular_function	CDP-diacylglycerol-inositol 3-phosphatidyltransferase activity
GO:0004672	2552	molecular_function	protein kinase activity
GO:0072332	1	biological_process	intrinsic apoptotic signaling pathway by p53 class mediator
GO:0080085	2	cellular_component	signal recognition particle, chloroplast targeting
GO:0080083	1	molecular_function	beta-gentiobiose beta-glucosidase activity
GO:0009941	6	cellular_component	chloroplast envelope
GO:0009942	1	biological_process	longitudinal axis specification
GO:0003868	2	molecular_function	4-hydroxyphenylpyruvate dioxygenase activity
GO:0045472	1	biological_process	response to ether
GO:0015995	26	biological_process	chlorophyll biosynthetic process
GO:0002840	1	biological_process	regulation of T cell mediated immune response to tumor cell
GO:0003861	3	molecular_function	3-isopropylmalate dehydratase activity
GO:0003860	39	molecular_function	3-hydroxyisobutyryl-CoA hydrolase activity
GO:0008615	10	biological_process	pyridoxine biosynthetic process
GO:0003862	7	molecular_function	3-isopropylmalate dehydrogenase activity
GO:0003865	1	molecular_function	3-oxo-5-alpha-steroid 4-dehydrogenase activity
GO:0003864	5	molecular_function	3-methyl-2-oxobutanoate hydroxymethyltransferase activity
GO:0001735	3	molecular_function	prenylcysteine oxidase activity
GO:0003866	5	molecular_function	3-phosphoshikimate 1-carboxyvinyltransferase activity
GO:0007507	1	biological_process	heart development
GO:0009744	1	biological_process	response to sucrose
GO:0009742	19	biological_process	brassinosteroid mediated signaling pathway
GO:0045277	3	cellular_component	respiratory chain complex IV
GO:0045275	3	cellular_component	respiratory chain complex III
GO:2000107	1	biological_process	negative regulation of leukocyte apoptotic process
GO:0032588	2	cellular_component	trans-Golgi network membrane
GO:0019510	2	biological_process	S-adenosylhomocysteine catabolic process
GO:0009749	1	biological_process	response to glucose
GO:0008299	60	biological_process	isoprenoid biosynthetic process
GO:0042978	2	molecular_function	ornithine decarboxylase activator activity
GO:0070652	22	cellular_component	HAUS complex
GO:0004077	13	molecular_function	biotin-[acetyl-CoA-carboxylase] ligase activity
GO:0004076	6	molecular_function	biotin synthase activity
GO:0008290	9	cellular_component	F-actin capping protein complex
GO:0004073	1	molecular_function	aspartate-semialdehyde dehydrogenase activity
GO:0004072	9	molecular_function	aspartate kinase activity
GO:0008295	8	biological_process	spermidine biosynthetic process
GO:0042973	2	molecular_function	glucan endo-1,3-beta-D-glucosidase activity
GO:0032432	1	cellular_component	actin filament bundle
GO:0032433	1	cellular_component	filopodium tip
GO:0019226	2	biological_process	transmission of nerve impulse
GO:0032436	1	biological_process	positive regulation of proteasomal ubiquitin-dependent protein catabolic process
GO:0032434	11	biological_process	regulation of proteasomal ubiquitin-dependent protein catabolic process
GO:0032435	2	biological_process	negative regulation of proteasomal ubiquitin-dependent protein catabolic process
GO:0021510	1	biological_process	spinal cord development
GO:0042254	108	biological_process	ribosome biogenesis
GO:0000160	107	biological_process	phosphorelay signal transduction system
GO:0042256	35	biological_process	mature ribosome assembly
GO:0007131	13	biological_process	reciprocal meiotic recombination
GO:0005654	91	cellular_component	nucleoplasm
GO:0017014	1	biological_process	protein nitrosylation
GO:0007219	8	biological_process	Notch signaling pathway
GO:0016629	4	molecular_function	12-oxophytodienoate reductase activity
GO:0016628	14	molecular_function	oxidoreductase activity, acting on the CH-CH group of donors, NAD or NADP as acceptor
GO:0043715	7	molecular_function	2,3-diketo-5-methylthiopentyl-1-phosphate enolase activity
GO:0016998	24	biological_process	cell wall macromolecule catabolic process
GO:0016624	10	molecular_function	oxidoreductase activity, acting on the aldehyde or oxo group of donors, disulfide as acceptor
GO:0016627	38	molecular_function	oxidoreductase activity, acting on the CH-CH group of donors
GO:0016992	10	molecular_function	lipoate synthase activity
GO:0071439	2	cellular_component	clathrin complex
GO:0032587	2	cellular_component	ruffle membrane
GO:2000031	58	biological_process	regulation of salicylic acid mediated signaling pathway
GO:0019354	12	biological_process	siroheme biosynthetic process
GO:0019427	11	biological_process	acetyl-CoA biosynthetic process from acetate
GO:0032728	1	biological_process	positive regulation of interferon-beta production
GO:0019358	9	biological_process	nicotinate nucleotide salvage
GO:0032727	1	biological_process	positive regulation of interferon-alpha production
GO:0046873	52	molecular_function	metal ion transmembrane transporter activity
GO:0046872	3154	molecular_function	metal ion binding
GO:0032720	2	biological_process	negative regulation of tumor necrosis factor production
GO:0010820	1	biological_process	positive regulation of T cell chemotaxis
GO:0019646	7	biological_process	aerobic electron transport chain
GO:0000162	29	biological_process	tryptophan biosynthetic process
GO:0007175	1	biological_process	negative regulation of epidermal growth factor-activated receptor activity
GO:0008585	1	biological_process	female gonad development
GO:0002934	1	biological_process	desmosome organization
GO:0072659	4	biological_process	protein localization to plasma membrane
GO:0043433	1	biological_process	negative regulation of DNA binding transcription factor activity
GO:0016197	5	biological_process	endosomal transport
GO:0045910	15	biological_process	negative regulation of DNA recombination
GO:0019953	10	biological_process	sexual reproduction
GO:0016192	414	biological_process	vesicle-mediated transport
GO:0055085	340	biological_process	transmembrane transport
GO:0051513	22	biological_process	regulation of monopolar cell growth
GO:0043024	4	molecular_function	ribosomal small subunit binding
GO:0001650	7	cellular_component	fibrillar center
GO:2000639	1	biological_process	negative regulation of SREBP signaling pathway
GO:0003916	1	molecular_function	DNA topoisomerase activity
GO:0060789	1	biological_process	hair follicle placode formation
GO:0016757	349	molecular_function	transferase activity, transferring glycosyl groups
GO:0016756	7	molecular_function	glutathione gamma-glutamylcysteinyltransferase activity
GO:0016759	1	molecular_function	cellulose synthase activity
GO:0016758	311	molecular_function	transferase activity, transferring hexosyl groups
GO:0045490	70	biological_process	pectin catabolic process
GO:0051973	1	biological_process	positive regulation of telomerase activity
GO:2000637	1	biological_process	positive regulation of gene silencing by miRNA
GO:0000995	24	molecular_function	transcription factor activity, core RNA polymerase III binding
GO:0008270	2505	molecular_function	zinc ion binding
GO:0033897	5	molecular_function	ribonuclease T2 activity
GO:0042391	1	biological_process	regulation of membrane potential
GO:0042393	40	molecular_function	histone binding
GO:0033677	1	molecular_function	DNA/RNA helicase activity
GO:0061711	6	molecular_function	N(6)-L-threonylcarbamoyladenine synthase activity
GO:0033674	5	biological_process	positive regulation of kinase activity
GO:0016174	1	molecular_function	NAD(P)H oxidase activity
GO:0008374	59	molecular_function	O-acyltransferase activity
GO:0097718	1	molecular_function	disordered domain specific binding
GO:0003677	3084	molecular_function	DNA binding
GO:0003678	25	molecular_function	DNA helicase activity
GO:0048701	1	biological_process	embryonic cranial skeleton morphogenesis
GO:2000819	1	biological_process	regulation of nucleotide-excision repair
GO:0005856	31	cellular_component	cytoskeleton
GO:0005854	13	cellular_component	nascent polypeptide-associated complex
GO:0043546	4	molecular_function	molybdopterin cofactor binding
GO:0005853	17	cellular_component	eukaryotic translation elongation factor 1 complex
GO:0005850	2	cellular_component	eukaryotic translation initiation factor 2 complex
GO:0005851	1	cellular_component	eukaryotic translation initiation factor 2B complex
GO:0016282	51	cellular_component	eukaryotic 43S preinitiation complex
GO:0043549	1	biological_process	regulation of kinase activity
GO:0008278	23	cellular_component	cohesin complex
GO:0016575	4	biological_process	histone deacetylation
GO:0046524	15	molecular_function	sucrose-phosphate synthase activity
GO:0046523	5	molecular_function	S-methyl-5-thioribose-1-phosphate isomerase activity
GO:0046522	1	molecular_function	S-methyl-5-thioribose kinase activity
GO:0016573	25	biological_process	histone acetylation
GO:0006625	6	biological_process	protein targeting to peroxisome
GO:1990280	1	biological_process	RNA localization to chromatin
GO:0001741	1	cellular_component	XY body
GO:0016579	167	biological_process	protein deubiquitination
GO:1904423	3	cellular_component	dehydrodolichyl diphosphate synthase complex
GO:0045876	2	biological_process	positive regulation of sister chromatid cohesion
GO:0045870	1	biological_process	positive regulation of single stranded viral RNA replication via double stranded DNA intermediate
GO:1990110	1	biological_process	callus formation
GO:0030478	7	cellular_component	actin cap
GO:0001004	16	molecular_function	RNA polymerase III assembly factor activity, TFIIIB recruiting
GO:0010099	4	biological_process	regulation of photomorphogenesis
GO:0072606	1	biological_process	interleukin-8 secretion
GO:0007517	2	biological_process	muscle organ development
GO:0006621	11	biological_process	protein retention in ER lumen
GO:0030272	5	molecular_function	5-formyltetrahydrofolate cyclo-ligase activity
GO:0012501	1	biological_process	programmed cell death
GO:0006986	3	biological_process	response to unfolded protein
GO:0030276	66	molecular_function	clathrin binding
GO:0005938	1	cellular_component	cell cortex
GO:0030274	1	molecular_function	LIM domain binding
GO:0012507	3	cellular_component	ER to Golgi transport vesicle membrane
GO:2000134	2	biological_process	negative regulation of G1/S transition of mitotic cell cycle
GO:0005930	1	cellular_component	axoneme
GO:0097150	2	biological_process	neuronal stem cell population maintenance
GO:0006983	1	biological_process	ER overload response
GO:0001654	1	biological_process	eye development
GO:0080009	7	biological_process	mRNA methylation
GO:0006355	1668	biological_process	regulation of transcription, DNA-templated
GO:0006357	130	biological_process	regulation of transcription by RNA polymerase II
GO:0006351	1185	biological_process	transcription, DNA-templated
GO:0006352	69	biological_process	DNA-templated transcription, initiation
GO:0006353	13	biological_process	DNA-templated transcription, termination
GO:1901612	1	molecular_function	cardiolipin binding
GO:0007193	2	biological_process	adenylate cyclase-inhibiting G-protein coupled receptor signaling pathway
GO:0046417	18	biological_process	chorismate metabolic process
GO:0070897	29	biological_process	DNA-templated transcriptional preinitiation complex assembly
GO:0043631	70	biological_process	RNA polyadenylation
GO:0042276	3	biological_process	error-prone translesion synthesis
GO:0020002	2	cellular_component	host cell plasma membrane
GO:0010920	1	biological_process	negative regulation of inositol phosphate biosynthetic process
GO:0017025	28	molecular_function	TBP-class protein binding
GO:0010923	1	biological_process	negative regulation of phosphatase activity
GO:0031011	53	cellular_component	Ino80 complex
GO:0010925	1	biological_process	positive regulation of inositol-polyphosphate 5-phosphatase activity
GO:0017022	21	molecular_function	myosin binding
GO:0031012	8	cellular_component	extracellular matrix
GO:0042578	34	molecular_function	phosphoric ester hydrolase activity
GO:0009269	4	biological_process	response to desiccation
GO:0030014	4	cellular_component	CCR4-NOT complex
GO:0030015	7	cellular_component	CCR4-NOT core complex
GO:0046677	2	biological_process	response to antibiotic
GO:0060041	2	biological_process	retina development in camera-type eye
GO:0030010	2	biological_process	establishment of cell polarity
GO:0035023	3	biological_process	regulation of Rho protein signal transduction
GO:0018192	2	biological_process	enzyme active site formation via cysteine modification to L-cysteine persulfide
GO:0006893	14	biological_process	Golgi to plasma membrane transport
GO:0030018	2	cellular_component	Z disc
GO:0030325	1	biological_process	adrenal gland development
GO:0005737	1353	cellular_component	cytoplasm
GO:0043169	19	molecular_function	cation binding
GO:0002102	1	cellular_component	podosome
GO:0005732	11	cellular_component	small nucleolar ribonucleoprotein complex
GO:0005730	197	cellular_component	nucleolus
GO:0042372	3	biological_process	phylloquinone biosynthetic process
GO:0043161	15	biological_process	proteasome-mediated ubiquitin-dependent protein catabolic process
GO:0043162	2	biological_process	ubiquitin-dependent protein catabolic process via the multivesicular body sorting pathway
GO:0009800	4	biological_process	cinnamic acid biosynthetic process
GO:0005739	300	cellular_component	mitochondrion
GO:0004843	74	molecular_function	thiol-dependent ubiquitin-specific protease activity
GO:0030328	3	biological_process	prenylcysteine catabolic process
GO:0097027	17	molecular_function	ubiquitin-protein transferase activator activity
GO:0060445	1	biological_process	branching involved in salivary gland morphogenesis
GO:0030242	4	biological_process	autophagy of peroxisome
GO:0017150	19	molecular_function	tRNA dihydrouridine synthase activity
GO:0003690	110	molecular_function	double-stranded DNA binding
GO:0003691	2	molecular_function	double-stranded telomeric DNA binding
GO:0017154	1	molecular_function	semaphorin receptor activity
GO:0003697	86	molecular_function	single-stranded DNA binding
GO:0097539	1	cellular_component	ciliary transition fiber
GO:0006646	11	biological_process	phosphatidylethanolamine biosynthetic process
GO:0006644	19	biological_process	phospholipid metabolic process
GO:0006642	1	biological_process	triglyceride mobilization
GO:0031087	2	biological_process	deadenylation-independent decapping of nuclear-transcribed mRNA
GO:0016236	6	biological_process	macroautophagy
GO:0036435	1	molecular_function	K48-linked polyubiquitin modification-dependent protein binding
GO:0009247	12	biological_process	glycolipid biosynthetic process
GO:0009245	36	biological_process	lipid A biosynthetic process
GO:0030658	21	cellular_component	transport vesicle membrane
GO:0004861	8	molecular_function	cyclin-dependent protein serine/threonine kinase inhibitor activity
GO:0042382	3	cellular_component	paraspeckles
GO:0004864	13	molecular_function	protein phosphatase inhibitor activity
GO:0004865	3	molecular_function	protein serine/threonine phosphatase inhibitor activity
GO:0004866	6	molecular_function	endopeptidase inhibitor activity
GO:0004867	19	molecular_function	serine-type endopeptidase inhibitor activity
GO:0004869	19	molecular_function	cysteine-type endopeptidase inhibitor activity
GO:0072001	1	biological_process	renal system development
GO:0030121	6	cellular_component	AP-1 adaptor complex
GO:0030126	31	cellular_component	COPI vesicle coat
GO:0003984	24	molecular_function	acetolactate synthase activity
GO:0030124	7	cellular_component	AP-4 adaptor complex
GO:0047938	20	molecular_function	glucose-6-phosphate 1-epimerase activity
GO:0001227	2	molecular_function	transcriptional repressor activity, RNA polymerase II transcription regulatory region sequence-specific DNA binding
GO:0004089	44	molecular_function	carbonate dehydratase activity
GO:0004514	13	molecular_function	nicotinate-nucleotide diphosphorylase (carboxylating) activity
GO:0004515	1	molecular_function	nicotinate-nucleotide adenylyltransferase activity
GO:0004516	9	molecular_function	nicotinate phosphoribosyltransferase activity
GO:0004518	52	molecular_function	nuclease activity
GO:0004519	124	molecular_function	endonuclease activity
GO:0005021	1	molecular_function	vascular endothelial growth factor-activated receptor activity
GO:0030496	6	cellular_component	midbody
GO:0001228	2	molecular_function	transcriptional activator activity, RNA polymerase II transcription regulatory region sequence-specific DNA binding
GO:0046177	3	biological_process	D-gluconate catabolic process
GO:0006004	153	biological_process	fucose metabolic process
GO:0009938	1	biological_process	negative regulation of gibberellic acid mediated signaling pathway
GO:0006006	39	biological_process	glucose metabolic process
GO:0031386	1	molecular_function	protein tag
GO:0002039	5	molecular_function	p53 binding
GO:0006002	47	biological_process	fructose 6-phosphate metabolic process
GO:0048544	221	biological_process	recognition of pollen
GO:1902275	1	biological_process	regulation of chromatin organization
GO:0014829	1	biological_process	vascular smooth muscle contraction
GO:0005201	5	molecular_function	extracellular matrix structural constituent
GO:0005200	56	molecular_function	structural constituent of cytoskeleton
GO:0009029	6	molecular_function	tetraacyldisaccharide 4'-kinase activity
GO:0033617	3	biological_process	mitochondrial respiratory chain complex IV assembly
GO:0051276	27	biological_process	chromosome organization
GO:0045017	14	biological_process	glycerolipid biosynthetic process
GO:0005991	9	biological_process	trehalose metabolic process
GO:0070560	1	biological_process	protein secretion by platelet
GO:0032930	1	biological_process	positive regulation of superoxide anion generation
GO:0005003	1	molecular_function	ephrin receptor activity
GO:0090382	1	biological_process	phagosome maturation
GO:0048812	2	biological_process	neuron projection morphogenesis
GO:0004462	8	molecular_function	lactoylglutathione lyase activity
GO:0005112	1	molecular_function	Notch binding
GO:2000098	1	biological_process	negative regulation of smooth muscle cell-matrix adhesion
GO:0008759	9	molecular_function	UDP-3-O-[3-hydroxymyristoyl] N-acetylglucosamine deacetylase activity
GO:0008972	1	molecular_function	phosphomethylpyrimidine kinase activity
GO:0008757	8	molecular_function	S-adenosylmethionine-dependent methyltransferase activity
GO:0008970	10	molecular_function	phosphatidylcholine 1-acylhydrolase activity
GO:0006696	17	biological_process	ergosterol biosynthetic process
GO:0008977	9	molecular_function	prephenate dehydrogenase (NAD+) activity
GO:0008974	2	molecular_function	phosphoribulokinase activity
GO:0008198	5	molecular_function	ferrous iron binding
GO:0008199	8	molecular_function	ferric iron binding
GO:0009117	4	biological_process	nucleotide metabolic process
GO:0009116	56	biological_process	nucleoside metabolic process
GO:0102867	13	molecular_function	molybdenum cofactor sulfurtransferase activity
GO:0036093	1	biological_process	germ cell proliferation
GO:0008190	2	molecular_function	eukaryotic initiation factor 4E binding
GO:0008191	2	molecular_function	metalloendopeptidase inhibitor activity
GO:0000773	1	molecular_function	phosphatidyl-N-methylethanolamine N-methyltransferase activity
GO:0008194	1	molecular_function	UDP-glycosyltransferase activity
GO:0000775	13	cellular_component	chromosome, centromeric region
GO:0000776	14	cellular_component	kinetochore
GO:0050242	4	molecular_function	pyruvate, phosphate dikinase activity
GO:0004648	1	molecular_function	O-phospho-L-serine:2-oxoglutarate aminotransferase activity
GO:0004649	15	molecular_function	poly(ADP-ribose) glycohydrolase activity
GO:0000178	33	cellular_component	exosome (RNase complex)
GO:0000179	9	molecular_function	rRNA (adenine-N6,N6-)-dimethyltransferase activity
GO:0018344	19	biological_process	protein geranylgeranylation
GO:0039534	1	biological_process	negative regulation of MDA-5 signaling pathway
GO:0004640	2	molecular_function	phosphoribosylanthranilate isomerase activity
GO:0004641	4	molecular_function	phosphoribosylformylglycinamidine cyclo-ligase activity
GO:0004642	2	molecular_function	phosphoribosylformylglycinamidine synthase activity
GO:0004643	4	molecular_function	phosphoribosylaminoimidazolecarboxamide formyltransferase activity
GO:0004644	7	molecular_function	phosphoribosylglycinamide formyltransferase activity
GO:0050482	10	biological_process	arachidonic acid secretion
GO:0102193	8	molecular_function	protein-ribulosamine 3-kinase activity
GO:0000175	6	molecular_function	3'-5'-exoribonuclease activity
GO:1900246	1	biological_process	positive regulation of RIG-I signaling pathway
GO:0004888	2	molecular_function	transmembrane signaling receptor activity
GO:0051591	1	biological_process	response to cAMP
GO:0075713	1	biological_process	establishment of integrated proviral latency
GO:0000466	11	biological_process	maturation of 5.8S rRNA from tricistronic rRNA transcript (SSU-rRNA, 5.8S rRNA, LSU-rRNA)
GO:1905050	1	biological_process	positive regulation of metallopeptidase activity
GO:1905053	1	biological_process	positive regulation of base-excision repair
GO:0007492	1	biological_process	endoderm development
GO:0006821	1	biological_process	chloride transport
GO:0008378	95	molecular_function	galactosyltransferase activity
GO:0005814	6	cellular_component	centriole
GO:0006825	4	biological_process	copper ion transport
GO:0003854	28	molecular_function	3-beta-hydroxy-delta5-steroid dehydrogenase activity
GO:0003855	16	molecular_function	3-dehydroquinate dehydratase activity
GO:0003856	23	molecular_function	3-dehydroquinate synthase activity
GO:0003857	5	molecular_function	3-hydroxyacyl-CoA dehydrogenase activity
GO:0006546	3	biological_process	glycine catabolic process
GO:0003852	2	molecular_function	2-isopropylmalate synthase activity
GO:0008373	11	molecular_function	sialyltransferase activity
GO:0045261	16	cellular_component	proton-transporting ATP synthase complex, catalytic core F(1)
GO:0045263	17	cellular_component	proton-transporting ATP synthase complex, coupling factor F(o)
GO:0019509	22	biological_process	L-methionine salvage from methylthioadenosine
GO:0015232	8	molecular_function	heme transporter activity
GO:0033180	30	cellular_component	proton-transporting V-type ATPase, V1 domain
GO:0010608	1	biological_process	posttranscriptional regulation of gene expression
GO:0036361	6	molecular_function	racemase activity, acting on amino acids and derivatives
GO:0015238	189	molecular_function	drug transmembrane transporter activity
GO:1902600	51	biological_process	proton transmembrane transport
GO:0080163	1	biological_process	regulation of protein serine/threonine phosphatase activity
GO:0004084	1	molecular_function	branched-chain-amino-acid transaminase activity
GO:0003989	21	molecular_function	acetyl-CoA carboxylase activity
GO:0003987	11	molecular_function	acetate-CoA ligase activity
GO:0004088	3	molecular_function	carbamoyl-phosphate synthase (glutamine-hydrolyzing) activity
GO:0103025	7	molecular_function	alpha-amylase activity (releasing maltohexaose)
GO:0003983	5	molecular_function	UTP:glucose-1-phosphate uridylyltransferase activity
GO:0003980	2	molecular_function	UDP-glucose:glycoprotein glucosyltransferase activity
GO:0044826	1	biological_process	viral genome integration into host DNA
GO:0019722	2	biological_process	calcium-mediated signaling
GO:1904668	17	biological_process	positive regulation of ubiquitin protein ligase activity
GO:0015098	16	molecular_function	molybdate ion transmembrane transporter activity
GO:0000502	9	cellular_component	proteasome complex
GO:0015095	28	molecular_function	magnesium ion transmembrane transporter activity
GO:0016614	10	molecular_function	oxidoreductase activity, acting on CH-OH group of donors
GO:0016615	2	molecular_function	malate dehydrogenase activity
GO:0016616	27	molecular_function	oxidoreductase activity, acting on the CH-OH group of donors, NAD or NADP as acceptor
GO:0051219	3	molecular_function	phosphoprotein binding
GO:0007204	1	biological_process	positive regulation of cytosolic calcium ion concentration
GO:0019430	7	biological_process	removal of superoxide radicals
GO:0006424	16	biological_process	glutamyl-tRNA aminoacylation
GO:0019432	12	biological_process	triglyceride biosynthetic process
GO:0010739	3	biological_process	positive regulation of protein kinase A signaling
GO:0010738	1	biological_process	regulation of protein kinase A signaling
GO:0019348	2	biological_process	dolichol metabolic process
GO:0072487	1	cellular_component	MSL complex
GO:0033063	3	cellular_component	Rad51B-Rad51C-Rad51D-XRCC2 complex
GO:0051930	1	biological_process	regulation of sensory perception of pain
GO:0009414	8	biological_process	response to water deprivation
GO:0021782	1	biological_process	glial cell development
GO:0001843	2	biological_process	neural tube closure
GO:0007205	50	biological_process	protein kinase C-activating G-protein coupled receptor signaling pathway
GO:0045933	1	biological_process	positive regulation of muscle contraction
GO:0042264	1	biological_process	peptidyl-aspartic acid hydroxylation
GO:0097187	1	biological_process	dentinogenesis
GO:0008676	3	molecular_function	3-deoxy-8-phosphooctulonate synthase activity
GO:0042644	5	cellular_component	chloroplast nucleoid
GO:0008408	81	molecular_function	3'-5' exonuclease activity
GO:0008409	4	molecular_function	5'-3' exonuclease activity
GO:0045647	1	biological_process	negative regulation of erythrocyte differentiation
GO:0051500	7	molecular_function	D-tyrosyl-tRNA(Tyr) deacylase activity
GO:0071353	2	biological_process	cellular response to interleukin-4
GO:0045489	67	biological_process	pectin biosynthetic process
GO:0016765	61	molecular_function	transferase activity, transferring alkyl or aryl (other than methyl) groups
GO:0019239	8	molecular_function	deaminase activity
GO:0019344	2	biological_process	cysteine biosynthetic process
GO:0016760	138	molecular_function	cellulose synthase (UDP-forming) activity
GO:0001963	1	biological_process	synaptic transmission, dopaminergic
GO:0016762	55	molecular_function	xyloglucan:xyloglucosyl transferase activity
GO:0016763	7	molecular_function	transferase activity, transferring pentosyl groups
GO:0000987	16	molecular_function	proximal promoter sequence-specific DNA binding
GO:0050113	5	molecular_function	inositol oxygenase activity
GO:0031225	25	cellular_component	anchored component of membrane
GO:0019237	4	molecular_function	centromeric DNA binding
GO:0000982	16	molecular_function	transcription factor activity, RNA polymerase II proximal promoter sequence-specific DNA binding
GO:0010427	1	molecular_function	abscisic acid binding
GO:0000980	6	molecular_function	RNA polymerase II distal enhancer sequence-specific DNA binding
GO:0042383	4	cellular_component	sarcolemma
GO:0016149	17	molecular_function	translation release factor activity, codon specific
GO:0006515	12	biological_process	protein quality control for misfolded or incompletely synthesized proteins
GO:0000127	1	cellular_component	transcription factor TFIIIC complex
GO:0034145	1	biological_process	positive regulation of toll-like receptor 4 signaling pathway
GO:0031123	65	biological_process	RNA 3'-end processing
GO:0042147	92	biological_process	retrograde transport, endosome to Golgi
GO:0047429	22	molecular_function	nucleoside-triphosphate diphosphatase activity
GO:0043399	3	molecular_function	tRNA A64-2'-O-ribosylphosphate transferase activity
GO:0005844	5	cellular_component	polysome
GO:0005847	5	cellular_component	mRNA cleavage and polyadenylation specificity factor complex
GO:0005846	7	cellular_component	nuclear cap binding complex
GO:0005840	684	cellular_component	ribosome
GO:0015940	10	biological_process	pantothenate biosynthetic process
GO:0016540	11	biological_process	protein autoprocessing
GO:0005849	14	cellular_component	mRNA cleavage factor complex
GO:0030866	1	biological_process	cortical actin cytoskeleton organization
GO:0045732	1	biological_process	positive regulation of protein catabolic process
GO:0033263	8	cellular_component	CORVET complex
GO:0007213	1	biological_process	G-protein coupled acetylcholine receptor signaling pathway
GO:0045735	26	molecular_function	nutrient reservoir activity
GO:0033268	1	cellular_component	node of Ranvier
GO:0045739	5	biological_process	positive regulation of DNA repair
GO:0046033	1	biological_process	AMP metabolic process
GO:0045639	1	biological_process	positive regulation of myeloid cell differentiation
GO:0035145	6	cellular_component	exon-exon junction complex
GO:0034722	13	molecular_function	gamma-glutamyl-peptidase activity
GO:0030433	23	biological_process	ubiquitin-dependent ERAD pathway
GO:0033116	3	cellular_component	endoplasmic reticulum-Golgi intermediate compartment membrane
GO:0071007	2	cellular_component	U2-type catalytic step 2 spliceosome
GO:0071004	6	cellular_component	U2-type prespliceosome
GO:0009611	11	biological_process	response to wounding
GO:0030261	3	biological_process	chromosome condensation
GO:0005901	1	cellular_component	caveola
GO:0005902	1	cellular_component	microvillus
GO:0005903	2	cellular_component	brush border
GO:0005905	5	cellular_component	clathrin-coated pit
GO:0012511	3	cellular_component	monolayer-surrounded lipid storage body
GO:0051996	17	molecular_function	squalene synthase activity
GO:0043087	15	biological_process	regulation of GTPase activity
GO:0043085	2	biological_process	positive regulation of catalytic activity
GO:0015706	2	biological_process	nitrate transport
GO:0097631	1	cellular_component	integral component of omegasome membrane
GO:0090073	1	biological_process	positive regulation of protein homodimerization activity
GO:0006348	3	biological_process	chromatin silencing at telomere
GO:0006342	7	biological_process	chromatin silencing
GO:0032275	1	biological_process	luteinizing hormone secretion
GO:0048714	1	biological_process	positive regulation of oligodendrocyte differentiation
GO:0046469	1	biological_process	platelet activating factor metabolic process
GO:0031023	12	biological_process	microtubule organizing center organization
GO:0060052	3	biological_process	neurofilament cytoskeleton organization
GO:0010287	3	cellular_component	plastoglobule
GO:0017038	21	biological_process	protein import
GO:0006413	3	biological_process	translational initiation
GO:0098942	1	biological_process	retrograde trans-synaptic signaling by trans-synaptic protein complex
GO:0030001	170	biological_process	metal ion transport
GO:0070827	1	biological_process	chromatin maintenance
GO:0001102	1	molecular_function	RNA polymerase II activating transcription factor binding
GO:0001103	1	molecular_function	RNA polymerase II repressing transcription factor binding
GO:0086010	1	biological_process	membrane depolarization during action potential
GO:0035529	4	molecular_function	NADH pyrophosphatase activity
GO:0030008	21	cellular_component	TRAPP complex
GO:0046608	7	molecular_function	carotenoid isomerase activity
GO:0002134	1	molecular_function	UTP binding
GO:0002135	1	molecular_function	CTP binding
GO:0009833	1	biological_process	plant-type primary cell wall biogenesis
GO:0009834	3	biological_process	plant-type secondary cell wall biogenesis
GO:0043197	9	cellular_component	dendritic spine
GO:0046580	1	biological_process	negative regulation of Ras protein signal transduction
GO:0006123	1	biological_process	mitochondrial electron transport, cytochrome c to oxygen
GO:0006122	19	biological_process	mitochondrial electron transport, ubiquinol to cytochrome c
GO:0006120	13	biological_process	mitochondrial electron transport, NADH to ubiquinone
GO:0003689	7	molecular_function	DNA clamp loader activity
GO:0003688	2	molecular_function	DNA replication origin binding
GO:0010972	1	biological_process	negative regulation of G2/M transition of mitotic cell cycle
GO:0005978	36	biological_process	glycogen biosynthetic process
GO:0003680	25	molecular_function	AT DNA binding
GO:0009987	1	biological_process	cellular process
GO:0003682	148	molecular_function	chromatin binding
GO:0003684	88	molecular_function	damaged DNA binding
GO:0000187	4	biological_process	activation of MAPK activity
GO:0006654	12	biological_process	phosphatidic acid biosynthetic process
GO:1990090	1	biological_process	cellular response to nerve growth factor stimulus
GO:0000184	53	biological_process	nuclear-transcribed mRNA catabolic process, nonsense-mediated decay
GO:0006650	7	biological_process	glycerophospholipid metabolic process
GO:0008285	5	biological_process	negative regulation of cell proliferation
GO:0009236	10	biological_process	cobalamin biosynthetic process
GO:0006233	17	biological_process	dTDP biosynthetic process
GO:0009234	13	biological_process	menaquinone biosynthetic process
GO:0006659	5	biological_process	phosphatidylserine biosynthetic process
GO:0009231	31	biological_process	riboflavin biosynthetic process
GO:0030139	1	cellular_component	endocytic vesicle
GO:0000340	1	molecular_function	RNA 7-methylguanosine cap binding
GO:0000347	6	cellular_component	THO complex
GO:0000346	1	cellular_component	transcription export complex
GO:0030131	26	cellular_component	clathrin adaptor complex
GO:0000811	19	cellular_component	GINS complex
GO:0030132	18	cellular_component	clathrin coat of coated pit
GO:0030134	1	cellular_component	COPII-coated ER to Golgi transport vesicle
GO:0030136	46	cellular_component	clathrin-coated vesicle
GO:0004506	11	molecular_function	squalene monooxygenase activity
GO:0050661	156	molecular_function	NADP binding
GO:0050660	186	molecular_function	flavin adenine dinucleotide binding
GO:0050665	3	biological_process	hydrogen peroxide biosynthetic process
GO:0050664	24	molecular_function	oxidoreductase activity, acting on NAD(P)H, oxygen as acceptor
GO:0005055	2	molecular_function	laminin receptor activity
GO:0030485	1	cellular_component	smooth muscle contractile fiber
GO:0006013	24	biological_process	mannose metabolic process
GO:0006012	37	biological_process	galactose metabolic process
GO:0006011	5	biological_process	UDP-glucose metabolic process
GO:0048265	1	biological_process	response to pain
GO:0048539	1	biological_process	bone marrow development
GO:0048536	1	biological_process	spleen development
GO:0005983	17	biological_process	starch catabolic process
GO:0005694	106	cellular_component	chromosome
GO:0009909	11	biological_process	regulation of flower development
GO:0005697	1	cellular_component	telomerase holoenzyme complex
GO:1905463	1	biological_process	negative regulation of DNA duplex unwinding
GO:0004108	8	molecular_function	citrate (Si)-synthase activity
GO:0009584	16	biological_process	detection of visible light
GO:0009585	12	biological_process	red, far-red light phototransduction
GO:0048660	2	biological_process	regulation of smooth muscle cell proliferation
GO:0048193	33	biological_process	Golgi vesicle transport
GO:0007346	3	biological_process	regulation of mitotic cell cycle
GO:0051016	9	biological_process	barbed-end actin filament capping
GO:0043292	1	cellular_component	contractile fiber
GO:0009341	4	cellular_component	beta-galactosidase complex
GO:0000813	11	cellular_component	ESCRT I complex
GO:0042779	3	biological_process	tRNA 3'-trailer cleavage
GO:0090316	1	biological_process	positive regulation of intracellular protein transport
GO:0009349	1	cellular_component	riboflavin synthase complex
GO:0042773	27	biological_process	ATP synthesis coupled electron transport
GO:0008987	5	molecular_function	quinolinate synthetase A activity
GO:0030732	4	molecular_function	methionine S-methyltransferase activity
GO:0004479	4	molecular_function	methionyl-tRNA formyltransferase activity
GO:0004478	10	molecular_function	methionine adenosyltransferase activity
GO:0045003	2	biological_process	double-strand break repair via synthesis-dependent strand annealing
GO:0004473	1	molecular_function	malate dehydrogenase (decarboxylating) (NADP+) activity
GO:0004471	56	molecular_function	malate dehydrogenase (decarboxylating) (NAD+) activity
GO:0004470	1	molecular_function	malic enzyme activity
GO:0004476	4	molecular_function	mannose-6-phosphate isomerase activity
GO:0004474	2	molecular_function	malate synthase activity
GO:0048280	5	biological_process	vesicle fusion with Golgi apparatus
GO:0071356	2	biological_process	cellular response to tumor necrosis factor
GO:0051151	1	biological_process	negative regulation of smooth muscle cell differentiation
GO:0006970	2	biological_process	response to osmotic stress
GO:0006397	216	biological_process	mRNA processing
GO:0005471	8	molecular_function	ATP:ADP antiporter activity
GO:0004252	312	molecular_function	serine-type endopeptidase activity
GO:0006909	1	biological_process	phagocytosis
GO:0043922	1	biological_process	negative regulation by host of viral transcription
GO:0006904	59	biological_process	vesicle docking involved in exocytosis
GO:0008963	11	molecular_function	phospho-N-acetylmuramoyl-pentapeptide-transferase activity
GO:0048034	5	biological_process	heme O biosynthetic process
GO:0008964	7	molecular_function	phosphoenolpyruvate carboxylase activity
GO:0008967	4	molecular_function	phosphoglycolate phosphatase activity
GO:0009694	4	biological_process	jasmonic acid metabolic process
GO:0009695	12	biological_process	jasmonic acid biosynthetic process
GO:0048268	47	biological_process	clathrin coat assembly
GO:0009165	29	biological_process	nucleotide biosynthetic process
GO:0009690	17	biological_process	cytokinin metabolic process
GO:0009691	30	biological_process	cytokinin biosynthetic process
GO:0000244	6	biological_process	spliceosomal tri-snRNP complex assembly
GO:0048260	1	biological_process	positive regulation of receptor-mediated endocytosis
GO:0008184	12	molecular_function	glycogen phosphorylase activity
GO:0005783	144	cellular_component	endoplasmic reticulum
GO:0033017	15	cellular_component	sarcoplasmic reticulum membrane
GO:0048038	30	molecular_function	quinone binding
GO:0031519	27	cellular_component	PcG protein complex
GO:0004659	1	molecular_function	prenyltransferase activity
GO:0004657	5	molecular_function	proline dehydrogenase activity
GO:0004656	1	molecular_function	procollagen-proline 4-dioxygenase activity
GO:0004655	5	molecular_function	porphobilinogen synthase activity
GO:0004654	21	molecular_function	polyribonucleotide nucleotidyltransferase activity
GO:0004652	70	molecular_function	polynucleotide adenylyltransferase activity
GO:0004651	17	molecular_function	polynucleotide 5'-phosphatase activity
GO:0000166	141	molecular_function	nucleotide binding
GO:0035851	1	molecular_function	Krueppel-associated box domain binding
GO:0102148	9	molecular_function	N-acetyl-beta-D-galactosaminidase activity
GO:2000648	1	biological_process	positive regulation of stem cell proliferation
GO:1905049	1	biological_process	negative regulation of metallopeptidase activity
GO:0010073	1	biological_process	meristem maintenance
GO:0071456	1	biological_process	cellular response to hypoxia
GO:0051492	2	biological_process	regulation of stress fiber assembly
GO:0003843	107	molecular_function	1,3-beta-D-glucan synthase activity
GO:2000310	1	biological_process	regulation of NMDA receptor activity
GO:0003841	9	molecular_function	1-acylglycerol-3-phosphate O-acyltransferase activity
GO:0008360	14	biological_process	regulation of cell shape
GO:0003847	1	molecular_function	1-alkyl-2-acetylglycerophosphocholine esterase activity
GO:0060716	2	biological_process	labyrinthine layer blood vessel development
GO:0099055	1	cellular_component	integral component of postsynaptic membrane
GO:0003844	20	molecular_function	1,4-alpha-glucan branching enzyme activity
GO:0006839	12	biological_process	mitochondrial transport
GO:0009522	47	cellular_component	photosystem I
GO:0003849	15	molecular_function	3-deoxy-7-phosphoheptulonate synthase activity
GO:0003848	2	molecular_function	2-amino-4-hydroxy-6-hydroxymethyldihydropteridine diphosphokinase activity
GO:0009765	30	biological_process	photosynthesis, light harvesting
GO:1990869	1	biological_process	cellular response to chemokine
GO:0009523	53	cellular_component	photosystem II
GO:0045254	1	cellular_component	pyruvate dehydrogenase complex
GO:0016818	18	molecular_function	hydrolase activity, acting on acid anhydrides, in phosphorus-containing anhydrides
GO:0045252	12	cellular_component	oxoglutarate dehydrogenase complex
GO:0019538	55	biological_process	protein metabolic process
GO:0016813	19	molecular_function	hydrolase activity, acting on carbon-nitrogen (but not peptide) bonds, in linear amidines
GO:0016810	50	molecular_function	hydrolase activity, acting on carbon-nitrogen (but not peptide) bonds
GO:0016811	22	molecular_function	hydrolase activity, acting on carbon-nitrogen (but not peptide) bonds, in linear amides
GO:0010638	1	biological_process	positive regulation of organelle organization
GO:0016817	11	molecular_function	hydrolase activity, acting on acid anhydrides
GO:0032543	11	biological_process	mitochondrial translation
GO:0003999	10	molecular_function	adenine phosphoribosyltransferase activity
GO:0003998	2	molecular_function	acylphosphatase activity
GO:0004097	2	molecular_function	catechol oxidase activity
GO:0004096	19	molecular_function	catalase activity
GO:0003995	10	molecular_function	acyl-CoA dehydrogenase activity
GO:0003994	28	molecular_function	aconitate hydratase activity
GO:0003997	9	molecular_function	acyl-CoA oxidase activity
GO:0003991	2	molecular_function	acetylglutamate kinase activity
GO:0003993	83	molecular_function	acid phosphatase activity
GO:0001890	1	biological_process	placenta development
GO:0030897	8	cellular_component	HOPS complex
GO:0060087	2	biological_process	relaxation of vascular smooth muscle
GO:0030500	1	biological_process	regulation of bone mineralization
GO:0031422	2	cellular_component	RecQ helicase-Topo III complex
GO:0044030	3	biological_process	regulation of DNA methylation
GO:0071902	2	biological_process	positive regulation of protein serine/threonine kinase activity
GO:0044319	1	biological_process	wound healing, spreading of cells
GO:0051225	35	biological_process	spindle assembly
GO:0010333	83	molecular_function	terpene synthase activity
GO:0008565	42	molecular_function	protein transporter activity
GO:0070181	1	molecular_function	small ribosomal subunit rRNA binding
GO:0070182	1	molecular_function	DNA polymerase binding
GO:0016972	14	molecular_function	thiol oxidase activity
GO:0016603	8	molecular_function	glutaminyl-peptide cyclotransferase activity
GO:0016602	20	cellular_component	CCAAT-binding factor complex
GO:0016601	1	biological_process	Rac protein signal transduction
GO:0010700	1	biological_process	negative regulation of norepinephrine secretion
GO:2000012	2	biological_process	regulation of auxin polar transport
GO:0008568	1	molecular_function	microtubule-severing ATPase activity
GO:0001682	5	biological_process	tRNA 5'-leader removal
GO:0004665	9	molecular_function	prephenate dehydrogenase (NADP+) activity
GO:0030054	5	cellular_component	cell junction
GO:0046855	11	biological_process	inositol phosphate dephosphorylation
GO:0046854	36	biological_process	phosphatidylinositol phosphorylation
GO:0042823	8	biological_process	pyridoxal phosphate biosynthetic process
GO:0032259	1	biological_process	methylation
GO:0042826	6	molecular_function	histone deacetylase binding
GO:0019882	4	biological_process	antigen processing and presentation
GO:2000270	1	biological_process	negative regulation of fibroblast apoptotic process
GO:0019887	11	molecular_function	protein kinase regulator activity
GO:0019888	49	molecular_function	protein phosphatase regulator activity
GO:2000279	1	biological_process	negative regulation of DNA biosynthetic process
GO:0070164	1	biological_process	negative regulation of adiponectin secretion
GO:0043410	4	biological_process	positive regulation of MAPK cascade
GO:0034362	1	cellular_component	low-density lipoprotein particle
GO:0002953	12	molecular_function	5'-deoxynucleotidase activity
GO:0072673	1	biological_process	lamellipodium morphogenesis
GO:0019287	20	biological_process	isopentenyl diphosphate biosynthetic process, mevalonate pathway
GO:0043419	10	biological_process	urea catabolic process
GO:0008418	16	molecular_function	protein-N-terminal asparagine amidohydrolase activity
GO:0016779	121	molecular_function	nucleotidyltransferase activity
GO:0051538	14	molecular_function	3 iron, 4 sulfur cluster binding
GO:0051539	189	molecular_function	4 iron, 4 sulfur cluster binding
GO:0016773	47	molecular_function	phosphotransferase activity, alcohol group as acceptor
GO:0016772	26	molecular_function	transferase activity, transferring phosphorus-containing groups
GO:0051536	73	molecular_function	iron-sulfur cluster binding
GO:0051537	107	molecular_function	2 iron, 2 sulfur cluster binding
GO:0035865	1	biological_process	cellular response to potassium ion
GO:0008417	8	molecular_function	fucosyltransferase activity
GO:0000972	1	biological_process	transcription-dependent tethering of RNA polymerase II gene DNA at nuclear periphery
GO:0005773	2	cellular_component	vacuole
GO:0070290	38	molecular_function	N-acylphosphatidylethanolamine-specific phospholipase D activity
GO:0000977	84	molecular_function	RNA polymerase II regulatory region sequence-specific DNA binding
GO:0000974	16	cellular_component	Prp19 complex
GO:0001972	1	molecular_function	retinoic acid binding
GO:0071586	5	biological_process	CAAX-box protein processing
GO:0000978	5	molecular_function	RNA polymerase II proximal promoter sequence-specific DNA binding
GO:0010411	48	biological_process	xyloglucan metabolic process
GO:2000653	1	biological_process	regulation of genetic imprinting
GO:0070569	31	molecular_function	uridylyltransferase activity
GO:0016151	25	molecular_function	nickel cation binding
GO:0005770	9	cellular_component	late endosome
GO:0016157	37	molecular_function	sucrose synthase activity
GO:0033613	1	molecular_function	activating transcription factor binding
GO:0033612	1	molecular_function	receptor serine/threonine kinase binding
GO:0072583	6	biological_process	clathrin-dependent endocytosis
GO:0042531	1	biological_process	positive regulation of tyrosine phosphorylation of STAT protein
GO:0090266	6	biological_process	regulation of mitotic cell cycle spindle assembly checkpoint
GO:0042176	10	biological_process	regulation of protein catabolic process
GO:0005871	2	cellular_component	kinesin complex
GO:0005874	281	cellular_component	microtubule
GO:0005876	1	cellular_component	spindle microtubule
GO:0043564	14	cellular_component	Ku70:Ku80 complex
GO:0043565	533	molecular_function	sequence-specific DNA binding
GO:0043560	1	molecular_function	insulin receptor substrate binding
GO:1904395	1	biological_process	positive regulation of skeletal muscle acetylcholine-gated channel clustering
GO:0016559	18	biological_process	peroxisome fission
GO:0016558	9	biological_process	protein import into peroxisome matrix
GO:0016556	1	biological_process	mRNA modification
GO:0016554	27	biological_process	cytidine to uridine editing
GO:0043568	1	biological_process	positive regulation of insulin-like growth factor receptor signaling pathway
GO:0045109	1	biological_process	intermediate filament organization
GO:0045746	2	biological_process	negative regulation of Notch signaling pathway
GO:0045747	4	biological_process	positive regulation of Notch signaling pathway
GO:0045744	1	biological_process	negative regulation of G-protein coupled receptor protein signaling pathway
GO:0005671	1	cellular_component	Ada2/Gcn5/Ada3 transcription activator complex
GO:0034498	1	biological_process	early endosome to Golgi transport
GO:0048514	1	biological_process	blood vessel morphogenesis
GO:0033108	1	biological_process	mitochondrial respiratory chain complex assembly
GO:0046274	14	biological_process	lignin catabolic process
GO:0006073	9	biological_process	cellular glucan metabolic process
GO:0042286	2	molecular_function	glutamate-1-semialdehyde 2,1-aminomutase activity
GO:0042284	2	molecular_function	sphingolipid delta-4 desaturase activity
GO:0022904	9	biological_process	respiratory electron transport chain
GO:0071711	1	biological_process	basement membrane organization
GO:0005912	2	cellular_component	adherens junction
GO:0005911	2	cellular_component	cell-cell junction
GO:0033290	52	cellular_component	eukaryotic 48S preinitiation complex
GO:0030259	24	biological_process	lipid glycosylation
GO:0051983	7	biological_process	regulation of chromosome segregation
GO:0070814	9	biological_process	hydrogen sulfide biosynthetic process
GO:0019869	1	molecular_function	chloride channel inhibitor activity
GO:0006338	51	biological_process	chromatin remodeling
GO:0031429	6	cellular_component	box H/ACA snoRNP complex
GO:0006336	24	biological_process	DNA replication-independent nucleosome assembly
GO:0006337	2	biological_process	nucleosome disassembly
GO:0006334	70	biological_process	nucleosome assembly
GO:0019867	28	cellular_component	outer membrane
GO:1901224	2	biological_process	positive regulation of NIK/NF-kappaB signaling
GO:0048172	1	biological_process	regulation of short-term neuronal synaptic plasticity
GO:0001889	3	biological_process	liver development
GO:0043123	5	biological_process	positive regulation of I-kappaB kinase/NF-kappaB signaling
GO:0046470	26	biological_process	phosphatidylcholine metabolic process
GO:1903298	1	biological_process	negative regulation of hypoxia-induced intrinsic apoptotic signaling pathway
GO:0097198	1	biological_process	histone H3-K36 trimethylation
GO:0017040	1	molecular_function	N-acylsphingosine amidohydrolase activity
GO:0006879	7	biological_process	cellular iron ion homeostasis
GO:0097190	7	biological_process	apoptotic signaling pathway
GO:0017048	3	molecular_function	Rho GTPase binding
GO:0017049	2	molecular_function	GTP-Rho binding
GO:0008352	12	cellular_component	katanin complex
GO:0050900	1	biological_process	leukocyte migration
GO:0098884	1	biological_process	postsynaptic neurotransmitter receptor internalization
GO:0042597	4	cellular_component	periplasmic space
GO:0045444	1	biological_process	fat cell differentiation
GO:0006480	10	biological_process	N-terminal protein amino acid methylation
GO:0006482	5	biological_process	protein demethylation
GO:0003871	5	molecular_function	5-methyltetrahydropteroyltriglutamate-homocysteine S-methyltransferase activity
GO:0033857	20	molecular_function	diphosphoinositol-pentakisphosphate kinase activity
GO:0006486	260	biological_process	protein glycosylation
GO:0006487	22	biological_process	protein N-linked glycosylation
GO:0006488	21	biological_process	dolichol-linked oligosaccharide biosynthetic process
GO:0008356	1	biological_process	asymmetric cell division
GO:0043189	1	cellular_component	H4/H2A histone acetyltransferase complex
GO:0042351	1	biological_process	'de novo' GDP-L-fucose biosynthetic process
GO:0070493	1	biological_process	thrombin-activated receptor signaling pathway
GO:0016460	1	cellular_component	myosin II complex
GO:0061198	1	biological_process	fungiform papilla formation
GO:0045819	1	biological_process	positive regulation of glycogen catabolic process
GO:1990460	1	molecular_function	leptin receptor binding
GO:0097286	1	biological_process	iron ion import
GO:0090090	2	biological_process	negative regulation of canonical Wnt signaling pathway
GO:0009733	22	biological_process	response to auxin
GO:0006468	3	biological_process	protein phosphorylation
GO:0009446	7	biological_process	putrescine biosynthetic process
GO:0009229	16	biological_process	thiamine diphosphate biosynthetic process
GO:0009228	7	biological_process	thiamine biosynthetic process
GO:1902309	1	biological_process	negative regulation of peptidyl-serine dephosphorylation
GO:0009226	4	biological_process	nucleotide-sugar biosynthetic process
GO:0006464	31	biological_process	cellular protein modification process
GO:0006465	37	biological_process	signal peptide processing
GO:0010387	1	biological_process	COP9 signalosome assembly
GO:0000395	6	biological_process	mRNA 5'-splice site recognition
GO:0043137	3	biological_process	DNA replication, removal of RNA primer
GO:1990316	2	cellular_component	Atg1/ULK1 kinase complex
GO:0060484	1	biological_process	lung-associated mesenchyme development
GO:0009737	28	biological_process	response to abscisic acid
GO:0001205	2	molecular_function	transcriptional activator activity, RNA polymerase II distal enhancer sequence-specific DNA binding
GO:0010389	8	biological_process	regulation of G2/M transition of mitotic cell cycle
GO:0009736	1	biological_process	cytokinin-activated signaling pathway
GO:0045738	1	biological_process	negative regulation of DNA repair
GO:0035198	1	molecular_function	miRNA binding
GO:0009913	1	biological_process	epidermal cell differentiation
GO:0005044	5	molecular_function	scavenger receptor activity
GO:0005047	12	molecular_function	signal recognition particle binding
GO:0009910	3	biological_process	negative regulation of flower development
GO:0009916	15	molecular_function	alternative oxidase activity
GO:0002011	1	biological_process	morphogenesis of an epithelial sheet
GO:0006796	26	biological_process	phosphate-containing compound metabolic process
GO:0048529	2	molecular_function	magnesium-protoporphyrin IX monomethyl ester (oxidative) cyclase activity
GO:0005689	2	cellular_component	U12-type spliceosomal complex
GO:0005688	5	cellular_component	U6 snRNP
GO:0009360	7	cellular_component	DNA polymerase III complex
GO:0005685	36	cellular_component	U1 snRNP
GO:0005682	1	cellular_component	U5 snRNP
GO:0005681	97	cellular_component	spliceosomal complex
GO:0005680	52	cellular_component	anaphase-promoting complex
GO:0048675	1	biological_process	axon extension
GO:0005267	21	molecular_function	potassium channel activity
GO:0009738	1	biological_process	abscisic acid-activated signaling pathway
GO:0005261	1	molecular_function	cation channel activity
GO:0005262	6	molecular_function	calcium channel activity
GO:0000082	13	biological_process	G1/S transition of mitotic cell cycle
GO:0048678	2	biological_process	response to axon injury
GO:0045038	2	biological_process	protein import into chloroplast thylakoid membrane
GO:0031348	3	biological_process	negative regulation of defense response
GO:1903672	1	biological_process	positive regulation of sprouting angiogenesis
GO:0045281	1	cellular_component	succinate dehydrogenase complex
GO:0004798	17	molecular_function	thymidylate kinase activity
GO:0004799	18	molecular_function	thymidylate synthase activity
GO:0042765	25	cellular_component	GPI-anchor transamidase complex
GO:0004797	8	molecular_function	thymidine kinase activity
GO:0004794	4	molecular_function	L-threonine ammonia-lyase activity
GO:0009635	1	biological_process	response to herbicide
GO:0004792	5	molecular_function	thiosulfate sulfurtransferase activity
GO:0031347	58	biological_process	regulation of defense response
GO:0004791	8	molecular_function	thioredoxin-disulfide reductase activity
GO:0042450	1	biological_process	arginine biosynthetic process via ornithine
GO:0090734	1	cellular_component	site of DNA damage
GO:0015936	7	biological_process	coenzyme A metabolic process
GO:0004407	7	molecular_function	histone deacetylase activity
GO:0000453	3	biological_process	enzyme-directed rRNA 2'-O-methylation
GO:0004402	40	molecular_function	histone acetyltransferase activity
GO:0050727	3	biological_process	regulation of inflammatory response
GO:0004400	1	molecular_function	histidinol-phosphate transaminase activity
GO:0004401	1	molecular_function	histidinol-phosphatase activity
GO:0098869	1	biological_process	cellular oxidant detoxification
GO:0031298	1	cellular_component	replication fork protection complex
GO:0030307	5	biological_process	positive regulation of cell growth
GO:0006661	13	biological_process	phosphatidylinositol biosynthetic process
GO:0006662	61	biological_process	glycerol ether metabolic process
GO:0031290	2	biological_process	retinal ganglion cell axon guidance
GO:0031297	2	biological_process	replication fork processing
GO:0050801	1	biological_process	ion homeostasis
GO:1902074	1	biological_process	response to salt
GO:0005319	20	molecular_function	lipid transporter activity
GO:0009688	2	biological_process	abscisic acid biosynthetic process
GO:0004222	168	molecular_function	metalloendopeptidase activity
GO:0043966	3	biological_process	histone H3 acetylation
GO:0043967	8	biological_process	histone H4 acetylation
GO:0043968	8	biological_process	histone H2A acetylation
GO:0034724	1	biological_process	DNA replication-independent nucleosome organization
GO:0005315	12	molecular_function	inorganic phosphate transmembrane transporter activity
GO:0010364	2	biological_process	regulation of ethylene biosynthetic process
GO:0051059	2	molecular_function	NF-kappaB binding
GO:0044294	1	cellular_component	dendritic growth cone
GO:0000792	1	cellular_component	heterochromatin
GO:0008173	65	molecular_function	RNA methyltransferase activity
GO:0000790	2	cellular_component	nuclear chromatin
GO:0008171	121	molecular_function	O-methyltransferase activity
GO:0008176	18	molecular_function	tRNA (guanine-N7-)-methyltransferase activity
GO:0008177	12	molecular_function	succinate dehydrogenase (ubiquinone) activity
GO:0008174	2	molecular_function	mRNA methyltransferase activity
GO:0008175	5	molecular_function	tRNA methyltransferase activity
GO:1904263	6	biological_process	positive regulation of TORC1 signaling
GO:0004070	8	molecular_function	aspartate carbamoyltransferase activity
GO:0030619	14	molecular_function	U1 snRNA binding
GO:0022900	10	biological_process	electron transport chain
GO:0042613	1	cellular_component	MHC class II protein complex
GO:0042612	1	cellular_component	MHC class I protein complex
GO:0050464	4	molecular_function	nitrate reductase (NADPH) activity
GO:0008889	3	molecular_function	glycerophosphodiester phosphodiesterase activity
GO:0045104	4	biological_process	intermediate filament cytoskeleton organization
GO:0000155	92	molecular_function	phosphorelay sensor kinase activity
GO:0000150	2	molecular_function	recombinase activity
GO:0008883	4	molecular_function	glutamyl-tRNA reductase activity
GO:0000153	1	cellular_component	cytoplasmic ubiquitin ligase complex
GO:0004310	17	molecular_function	farnesyl-diphosphate farnesyltransferase activity
GO:0048188	5	cellular_component	Set1C/COMPASS complex
GO:0004316	4	molecular_function	3-oxoacyl-[acyl-carrier-protein] reductase (NADPH) activity
GO:0004314	2	molecular_function	[acyl-carrier-protein] S-malonyltransferase activity
GO:0004315	1	molecular_function	3-oxoacyl-[acyl-carrier-protein] synthase activity
GO:0099606	1	biological_process	microtubule plus-end directed mitotic chromosome migration
GO:0099607	1	biological_process	lateral attachment of mitotic spindle microtubules to kinetochore
GO:0004417	1	molecular_function	hydroxyethylthiazole kinase activity
GO:0102158	7	molecular_function	very-long-chain 3-hydroxyacyl-CoA dehydratase activity
GO:0004416	6	molecular_function	hydroxyacylglutathione hydrolase activity
GO:0034644	3	biological_process	cellular response to UV
GO:0004134	11	molecular_function	4-alpha-glucanotransferase activity
GO:0060391	1	biological_process	positive regulation of SMAD protein signal transduction
GO:0098519	1	molecular_function	nucleotide phosphatase activity, acting on free nucleotides
GO:0010629	3	biological_process	negative regulation of gene expression
GO:0010628	5	biological_process	positive regulation of gene expression
GO:0008312	30	molecular_function	7S RNA binding
GO:0006801	11	biological_process	superoxide metabolic process
GO:0003830	15	molecular_function	beta-1,4-mannosylglycoprotein 4-beta-N-acetylglucosaminyltransferase activity
GO:0030879	1	biological_process	mammary gland development
GO:0046688	1	biological_process	response to copper ion
GO:0002270	1	biological_process	plasmacytoid dendritic cell activation
GO:0006808	2	biological_process	regulation of nitrogen utilization
GO:0006809	4	biological_process	nitric oxide biosynthetic process
GO:0008318	10	molecular_function	protein prenyltransferase activity
GO:0003839	14	molecular_function	gamma-glutamylcyclotransferase activity
GO:0046912	10	molecular_function	transferase activity, transferring acyl groups, acyl groups converted into alkyl on transfer
GO:0046910	6	molecular_function	pectinesterase inhibitor activity
GO:0008083	13	molecular_function	growth factor activity
GO:0046914	8	molecular_function	transition metal ion binding
GO:0008081	52	molecular_function	phosphoric diester hydrolase activity
GO:0009570	47	cellular_component	chloroplast stroma
GO:0001568	1	biological_process	blood vessel development
GO:0070626	1	molecular_function	(S)-2-(5-amino-1-(5-phospho-D-ribosyl)imidazole-4-carboxamido)succinate AMP-lyase (fumarate-forming) activity
GO:0016805	2	molecular_function	dipeptidase activity
GO:0016807	1	molecular_function	cysteine-type carboxypeptidase activity
GO:0008089	2	biological_process	anterograde axonal transport
GO:0098911	1	biological_process	regulation of ventricular cardiac muscle cell action potential
GO:0030623	5	molecular_function	U5 snRNA binding
GO:0097332	1	biological_process	response to antipsychotic drug
GO:0003949	6	molecular_function	1-(5-phosphoribosyl)-5-[(5-phosphoribosylamino)methylideneamino]imidazole-4-carboxamide isomerase activity
GO:0048278	9	biological_process	vesicle docking
GO:0003942	2	molecular_function	N-acetyl-gamma-glutamyl-phosphate reductase activity
GO:0008553	58	molecular_function	proton-exporting ATPase activity, phosphorylative mechanism
GO:0035987	2	biological_process	endodermal cell differentiation
GO:0019419	12	biological_process	sulfate reduction
GO:0010718	1	biological_process	positive regulation of epithelial to mesenchymal transition
GO:0008792	1	molecular_function	arginine decarboxylase activity
GO:0007229	8	biological_process	integrin-mediated signaling pathway
GO:0043984	1	biological_process	histone H4-K16 acetylation
GO:0098918	1	molecular_function	structural constituent of synapse
GO:0046827	1	biological_process	positive regulation of protein export from nucleus
GO:0032715	1	biological_process	negative regulation of interleukin-6 production
GO:0015385	25	molecular_function	sodium:proton antiporter activity
GO:0019897	1	cellular_component	extrinsic component of plasma membrane
GO:0072669	1	cellular_component	tRNA-splicing ligase complex
GO:0019894	7	molecular_function	kinesin binding
GO:0033592	3	molecular_function	RNA strand annealing activity
GO:0071480	3	biological_process	cellular response to gamma radiation
GO:0019674	10	biological_process	NAD metabolic process
GO:0055074	1	biological_process	calcium ion homeostasis
GO:0019899	4	molecular_function	enzyme binding
GO:0019898	44	cellular_component	extrinsic component of membrane
GO:0051571	1	biological_process	positive regulation of histone H3-K4 methylation
GO:0032886	23	biological_process	regulation of microtubule-based process
GO:0002949	6	biological_process	tRNA threonylcarbamoyladenosine modification
GO:0043409	1	biological_process	negative regulation of MAPK cascade
GO:0016491	1145	molecular_function	oxidoreductase activity
GO:0071800	1	biological_process	podosome assembly
GO:0008428	3	molecular_function	ribonuclease inhibitor activity
GO:0008429	3	molecular_function	phosphatidylethanolamine binding
GO:0016709	2	molecular_function	oxidoreductase activity, acting on paired donors, with incorporation or reduction of molecular oxygen, NAD(P)H as one donor, and incorporation of one atom of oxygen
GO:0008425	6	molecular_function	2-polyprenyl-6-methoxy-1,4-benzoquinone methyltransferase activity
GO:0008426	1	molecular_function	protein kinase C inhibitor activity
GO:0016705	525	molecular_function	oxidoreductase activity, acting on paired donors, with incorporation or reduction of molecular oxygen
GO:0008420	41	molecular_function	CTD phosphatase activity
GO:0046785	1	biological_process	microtubule polymerization
GO:0008422	6	molecular_function	beta-glucosidase activity
GO:0016701	5	molecular_function	oxidoreductase activity, acting on single donors with incorporation of molecular oxygen
GO:1902231	1	biological_process	positive regulation of intrinsic apoptotic signaling pathway in response to DNA damage
GO:0070577	5	molecular_function	lysine-acetylated histone binding
GO:0000962	1	biological_process	positive regulation of mitochondrial RNA catabolic process
GO:0000965	1	biological_process	mitochondrial RNA 3'-end processing
GO:0015165	21	molecular_function	pyrimidine nucleotide-sugar transmembrane transporter activity
GO:0019706	84	molecular_function	protein-cysteine S-palmitoyltransferase activity
GO:0001786	1	molecular_function	phosphatidylserine binding
GO:0019253	1	biological_process	reductive pentose-phosphate cycle
GO:0019252	41	biological_process	starch biosynthetic process
GO:0016126	17	biological_process	sterol biosynthetic process
GO:0010458	2	biological_process	exit from mitosis
GO:0042169	1	molecular_function	SH2 domain binding
GO:0009143	7	biological_process	nucleoside triphosphate catabolic process
GO:0042162	14	molecular_function	telomeric DNA binding
GO:2000510	1	biological_process	positive regulation of dendritic cell chemotaxis
GO:2000845	1	biological_process	positive regulation of testosterone secretion
GO:0072593	1	biological_process	reactive oxygen species metabolic process
GO:0016578	5	biological_process	histone deubiquitination
GO:0051865	1	biological_process	protein autoubiquitination
GO:0005869	3	cellular_component	dynactin complex
GO:0005868	2	cellular_component	cytoplasmic dynein complex
GO:0005861	1	cellular_component	troponin complex
GO:0008519	18	molecular_function	ammonium transmembrane transporter activity
GO:0007033	20	biological_process	vacuole organization
GO:0007030	27	biological_process	Golgi organization
GO:0007031	22	biological_process	peroxisome organization
GO:0007034	53	biological_process	vacuolar transport
GO:1901135	11	biological_process	carbohydrate derivative metabolic process
GO:0040016	1	biological_process	embryonic cleavage
GO:0016011	1	cellular_component	dystroglycan complex
GO:1902626	1	biological_process	assembly of large subunit precursor of preribosome
GO:0010598	9	cellular_component	NAD(P)H dehydrogenase complex (plastoquinone)
GO:0010029	21	biological_process	regulation of seed germination
GO:0016018	3	molecular_function	cyclosporin A binding
GO:0070374	3	biological_process	positive regulation of ERK1 and ERK2 cascade
GO:0070373	3	biological_process	negative regulation of ERK1 and ERK2 cascade
GO:0070371	1	biological_process	ERK1 and ERK2 cascade
GO:0070370	1	biological_process	cellular heat acclimation
GO:1901259	2	biological_process	chloroplast rRNA processing
GO:0033138	3	biological_process	positive regulation of peptidyl-serine phosphorylation
GO:0071025	4	biological_process	RNA surveillance
GO:0030247	87	molecular_function	polysaccharide binding
GO:0030246	301	molecular_function	carbohydrate binding
GO:0016234	1	cellular_component	inclusion body
GO:0030244	139	biological_process	cellulose biosynthetic process
GO:0014704	1	cellular_component	intercalated disc
GO:0046592	1	molecular_function	polyamine oxidase activity
GO:0034237	2	molecular_function	protein kinase A regulatory subunit binding
GO:0016888	1	molecular_function	endodeoxyribonuclease activity, producing 5'-phosphomonoesters
GO:0007611	2	biological_process	learning or memory
GO:0046598	1	biological_process	positive regulation of viral entry into host cell
GO:0006325	32	biological_process	chromatin organization
GO:0042981	8	biological_process	regulation of apoptotic process
GO:1900245	1	biological_process	positive regulation of MDA-5 signaling pathway
GO:0071159	1	cellular_component	NF-kappaB complex
GO:0044571	2	biological_process	[2Fe-2S] cluster assembly
GO:0010757	1	biological_process	negative regulation of plasminogen activation
GO:0002218	5	biological_process	activation of innate immune response
GO:0033625	2	biological_process	positive regulation of integrin activation
GO:1900087	3	biological_process	positive regulation of G1/S transition of mitotic cell cycle
GO:0045930	1	biological_process	negative regulation of mitotic cell cycle
GO:0017057	6	molecular_function	6-phosphogluconolactonase activity
GO:0017056	38	molecular_function	structural constituent of nuclear pore
GO:0060039	1	biological_process	pericardium development
GO:0032456	1	biological_process	endocytic recycling
GO:0017053	45	cellular_component	transcriptional repressor complex
GO:0030027	4	cellular_component	lamellipodium
GO:0046621	2	biological_process	negative regulation of organ growth
GO:0001164	8	molecular_function	RNA polymerase I CORE element sequence-specific DNA binding
GO:0045111	5	cellular_component	intermediate filament cytoskeleton
GO:0034057	1	molecular_function	RNA strand-exchange activity
GO:1904960	1	biological_process	positive regulation of cytochrome-c oxidase activity
GO:0031145	18	biological_process	anaphase-promoting complex-dependent catabolic process
GO:0035299	26	molecular_function	inositol pentakisphosphate 2-kinase activity
GO:0042586	7	molecular_function	peptide deformylase activity
GO:0010759	1	biological_process	positive regulation of macrophage chemotaxis
GO:0086073	1	biological_process	bundle of His cell-Purkinje myocyte adhesion involved in cell communication
GO:0002151	8	molecular_function	G-quadruplex RNA binding
GO:0043190	3	cellular_component	ATP-binding cassette (ABC) transporter complex
GO:0071816	2	biological_process	tail-anchored membrane protein insertion into ER membrane
GO:0051881	1	biological_process	regulation of mitochondrial membrane potential
GO:0031996	1	molecular_function	thioesterase binding
GO:0043196	1	cellular_component	varicosity
GO:0097051	1	biological_process	establishment of protein localization to endoplasmic reticulum membrane
GO:0006499	2	biological_process	N-terminal protein myristoylation
GO:0035613	1	molecular_function	RNA stem-loop binding
GO:0035617	1	biological_process	stress granule disassembly
GO:0000149	4	molecular_function	SNARE binding
GO:0035615	5	molecular_function	clathrin adaptor activity
GO:0035614	1	molecular_function	snRNA stem-loop binding
GO:0005786	19	cellular_component	signal recognition particle, endoplasmic reticulum targeting
GO:0005787	11	cellular_component	signal peptidase complex
GO:0005784	10	cellular_component	Sec61 translocon complex
GO:0005785	9	cellular_component	signal recognition particle receptor complex
GO:0005782	5	cellular_component	peroxisomal matrix
GO:0036402	13	molecular_function	proteasome-activating ATPase activity
GO:0006471	18	biological_process	protein ADP-ribosylation
GO:0010390	49	biological_process	histone monoubiquitination
GO:0035065	19	biological_process	regulation of histone acetylation
GO:0034115	1	biological_process	negative regulation of heterotypic cell-cell adhesion
GO:0005788	5	cellular_component	endoplasmic reticulum lumen
GO:0005789	297	cellular_component	endoplasmic reticulum membrane
GO:0060321	11	biological_process	acceptance of pollen
GO:0030117	23	cellular_component	membrane coat
GO:0046294	2	biological_process	formaldehyde catabolic process
GO:0098982	2	cellular_component	GABA-ergic synapse
GO:0015643	1	molecular_function	toxic substance binding
GO:0030488	29	biological_process	tRNA methylation
GO:0006788	11	biological_process	heme oxidation
GO:1990879	2	cellular_component	CST complex
GO:0006783	19	biological_process	heme biosynthetic process
GO:0006782	17	biological_process	protoporphyrinogen IX biosynthetic process
GO:0051260	19	biological_process	protein homooligomerization
GO:0006784	3	biological_process	heme a biosynthetic process
GO:0005672	6	cellular_component	transcription factor TFIIA complex
GO:0005673	4	cellular_component	transcription factor TFIIE complex
GO:0051959	1	molecular_function	dynein light intermediate chain binding
GO:0006071	16	biological_process	glycerol metabolic process
GO:0005674	10	cellular_component	transcription factor TFIIF complex
GO:0005675	22	cellular_component	holo TFIIH complex
GO:0032057	1	biological_process	negative regulation of translational initiation in response to stress
GO:0045899	1	biological_process	positive regulation of RNA polymerase II transcriptional preinitiation complex assembly
GO:0005092	10	molecular_function	GDP-dissociation inhibitor activity
GO:0005093	8	molecular_function	Rab GDP-dissociation inhibitor activity
GO:0005090	1	molecular_function	Sar guanyl-nucleotide exchange factor activity
GO:0005096	106	molecular_function	GTPase activator activity
GO:0005094	15	molecular_function	Rho GDP-dissociation inhibitor activity
GO:0045132	10	biological_process	meiotic chromosome segregation
GO:0042752	17	biological_process	regulation of circadian rhythm
GO:0042753	11	biological_process	positive regulation of circadian rhythm
GO:0004789	1	molecular_function	thiamine-phosphate diphosphorylase activity
GO:0004788	16	molecular_function	thiamine diphosphokinase activity
GO:0004784	16	molecular_function	superoxide dismutase activity
GO:0045025	1	cellular_component	mitochondrial degradosome
GO:0006878	5	biological_process	cellular copper ion homeostasis
GO:0004781	4	molecular_function	sulfate adenylyltransferase (ATP) activity
GO:0004419	9	molecular_function	hydroxymethylglutaryl-CoA lyase activity
GO:0004418	1	molecular_function	hydroxymethylbilane synthase activity
GO:0001300	1	biological_process	chronological cell aging
GO:0050733	1	molecular_function	RS domain binding
GO:0010242	2	molecular_function	oxygen evolving activity
GO:0004411	8	molecular_function	homogentisate 1,2-dioxygenase activity
GO:0004413	2	molecular_function	homoserine kinase activity
GO:0004412	4	molecular_function	homoserine dehydrogenase activity
GO:0031529	2	biological_process	ruffle organization
GO:0006678	1	biological_process	glucosylceramide metabolic process
GO:0006672	15	biological_process	ceramide metabolic process
GO:0008942	5	molecular_function	nitrite reductase [NAD(P)H] activity
GO:0008764	11	molecular_function	UDP-N-acetylmuramoylalanine-D-glutamate ligase activity
GO:0008763	8	molecular_function	UDP-N-acetylmuramate-L-alanine ligase activity
GO:0008762	4	molecular_function	UDP-N-acetylmuramate dehydrogenase activity
GO:0008760	5	molecular_function	UDP-N-acetylglucosamine 1-carboxyvinyltransferase activity
GO:0008948	3	molecular_function	oxaloacetate decarboxylase activity
GO:0005992	75	biological_process	trehalose biosynthetic process
GO:0000781	5	cellular_component	chromosome, telomeric region
GO:0000785	15	cellular_component	chromatin
GO:0000784	7	cellular_component	nuclear chromosome, telomeric region
GO:0090669	1	biological_process	telomerase RNA stabilization
GO:0000786	101	cellular_component	nucleosome
GO:0008168	506	molecular_function	methyltransferase activity
GO:0098696	1	biological_process	regulation of neurotransmitter receptor localization to postsynaptic specialization membrane
GO:1902766	1	biological_process	skeletal muscle satellite cell migration
GO:0090661	1	cellular_component	box H/ACA telomerase RNP complex
GO:0042626	340	molecular_function	ATPase activity, coupled to transmembrane movement of substances
GO:0045116	8	biological_process	protein neddylation
GO:0000145	128	cellular_component	exocyst
GO:0042623	6	molecular_function	ATPase activity, coupled
GO:0006681	1	biological_process	galactosylceramide metabolic process
GO:0008897	5	molecular_function	holo-[acyl-carrier-protein] synthase activity
GO:0000148	104	cellular_component	1,3-beta-D-glucan synthase complex
GO:0006536	27	biological_process	glutamate metabolic process
GO:0006556	10	biological_process	S-adenosylmethionine biosynthetic process
GO:0006813	9	biological_process	potassium ion transport
GO:0005528	5	molecular_function	FK506 binding
GO:0006537	14	biological_process	glutamate biosynthetic process
GO:0042744	74	biological_process	hydrogen peroxide catabolic process
GO:0019521	6	biological_process	D-gluconate metabolic process
GO:0006812	11	biological_process	cation transport
GO:0005523	1	molecular_function	tropomyosin binding
GO:0005520	3	molecular_function	insulin-like growth factor binding
GO:0005524	9022	molecular_function	ATP binding
GO:0005525	1001	molecular_function	GTP binding
GO:0004129	32	molecular_function	cytochrome-c oxidase activity
GO:0004128	4	molecular_function	cytochrome-b5 reductase activity, acting on NAD(P)H
GO:0051903	1	molecular_function	S-(hydroxymethyl)glutathione dehydrogenase activity
GO:0004121	3	molecular_function	cystathionine beta-lyase activity
GO:0007566	2	biological_process	embryo implantation
GO:0017148	2	biological_process	negative regulation of translation
GO:0006817	10	biological_process	phosphate ion transport
GO:0004124	29	molecular_function	cysteine synthase activity
GO:0004127	29	molecular_function	cytidylate kinase activity
GO:0004126	4	molecular_function	cytidine deaminase activity
GO:0003825	10	molecular_function	alpha,alpha-trehalose-phosphate synthase (UDP-forming) activity
GO:0003824	1120	molecular_function	catalytic activity
GO:0008307	4	molecular_function	structural constituent of muscle
GO:0008306	1	biological_process	associative learning
GO:0008301	2	molecular_function	DNA binding, bending
GO:0102499	12	molecular_function	SHG alpha-glucan phosphorylase activity
GO:0045239	2	cellular_component	tricarboxylic acid cycle enzyme complex
GO:0045786	1	biological_process	negative regulation of cell cycle
GO:0009788	6	biological_process	negative regulation of abscisic acid-activated signaling pathway
GO:0006814	12	biological_process	sodium ion transport
GO:0008308	14	molecular_function	voltage-gated anion channel activity
GO:0008094	37	molecular_function	DNA-dependent ATPase activity
GO:0008097	17	molecular_function	5S rRNA binding
GO:0045860	3	biological_process	positive regulation of protein kinase activity
GO:0044378	1	molecular_function	non-sequence-specific DNA binding, bending
GO:0008090	2	biological_process	retrograde axonal transport
GO:0046907	17	biological_process	intracellular transport
GO:0008092	2	molecular_function	cytoskeletal protein binding
GO:0001578	2	biological_process	microtubule bundle formation
GO:0016836	3	molecular_function	hydro-lyase activity
GO:0009540	2	molecular_function	zeaxanthin epoxidase [overall] activity
GO:0016831	36	molecular_function	carboxy-lyase activity
GO:0016832	17	molecular_function	aldehyde-lyase activity
GO:0016833	4	molecular_function	oxo-acid-lyase activity
GO:0051898	1	biological_process	negative regulation of protein kinase B signaling
GO:0018738	2	molecular_function	S-formylglutathione hydrolase activity
GO:0045333	1	biological_process	cellular respiration
GO:0030091	5	biological_process	protein repair
GO:0023016	1	biological_process	signal transduction by trans-phosphorylation
GO:0009787	8	biological_process	regulation of abscisic acid-activated signaling pathway
GO:1904115	2	cellular_component	axon cytoplasm
GO:0006954	3	biological_process	inflammatory response
GO:0019068	8	biological_process	virion assembly
GO:0006955	8	biological_process	immune response
GO:0034998	2	cellular_component	oligosaccharyltransferase I complex
GO:0003958	21	molecular_function	NADPH-hemoprotein reductase activity
GO:0006656	12	biological_process	phosphatidylcholine biosynthetic process
GO:0032092	9	biological_process	positive regulation of protein binding
GO:0048010	1	biological_process	vascular endothelial growth factor receptor signaling pathway
GO:0003951	86	molecular_function	NAD+ kinase activity
GO:0003950	39	molecular_function	NAD+ ADP-ribosyltransferase activity
GO:0008233	95	molecular_function	peptidase activity
GO:0003952	3	molecular_function	NAD+ synthase (glutamine-hydrolyzing) activity
GO:0003955	12	molecular_function	NAD(P)H dehydrogenase (quinone) activity
GO:0008234	139	molecular_function	cysteine-type peptidase activity
GO:0008237	51	molecular_function	metallopeptidase activity
GO:0008236	120	molecular_function	serine-type peptidase activity
GO:0001675	1	biological_process	acrosome assembly
GO:0007250	1	biological_process	activation of NF-kappaB-inducing kinase activity
GO:0015578	1	molecular_function	mannose transmembrane transporter activity
GO:0008780	4	molecular_function	acyl-[acyl-carrier-protein]-UDP-N-acetylglucosamine O-acyltransferase activity
GO:0019464	2	biological_process	glycine decarboxylation via glycine cleavage system
GO:0051087	45	molecular_function	chaperone binding
GO:0051082	325	molecular_function	unfolded protein binding
GO:0080043	1	molecular_function	quercetin 3-O-glucosyltransferase activity
GO:0015377	2	molecular_function	cation:chloride symporter activity
GO:0080044	1	molecular_function	quercetin 7-O-glucosyltransferase activity
GO:0080048	19	molecular_function	GDP-D-glucose phosphorylase activity
GO:0001671	37	molecular_function	ATPase activator activity
GO:0042800	8	molecular_function	histone methyltransferase activity (H3-K4 specific)
GO:0070534	1	biological_process	protein K63-linked ubiquitination
GO:0042802	15	molecular_function	identical protein binding
GO:0042803	58	molecular_function	protein homodimerization activity
GO:0032502	18	biological_process	developmental process
GO:0032059	1	cellular_component	bleb
GO:0006557	1	biological_process	S-adenosylmethioninamine biosynthetic process
GO:0009664	18	biological_process	plant-type cell wall organization
GO:0001558	2	biological_process	regulation of cell growth
GO:0032509	22	biological_process	endosome transport via multivesicular body sorting pathway
GO:0032051	2	molecular_function	clathrin light chain binding
GO:0070143	8	biological_process	mitochondrial alanyl-tRNA aminoacylation
GO:0016485	41	biological_process	protein processing
GO:0008091	2	cellular_component	spectrin
GO:0016480	6	biological_process	negative regulation of transcription by RNA polymerase III
GO:0090503	1	biological_process	RNA phosphodiester bond hydrolysis, exonucleolytic
GO:0008430	5	molecular_function	selenium binding
GO:0016719	16	molecular_function	carotene 7,8-desaturase activity
GO:0035458	1	biological_process	cellular response to interferon-beta
GO:0071819	5	cellular_component	DUBm complex
GO:0016717	10	molecular_function	oxidoreductase activity, acting on paired donors, with oxidation of a pair of donors resulting in the reduction of molecular oxygen to two molecules of water
GO:0044183	2	molecular_function	protein binding involved in protein folding
GO:0016712	2	molecular_function	oxidoreductase activity, acting on paired donors, with incorporation or reduction of molecular oxygen, reduced flavin or flavoprotein as one donor, and incorporation of one atom of oxygen
GO:0015114	1	molecular_function	phosphate ion transmembrane transporter activity
GO:0043065	3	biological_process	positive regulation of apoptotic process
GO:0071565	3	cellular_component	nBAF complex
GO:0071564	4	cellular_component	npBAF complex
GO:0010470	1	biological_process	regulation of gastrulation
GO:0006346	1	biological_process	methylation-dependent chromatin silencing
GO:0000958	1	biological_process	mitochondrial mRNA catabolic process
GO:0071345	1	biological_process	cellular response to cytokine stimulus
GO:0060733	1	biological_process	regulation of eIF2 alpha phosphorylation by amino acid starvation
GO:0015629	27	cellular_component	actin cytoskeleton
GO:0006919	1	biological_process	activation of cysteine-type endopeptidase activity involved in apoptotic process
GO:0042119	1	biological_process	neutrophil activation
GO:0016830	2	molecular_function	carbon-carbon lyase activity
GO:0034137	1	biological_process	positive regulation of toll-like receptor 2 signaling pathway
GO:2000854	1	biological_process	positive regulation of corticosterone secretion
GO:0071385	1	biological_process	cellular response to glucocorticoid stimulus
GO:0046406	2	molecular_function	magnesium protoporphyrin IX methyltransferase activity
GO:0019288	8	biological_process	isopentenyl diphosphate biosynthetic process, methylerythritol 4-phosphate pathway
GO:0030130	18	cellular_component	clathrin coat of trans-Golgi network vesicle
GO:0043507	1	biological_process	positive regulation of JUN kinase activity
GO:0043504	1	biological_process	mitochondrial DNA repair
GO:0009543	1	cellular_component	chloroplast thylakoid lumen
GO:0051431	1	molecular_function	corticotropin-releasing hormone receptor 2 binding
GO:0051430	1	molecular_function	corticotropin-releasing hormone receptor 1 binding
GO:0019284	12	biological_process	L-methionine salvage from S-adenosylmethionine
GO:0007021	10	biological_process	tubulin complex assembly
GO:0007020	52	biological_process	microtubule nucleation
GO:0009773	12	biological_process	photosynthetic electron transport in photosystem I
GO:0030833	1	biological_process	regulation of actin filament polymerization
GO:0030835	3	biological_process	negative regulation of actin filament depolymerization
GO:0030836	2	biological_process	positive regulation of actin filament depolymerization
GO:0032981	14	biological_process	mitochondrial respiratory chain complex I assembly
GO:0007029	5	biological_process	endoplasmic reticulum organization
GO:0007028	1	biological_process	cytoplasm organization
GO:0045762	1	biological_process	positive regulation of adenylate cyclase activity
GO:0045766	5	biological_process	positive regulation of angiogenesis
GO:0071705	17	biological_process	nitrogen compound transport
GO:1904172	1	biological_process	positive regulation of bleb assembly
GO:0032695	1	biological_process	negative regulation of interleukin-12 production
GO:0050765	1	biological_process	negative regulation of phagocytosis
GO:0015020	2	molecular_function	glucuronosyltransferase activity
GO:0010501	1	biological_process	RNA secondary structure unwinding
GO:0010506	1	biological_process	regulation of autophagy
GO:0103012	1	molecular_function	ferredoxin-thioredoxin reductase activity
GO:0033127	1	biological_process	regulation of histone phosphorylation
GO:0050662	116	molecular_function	coenzyme binding
GO:0016166	9	molecular_function	phytoene dehydrogenase activity
GO:0030234	20	molecular_function	enzyme regulator activity
GO:0016222	1	cellular_component	procollagen-proline 4-dioxygenase complex
GO:0016226	48	biological_process	iron-sulfur cluster assembly
GO:0042023	49	biological_process	DNA endoreduplication
GO:0042026	62	biological_process	protein refolding
GO:0003785	2	molecular_function	actin monomer binding
GO:0033907	1	molecular_function	beta-D-fucosidase activity
GO:0034599	11	biological_process	cellular response to oxidative stress
GO:0006310	199	biological_process	DNA recombination
GO:0051723	5	molecular_function	protein methylesterase activity
GO:0006313	1	biological_process	transposition, DNA-mediated
GO:1904288	1	molecular_function	BAT3 complex binding
GO:0051726	24	biological_process	regulation of cell cycle
GO:0031408	31	biological_process	oxylipin biosynthetic process
GO:0030521	2	biological_process	androgen receptor signaling pathway
GO:0019843	66	molecular_function	rRNA binding
GO:0030904	10	cellular_component	retromer complex
GO:0030905	1	cellular_component	retromer, tubulation complex
GO:0030906	57	cellular_component	retromer, cargo-selective complex
GO:0030900	1	biological_process	forebrain development
GO:0033634	1	biological_process	positive regulation of cell-cell adhesion mediated by integrin
GO:0033633	2	biological_process	negative regulation of cell-cell adhesion mediated by integrin
GO:0046459	1	biological_process	short-chain fatty acid metabolic process
GO:1904293	1	biological_process	negative regulation of ERAD pathway
GO:1990246	1	cellular_component	uniplex complex
GO:0009264	2	biological_process	deoxyribonucleotide catabolic process
GO:0044238	6	biological_process	primary metabolic process
GO:0045900	3	biological_process	negative regulation of translational elongation
GO:0045901	15	biological_process	positive regulation of translational elongation
GO:0035066	2	biological_process	positive regulation of histone acetylation
GO:0035067	1	biological_process	negative regulation of histone acetylation
GO:0006032	24	biological_process	chitin catabolic process
GO:0015976	43	biological_process	carbon utilization
GO:0034046	1	molecular_function	poly(G) binding
GO:0030346	2	molecular_function	protein phosphatase 2B binding
GO:0035267	20	cellular_component	NuA4 histone acetyltransferase complex
GO:0035264	2	biological_process	multicellular organism growth
GO:0051893	1	biological_process	regulation of focal adhesion assembly
GO:0072321	2	biological_process	chaperone-mediated protein transport
GO:0051897	5	biological_process	positive regulation of protein kinase B signaling
GO:0015979	131	biological_process	photosynthesis
GO:0002143	2	biological_process	tRNA wobble position uridine thiolation
GO:0009904	2	biological_process	chloroplast accumulation movement
GO:0031985	1	cellular_component	Golgi cisterna
GO:0031982	1	cellular_component	vesicle
GO:0005750	7	cellular_component	mitochondrial respiratory chain complex III
GO:0072546	5	cellular_component	ER membrane protein complex
GO:0006265	66	biological_process	DNA topological change
GO:0006266	1	biological_process	DNA ligation
GO:0043325	1	molecular_function	phosphatidylinositol-3,4-bisphosphate binding
GO:0006260	201	biological_process	DNA replication
GO:0006261	29	biological_process	DNA-dependent DNA replication
GO:0031526	2	cellular_component	brush border membrane
GO:1990404	1	molecular_function	protein ADP-ribosylase activity
GO:0051085	2	biological_process	chaperone cofactor-dependent protein refolding
GO:0043328	3	biological_process	protein transport to vacuole involved in ubiquitin-dependent protein catabolic process via the multivesicular body sorting pathway
GO:0031969	8	cellular_component	chloroplast membrane
GO:0005794	163	cellular_component	Golgi apparatus
GO:0005796	1	cellular_component	Golgi lumen
GO:0005791	2	cellular_component	rough endoplasmic reticulum
GO:0005790	1	cellular_component	smooth endoplasmic reticulum
GO:0005793	4	cellular_component	endoplasmic reticulum-Golgi intermediate compartment
GO:0006446	3	biological_process	regulation of translational initiation
GO:0031965	4	cellular_component	nuclear membrane
GO:0031966	21	cellular_component	mitochondrial membrane
GO:0006400	34	biological_process	tRNA modification
GO:0030162	2	biological_process	regulation of proteolysis
GO:0030163	29	biological_process	protein catabolic process
GO:0006401	33	biological_process	RNA catabolic process
GO:0010870	1	biological_process	positive regulation of receptor biosynthetic process
GO:0006048	5	biological_process	UDP-N-acetylglucosamine biosynthetic process
GO:0048873	1	biological_process	homeostasis of number of cells within a tissue
GO:0009908	53	biological_process	flower development
GO:0009976	12	molecular_function	tocopherol cyclase activity
GO:0017069	1	molecular_function	snRNA binding
GO:0005663	7	cellular_component	DNA replication factor C complex
GO:0043039	1	biological_process	tRNA aminoacylation
GO:0005665	50	cellular_component	DNA-directed RNA polymerase II, core complex
GO:0005664	6	cellular_component	nuclear origin of replication recognition complex
GO:0005667	28	cellular_component	transcription factor complex
GO:0048500	11	cellular_component	signal recognition particle
GO:0005669	53	cellular_component	transcription factor TFIID complex
GO:0005668	1	cellular_component	RNA polymerase transcription factor SL1 complex
GO:0051252	3	biological_process	regulation of RNA metabolic process
GO:0003085	1	biological_process	negative regulation of systemic arterial blood pressure
GO:0043034	4	cellular_component	costamere
GO:0048508	1	biological_process	embryonic meristem development
GO:0005089	22	molecular_function	Rho guanyl-nucleotide exchange factor activity
GO:0005080	5	molecular_function	protein kinase C binding
GO:0005085	6	molecular_function	guanyl-nucleotide exchange factor activity
GO:0005086	24	molecular_function	ARF guanyl-nucleotide exchange factor activity
GO:0008152	32	biological_process	metabolic process
GO:0000220	19	cellular_component	vacuolar proton-transporting V-type ATPase, V0 domain
GO:0000221	4	cellular_component	vacuolar proton-transporting V-type ATPase, V1 domain
GO:0000226	25	biological_process	microtubule cytoskeleton organization
GO:0042742	10	biological_process	defense response to bacterium
GO:0035312	1	molecular_function	5'-3' exodeoxyribonuclease activity
GO:0031369	10	molecular_function	translation initiation factor binding
GO:0004420	7	molecular_function	hydroxymethylglutaryl-CoA reductase (NADPH) activity
GO:0004421	11	molecular_function	hydroxymethylglutaryl-CoA synthase activity
GO:0004422	1	molecular_function	hypoxanthine phosphoribosyltransferase activity
GO:0004424	4	molecular_function	imidazoleglycerol-phosphate dehydratase activity
GO:0106073	6	molecular_function	dolichyl pyrophosphate Glc2Man9GlcNAc2 alpha-1,2-glucosyltransferase activity
GO:0004427	45	molecular_function	inorganic diphosphatase activity
GO:0008235	3	molecular_function	metalloexopeptidase activity
GO:0010277	16	molecular_function	chlorophyllide a oxygenase [overall] activity
GO:0102229	26	molecular_function	amylopectin maltohydrolase activity
GO:0050703	1	biological_process	interleukin-1 alpha secretion
GO:0065003	1	biological_process	protein-containing complex assembly
GO:0006680	16	biological_process	glucosylceramide catabolic process
GO:0048478	1	biological_process	replication fork protection
GO:0008541	16	cellular_component	proteasome regulatory particle, lid subcomplex
GO:1904026	1	biological_process	regulation of collagen fibril organization
GO:0048471	10	cellular_component	perinuclear region of cytoplasm
GO:0008540	7	cellular_component	proteasome regulatory particle, base subcomplex
GO:0048476	3	cellular_component	Holliday junction resolvase complex
GO:0035196	7	biological_process	production of miRNAs involved in gene silencing by miRNA
GO:0008934	11	molecular_function	inositol monophosphate 1-phosphatase activity
GO:0008935	8	molecular_function	1,4-dihydroxy-2-naphthoyl-CoA synthase activity
GO:0005337	12	molecular_function	nucleoside transmembrane transporter activity
GO:0009156	20	biological_process	ribonucleoside monophosphate biosynthetic process
GO:0005338	2	molecular_function	nucleotide-sugar transmembrane transporter activity
GO:0000777	1	cellular_component	condensed chromosome kinetochore
GO:0098688	1	cellular_component	parallel fiber to Purkinje cell synapse
GO:0008156	1	biological_process	negative regulation of DNA replication
GO:0008157	2	molecular_function	protein phosphatase 1 binding
GO:0048255	2	biological_process	mRNA stabilization
GO:0048254	2	biological_process	snoRNA localization
GO:0051321	24	biological_process	meiotic cell cycle
GO:0098686	1	cellular_component	hippocampal mossy fiber to CA3 synapse
GO:0016114	39	biological_process	terpenoid biosynthetic process
GO:0004683	1	molecular_function	calmodulin-dependent protein kinase activity
GO:0001401	2	cellular_component	mitochondrial sorting and assembly machinery complex
GO:0071204	1	cellular_component	histone pre-mRNA 3'end processing complex
GO:0045168	4	biological_process	cell-cell signaling involved in cell fate commitment
GO:0000139	261	cellular_component	Golgi membrane
GO:0004334	3	molecular_function	fumarylacetoacetase activity
GO:0004335	13	molecular_function	galactokinase activity
GO:0006072	6	biological_process	glycerol-3-phosphate metabolic process
GO:0004332	7	molecular_function	fructose-bisphosphate aldolase activity
GO:0004333	2	molecular_function	fumarate hydratase activity
GO:0005247	30	molecular_function	voltage-gated chloride channel activity
GO:0005245	26	molecular_function	voltage-gated calcium channel activity
GO:0048653	1	biological_process	anther development
GO:0005534	26	molecular_function	galactose binding
GO:0005537	4	molecular_function	mannose binding
GO:0005536	33	molecular_function	glucose binding
GO:0045841	1	biological_process	negative regulation of mitotic metaphase/anaphase transition
GO:0006869	62	biological_process	lipid transport
GO:0003810	2	molecular_function	protein-glutamine gamma-glutamyltransferase activity
GO:0051493	2	biological_process	regulation of cytoskeleton organization
GO:0008840	1	molecular_function	4-hydroxy-tetrahydrodipicolinate synthase
GO:0016607	26	cellular_component	nuclear speck
GO:0035690	2	biological_process	cellular response to drug
GO:0004112	3	molecular_function	cyclic-nucleotide phosphodiesterase activity
GO:0102483	6	molecular_function	scopolin beta-glucosidase activity
GO:0009793	8	biological_process	embryo development ending in seed dormancy
GO:0008628	1	biological_process	hormone-mediated apoptotic signaling pathway
GO:0070585	1	biological_process	protein localization to mitochondrion
GO:0046934	1	molecular_function	phosphatidylinositol-4,5-bisphosphate 3-kinase activity
GO:0031418	85	molecular_function	L-ascorbic acid binding
GO:0000049	66	molecular_function	tRNA binding
GO:0070603	1	cellular_component	SWI/SNF superfamily-type complex
GO:0046931	1	biological_process	pore complex assembly
GO:0010089	3	biological_process	xylem development
GO:0046933	26	molecular_function	proton-transporting ATP synthase activity, rotational mechanism
GO:0031410	7	cellular_component	cytoplasmic vesicle
GO:0016829	23	molecular_function	lyase activity
GO:0015919	1	biological_process	peroxisomal membrane transport
GO:0046938	7	biological_process	phytochelatin biosynthetic process
GO:0080123	4	molecular_function	jasmonate-amino synthetase activity
GO:0000045	4	biological_process	autophagosome assembly
GO:0016571	10	biological_process	histone methylation
GO:0004750	6	molecular_function	ribulose-phosphate 3-epimerase activity
GO:0004751	5	molecular_function	ribose-5-phosphate isomerase activity
GO:0070761	2	cellular_component	pre-snoRNP complex
GO:0042754	1	biological_process	negative regulation of circadian rhythm
GO:0004802	4	molecular_function	transketolase activity
GO:0015297	189	molecular_function	antiporter activity
GO:0015293	1	molecular_function	symporter activity
GO:0004371	16	molecular_function	glycerone kinase activity
GO:0019079	5	biological_process	viral genome replication
GO:0015299	94	molecular_function	solute:proton antiporter activity
GO:1904247	1	biological_process	positive regulation of polynucleotide adenylyltransferase activity
GO:0055088	1	biological_process	lipid homeostasis
GO:0045596	1	biological_process	negative regulation of cell differentiation
GO:0004801	11	molecular_function	sedoheptulose-7-phosphate:D-glyceraldehyde-3-phosphate glyceronetransferase activity
GO:0003968	24	molecular_function	RNA-directed 5'-3' RNA polymerase activity
GO:0008209	1	biological_process	androgen metabolic process
GO:0003964	101	molecular_function	RNA-directed DNA polymerase activity
GO:0042475	1	biological_process	odontogenesis of dentin-containing tooth
GO:0001158	2	molecular_function	enhancer sequence-specific DNA binding
GO:0008201	8	molecular_function	heparin binding
GO:0016920	12	molecular_function	pyroglutamyl-peptidase activity
GO:0004375	2	molecular_function	glycine dehydrogenase (decarboxylating) activity
GO:0051092	1	biological_process	positive regulation of NF-kappaB transcription factor activity
GO:0051091	5	biological_process	positive regulation of DNA binding transcription factor activity
GO:0051090	14	biological_process	regulation of DNA binding transcription factor activity
GO:0016604	14	cellular_component	nuclear body
GO:0036033	6	molecular_function	mediator complex binding
GO:0051099	1	biological_process	positive regulation of binding
GO:0004805	35	molecular_function	trehalose-phosphatase activity
GO:0032266	15	molecular_function	phosphatidylinositol-3-phosphate binding
GO:0032264	33	biological_process	IMP salvage
GO:0015369	31	molecular_function	calcium:proton antiporter activity
GO:0006144	6	biological_process	purine nucleobase metabolic process
GO:0090399	1	biological_process	replicative senescence
GO:0046496	14	biological_process	nicotinamide nucleotide metabolic process
GO:0032041	24	molecular_function	NAD-dependent histone deacetylase activity (H3-K14 specific)
GO:0038024	2	molecular_function	cargo receptor activity
GO:0038023	10	molecular_function	signaling receptor activity
GO:0002161	30	molecular_function	aminoacyl-tRNA editing activity
GO:0032516	2	biological_process	positive regulation of phosphoprotein phosphatase activity
GO:0032049	8	biological_process	cardiolipin biosynthetic process
GO:0050826	5	biological_process	response to freezing
GO:0046080	7	biological_process	dUTP metabolic process
GO:0000439	57	cellular_component	core TFIIH complex
GO:0015450	6	molecular_function	P-P-bond-hydrolysis-driven protein transmembrane transporter activity
GO:0032869	3	biological_process	cellular response to insulin stimulus
GO:1990883	1	molecular_function	rRNA cytidine N-acetyltransferase activity
GO:0033580	1	biological_process	protein galactosylation at cell surface
GO:0008446	4	molecular_function	GDP-mannose 4,6-dehydratase activity
GO:0043044	29	biological_process	ATP-dependent chromatin remodeling
GO:0008444	3	molecular_function	CDP-diacylglycerol-glycerol-3-phosphate 3-phosphatidyltransferase activity
GO:0005925	6	cellular_component	focal adhesion
GO:0008442	13	molecular_function	3-hydroxyisobutyrate dehydrogenase activity
GO:0071821	2	cellular_component	FANCM-MHF complex
GO:0008441	8	molecular_function	3'(2'),5'-bisphosphate nucleotidase activity
GO:0000943	424	cellular_component	retrotransposon nucleocapsid
GO:0070555	1	biological_process	response to interleukin-1
GO:0000940	2	cellular_component	condensed chromosome outer kinetochore
GO:0070552	7	cellular_component	BRISC complex
GO:1990074	4	biological_process	polyuridylation-dependent mRNA catabolic process
GO:0019277	5	biological_process	UDP-N-acetylgalactosamine biosynthetic process
GO:0071555	326	biological_process	cell wall organization
GO:0005576	253	cellular_component	extracellular region
GO:0032469	6	biological_process	endoplasmic reticulum calcium ion homeostasis
GO:0032465	3	biological_process	regulation of cytokinesis
GO:0098793	2	cellular_component	presynapse
GO:0032467	1	biological_process	positive regulation of cytokinesis
GO:0034709	1	cellular_component	methylosome
GO:0010469	1	biological_process	regulation of signaling receptor activity
GO:0010468	40	biological_process	regulation of gene expression
GO:0032463	1	biological_process	negative regulation of protein homooligomerization
GO:0034453	2	biological_process	microtubule anchoring
GO:0015631	8	molecular_function	tubulin binding
GO:0015630	6	cellular_component	microtubule cytoskeleton
GO:0034457	7	cellular_component	Mpp10 complex
GO:0034454	4	biological_process	microtubule anchoring at centrosome
GO:0033484	1	biological_process	nitric oxide homeostasis
GO:0070269	1	biological_process	pyroptosis
GO:0034458	1	molecular_function	3'-5' RNA helicase activity
GO:0019104	4	molecular_function	DNA N-glycosylase activity
GO:0033588	24	cellular_component	Elongator holoenzyme complex
GO:0005882	13	cellular_component	intermediate filament
GO:0005885	46	cellular_component	Arp2/3 protein complex
GO:0005884	11	cellular_component	actin filament
GO:0005887	19	cellular_component	integral component of plasma membrane
GO:0005886	368	cellular_component	plasma membrane
GO:0043515	1	molecular_function	kinetochore binding
GO:0007015	77	biological_process	actin filament organization
GO:0007016	1	biological_process	cytoskeletal anchoring at plasma membrane
GO:0098978	7	cellular_component	glutamatergic synapse
GO:0032991	10	cellular_component	protein-containing complex
GO:0016581	2	cellular_component	NuRD complex
GO:0032993	3	cellular_component	protein-DNA complex
GO:0007018	299	biological_process	microtubule-based movement
GO:0016589	16	cellular_component	NURF complex
GO:0015039	7	molecular_function	NADPH-adrenodoxin reductase activity
GO:0070390	5	cellular_component	transcription export complex 2
GO:0016036	8	biological_process	cellular response to phosphate starvation
GO:0016031	1	biological_process	tRNA import into mitochondrion
GO:0016032	3	biological_process	viral process
GO:0015031	322	biological_process	protein transport
GO:0047262	70	molecular_function	polygalacturonate 4-alpha-galacturonosyltransferase activity
GO:0015035	150	molecular_function	protein disulfide oxidoreductase activity
GO:0015037	1	molecular_function	peptide disulfide oxidoreductase activity
GO:0015036	1	molecular_function	disulfide oxidoreductase activity
GO:0071045	1	biological_process	nuclear histone mRNA catabolic process
GO:0030229	1	molecular_function	very-low-density lipoprotein particle receptor activity
GO:0030228	1	molecular_function	lipoprotein particle receptor activity
GO:0050840	1	molecular_function	extracellular matrix binding
GO:0042030	4	molecular_function	ATPase inhibitor activity
GO:1903861	1	biological_process	positive regulation of dendrite extension
GO:1902042	1	biological_process	negative regulation of extrinsic apoptotic signaling pathway via death domain receptors
GO:0001944	1	biological_process	vasculature development
GO:0006306	17	biological_process	DNA methylation
[truncated: 1,930 more rows]
