# Supplementary material for: Analysis of Non-Polar Low-Molecular Metabolites in Citron (Citrus medica L.) Peel Essential Oil at Different Developmental Stages and a Combined Study of Transcriptomics Revealed Genes Related to the Synthesis Regulation of the Monoterpenoid Compound Nerol
Source: Int J Mol Sci. 2025 Sep 17;26(18):9034. doi: 10.3390/ijms26189034 (PMC12470865; doi:10.3390/ijms26189034)
Supplement: Supplementary file 1 [file ijms-26-09034-s001.zip › Table S7.KEGG gene pathway annotation statistics table.csv]

KEGG_ID	Count	Orthology	Description	Class
ko04062	77	K17388;K04630;K00922;K04513;K04514;K04536;K11220;K03083;K04734;K11224;K04368;K04393;K04392;K18952;K04371;K04456;K17449;K07827;K07836;K10030	Chemokine signaling pathway	Organismal Systems
ko04061	1	K10030	Viral protein interaction with cytokine and cytokine receptor	Metabolism
ko04060	5	K05426;K05171;K04519;K05438;K10030	Cytokine-cytokine receptor interaction	Environmental Information Processing
ko04066	261	K04515;K00850;K01689;K08268;K09592;K00134;K03868;K05448;K05096;K02991;K04369;K04371;K00016;K00844;K01103;K04688;K03982;K00922;K03259;K00927;K03872;K07203;K00161;K00162;K04498;K04368;K01623;K04456	HIF-1 signaling pathway	Environmental Information Processing
ko04064	147	K04728;K16060;K04730;K04733;K04519;K04734;K05399;K03115;K10577;K03097;K10030	NF-kappa B signaling pathway	Environmental Information Processing
ko00010	580	K00850;K01689;K14085;K00895;K18857;K01913;K01623;K01810;K00873;K00627;K00134;K00131;K01835;K03103;K01895;K00016;K00844;K01792;K03841;K01610;K00927;K00002;K00001;K01803;K00161;K00162;K00128;K01785;K01568;K00382;K01834;K00121;K15634;K15633	Glycolysis / Gluconeogenesis	Metabolism
ko04068	201	K01110;K07198;K07199;K03781;K11434;K06276;K04368;K04564;K08341;K04371;K08861;K04728;K08960;K11838;K00922;K02206;K07200;K03875;K04498;K04456;K04369;K07827;K08336	FoxO signaling pathway	Environmental Information Processing
ko04144	794	K10365;K12188;K11247;K10591;K04513;K04644;K12184;K01115;K10396;K07891;K07889;K12471;K12470;K12194;K18441;K19366;K19367;K12479;K12478;K19476;K12482;K12192;K18461;K12190;K01528;K18442;K18443;K18466;K12195;K18468;K12198;K12199;K15053;K17917;K05758;K11839;K12200;K12489;K12485;K12486;K05754;K05755;K00889;K07937;K10364;K11248;K12193;K07903;K17918;K18462;K12493;K12191;K17920;K12492;K12483;K04645;K12196;…	Endocytosis	Cellular Processes
ko04145	365	K01368;K01365;K00914;K07889;K02148;K04392;K02155;K02154;K02153;K02152;K02151;K02150;K06751;K06752;K09481;K10956;K07374;K07375;K12478;K08009;K12560;K05692;K03661;K00921;K02144;K02145;K08517;K02147;K02146;K02149;K07897;K05719;K08054;K08057;K08492;K10413;K10415;K06560	Phagosome	Cellular Processes
ko04146	383	K11517;K00830;K11147;K01640;K03781;K04564;K13347;K13348;K04565;K01578;K13237;K01897;K13341;K13342;K13343;K13344;K13345;K13346;K00031;K12405;K12663;K12261;K00869;K13354;K13335;K06664;K13337;K13336;K13339;K13338;K00306;K08764;K00477;K00232;K00106;K03426;K07513	Peroxisome	Cellular Processes
ko04140	369	K16196;K01365;K07204;K01110;K11248;K17890;K01363;K00914;K08269;K08268;K07198;K08266;K21248;K21249;K07359;K04456;K08341;K08342;K08343;K03237;K04371;K17888;K17985;K04688;K00922;K08852;K06276;K07897;K04369;K07208;K17908;K17606;K04382;K07203;K17906;K17907;K08339;K04368;K19730;K08331;K08333;K07827;K10802;K08334;K08337;K08336	Autophagy - animal	Cellular Processes
ko04141	779	K10597;K06689;K10661;K10666;K08852;K08056;K14025;K14026;K09487;K09481;K14009;K04374;K09562;K09561;K11718;K01456;K03237;K09490;K07765;K04079;K10578;K10575;K04523;K13719;K09517;K09518;K07151;K13250;K12666;K12667;K10088;K09485;K12668;K10084;K07953;K10082;K09486;K10080;K12669;K09584;K09586;K09580;K09582;K08054;K03853;K08057;K09503;K09502;K13249;K01228;K03283;K12670;K09027;K05638;K03868;K08653;K10956;…	Protein processing in endoplasmic reticulum	Genetic Information Processing
ko04142	300	K12394;K12396;K12397;K01369;K12391;K12392;K12393;K01365;K01366;K12398;K12373;K01363;K01444;K21398;K12387;K02155;K02154;K01368;K04645;K12402;K06129;K12309;K05656;K12348;K12382;K12400;K12386;K12385;K12403;K03661;K01373;K01074;K02144;K02146;K04644;K14379;K19363;K06497;K04646;K10532;K01052;K12399;K01205;K06564;K12311	Lysosome	Cellular Processes
ko03040	1006	K10599;K12733;K11984;K12881;K12882;K12883;K12884;K12885;K12886;K12887;K12888;K12889;K11099;K12817;K12816;K12815;K09567;K12812;K12811;K09564;K12819;K12818;K12897;K12896;K12893;K12891;K12890;K11094;K12862;K12863;K12860;K12861;K06063;K12867;K12864;K12865;K12868;K12869;K13025;K12662;K12871;K12870;K12873;K12872;K12875;K12874;K12877;K12876;K12879;K12878;K03283;K19604;K12848;K12849;K12844;K12845;K12846;…	Spliceosome	Genetic Information Processing
ko00513	154	K12670;K12373;K03714;K03842;K03843;K07441;K03846;K03847;K03844;K03845;K00726;K07151;K01231;K01230;K14413;K14412;K12666;K12667;K12668;K12669;K00753;K07432;K00736	Various types of N-glycan biosynthesis	Metabolism
ko00512	2	K09905;K00710	Mucin type O-glycan biosynthesis	Metabolism
ko00511	105	K01190;K01191;K15923;K17108;K12373;K12309;K01206;K01444;K01227;K12311	Other glycan degradation	Metabolism
ko00510	177	K12670;K07252;K03842;K03843;K07441;K03846;K03847;K03844;K03845;K00726;K03848;K03849;K00721;K07151;K12345;K05546;K01231;K01230;K01001;K12666;K12667;K12668;K12669;K00902;K00736;K09659;K09658;K03850;K07432;K00737;K00729;K01228	N-Glycan biosynthesis	Metabolism
ko00514	40	K20782;K20783;K20781;K03691;K20784;K13667;K09667	Other types of O-glycan biosynthesis	Metabolism
ko00450	51	K11717;K22182;K00384;K13811;K01874;K08247;K01761;K01760;K01739;K00549	Selenocompound metabolism	Metabolism
ko00300	25	K10206;K01586;K01778;K00215;K01714;K12524;K00928;K00133	Lysine biosynthesis	Metabolism
ko00261	15	K00133;K13811;K00215;K01714;K12524;K00928	Monobactam biosynthesis	Metabolism
ko00260	187	K01079;K15919;K15918;K00831;K01620;K00600;K12524;K00830;K14085;K00872;K00058;K00130;K01834;K00281;K02437;K01754;K15893;K01695;K01696;K00827;K14272;K00499;K00928;K00133;K06001;K00276;K00306;K00382;K00605;K15634;K15633;K12235;K01733	Glycine, serine and threonine metabolism	Metabolism
ko04668	57	K04426;K16060;K01403;K04519;K00922;K04456;K04734;K04371;K04368;K17065;K15637;K04374;K04398	TNF signaling pathway	Environmental Information Processing
ko04664	49	K00922;K06276;K04368;K04369;K04392;K04371;K04456;K07827	Fc epsilon RI signaling pathway	Organismal Systems
ko04666	214	K04368;K04718;K00922;K05768;K04688;K12560;K01115;K05758;K04371;K06274;K04393;K04392;K05757;K05765;K04456;K12559;K05754;K05755;K00889;K05756	Fc gamma R-mediated phagocytosis	Organismal Systems
ko00062	61	K01068;K10703;K01074;K15397;K10258;K07512;K07515;K10251	Fatty acid elongation	Metabolism
ko00061	209	K10781;K02372;K18660;K10782;K00059;K00645;K01961;K01963;K01962;K02160;K01897;K00648;K07512;K11262;K03921;K00208;K09458	Fatty acid biosynthesis	Metabolism
ko04662	133	K12560;K06508;K00922;K03083;K04734;K04368;K04369;K04392;K04371;K04456;K07827;K06268	B cell receptor signaling pathway	Organismal Systems
ko04610	7	K03985;K19821;K03909;K03982	Complement and coagulation cascades	Organismal Systems
ko04966	113	K02145;K02146;K02147;K02148;K02149;K02155;K02154;K02153;K02152;K02151;K02150	Collecting duct acid secretion	Organismal Systems
ko05322	73	K05699;K11254;K06752;K11251;K11252;K11253;K11087;K11086;K11090;K11088	Systemic lupus erythematosus	Human Diseases
ko04964	33	K00025;K01539;K00261;K01425	Proximal tubule bicarbonate reclamation	Organismal Systems
ko05320	7	K06751;K06752;K08522	Autoimmune thyroid disease	Human Diseases
ko04962	101	K04648;K10413;K07889;K12462;K10415;K13502;K10418;K04632;K06027;K07905;K07904	Vasopressin-regulated water reabsorption	Organismal Systems
ko04960	17	K04371;K01539;K00922;K07827;K06276	Aldosterone-regulated sodium reabsorption	Organismal Systems
ko04961	120	K01539;K11824;K04645;K04644;K04646;K11827;K11826;K04632;K07904;K01528	Endocrine and other factor-regulated calcium reabsorption	Organismal Systems
ko04380	129	K14379;K04519;K00922;K04734;K14381;K04368;K11220;K08009;K04371;K04456;K12560;K06268;K04392	Osteoclast differentiation	Organismal Systems
ko00940	367	K23260;K06892;K00588;K13065;K10775;K13066;K01188;K00083;K12355;K12356;K13064;K05350;K01904;K09754;K09755;K00430;K18368;K00487;K05349;K22395;K09753	Phenylpropanoid biosynthesis	Metabolism
ko00941	103	K13065;K13083;K22845;K13080;K23179;K01859;K00475;K05277;K13081;K00660;K09754;K00588;K05278;K00487;K05280	Flavonoid biosynthesis	Metabolism
ko01053	2	K02552	Biosynthesis of siderophore group nonribosomal peptides	Metabolism
ko00943	13	K23179;K13260	Isoflavonoid biosynthesis	Metabolism
ko00944	14	K22772;K13083;K22794;K05280;K13080	Flavone and flavonol biosynthesis	Metabolism
ko00945	67	K16040;K09754;K00487;K13065;K00588	Stilbenoid, diarylheptanoid and gingerol biosynthesis	Metabolism
ko01110	3943	K08241;K08242;K15397;K08246;K19269;K08248;K18447;K00264;K12524;K15096;K15095;K12153;K11755;K11752;K00869;K13832;K15893;K15891;K01568;K00213;K00218;K01749;K12638;K00601;K00600;K01586;K01581;K01580;K00606;K13496;K00919;K12657;K09591;K13083;K10717;K13081;K01736;K01735;K01733;K01638;K01738;K01739;K14759;K03527;K03526;K05349;K18857;K01817;K01814;K01810;K18368;K10251;K00134;K00133;K04040;K04124;K04125;…	Biosynthesis of secondary metabolites	Metabolism
ko01058	5	K12643;K12644	Acridone alkaloid biosynthesis	Metabolism
ko05330	6	K06751;K06752	Allograft rejection	Human Diseases
ko04360	173	K04515;K04514;K12757;K04513;K04410;K03083;K04393;K04392;K17388;K05719;K05734;K04371;K05113;K05765;K00922;K05746;K05128;K06268;K06821;K06272;K18952;K04630;K07827	Axon guidance	Organismal Systems
ko04361	338	K16336;K04505;K10393;K04513;K01110;K07203;K04688;K00922;K08268;K07198;K04392;K00901;K11593;K04632;K04459;K01593	Axon regeneration	Metabolism
ko05219	30	K01403;K01388;K05448;K08523;K04368;K04369;K04371;K07827;K06620;K10030	Bladder cancer	Human Diseases
ko05218	45	K10140;K01110;K00922;K06620;K04368;K04369;K04371;K04456;K07827;K03511	Melanoma	Human Diseases
ko05217	29	K10140;K03511;K03083	Basal cell carcinoma	Human Diseases
ko05216	62	K09291;K09290;K10140;K04368;K04369;K04371;K07827;K03511	Thyroid cancer	Human Diseases
ko05215	123	K06276;K09487;K04734;K00922;K01403;K01110;K07203;K06620;K03083;K04456;K06626;K04498;K04368;K04369;K04079;K04371;K02206;K07827;K04374	Prostate cancer	Human Diseases
ko05214	88	K04515;K10140;K01110;K07203;K00922;K04369;K06620;K04368;K08794;K04371;K04456;K17449;K07827;K03511;K02183	Glioma	Human Diseases
ko05213	71	K08734;K10140;K00922;K05691;K01110;K03083;K06276;K04368;K04369;K06272;K04371;K04456;K07827;K03511	Endometrial cancer	Human Diseases
ko05212	117	K10140;K00922;K05448;K08773;K07203;K11220;K04688;K06620;K04482;K04368;K04393;K04392;K04371;K04456;K08775;K07827;K03511;K07835;K07834	Pancreatic cancer	Human Diseases
ko05211	72	K04410;K13105;K03868;K05734;K02678;K03872;K09095;K05448;K00922;K07836;K04498;K04368;K08268;K04393;K04392;K04371;K04456;K07827;K09592;K01679;K04369	Renal cell carcinoma	Human Diseases
ko05210	162	K08735;K08734;K08737;K08736;K00922;K04513;K03083;K07203;K04688;K04369;K08738;K09782;K04368;K10140;K04392;K04371;K04456;K07827;K03511;K07835;K07834	Colorectal cancer	Human Diseases
ko05034	174	K11254;K17449;K11418;K11303;K11251;K11252;K11253;K04536;K07359;K11407;K05256;K06067;K04630;K04368;K01593;K04371;K04632;K07827;K06269;K04374;K02183	Alcoholism	Human Diseases
ko05033	46	K15015	Nicotine addiction	Human Diseases
ko05032	51	K04630;K04536;K04632;K15015	Morphine addiction	Human Diseases
ko05031	123	K04515;K04374;K01593;K04632;K06269;K06268;K02183	Amphetamine addiction	Human Diseases
ko05030	14	K04630;K04632;K01593;K04374	Cocaine addiction	Human Diseases
ko05134	250	K13525;K14416;K10030;K07953;K04519;K08738;K04734;K07874;K07937;K08517;K03231;K04077;K03233;K04398;K03283	Legionellosis	Human Diseases
ko05135	201	K04514;K04513;K04730;K04733;K04519;K04734;K18584;K04393;K04392;K10030;K17388;K05719;K05717;K04456;K04371;K00889;K17260;K05692;K03083;K00922;K06071;K04368;K04369	Yersinia infection	Metabolism
ko05132	109	K17388;K04437;K05399;K04514;K06071;K05692;K04519;K05757;K05758;K05759;K10413;K10415;K04392;K04371;K04393;K10030;K05754;K05755;K07897;K05756	Salmonella infection	Human Diseases
ko05133	129	K04630;K05719;K04513;K04730;K04733;K04519;K05426;K04371;K05765;K02183;K10030	Pertussis	Human Diseases
ko05130	107	K17388;K04514;K05719;K04513;K07374;K05692;K11294;K07375;K06106;K05758;K04393;K08007;K05754;K05755;K05756;K05757	Pathogenic Escherichia coli infection	Human Diseases
ko05131	133	K17388;K08339;K05692;K13728;K06689;K04514;K12836;K04734;K06106;K05758;K05759;K04393;K04392;K04371;K05719;K05757;K05754;K05755;K05756;K10030	Shigellosis	Human Diseases
ko00630	244	K01455;K15919;K15918;K11517;K01915;K01681;K01913;K01602;K00830;K01601;K19269;K00626;K03781;K00284;K00281;K01647;K02437;K01895;K14272;K01638;K01433;K15893;K00600;K18121;K00382;K00025;K00605;K00122;K00026;K22133	Glyoxylate and dicarboxylate metabolism	Metabolism
ko03460	255	K10990;K10849;K13960;K10740;K10606;K11511;K02350;K10882;K03165;K15078;K08734;K08991;K04482;K10858;K07466;K10870;K08775;K15362;K11832;K03515;K03511;K10895;K10896;K10891;K11137;K10901;K10848;K06640;K10739;K15360;K15361;K03509;K15363;K15365	Fanconi anemia pathway	Genetic Information Processing
ko00730	113	K20896;K04487;K03147;K03146;K01662;K06928;K14153;K00878;K00949;K00939;K22911;K06949	Thiamine metabolism	Metabolism
ko04514	14	K16336;K06751;K06520;K06752;K05719;K06485;K16338;K06491	Cell adhesion molecules (CAMs)	Environmental Information Processing
ko04512	29	K06265;K05719;K06485;K06243;K05717;K06267;K05635;K05636;K06250;K06238;K16338;K06236	ECM-receptor interaction	Environmental Information Processing
ko00281	12	K01640;K01692	Geraniol degradation	Metabolism
ko04510	149	K04410;K04437;K12757;K05636;K04513;K04514;K01110;K03083;K05096;K04393;K04392;K16859;K17388;K06276;K05719;K05734;K06485;K05717;K05448;K06238;K05635;K04371;K06269;K07836;K05699;K04368;K16060;K05692;K00922;K03853;K06243;K06250;K06274;K06272;K06270;K06271;K04456;K17449;K06236	Focal adhesion	Cellular Processes
ko01230	966	K01689;K01687;K01681;K01915;K00872;K00873;K01850;K01609;K00264;K01754;K01755;K01695;K01696;K01693;K00611;K00616;K00615;K06001;K00215;K13034;K00850;K01814;K01620;K00600;K01586;K01626;K01760;K12657;K00058;K01834;K00286;K00052;K00053;K12524;K05359;K01736;K01438;K01735;K01733;K00927;K00928;K14455;K01738;K01739;K01803;K01807;K14682;K15634;K15633;K15227;K18649;K01817;K01649;K00831;K00620;K01647;K00930;…	Biosynthesis of amino acids	Metabolism
ko00643	51	K01800;K00451;K01426;K01555	Styrene degradation	Metabolism
ko00640	238	K01961;K18426;K11262;K00626;K01578;K01899;K01895;K00016;K01692;K01900;K01963;K01962;K02160;K23146;K00140;K05605;K00166;K00167;K00232;K00382;K09699;K07515	Propanoate metabolism	Metabolism
ko02025	17	K01658;K01657	Biofilm formation - Pseudomonas aeruginosa	Cellular Processes
ko02024	243	K03070;K03217;K01114;K11752;K03110;K01658;K01580;K01626;K01897;K03106;K01728;K01657	Quorum sensing	Cellular Processes
ko02026	65	K00688;K00703;K00975	Biofilm formation - Escherichia coli	Cellular Processes
ko02020	119	K00411;K00412;K00413;K01113;K01915;K08738;K01104;K02259;K01051;K01179;K10255;K00626;K01425	Two-component system	Environmental Information Processing
ko00120	3	K12405;K08764	Primary bile acid biosynthesis	Metabolism
ko03008	444	K11108;K03264;K11129;K11883;K12845;K07936;K12619;K11128;K14572;K14573;K14570;K14571;K14558;K14559;K14574;K14554;K14555;K14556;K14557;K14550;K14552;K14553;K14284;K03537;K14538;K14539;K14536;K14537;K03538;K03539;K07178;K07179;K07562;K03097;K01164;K14563;K14548;K03115;K11131;K11130;K13288;K14561;K14560;K14549;K14562;K14565;K14564;K14567;K14566;K14569;K14568;K14546;K14545;K14544;K18532;K06943;K14525;…	Ribosome biogenesis in eukaryotes	Genetic Information Processing
ko03410	209	K10747;K01246;K01247;K04802;K02335;K10798;K03648;K03512;K10771;K10772;K10773;K01142;K03660;K03575;K10563;K02324;K02326;K02327;K02328;K04799;K03652;K10801;K10802;K10803;K03505;K03504	Base excision repair	Genetic Information Processing
ko00020	266	K00236;K00235;K01899;K00658;K00164;K01679;K00161;K00162;K01681;K01900;K01648;K00234;K01610;K00382;K00025;K00026;K00627;K01647;K00030;K00031	Citrate cycle (TCA cycle)	Metabolism
ko00340	68	K18649;K01663;K11755;K00817;K01693;K08660;K00128;K01814;K00765;K01590;K14085;K00013	Histidine metabolism	Metabolism
ko04742	20	K19729	Taste transduction	Organismal Systems
ko04740	23	K04515;K04536;K02183	Olfactory transduction	Organismal Systems
ko04744	21	K04536;K02183	Phototransduction	Organismal Systems
ko04745	26	K04515;K05692;K02183	Phototransduction - fly	Organismal Systems
ko00999	65	K00588;K00487;K01904	Biosynthesis of secondary metabolites - unclassified	Metabolism
ko00460	161	K01455;K12153;K01188;K13051;K18592;K00600;K05350;K08248;K13034;K13035;K05349	Cyanoamino acid metabolism	Metabolism
ko00780	76	K19562;K02372;K00059;K00652;K01012;K01942;K00208;K09458	Biotin metabolism	Metabolism
ko00785	13	K03644;K03801	Lipoic acid metabolism	Metabolism
ko00232	14	K00106;K00365	Caffeine metabolism	Metabolism
ko00230	424	K00856;K00764;K00088;K14977;K06928;K00601;K00760;K00602;K01939;K00939;K00951;K00873;K01427;K01933;K18447;K03787;K01835;K01952;K01951;K01081;K01490;K01756;K01519;K01517;K01514;K01513;K01510;K13811;K00948;K02083;K10807;K00942;K00860;K00940;K18151;K13484;K01466;K18453;K18532;K00759;K01945;K01488;K01522;K10808;K00106;K14641;K00365;K11808	Purine metabolism	Metabolism
ko00540	55	K02535;K02527;K00979;K00912;K06041;K00677;K00748;K01627	Lipopolysaccharide biosynthesis	Metabolism
ko00998	3	K21568	Biosynthesis of secondary metabolites - other antibiotics	Metabolism
ko04630	38	K05426;K07203;K02539;K00922;K04498;K11224;K04706;K11220;K04456;K05438	JAK-STAT signaling pathway	Environmental Information Processing
ko00333	12	K00645;K00059;K00208	Prodigiosin biosynthesis	Metabolism
ko00330	300	K12251;K00811;K01581;K01583;K14085;K00819;K01426;K00318;K12657;K17839;K14455;K14454;K00286;K13366;K10536;K01259;K01476;K01611;K00802;K00657;K00294;K08660;K00128;K00472;K00797;K13427	Arginine and proline metabolism	Metabolism
ko04080	7	K08522;K05438;K05770;K05256	Neuroactive ligand-receptor interaction	Environmental Information Processing
ko04320	12	K04371;K04368;K07827;K02678	Dorso-ventral axis formation	Organismal Systems
ko04730	43	K04382;K03456;K05256;K04630;K04368;K04369;K04371;K04632;K07827	Long-term depression	Organismal Systems
ko04810	236	K04410;K04514;K12757;K04513;K04393;K04392;K17388;K05719;K05734;K06485;K05717;K05758;K05759;K05750;K04371;K05752;K00889;K06269;K05755;K05756;K05757;K05699;K05692;K00921;K00922;K16848;K05746;K05754;K05749;K04368;K04369;K05768;K06270;K08007;K05765;K05764;K07827;K05763;K05762	Regulation of actin cytoskeleton	Cellular Processes
ko05204	180	K00121;K00799	Chemical carcinogenesis	Human Diseases
ko05205	228	K16336;K04515;K07203;K04513;K04437;K01365;K07964;K03258;K16338;K08268;K04393;K04392;K08523;K17388;K05719;K04514;K05717;K05448;K12823;K06106;K02991;K04371;K06269;K08109;K03985;K05692;K04688;K01403;K08007;K00922;K12461;K16848;K06497;K16865;K06276;K04368;K04369;K06270;K04456;K07827;K05763;K05762	Proteoglycans in cancer	Human Diseases
ko04212	273	K16197;K01110;K08269;K08268;K03781;K18461;K05638;K04043;K10798;K17794;K04564;K08341;K17491;K04374;K01358;K04688;K00922;K04077;K19765;K07203;K04456;K14739;K12824;K13113	Longevity regulating pathway - worm	Organismal Systems
ko04214	120	K04728;K04426;K08669;K10798;K06640;K08738;K01527;K04371;K03386;K03262;K07870;K17065;K07827;K04374;K05770;K04398	Apoptosis - fly	Cellular Processes
ko04922	350	K04515;K00850;K07198;K07199;K00873;K11262;K11434;K03841;K01834;K00688;K17491;K04374;K00016;K02183;K07200;K00161;K00162;K06268;K04498;K04456;K04632;K15423	Glucagon signaling pathway	Organismal Systems
ko04923	53	K04456;K00922;K13699;K01054;K04630;K04632;K08522	Regulation of lipolysis in adipocytes	Organismal Systems
ko04920	175	K07359;K07200;K07203;K04734;K01897;K04456;K07198;K07199;K07297	Adipocytokine signaling pathway	Organismal Systems
ko04921	212	K04515;K04514;K08794;K12751;K04513;K07198;K07199;K17388;K07359;K04371;K06269;K06268;K02183;K05692;K04464;K03234;K07200;K04454;K04368;K04369;K06270;K04630;K04632;K07827	Oxytocin signaling pathway	Organismal Systems
ko04926	29	K01403;K04536;K01388;K05448;K00922;K04734;K04630;K04368;K04369;K19720;K17449;K18952;K04371;K04456;K04632;K07827;K06236;K04374;K12313	Relaxin signaling pathway	Organismal Systems
ko04216	127	K06519;K21456;K00522;K05361;K00657;K15040;K13162;K08339;K14685;K10435;K21398;K01897;K12889;K08337	Ferroptosis	Cellular Processes
ko04924	101	K05030;K01363;K04630;K04632;K06268;K02183	Renin secretion	Organismal Systems
ko04925	32	K04515;K01539;K00070;K08794;K05850;K04632;K04374;K02183	Aldosterone synthesis and secretion	Organismal Systems
ko00930	15	K01692;K00002;K07515	Caprolactam degradation	Metabolism
ko04928	111	K09260;K03626;K04513;K16529;K01115;K04454;K04630;K04368;K04371;K04632;K04374;K08523	Parathyroid hormone synthesis, secretion and action	Organismal Systems
ko04217	261	K04515;K04519;K15053;K11224;K11220;K01915;K04398;K12192;K12193;K00261;K12191;K12196;K12197;K12194;K12195;K10798;K05863;K00688;K14381;K11251;K16060;K03767;K05864;K03853;K00522;K15040;K04079;K17065;K15637;K10802;K12198	Necroptosis	Cellular Processes
ko05100	147	K16942;K04513;K04393;K04392;K04645;K04644;K04646;K05717;K06106;K05758;K05754;K05755;K05756;K05757;K05691;K05692;K00922;K05719;K13728;K16938;K16939;K06272;K17449;K01528	Bacterial invasion of epithelial cells	Human Diseases
ko03450	91	K10886;K10884;K10885;K10777;K10865;K10866;K04799;K06642;K03512	Non-homologous end-joining	Genetic Information Processing
ko00760	99	K18551;K06210;K03787;K00278;K00858;K01513;K01240;K00763;K01950;K01081;K03426;K03517;K00767	Nicotinate and nicotinamide metabolism	Metabolism
ko00603	52	K07407;K12373;K01988	Glycosphingolipid biosynthesis - globo and isoglobo series	Metabolism
ko00601	7	K01988;K00743	Glycosphingolipid biosynthesis - lacto and neolacto series	Metabolism
ko00600	173	K01190;K01634;K00654;K12309;K04628;K04713;K04712;K04711;K04710;K04715;K07407;K04718;K04708;K17108;K12349;K12348	Sphingolipid metabolism	Metabolism
ko00604	26	K12309;K12373	Glycosphingolipid biosynthesis - ganglio series	Metabolism
ko05170	424	K10609;K12394;K06640;K12391;K12392;K12393;K04730;K04733;K04734;K11789;K04392;K04398;K06751;K03868;K05734;K22544;K08738;K04536;K04371;K06632;K06268;K02183;K04728;K03094;K04688;K10610;K04630;K00922;K10612;K08056;K08057;K03872;K07203;K02087;K04410;K04368;K04369;K03347;K05765;K04456;K07827	Human immunodeficiency virus 1 infection	Metabolism
ko04070	320	K00999;K18649;K01110;K10572;K00915;K00914;K00913;K21797;K13024;K00889;K00888;K00981;K05857;K00921;K00922;K00901;K01106;K10047;K01092;K18081;K02183;K19801;K15422	Phosphatidylinositol signaling system	Environmental Information Processing
ko04071	332	K04514;K04513;K01110;K01115;K04392;K17388;K04354;K04456;K04369;K04371;K11583;K11584;K12349;K12348;K04426;K03456;K00922;K01634;K07827;K04382;K05665;K06276;K04712;K04368;K04710;K18952;K04630;K04718;K00654	Sphingolipid signaling pathway	Environmental Information Processing
ko04072	293	K04513;K01115;K10030;K18441;K04368;K07937;K04371;K07835;K07834;K00922;K00901;K17449;K07208;K04718;K13523;K07203;K04456;K04369;K00889;K04632;K07827;K01528	Phospholipase D signaling pathway	Environmental Information Processing
ko04075	647	K14486;K14487;K14484;K14485;K14488;K14489;K13449;K13946;K13415;K13416;K14432;K14431;K13413;K14510;K14512;K14513;K14514;K14515;K14516;K14495;K14494;K14497;K14496;K14491;K14490;K14493;K14492;K16189;K14499;K14498;K14506;K14505;K14504;K14503;K14502;K14500;K14509;K14508;K13464;K12126;K13463;K13422	Plant hormone signal transduction	Environmental Information Processing
ko05144	4	K16336;K04519;K06508;K10030	Malaria	Human Diseases
ko03070	62	K03070;K03217;K03110;K03116;K03118;K03106	Bacterial secretion system	Environmental Information Processing
ko00500	572	K00975;K01177;K01179;K16055;K01810;K19892;K13679;K01176;K01187;K01835;K01188;K00703;K00705;K00688;K05350;K01214;K00963;K01087;K00847;K19893;K00844;K19891;K01513;K07024;K01193;K18447;K01194;K00700;K05349;K00696;K00695	Starch and sucrose metabolism	Metabolism
ko04660	107	K04410;K00922;K05734;K03083;K04734;K06276;K04368;K04369;K04393;K04371;K04456;K07827;K06268;K04513	T cell receptor signaling pathway	Organismal Systems
ko00270	429	K00899;K00133;K01244;K16054;K01011;K00837;K00815;K00831;K01761;K01760;K01919;K01762;K00058;K14454;K22207;K00640;K00547;K12524;K00789;K17398;K00016;K00549;K05933;K08967;K01251;K22846;K08963;K00797;K00827;K00826;K01611;K00928;K14455;K00802;K01738;K01739;K21456;K00811;K20772;K05396;K00025;K13034;K00026;K00558	Cysteine and methionine metabolism	Metabolism
ko04672	1	K06752	Intestinal immune network for IgA production	Organismal Systems
ko04670	67	K05699;K17388;K06520;K12757;K05719;K04513;K01403;K05691;K05702;K05692;K00922;K08007;K06274;K04393;K04392;K08009;K04514;K04630;K05690;K07836;K05763	Leukocyte transendothelial migration	Organismal Systems
ko00071	237	K07515;K00249;K00001;K18857;K20495;K00128;K00232;K15401;K10527;K14085;K01897;K00121;K01692;K07513;K00626;K07517	Fatty acid degradation	Metabolism
ko00072	24	K01640;K01641;K00626	Synthesis and degradation of ketone bodies	Metabolism
ko00073	51	K17991;K20769;K20495;K15404;K15401;K15400;K15403;K15402;K15398	Cutin, suberine and wax biosynthesis	Metabolism
ko04919	204	K03083;K01114;K06067;K15170;K08268;K06062;K15156;K06276;K04456;K15133;K04369;K04371;K01539;K11256;K05692;K05857;K00922;K05853;K15164;K07208;K04650;K07203;K04498;K04368;K11644;K07827;K11220	Thyroid hormone signaling pathway	Organismal Systems
ko04918	96	K08054;K16141;K09490;K01539;K09487;K00383;K00432;K04632;K04374;K08522;K09582	Thyroid hormone synthesis	Organismal Systems
ko04913	9	K00070;K00512;K07434;K04632;K08522	Ovarian steroidogenesis	Organismal Systems
ko04912	126	K04515;K04421;K04420;K04464;K01115;K08523;K04368;K04369;K04393;K04371;K04632;K07827;K04374;K08522;K02183	GnRH signaling pathway	Organismal Systems
ko04911	12	K04515;K01539;K04632;K18211;K04374	Insulin secretion	Organismal Systems
ko04910	315	K04739;K03083;K07198;K07199;K07195;K11262;K07192;K03841;K04456;K00688;K02991;K04371;K06269;K02183;K00844;K04688;K00922;K03259;K07208;K07200;K07203;K07204;K06276;K04368;K04369;K18952;K17449;K07827	Insulin signaling pathway	Organismal Systems
ko04917	39	K00965;K07827;K00922;K03083;K11224;K04368;K04369;K11220;K04371;K04456;K17449;K00512;K08522	Prolactin signaling pathway	Organismal Systems
ko04916	57	K04515;K03083;K04498;K04630;K04368;K04369;K04371;K04632;K07827;K02183	Melanogenesis	Organismal Systems
ko04915	132	K17449;K11256;K09487;K01403;K07604;K00922;K08523;K04630;K04368;K04369;K09571;K04079;K04371;K04456;K04632;K03283;K07827;K04374;K02183	Estrogen signaling pathway	Organismal Systems
ko04914	168	K08837;K12456;K02178;K03353;K06679;K04456;K03352;K10403;K03350;K03351;K03357;K03354;K03355;K04371;K03358;K02537;K03349;K00922;K02206;K13728;K02087;K04368;K04079;K04630;K03348;K06627;K07827;K03364	Progesterone-mediated oocyte maturation	Organismal Systems
ko01120	1541	K01689;K11517;K01681;K01913;K01602;K01601;K00872;K00873;K18151;K02492;K00262;K00261;K00074;K00264;K05275;K18881;K01698;K01100;K01512;K01692;K01900;K01595;K00616;K01610;K02083;K00615;K00860;K00863;K17725;K15893;K00297;K00451;K00215;K01057;K00106;K13034;K00855;K00850;K00851;K01749;K01915;K01620;K00600;K01586;K01938;K01580;K01426;K01427;K03841;K00058;K00288;K15889;K01834;K00051;K00626;K12524;K05298;…	Microbial metabolism in diverse environments	Metabolism
ko00430	53	K10712;K01580;K18592	Taurine and hypotaurine metabolism	Metabolism
ko00970	278	K01870;K01873;K01872;K01875;K00604;K01876;K14164;K02434;K02435;K04567;K14163;K02433;K01893;K01892;K01890;K01866;K01867;K01868;K01869;K22503;K01880;K01881;K01883;K01885;K01886;K01887;K01889;K01874	Aminoacyl-tRNA biosynthesis	Genetic Information Processing
ko01040	74	K12405;K01068;K10703;K08764;K00232;K10258;K10256;K07513;K03921;K10251	Biosynthesis of unsaturated fatty acids	Metabolism
ko04218	374	K07203;K02087;K02678;K01110;K10994;K10138;K10030;K06751;K05864;K05863;K21776;K04371;K06269;K06268;K02183;K04728;K10867;K04681;K03982;K21769;K14381;K00922;K02206;K18753;K07208;K03853;K06626;K10903;K10865;K20858;K06640;K15040;K06620;K04368;K04369;K04456;K06627;K07827;K10752;K10866	Cellular senescence	Cellular Processes
ko04350	104	K04514;K04681;K04513;K03094;K04382;K03456;K04688;K04498;K03347;K04371;K03868	TGF-beta signaling pathway	Environmental Information Processing
ko04210	147	K01368;K01365;K01366;K04734;K01363;K04398;K10798;K07374;K08738;K02308;K04371;K04374;K04728;K04426;K16060;K05692;K02539;K01373;K00922;K06114;K08852;K12641;K03237;K03853;K08669;K06276;K04368;K04369;K04456;K07827	Apoptosis	Cellular Processes
ko04211	185	K03781;K08339;K07359;K07200;K07203;K07204;K04688;K04564;K08331;K00922;K11420;K07198;K07199;K03259;K19730;K07297;K04456;K07208;K07827;K04374	Longevity regulating pathway	Organismal Systems
ko05206	295	K04514;K16865;K04513;K01403;K10577;K01110;K13863;K01425;K05762;K05734;K07606;K05448;K05658;K12886;K08007;K04728;K02539;K04464;K17398;K07827;K11592;K04381;K07203;K07204;K05665;K04498;K04368;K04369;K11430;K00558;K17449;K06626;K06620;K10373	MicroRNAs in cancer	Human Diseases
ko04213	230	K03781;K06067;K03695;K08339;K07200;K07203;K07204;K04688;K04564;K04565;K00922;K07198;K07199;K04456;K07827;K03283	Longevity regulating pathway - multiple species	Organismal Systems
ko05200	552	K09291;K09290;K05636;K02678;K01403;K04536;K01110;K01388;K03083;K05448;K06067;K11224;K08268;K04393;K04392;K02206;K02219;K04515;K11126;K16859;K04398;K17388;K08734;K08737;K09487;K03868;K04513;K04514;K09592;K09095;K05717;K22182;K08738;K05635;K08775;K05426;K04371;K05719;K10030;K06243;K03511;K07835;K02183;K08735;K11256;K10140;K00799;K16060;K05691;K03094;K01679;K04688;K04734;K00922;K08736;K05638;K04482;…	Pathways in cancer	Human Diseases
ko04215	18	K08334;K08669;K08738;K16060;K04398	Apoptosis - multiple species	Cellular Processes
ko05202	237	K01403;K13098;K05096;K06067;K10138;K10030;K14651;K12823;K15627;K13105;K03511;K04728;K10140;K11253;K11449;K04650;K00069;K09186;K04454;K11644;K15188;K13209;K15617	Transcriptional misregulation in cancer	Human Diseases
ko05203	518	K15979;K11254;K11418;K03062;K03144;K03122;K04734;K16198;K06626;K06067;K11224;K06063;K04392;K03123;K04371;K00873;K03141;K04398;K06751;K04513;K10691;K10587;K06679;K16197;K12886;K11838;K04374;K06630;K05699;K04681;K11252;K11407;K10610;K03136;K03137;K00922;K02146;K03143;K02206;K07827;K06062;K11594;K03142;K03124;K02087;K03875;K04498;K11643;K05768;K03363;K04393;K06627;K15305;K15306;K03120	Viral carcinogenesis	Human Diseases
ko05020	51	K09490;K09553;K04519;K05635;K06491;K04565;K04368;K04369;K04371	Prion diseases	Human Diseases
ko05143	21	K01404;K04519;K01354;K01392	African trypanosomiasis	Human Diseases
ko05142	167	K08057;K04354;K04730;K04733;K03456;K01354;K00922;K04734;K04630;K04519;K03982;K04371;K04456;K04632;K10030;K04382;K04398	Chagas disease (American trypanosomiasis)	Human Diseases
ko05140	91	K01404;K06752;K05719;K04730;K04733;K04519;K04734;K11220;K08009;K04371	Leishmaniasis	Human Diseases
ko05146	48	K05699;K01476;K13963;K06243;K05717;K04519;K05636;K05635;K00922;K07889;K19720;K04632;K06236;K07897;K10030	Amoebiasis	Human Diseases
ko05145	272	K06276;K06752;K05636;K13412;K06485;K04730;K04733;K08738;K05635;K04734;K16060;K04630;K04456;K11220;K04371;K05719;K03283;K06243;K04398	Toxoplasmosis	Human Diseases
ko04022	186	K04514;K04513;K03121;K06274;K17388;K05863;K04371;K06269;K04374;K02183;K01539;K05853;K05850;K09260;K15040;K06268;K04454;K04368;K04369;K06270;K04630;K04456	cGMP-PKG signaling pathway	Environmental Information Processing
ko00480	368	K10808;K05361;K01919;K01469;K21888;K01255;K01256;K18592;K00802;K00797;K00036;K21456;K01581;K00799;K00383;K00432;K10807;K22596;K00033;K00434;K00031	Glutathione metabolism	Metabolism
ko00720	127	K01961;K01006;K00297;K01679;K01681;K01648;K01595;K01963;K01962;K02160;K01938;K01895;K00626;K00031	Carbon fixation pathways in prokaryotes	Metabolism
ko05323	139	K01365;K01388;K04519;K02155;K02154;K02153;K02152;K02151;K02150;K06752;K05448;K05096;K05426;K10030;K03661;K02144;K02145;K02146;K02147;K02148;K02149;K14379	Rheumatoid arthritis	Human Diseases
ko00290	78	K01754;K01652;K01687;K00052;K00053;K00826;K01649;K01653;K01704;K01703	Valine, leucine and isoleucine biosynthesis	Metabolism
ko05321	4	K05426;K06752;K04519;K11220	Inflammatory bowel disease (IBD)	Human Diseases
ko01220	54	K00121;K00487;K00002;K00001	Degradation of aromatic compounds	Metabolism
ko04139	209	K08955;K11841;K03097;K07203;K04464;K08341;K08269;K17800;K03115;K17969;K17065;K08330;K11088;K00889;K11644	Mitophagy - yeast	Cellular Processes
ko04138	383	K16196;K01381;K20183;K17906;K17890;K18584;K00915;K00914;K08269;K15296;K12479;K08266;K14209;K20179;K20178;K20195;K06027;K20177;K08341;K08342;K08343;K03237;K17260;K17888;K04464;K08516;K08333;K07897;K20184;K17908;K07827;K20180;K20181;K20182;K08493;K04382;K07203;K07204;K17907;K08334;K08339;K08331;K08330;K17607;K17606;K00654;K08337;K08336	Autophagy - yeast	Cellular Processes
ko04137	185	K19946;K08268;K08341;K07870;K14381;K11839;K11851;K04374;K17771;K17987;K17985;K03097;K03115;K07897;K21348;K20168;K17969;K21343;K17907;K21347;K08339;K15637;K07827;K08334	Mitophagy - animal	Cellular Processes
ko04136	180	K07204;K17890;K00914;K08269;K19730;K08266;K08341;K08342;K08343;K17888;K17908;K04382;K07203;K17906;K17907;K08339;K08331;K08330;K08333;K17606;K08334;K08337;K08336	Autophagy - other	Cellular Processes
ko04130	166	K08495;K08496;K08497;K08490;K08486;K08492;K08493;K08489;K08516;K08498;K08503;K08506;K08507;K08517;K08505;K13502;K08515;K08508;K08504	SNARE interactions in vesicular transport	Genetic Information Processing
Pathway_ID	1	KEGG_Orthology	Pathway	Category
ko00650	92	K07515;K01652;K00074;K17761;K18121;K16871;K00139;K00626;K01580;K01692;K00109;K01653;K01641;K01640	Butanoate metabolism	Metabolism
ko03030	160	K10745;K10744;K10747;K02209;K10743;K10742;K02210;K04802;K02212;K02335;K10740;K07466;K10739;K10756;K10754;K10755;K02685;K02684;K02320;K03111;K02324;K02326;K02327;K02328;K04799;K02321;K02540;K02541;K02542;K03505;K03504	DNA replication	Genetic Information Processing
ko00030	228	K03841;K00850;K00851;K00131;K01835;K00615;K00895;K00852;K01807;K00616;K00948;K01623;K01057;K01810;K00036;K01783;K00033	Pentose phosphate pathway	Metabolism
ko05418	359	K16336;K04513;K01403;K03671;K04519;K16338;K12160;K07198;K04392;K09487;K05448;K01365;K08009;K14381;K02183;K04426;K00799;K05692;K04464;K00922;K05638;K09260;K01940;K04454;K04456;K18952;K04079;K20607	Fluid shear stress and atherosclerosis	Human Diseases
ko01521	89	K04368;K00922;K01110;K07203;K05448;K04688;K03083;K02991;K04369;K03259;K04371;K04456;K17449;K07827	EGFR tyrosine kinase inhibitor resistance	Human Diseases
ko05414	39	K09290;K05719;K06485;K05692;K06265;K12045;K05853;K10374;K10375;K04632;K12641;K10373	Dilated cardiomyopathy (DCM)	Human Diseases
ko01523	108	K01307;K04519;K00560;K00600;K00602;K00297;K01930;K05665;K05666	Antifolate resistance	Human Diseases
ko05416	72	K06751;K06752;K05692;K08738;K06265;K04392;K03260;K04398	Viral myocarditis	Human Diseases
ko05410	89	K09290;K07200;K05719;K06485;K05692;K06265;K12045;K07198;K07199;K10375;K10374;K05853;K12641;K10373	Hypertrophic cardiomyopathy (HCM)	Human Diseases
ko05412	33	K05719;K05691;K05692;K06265;K06485;K10381;K05853;K12641	Arrhythmogenic right ventricular cardiomyopathy (ARVC)	Human Diseases
ko04927	8	K00070;K00512;K04632;K04374	Cortisol synthesis and secretion	Organismal Systems
ko01051	5	K00615	Biosynthesis of ansamycins	Metabolism
ko04750	45	K04515;K04519;K00922;K04632;K06269;K02183	Inflammatory mediator regulation of TRP channels	Organismal Systems
ko00942	5	K12930	Anthocyanin biosynthesis	Metabolism
ko00240	273	K00857;K01240;K01464;K01465;K00609;K01937;K00876;K13800;K16904;K03787;K01956;K01955;K00560;K00207;K01493;K01081;K09903;K13998;K16329;K01513;K01510;K10807;K01431;K00943;K00940;K00761;K01489;K10808;K01520;K13421;K14641;K00254	Pyrimidine metabolism	Metabolism
ko04550	33	K18491;K00922;K03083;K14439;K04368;K11305;K04371;K04456;K07827;K04369	Signaling pathways regulating pluripotency of stem cells	Cellular Processes
ko04310	275	K04515;K08957;K19882;K03083;K04392;K17388;K03868;K04513;K04512;K06268;K04506;K04507;K04505;K03094;K03097;K08960;K04508;K03115;K05128;K04498;K04499;K03347	Wnt signaling pathway	Environmental Information Processing
ko04728	190	K04515;K04354;K06269;K04382;K03456;K03083;K10396;K04456;K00545;K01593;K04536;K04630;K04632;K11583;K11584;K04374;K02183	Dopaminergic synapse	Organismal Systems
ko04724	171	K04536;K01115;K04630;K01915;K04371;K04632;K14207;K06268;K01425	Glutamatergic synapse	Organismal Systems
ko04725	20	K04515;K04536;K00922;K04371;K04368;K04630;K04456;K07827;K04374	Cholinergic synapse	Organismal Systems
ko04726	30	K04520;K04536;K04630;K04368;K01593;K04371;K04632;K07827	Serotonergic synapse	Organismal Systems
ko04727	133	K04536;K01915;K14207;K08341;K01580;K15015;K04630;K15376;K06027;K01425	GABAergic synapse	Organismal Systems
ko04720	131	K04515;K07836;K04374;K04498;K04368;K04369;K04371;K07827;K06269;K06268;K02183	Long-term potentiation	Organismal Systems
ko04721	307	K15015;K02155;K02154;K06027;K18211;K15292;K02150;K04645;K08486;K04646;K02153;K02152;K02151;K03661;K02144;K02145;K02146;K02147;K02148;K02149;K15296;K04644;K11827;K11826;K11824;K01528	Synaptic vesicle cycle	Organismal Systems
ko04722	232	K04515;K04513;K04730;K04733;K04734;K04426;K04393;K04392;K04456;K04371;K07836;K06630;K02183;K04505;K04421;K04464;K03083;K00922;K12465;K12462;K12461;K04374;K06276;K04368;K04369;K17449;K07827	Neurotrophin signaling pathway	Organismal Systems
ko04723	220	K04536;K15015;K03949;K03965;K03964;K03966;K03943;K03942;K03941;K03940;K03946;K03945;K04371;K03884;K03882;K03883;K03880;K03881;K03939;K03963;K04630;K11353;K11352;K03879;K03878;K03954;K03955;K03950;K03951;K03952;K03953;K03938;K01054;K03936;K03937;K03934;K03935	Retrograde endocannabinoid signaling	Organismal Systems
ko05340	15	K03648;K01488	Primary immunodeficiency	Human Diseases
ko00680	246	K01070;K01079;K03841;K00058;K01689;K01834;K15634;K00122;K15633;K00600;K00850;K01595;K01623;K00830;K00831;K00121;K00863;K01895	Methane metabolism	Metabolism
ko04940	110	K06751;K04077;K06752;K04519;K01580	Type I diabetes mellitus	Human Diseases
ko00920	134	K05907;K13811;K22966;K00640;K01011;K17725;K00392;K00387;K17285;K00860;K13034;K01082;K15422;K01738;K01739	Sulfur metabolism	Metabolism
ko04261	189	K04515;K09290;K01539;K04630;K12045;K04354;K06269;K04382;K03456;K10373;K04371;K04456;K05853;K05850;K10374;K10375;K04632;K11583;K11584;K04374;K02183	Adrenergic signaling in cardiomyocytes	Organismal Systems
ko04260	101	K09290;K02256;K02272;K02271;K01539;K02268;K05853;K02261;K02263;K02262;K02265;K02267;K02266;K00414;K00416;K00417;K00411;K00412;K00413;K00419;K00476;K12045;K10374;K10375;K10373	Cardiac muscle contraction	Organismal Systems
ko04540	88	K02087;K04420;K08959;K07374;K07375;K04464;K04630;K04368;K04369;K04371;K04632;K07827	Gap junction	Cellular Processes
ko05110	192	K10949;K05692;K09481;K02150;K10956;K03661;K10950;K04632;K02148;K02144;K07937;K02146;K02147;K02155;K02149;K02145;K02154;K02153;K02152;K02151;K09582	Vibrio cholerae infection	Human Diseases
ko05111	7	K00640	Biofilm formation - Vibrio cholerae	Cellular Processes
ko00860	209	K02257;K01749;K02259;K19073;K02492;K04040;K18010;K19054;K22013;K14163;K00228;K21480;K01698;K08099;K08101;K03403;K02303;K13606;K01772;K01719;K01599;K10960;K13071;K03794;K13600;K04035;K00231;K01845;K13545;K03428;K01885;K03404;K03405;K00218	Porphyrin and chlorophyll metabolism	Metabolism
ko05332	7	K06751;K06752;K04519	Graft-versus-host disease	Human Diseases
ko00196	28	K08909;K14172;K08908;K08907;K08915;K08914;K08917;K08916;K08911;K08910;K08913;K08912	Photosynthesis - antenna proteins	Metabolism
ko00195	119	K02694;K02113;K02692;K02693;K02698;K02699;K02635;K03542;K02115;K02703;K02701;K02706;K02707;K02641;K02705;K02709;K02112;K02721;K02723;K03541;K02689;K02640;K02108;K02109;K02704;K08906;K08905;K08902;K08903;K14332;K08901;K02711;K02634;K02712;K02636;K02714;K02717;K02716;K02638;K02639;K02695	Photosynthesis	Metabolism
ko00190	517	K02256;K02257;K02258;K02259;K02155;K02154;K02153;K02152;K02151;K02150;K03949;K03943;K03942;K03941;K03940;K03946;K03945;K03879;K00417;K11353;K11352;K02126;K02127;K03938;K03939;K03936;K03937;K03934;K03935;K01507;K05581;K02138;K05582;K02131;K02133;K02132;K02135;K02134;K02137;K02136;K03661;K02108;K01535;K02109;K00234;K00235;K00236;K02113;K02112;K02115;K02148;K02260;K03884;K03882;K03883;K03880;K03881;…	Oxidative phosphorylation	Metabolism
ko03440	303	K10882;K10740;K10880;K10881;K02335;K03165;K08991;K04482;K07466;K10870;K08775;K10875;K10739;K04728;K12173;K03553;K03111;K02327;K02328;K10683;K10869;K10901;K11864;K10865;K10866;K10867;K15362;K03655;K20776;K10728;K20775;K03505;K03504	Homologous recombination	Genetic Information Processing
ko00750	40	K08681;K06215;K00868;K00275;K13248;K01733;K05275;K00831	Vitamin B6 metabolism	Metabolism
ko01212	299	K02372;K18660;K01961;K10703;K01074;K10258;K10256;K11262;K00626;K10251;K00059;K00645;K00249;K10527;K01897;K03921;K00208;K12405;K01692;K01963;K01962;K02160;K00648;K09458;K10781;K08764;K00232;K07512;K07513;K07515	Fatty acid metabolism	Metabolism
ko01210	281	K01687;K01681;K00811;K01649;K00814;K00818;K01704;K01703;K01647;K00930;K00620;K14455;K14454;K00052;K00053;K14677;K00030;K00031;K12153;K01438;K14272;K00928;K00133;K01653;K01652;K00145;K00826;K14682;K11820	2-Oxocarboxylic acid metabolism	Metabolism
ko00100	82	K05917;K07748;K09828;K00559;K01824;K08246;K00227;K00511;K08242;K00213;K09832;K01853;K14674;K14423;K14424;K00222;K00801;K01052	Steroid biosynthesis	Metabolism
ko03060	196	K09647;K03109;K03108;K03107;K03106;K03105;K03104;K09648;K03100;K12948;K10956;K12946;K13431;K03070;K03217;K03110;K03116;K03118;K09481;K09490;K09540;K13280;K12275;K12272;K12947	Protein export	Genetic Information Processing
ko00531	67	K10532;K07964;K12309;K12373;K01205	Glycosaminoglycan degradation	Metabolism
ko00360	130	K00276;K14454;K14455;K10775;K00074;K00817;K15849;K01692;K00811;K00815;K00457;K07253;K13064;K01426;K01593	Phenylalanine metabolism	Metabolism
ko00361	5	K01061	Chlorocyclohexane and chlorobenzene degradation	Metabolism
ko00362	8	K00626;K00074;K01692	Benzoate degradation	Metabolism
ko00364	5	K01061	Fluorobenzoate degradation	Metabolism
ko04330	65	K06067;K04505;K06066;K04498;K06170;K06063;K06062;K06171	Notch signaling pathway	Environmental Information Processing
ko00040	160	K00854;K22935;K01805;K00002;K16190;K00963;K01213;K00008;K01051;K01783;K12447;K00011;K00012;K01728;K01184	Pentose and glucuronate interconversions	Metabolism
ko00310	150	K11423;K11428;K11425;K00658;K11433;K00306;K14085;K18826;K09187;K07515;K00128;K19199;K11420;K11430;K00382;K14157;K01692;K09186;K22748;K00626	Lysine degradation	Metabolism
ko01130	1927	K00972;K01836;K00602;K01689;K11517;K01687;K01681;K01913;K01858;K01602;K00587;K00616;K01601;K19269;K00873;K01438;K00053;K01653;K01609;K03781;K05955;K00264;K00851;K02552;K12524;K01754;K01755;K01756;K15893;K01695;K01696;K00236;K00869;K01900;K00611;K13832;K01610;K00615;K15892;K17497;K15891;K01823;K00208;K00215;K01057;K00511;K13789;K13034;K13427;K01568;K00850;K00830;K00938;K00991;K01620;K00600;K01586;…	Biosynthesis of antibiotics	Metabolism
ko00401	24	K00815;K00817	Novobiocin biosynthesis	Metabolism
ko00400	243	K00891;K06001;K00811;K00766;K00815;K01626;K00817;K01850;K01609;K14455;K14454;K05359;K01695;K01696;K15849;K01736;K01658;K01735;K13832;K01657;K00800;K01817;K15227	Phenylalanine, tyrosine and tryptophan biosynthesis	Metabolism
ko00405	17	K01658;K01657	Phenazine biosynthesis	Metabolism
ko00960	107	K00276;K14455;K14454;K15849;K00811;K00815;K08081;K00817	Tropane, piperidine and pyridine alkaloid biosynthesis	Metabolism
ko00966	15	K01703;K12153;K11820	Glucosinolate biosynthesis	Metabolism
ko00965	16	K00545;K15777;K01593	Betalain biosynthesis	Metabolism
ko05231	277	K07208;K07827;K00922;K07203;K00968;K04688;K01115;K06276;K04371;K04368;K08268;K04392;K14156;K00901;K15377;K04456;K08202;K00889;K04369	Choline metabolism in cancer	Human Diseases
ko05230	242	K04369;K00850;K00922;K00844;K01834;K01110;K07203;K11416;K00161;K00162;K04371;K04368;K08268;K04456;K00036;K00873;K05616;K07827;K00016;K01425	Central carbon metabolism in cancer	Human Diseases
ko05235	154	K01110;K04421;K00922;K03097;K07203;K04688;K04369;K04734;K04368;K08268;K03115;K04371;K04456;K07827;K06268;K11220	PD-L1 expression and PD-1 checkpoint pathway in cancer	Metabolism
ko04611	62	K17388;K04514;K12757;K06270;K04513;K06236;K05692;K00922;K07836;K17704;K04630;K06274;K19720;K18952;K06271;K04371;K04456;K04632;K06269;K08508;K05719	Platelet activation	Organismal Systems
ko04612	189	K08054;K06751;K08056;K08057;K01369;K01368;K06696;K01365;K08059;K01363;K09489;K06752;K04079;K08066;K08065;K08064;K03283	Antigen processing and presentation	Organismal Systems
ko04341	102	K03868;K03869;K08957;K03094;K08960;K03083;K06228;K10523;K03347	Hedgehog signaling pathway - fly	Environmental Information Processing
ko05010	412	K02262;K02256;K03853;K01408;K04532;K08852;K08738;K02131;K20723;K02272;K02133;K02132;K02135;K02134;K02137;K02136;K03963;K00134;K03965;K03964;K03966;K03943;K02126;K03941;K03940;K03946;K03945;K06170;K04371;K00419;K04398;K06268;K02183;K04520;K04505;K04524;K00236;K04519;K03939;K03949;K03083;K06171;K02268;K05853;K02271;K02261;K11353;K11352;K02265;K02127;K02267;K02266;K00414;K00416;K00417;K00411;K00412;…	Alzheimer disease	Human Diseases
ko05012	310	K02262;K08738;K02256;K10578;K08669;K10575;K05687;K05863;K02131;K03884;K02272;K02133;K02132;K02135;K02134;K02137;K02136;K03963;K02271;K03965;K03964;K03966;K03943;K02126;K03941;K03940;K03946;K03945;K02127;K00419;K04554;K02268;K04552;K03882;K03883;K03880;K03881;K03939;K03949;K00236;K02263;K04630;K03178;K00417;K02261;K03951;K11353;K11352;K02265;K00416;K02267;K02266;K00414;K03879;K03878;K00411;K00412;…	Parkinson disease	Human Diseases
ko00980	181	K00121;K00001;K00799	Metabolism of xenobiotics by cytochrome P450	Metabolism
ko05014	147	K03781;K04426;K11518;K08738;K04569;K04565;K04392;K06268;K02308	Amyotrophic lateral sclerosis (ALS)	Human Diseases
ko00982	185	K00121;K00485;K00799;K00001	Drug metabolism - cytochrome P450	Metabolism
ko05016	432	K02256;K03949;K04645;K04644;K04646;K03943;K04648;K03941;K03940;K03946;K03945;K04564;K04565;K11353;K11352;K02126;K02127;K03938;K03939;K03936;K03937;K03934;K03935;K15040;K06067;K02138;K03120;K02131;K02133;K02132;K02135;K02134;K02137;K02136;K08738;K03014;K05625;K00234;K00235;K00236;K03942;K00414;K00416;K00417;K00411;K00412;K00413;K00419;K03006;K03007;K02272;K02271;K03008;K04398;K03963;K03965;K03964;…	Huntington disease	Human Diseases
ko05150	2	K06752;K12560	Staphylococcus aureus infection	Human Diseases
ko05152	409	K04515;K02183;K01368;K04513;K04730;K04733;K04519;K00914;K07889;K11220;K02155;K02154;K12478;K04398;K06752;K04043;K08738;K05426;K05399;K04371;K12560;K08065;K06268;K08066;K03661;K02144;K02146;K07897;K08064;K04498;K04456;K04077;K04718;K06560	Tuberculosis	Human Diseases
ko00710	315	K00855;K00615;K01623;K00814;K03841;K01601;K00134;K14455;K14454;K00051;K05298;K00029;K01006;K01100;K14272;K01610;K00927;K01803;K01807;K01595;K01783;K00028;K00025;K01602;K00026	Carbon fixation in photosynthetic organisms	Metabolism
ko03320	222	K06276;K07513;K08762;K08770;K01388;K08764;K00249;K00232;K00029;K08754;K01897;K06272;K01641;K00864	PPAR signaling pathway	Organismal Systems
ko04530	291	K04514;K12757;K10591;K04513;K06104;K18584;K04802;K04426;K07198;K04392;K12751;K17388;K06109;K05719;K04354;K06100;K07374;K09489;K06106;K08007;K17260;K05699;K05692;K03456;K07200;K05702;K04382;K10352;K21110;K06274;K06099;K18952;K04393;K07901;K05762;K05763;K07199	Tight junction	Cellular Processes
ko00910	129	K01673;K00262;K00261;K00264;K00284;K01674;K02575;K01725;K10534;K01915;K00366;K01455	Nitrogen metabolism	Metabolism
ko04122	21	K03635;K04487;K03637;K12161;K01011;K21232;K11996;K14169;K14168	Sulfur relay system	Genetic Information Processing
ko04120	548	K10609;K10583;K10597;K10604;K10591;K10592;K10579;K10576;K10577;K10575;K10598;K10573;K10570;K10571;K10601;K10140;K12456;K04552;K10590;K03868;K10578;K10606;K04649;K06688;K03350;K20217;K03352;K03353;K04706;K03351;K03357;K03354;K03355;K03358;K04506;K10581;K10580;K10587;K16060;K10144;K03094;K10589;K10588;K10612;K10593;K10599;K03363;K03178;K10260;K04554;K10610;K03869;K10143;K03872;K06689;K09561;K03875;…	Ubiquitin mediated proteolysis	Genetic Information Processing
ko03022	274	K03143;K03142;K03141;K03144;K03125;K03124;K03127;K03126;K03121;K03120;K03123;K03122;K03129;K03128;K14651;K14650;K06634;K03136;K03137;K03134;K03135;K03132;K03133;K03130;K03131;K02202;K03138;K03139;K10842;K10843;K10844;K10845;K14649	Basal transcription factors	Genetic Information Processing
ko00660	29	K01703;K01653;K01704;K01652;K00052	C5-Branched dibasic acid metabolism	Metabolism
ko03020	213	K03000;K03006;K03007;K03004;K03023;K03002;K03025;K03026;K03027;K03043;K03040;K03046;K03008;K03009;K02999;K14721;K03015;K03014;K03017;K03016;K03011;K03010;K03013;K03012;K03019;K03018;K03020;K03021;K03022;K03005;K03024	RNA polymerase	Genetic Information Processing
ko00140	12	K00070;K07434;K12345;K00545;K00512;K10251	Steroid hormone biosynthesis	Metabolism
ko03430	147	K10756;K08734;K08737;K08736;K10740;K10755;K03111;K10754;K10858;K07466;K07456;K08739;K10747;K04802;K10746;K02327;K02328;K08735;K10739;K03505;K03504	Mismatch repair	Genetic Information Processing
ko00280	313	K18660;K14085;K01640;K01641;K00626;K00249;K01692;K00827;K00826;K01969;K01968;K00140;K05607;K05605;K00166;K00167;K00020;K00128;K00382;K00253;K07513;K09699;K07515	Valine, leucine and isoleucine degradation	Metabolism
ko04016	504	K17686;K20547;K20772;K20603;K20725;K20726;K20600;K20607;K20606;K20604;K20537;K13414;K13416;K14509;K13413;K14510;K14512;K14513;K14514;K14515;K14516;K02183;K03781;K14497;K14496;K20553;K20557;K14498;K20538;K20535;K00940;K20536;K20718;K20599;K20714;K20717;K20716;K13449;K13447;K13420;K13422;K13425;K13424	MAPK signaling pathway - plant	Environmental Information Processing
ko04014	195	K04410;K02183;K02678;K04536;K01115;K07889;K04393;K04392;K19613;K16859;K04513;K05734;K08773;K05448;K05096;K01047;K04371;K07836;K07835;K07834;K10632;K17637;K00922;K05702;K04368;K04369;K04456;K17449;K07827	Ras signaling pathway	Environmental Information Processing
ko04015	104	K02183;K04513;K04393;K06274;K16859;K05719;K05448;K05096;K05759;K04371;K07836;K07835;K07834;K05690;K05692;K00922;K05746;K05702;K17704;K04368;K04369;K18952;K06271;K04630;K04456;K04632;K07827;K04392	Rap1 signaling pathway	Environmental Information Processing
ko04012	73	K04515;K04410;K00922;K05734;K07203;K03083;K04688;K11224;K04368;K04369;K04371;K04456;K17449;K07827;K09782;K08523	ErbB signaling pathway	Environmental Information Processing
ko04013	134	K04506;K09260;K04426;K02678;K06689;K16197;K04382;K20223;K04564;K05759;K04368;K04392;K04371;K07827;K04508;K14290	MAPK signaling pathway - fly	Environmental Information Processing
ko04010	297	K04410;K04437;K04730;K04733;K04519;K04393;K04392;K16859;K05448;K05096;K09782;K04371;K07836;K04424;K04426;K04421;K04420;K04407;K04460;K04429;K04464;K02308;K04381;K04374;K04454;K06268;K04368;K04369;K04456;K07827;K04459;K03283	MAPK signaling pathway	Environmental Information Processing
ko04011	137	K03781;K00006;K10591;K04513;K12412;K04536;K04464;K19704;K06276;K04371;K04393;K15174;K02516;K02218;K00889;K06630;K00888	MAPK signaling pathway - yeast	Environmental Information Processing
ko04391	122	K16197;K16675;K05692;K04354;K04382;K03456;K08960;K06626;K06685;K06630	Hippo signaling pathway - fly	Environmental Information Processing
ko04390	157	K16197;K05692;K04354;K08959;K04382;K03456;K08960;K03083;K16198;K09782;K05691;K03982;K18952;K06269;K06685;K06630	Hippo signaling pathway	Environmental Information Processing
ko04392	25	K02218;K06685;K08960	Hippo signaling pathway - multiple species	Environmental Information Processing
ko04152	429	K07203;K00850;K07198;K07199;K11262;K03841;K04354;K07877;K01578;K07297;K11583;K11584;K01103;K03456;K04688;K00922;K03234;K08272;K07208;K07200;K04382;K07359;K07204;K06276;K06627;K04456;K07903;K07901;K00021;K07905	AMPK signaling pathway	Environmental Information Processing
ko04151	419	K16197;K05636;K04536;K01110;K03083;K16198;K05096;K07198;K04392;K08266;K16859;K06276;K09487;K05719;K04354;K06485;K05717;K05448;K04368;K09554;K02991;K06243;K04371;K11583;K11584;K04374;K06630;K06071;K03456;K02539;K04688;K00922;K03259;K03258;K02206;K07208;K06626;K05635;K04382;K07203;K07204;K09782;K06250;K06238;K04369;K04079;K04456;K07827;K06236;K05438	PI3K-Akt signaling pathway	Environmental Information Processing
ko04150	281	K20403;K04513;K01110;K03258;K03083;K08269;K07198;K02152;K02151;K02150;K06519;K04456;K08266;K02991;K08272;K16344;K04371;K10421;K14004;K04688;K00922;K02144;K02145;K03259;K02147;K02148;K02149;K11137;K07208;K07203;K07204;K03875;K06276;K04368;K04369;K14299;K07827	mTOR signaling pathway	Environmental Information Processing
ko03050	157	K03064;K03065;K03066;K03061;K03062;K03063;K03028;K03029;K10881;K02728;K02729;K02725;K02726;K02727;K06691;K06696;K06699;K03039;K03038;K03037;K03036;K03035;K03033;K03032;K03031;K03030;K11599;K02739;K02738;K02735;K02732;K02731;K02730;K02737;K02736;K06700;K02734	Proteasome	Genetic Information Processing
ko00564	472	K14674;K00999;K00995;K00894;K01114;K01115;K16818;K22389;K13519;K08730;K06129;K15728;K01047;K01126;K13511;K13510;K13513;K00111;K00967;K01517;K00968;K00981;K08744;K00993;K01613;K00901;K00630;K00006;K01094;K05929;K13523;K18696;K00655;K18693;K06130;K16860;K13508;K00550;K14156;K13506	Glycerophospholipid metabolism	Metabolism
ko00565	124	K01062;K01114;K04628;K13519;K16795;K01047;K16860;K14674;K13510;K01115;K00993	Ether lipid metabolism	Metabolism
ko00562	343	K19517;K00999;K18649;K01110;K10572;K01114;K00915;K00914;K01858;K00913;K01765;K22913;K03103;K21797;K00469;K00889;K00888;K01106;K05857;K00921;K00922;K10047;K00140;K01092;K01803;K18081;K19801;K15422	Inositol phosphate metabolism	Metabolism
ko00563	116	K07542;K07541;K03860;K03861;K05294;K05291;K05290;K05293;K03434;K05310;K09658;K05292;K03857;K03859;K03858;K05288;K05289;K05286;K05287;K05284;K05285;K05283	Glycosylphosphatidylinositol (GPI)-anchor biosynthesis	Metabolism
ko00561	372	K14674;K15918;K03715;K00011;K14085;K11155;K13519;K09480;K15728;K07407;K13513;K22849;K22848;K21362;K00901;K22920;K00863;K00630;K00864;K06119;K06118;K00679;K00002;K13523;K00655;K18693;K00128;K13508;K01054;K13506	Glycerolipid metabolism	Metabolism
ko00440	29	K00967;K00968;K00993	Phosphonate and phosphinate metabolism	Metabolism
ko01524	340	K08735;K08734;K04728;K08736;K00922;K16060;K03509;K10849;K08737;K04456;K08738;K06276;K14686;K17686;K00799;K04371;K02350;K04426;K03164;K05666;K04398	Platinum drug resistance	Human Diseases
ko00250	262	K00764;K17761;K13051;K00811;K00814;K01580;K00830;K01915;K00609;K01425;K00262;K00261;K14455;K14454;K00264;K01956;K01955;K16871;K01953;K00139;K01755;K01756;K00827;K14272;K00820;K00294;K00278;K01940;K13566;K01939	Alanine, aspartate and glutamate metabolism	Metabolism
ko00254	8	K11262	Aflatoxin biosynthesis	Metabolism
ko04650	115	K00922;K04368;K04369;K04392;K04371;K17449;K07827;K06268	Natural killer cell mediated cytotoxicity	Organismal Systems
ko04657	107	K09487;K10030;K01403;K01388;K04519;K03083;K04464;K04734;K03352;K06855;K04079;K04371;K04398;K12890	IL-17 signaling pathway	Organismal Systems
ko04658	81	K06752;K04734;K11224;K11220;K04371;K06268	Th1 and Th2 cell differentiation	Organismal Systems
ko04659	122	K06752;K07203;K04519;K04734;K05426;K11224;K08268;K11220;K04079;K04371;K06268	Th17 cell differentiation	Organismal Systems
ko04711	24	K08960;K03083	Circadian rhythm - fly	Organismal Systems
ko04710	109	K03868;K08959;K03094;K08960;K02295;K07200;K07198;K07199;K03347	Circadian rhythm	Organismal Systems
ko04713	34	K04515;K04536;K04371;K04630;K04632;K02183	Circadian entrainment	Organismal Systems
ko04712	189	K10143;K16221;K12118;K12119;K03097;K12133;K12116;K16223;K16241;K12121;K12120;K12127;K03115;K12125;K12124;K00660;K12130;K12129;K12115;K16240;K12126	Circadian rhythm - plant	Organismal Systems
ko04714	670	K02256;K02257;K11450;K02258;K02259;K18159;K11340;K03949;K03943;K03942;K03941;K03940;K03946;K03945;K07208;K05692;K03879;K00417;K11353;K11352;K02126;K02127;K03938;K03939;K03936;K03937;K03934;K03935;K02138;K02131;K02133;K02132;K02135;K08266;K02137;K02136;K01054;K04688;K12461;K15109;K02268;K00234;K00235;K00236;K11416;K02991;K01897;K03884;K04426;K03882;K03883;K03880;K03881;K11650;K11651;K11653;K09008;…	Thermogenesis	Organismal Systems
ko04930	113	K00844;K07203;K00922;K18952;K04371;K00873	Type II diabetes mellitus	Human Diseases
ko04971	30	K04515;K01539;K08007;K04630;K04632;K02183	Gastric acid secretion	Organismal Systems
ko04970	29	K01539;K13899;K04632;K02183;K05850	Salivary secretion	Organismal Systems
ko04973	79	K01539;K01176;K00844;K04456;K00922;K19729	Carbohydrate digestion and absorption	Organismal Systems
ko04972	142	K01539;K04513;K05030;K07836;K01047;K05853;K04392;K05850;K07901;K04632;K07904	Pancreatic secretion	Organismal Systems
ko04975	21	K11155;K01047;K14455	Fat digestion and absorption	Organismal Systems
ko04974	48	K01539;K06519;K05616;K14207;K06823;K06238;K19720;K01278;K06236;K01285	Protein digestion and absorption	Organismal Systems
ko04977	13	K14617;K05665	Vitamin digestion and absorption	Organismal Systems
ko04976	96	K01539;K04632;K00021;K05658;K05666	Bile secretion	Organismal Systems
ko04979	40	K04524;K12385;K15040;K01052;K22287;K22290;K06096;K05770	Cholesterol metabolism	Organismal Systems
ko04978	31	K01539;K00522;K14685;K14686;K07213;K21398;K14739	Mineral absorption	Organismal Systems
ko00950	92	K00276;K14455;K14454;K15849;K00811;K01593;K00422;K00815	Isoquinoline alkaloid biosynthesis	Metabolism
ko00592	177	K01047;K00224;K01723;K05894;K14674;K10526;K18857;K08241;K00232;K16818;K00454;K22389;K10527;K10528;K10529;K10525;K07513	alpha-Linolenic acid metabolism	Metabolism
ko00591	46	K14674;K01047;K00454;K15718	Linoleic acid metabolism	Metabolism
ko01100	8260	K03635;K03637;K20860;K00817;K03146;K09832;K18819;K17725;K01517;K15397;K08246;K19269;K15398;K00721;K11155;K00262;K00261;K09480;K02435;K06041;K00207;K05361;K14595;K12524;K00469;K12349;K18881;K12405;K02135;K12153;K01519;K11755;K01100;K01103;K01512;K01513;K01510;K11752;K00869;K00868;K07434;K13832;K07249;K05294;K00860;K00863;K00864;K01193;K01190;K05607;K01194;K05605;K22450;K03921;K05290;K00215;K00213;…	Metabolic pathways	Metabolism
ko00902	27	K15096;K23232;K07385;K15095	Monoterpenoid biosynthesis	Metabolism
ko04371	196	K04536;K00914;K07198;K07199;K04454;K04368;K11830;K08341;K02991;K04371;K02183;K04688;K03982;K09260;K04718;K07200;K07203;K06250;K04456;K04369;K04630;K08333;K07827;K08334;K12313	Apelin signaling pathway	Environmental Information Processing
ko04370	127	K07827;K05448;K00922;K04368;K04369;K04393;K04392;K04371;K04456;K04718;K06268	VEGF signaling pathway	Environmental Information Processing
ko00380	161	K03781;K11816;K16903;K00658;K22450;K07515;K00128;K00837;K01593;K00382;K14085;K01692;K01426;K00626;K11820	Tryptophan metabolism	Metabolism
ko05120	154	K10030;K02153;K03661;K04734;K08523;K02148;K04393;K02145;K02146;K02147;K02150;K02149;K02155;K02154;K02144;K02152;K02151;K04392	Epithelial cell signaling in Helicobacter pylori infection	Human Diseases
ko00590	63	K05309;K01254;K18592;K01047;K00432;K14674	Arachidonic acid metabolism	Metabolism
ko00471	26	K00261;K01425	D-Glutamine and D-glutamate metabolism	Metabolism
ko00625	70	K00128;K00121;K00001	Chloroalkane and chloroalkene degradation	Metabolism
ko00627	23	K01512;K01426;K07515;K01692	Aminobenzoate degradation	Metabolism
ko00626	38	K00121;K00001	Naphthalene degradation	Metabolism
ko00620	370	K01961;K01913;K01649;K14085;K00873;K11262;K00627;K00626;K00051;K01895;K00016;K18881;K01069;K01006;K01679;K01512;K01759;K01595;K01963;K01962;K02160;K01638;K00161;K00162;K00128;K00029;K00028;K00382;K00025;K00026;K00102;K01610	Pyruvate metabolism	Metabolism
ko00623	5	K01061	Toluene degradation	Metabolism
ko01522	78	K05931;K04650;K00922;K01403;K07203;K11256;K04688;K04368;K04369;K17449;K04371;K04456;K04632;K07827;K06620;K08523	Endocrine resistance	Human Diseases
ko00740	64	K14379;K22949;K14652;K18453;K20884;K20860;K01513;K11752;K00794;K00793;K22912	Riboflavin metabolism	Metabolism
ko01200	1181	K01689;K11517;K01681;K01913;K01602;K01601;K19269;K00873;K01455;K03781;K00261;K00074;K01754;K01100;K01900;K01595;K00616;K01610;K00615;K00863;K15893;K05605;K00297;K01057;K13034;K00855;K00850;K00851;K00831;K00600;K01623;K01938;K03841;K00058;K01834;K00281;K00051;K00626;K02437;K05298;K01006;K00844;K00927;K01738;K01803;K18121;K01807;K00232;K00234;K00235;K00236;K00121;K15634;K15633;K15919;K15918;K01638;…	Carbon metabolism	Metabolism
ko04113	350	K03351;K02210;K02212;K02213;K02214;K02178;K02607;K06671;K10872;K06679;K03352;K03353;K03350;K02608;K03357;K03354;K03355;K06636;K03358;K06269;K02606;K02605;K02604;K02365;K02537;K02603;K03456;K03349;K10878;K02209;K06628;K04630;K06662;K06669;K11584;K04382;K07203;K02540;K02541;K02542;K03363;K03348;K07827	Meiosis - yeast	Cellular Processes
ko04112	60	K01358;K02563;K01338;K03531;K03544	Cell cycle - Caulobacter	Cellular Processes
ko04111	400	K12412;K04371;K03351;K06685;K02210;K02212;K02213;K02214;K02219;K02516;K02178;K06672;K06670;K06671;K06676;K06677;K06674;K06675;K06678;K06679;K03352;K03353;K03350;K02608;K03357;K03354;K03355;K06636;K03358;K02180;K02606;K02605;K02604;K02365;K02537;K03347;K02603;K08866;K03094;K03456;K03363;K02209;K03868;K06628;K06662;K06669;K02607;K04382;K04354;K02540;K02541;K02542;K03349;K03348;K03364	Cell cycle - yeast	Cellular Processes
ko04110	466	K16197;K03351;K03083;K16198;K06067;K04802;K02212;K02213;K02214;K12456;K02178;K02607;K06670;K06671;K03868;K06679;K03352;K03353;K03350;K02608;K03357;K03354;K03355;K06636;K03358;K02180;K02606;K02605;K02604;K02365;K04728;K04681;K03347;K08866;K03094;K02537;K03363;K02087;K02209;K06630;K02206;K06628;K02202;K06634;K02210;K02603;K13728;K06669;K06632;K06640;K03875;K04498;K02540;K02541;K02542;K06642;K03349;…	Cell cycle	Cellular Processes
ko04115	139	K04506;K10143;K04728;K10140;K02087;K10144;K01110;K06640;K08738;K03982;K22745;K10134;K10808;K02206;K06626;K10138;K04398	p53 signaling pathway	Cellular Processes
ko04114	428	K04515;K16197;K04371;K16198;K08836;K12456;K02178;K03868;K06679;K03352;K03353;K03350;K03351;K03357;K03354;K03355;K06636;K03358;K06269;K06268;K06630;K02183;K02365;K02537;K03094;K03456;K03349;K02087;K02206;K13728;K06669;K11584;K04382;K04368;K03347;K03363;K03348;K06626	Oocyte meiosis	Cellular Processes
ko02010	162	K02071;K05656;K05665;K05674;K05658;K05657;K05663;K05643;K05666	ABC transporters	Environmental Information Processing
ko00130	203	K06125;K01661;K00815;K00487;K14760;K17872;K06126;K06127;K23095;K23094;K19222;K02552;K03809;K12501;K12502;K00591;K01904;K05928;K09834;K14759;K09833;K00457	Ubiquinone and other terpenoid-quinone biosynthesis	Metabolism
ko03018	551	K03679;K03678;K00850;K12600;K01689;K12625;K12614;K12617;K12616;K12611;K12593;K12590;K12591;K12619;K12598;K12599;K04043;K12605;K03514;K03681;K13126;K12587;K00962;K07573;K12602;K01148;K12621;K12585;K12607;K12622;K12586;K12581;K12603;K12626;K12627;K12589;K12608;K14442;K12620;K12606;K12597;K12592;K12624;K12604;K12623;K12613;K10643;K04077;K11600;K12580	RNA degradation	Genetic Information Processing
ko04270	73	K17388;K04514;K06270;K04513;K12751;K04369;K04368;K01047;K12327;K04371;K04632;K12313;K06269;K02183	Vascular smooth muscle contraction	Organismal Systems
ko03013	830	K14301;K14300;K14303;K14305;K14304;K14307;K14306;K14309;K14308;K12880;K12881;K12882;K12883;K13126;K03239;K03238;K12812;K03231;K03237;K03236;K13137;K13130;K09291;K03754;K10577;K13176;K14328;K14323;K14321;K14320;K14327;K14326;K14325;K14324;K07562;K14525;K14283;K14284;K03537;K03680;K14289;K03538;K03539;K12172;K02516;K03113;K12875;K12877;K12876;K12879;K12878;K13151;K05749;K14299;K14298;K14297;K14295;…	RNA transport	Genetic Information Processing
ko03010	761	K02957;K02955;K02954;K02889;K02888;K02951;K02885;K02884;K02887;K02886;K02881;K02880;K02959;K02958;K02922;K02923;K02920;K02921;K02926;K02927;K02924;K02925;K02929;K02931;K02930;K02933;K02932;K02935;K02934;K02937;K02936;K02939;K02938;K02953;K02952;K02908;K02909;K02904;K02905;K02906;K02907;K02900;K02901;K02902;K02903;K02984;K02985;K02986;K02987;K02980;K02981;K02982;K02983;K02988;K02989;K02883;K02882;…	Ribosome	Genetic Information Processing
ko03015	627	K08873;K12876;K15544;K03267;K14328;K14323;K14327;K14326;K14325;K14324;K04354;K06100;K12881;K12882;K14399;K14284;K00565;K13025;K15542;K11583;K14411;K04382;K13126;K12883;K03456;K14962;K14416;K13917;K06269;K12875;K12812;K12877;K14407;K06965;K14402;K14294;K11584;K13171;K14376;K14397;K14398;K03265;K14408;K14409;K14406;K13114;K14404;K14405;K14396;K14403;K14400;K14401	mRNA surveillance pathway	Genetic Information Processing
ko00523	7	K12451	Polyketide sugar unit biosynthesis	Metabolism
ko00520	473	K00972;K01836;K02377;K00975;K05305;K05304;K12373;K18677;K01810;K00621;K12451;K12450;K01183;K16190;K01835;K08679;K00963;K00012;K17497;K00965;K00966;K20547;K00847;K15920;K00844;K00770;K21749;K00820;K12446;K12447;K12448;K12449;K10046;K06118;K01809;K00326;K13648;K01711;K08678;K01784;K13379;K01209	Amino sugar and nucleotide sugar metabolism	Metabolism
ko00521	53	K01835;K01858;K01092;K00844	Streptomycin biosynthesis	Metabolism
ko00524	33	K00844	Neomycin, kanamycin and gentamicin biosynthesis	Metabolism
ko00052	249	K01193;K01190;K00850;K06611;K01187;K00844;K01835;K00963;K18819;K12309;K01785;K01784;K00011;K07407;K12447;K00965;K06617	Galactose metabolism	Metabolism
ko00053	140	K17744;K18649;K16190;K10046;K00469;K08232;K12447;K10047;K00128;K21888;K14085;K00225;K00423;K14190;K00012;K00434	Ascorbate and aldarate metabolism	Metabolism
ko00051	289	K01809;K00966;K03841;K02377;K18447;K00844;K01103;K01803;K00895;K00008;K01711;K01623;K19355;K00847;K01805;K00011;K00850;K00863;K05305;K17497	Fructose and mannose metabolism	Metabolism
ko00350	180	K01555;K00276;K14455;K14454;K00001;K00811;K01800;K00817;K15849;K18857;K00451;K00545;K01593;K00457;K07253;K00121;K00422;K00815	Tyrosine metabolism	Metabolism
ko04024	219	K04515;K04514;K04513;K04734;K01115;K04392;K08522;K17388;K00232;K04371;K06269;K07836;K02183;K01539;K00922;K05853;K05850;K05702;K04498;K04368;K04369;K06270;K04630;K04456;K04632	cAMP signaling pathway	Environmental Information Processing
ko01503	5	K03767;K00677	Cationic antimicrobial peptide (CAMP) resistance	Human Diseases
ko01502	14	K01000;K02563	Vancomycin resistance	Human Diseases
ko04020	196	K04515;K00476;K08794;K20858;K05863;K15040;K05857;K05853;K05850;K04632;K04718;K06268;K02183	Calcium signaling pathway	Environmental Information Processing
ko00410	267	K07515;K00276;K17839;K05605;K00207;K00140;K08660;K00128;K00797;K00232;K01578;K01580;K01692;K14085;K13366;K01431;K01918;K23146;K00802;K01464	beta-Alanine metabolism	Metabolism
ko00791	10	K01427	Atrazine degradation	Metabolism
ko00790	153	K03635;K18482;K03637;K01930;K13998;K01724;K15376;K01113;K14652;K00011;K01633;K20457;K13950;K13941;K01307;K01495;K15631	Folate biosynthesis	Metabolism
ko04614	39	K01322;K01392;K01285	Renin-angiotensin system	Organismal Systems
ko04640	3	K06485;K06752;K04519	Hematopoietic cell lineage	Organismal Systems
ko00550	14	K01000;K02563	Peptidoglycan biosynthesis	Metabolism
ko05226	193	K06626;K08734;K10140;K00922;K08957;K05691;K07203;K06620;K04688;K04456;K03083;K04368;K04369;K05658;K04371;K02206;K17449;K07827;K11126;K03511	Gastric cancer	Human Diseases
ko05224	101	K11256;K10140;K00922;K08957;K08775;K01110;K07203;K06620;K04688;K03083;K04368;K04369;K04371;K04456;K17449;K07827;K03511	Breast cancer	Human Diseases
ko05225	312	K08957;K11723;K01110;K03083;K11340;K11126;K05638;K22182;K04456;K05692;K04371;K03511;K10140;K11650;K11651;K11653;K04688;K00922;K07203;K11647;K04368;K04369;K00799;K17449;K07827;K06620;K11649;K11648	Hepatocellular carcinoma	Human Diseases
ko05222	93	K03875;K10140;K04734;K05636;K16060;K06485;K01110;K05717;K08738;K05635;K06620;K00922;K01522;K02219;K02206;K06626;K06243;K03511;K04456;K05719	Small cell lung cancer	Human Diseases
ko05223	61	K10140;K00922;K06620;K06276;K11224;K04368;K04369;K01522;K04371;K04456;K07827;K03511	Non-small cell lung cancer	Human Diseases
ko05220	68	K10140;K04734;K00922;K06620;K06067;K11224;K04368;K04369;K04371;K04456;K17449;K07827;K03511	Chronic myeloid leukemia	Human Diseases
ko05221	51	K00922;K07203;K04688;K11224;K04368;K04369;K04371;K04456;K07827	Acute myeloid leukemia	Human Diseases
ko00220	180	K14272;K00811;K00814;K01915;K00818;K00620;K01427;K00930;K00262;K00261;K14455;K14454;K14677;K01425;K01755;K01438;K01476;K00145;K01940;K00611;K14682;K13427	Arginine biosynthesis	Metabolism
ko04340	95	K03869;K08957;K08959;K10394;K08960;K03083;K10523;K03347	Hedgehog signaling pathway	Environmental Information Processing
ko04621	265	K04513;K03671;K04733;K04519;K04734;K01363;K11220;K10030;K08341;K08009;K04371;K04398;K20909;K16060;K17890;K12795;K11864;K20858;K15040;K08339;K20917;K04079;K17065;K08336	NOD-like receptor signaling pathway	Organismal Systems
ko04620	128	K04519;K04730;K04733;K11220;K00922;K04734;K06250;K05399;K04368;K04369;K04392;K04371;K04456;K04398;K10030	Toll-like receptor signaling pathway	Organismal Systems
ko04623	107	K03014;K03013;K03021;K03016;K04519;K04734;K03020;K03007;K03022;K03023;K03024;K03025;K03026;K03027;K03019;K03018;K14721;K03009	Cytosolic DNA-sensing pathway	Organismal Systems
ko04622	57	K11594;K12655;K04734;K08339;K08336;K00863;K04398;K09578;K10030	RIG-I-like receptor signaling pathway	Organismal Systems
ko04625	106	K02183;K04513;K04519;K04734;K05426;K00922;K11220;K04371;K04456;K07827;K06268;K04398	C-type lectin receptor signaling pathway	Organismal Systems
ko04624	99	K10580;K16060;K06689;K04730;K04733;K10704;K04734;K04398	Toll and Imd signaling pathway	Organismal Systems
ko04626	705	K13433;K18835;K18834;K12795;K13414;K13416;K09487;K13412;K13413;K13456;K13457;K13458;K13459;K13430;K13436;K13434;K02183;K18875;K04079;K05391;K00864;K13429;K04368;K13449;K13448;K13447;K13420;K13425;K13424;K13427	Plant-pathogen interaction	Organismal Systems
ko00830	62	K00001;K07249;K11147;K00121;K11155;K11153	Retinol metabolism	Metabolism
ko00908	75	K10717;K00279;K13495;K13496;K10760;K00791	Zeatin biosynthesis	Metabolism
ko00981	32	K00128	Insect hormone biosynthesis	Metabolism
ko00983	291	K00857;K10808;K01519;K00088;K01431;K00760;K01951;K01044;K00106;K00207;K01489;K00799;K01520;K13421;K10807;K00940;K00876;K01464;K13800	Drug metabolism - other enzymes	Metabolism
ko04934	82	K04515;K03083;K04374;K00070;K04371;K11839;K07836;K14964;K01679;K14961;K14963;K05256;K02206;K00512;K09187;K09186;K04368;K04369;K04630;K04632;K06626;K06620	Cushing syndrome	Human Diseases
ko05310	2	K06752;K10786	Asthma	Human Diseases
ko04931	224	K14497;K04734;K07200;K01110;K07203;K04688;K03083;K06276;K00688;K00922;K07198;K00820;K18952;K17605;K04456;K09667;K06269;K07199	Insulin resistance	Human Diseases
ko00909	46	K15891;K15803;K14175;K14173;K00511;K00801	Sesquiterpenoid and triterpenoid biosynthesis	Metabolism
ko04933	88	K04519;K05717;K11220;K04456;K05448;K05857;K11224;K00922;K03982;K04393;K04392;K18952;K04371;K19720;K07827;K06236;K10030	AGE-RAGE signaling pathway in diabetic complications	Human Diseases
ko04932	310	K02256;K04519;K03083;K08852;K08738;K07198;K04392;K02272;K02271;K02263;K04398;K03949;K02262;K03965;K03964;K03966;K03943;K03942;K03941;K03940;K03946;K03945;K03237;K07297;K00419;K10030;K04374;K04426;K00236;K03963;K02268;K00922;K03937;K02261;K09027;K11353;K11352;K02265;K02267;K02266;K00414;K00416;K00417;K00411;K00412;K00413;K03954;K03955;K03950;K03951;K03952;K03953;K07200;K04456;K00234;K00235;K03938;…	Non-alcoholic fatty liver disease (NAFLD)	Human Diseases
ko00904	38	K17982;K17961;K04124;K04125;K04120;K04121;K04122;K04123;K05282	Diterpenoid biosynthesis	Metabolism
ko00905	35	K20623;K12638;K09588;K15639;K12637;K09587;K09590;K09591	Brassinosteroid biosynthesis	Metabolism
ko00906	144	K14593;K15746;K15747;K09842;K09843;K14595;K02291;K17913;K02293;K06444;K09835;K09837;K15744;K09840;K06443;K09838;K09839;K00514;K09841	Carotenoid biosynthesis	Metabolism
ko00900	205	K01662;K00991;K05954;K00938;K01641;K00919;K00626;K15889;K08658;K05955;K05356;K14066;K00787;K11778;K12742;K00099;K00869;K06013;K15891;K13789;K01770;K15892;K10960;K05906;K01597;K01823;K03527;K03526;K06981;K00021;K00587	Terpenoid backbone biosynthesis	Metabolism
ko00901	10	K01593	Indole alkaloid biosynthesis	Metabolism
ko04520	87	K05699;K16848;K04513;K05691;K05702;K03097;K05692;K04498;K04393;K04392;K05690;K04371;K06085;K03115	Adherens junction	Cellular Processes
ko00903	35	K00128;K01692	Limonene and pinene degradation	Metabolism
ko03420	286	K03143;K03142;K10747;K10740;K03144;K10609;K03141;K10570;K04802;K10755;K02335;K03868;K07466;K10839;K10838;K06634;K10739;K10756;K10754;K10140;K10610;K02324;K02326;K02327;K02328;K02202;K10842;K10843;K10841;K10846;K10844;K10845;K10848;K10849;K03505;K03504	Nucleotide excision repair	Genetic Information Processing
ko00770	119	K00859;K01687;K01513;K06133;K00053;K00207;K00826;K01598;K09680;K00606;K01431;K01922;K01653;K01652;K01464;K01918;K02201	Pantothenate and CoA biosynthesis	Metabolism
ko00670	88	K00601;K13998;K00297;K00560;K00600;K00602;K01938;K00604;K01934;K00605;K01433;K00288	One carbon pool by folate	Metabolism
ko05165	561	K07203;K03062;K01110;K03083;K05636;K06067;K04393;K03120;K02206;K00873;K02155;K02154;K11126;K02152;K02151;K04398;K06751;K06250;K08957;K10691;K04354;K06485;K02153;K05717;K05448;K04368;K05635;K10587;K14009;K04371;K11583;K11584;K04728;K04505;K04681;K03661;K03456;K04688;K00922;K02144;K02145;K02146;K02147;K02148;K02149;K10389;K04632;K05719;K07208;K06626;K06243;K04382;K06640;K04498;K06238;K04369;K11643;…	Human papillomavirus infection	Human Diseases
ko05164	252	K04733;K04519;K04734;K08738;K11220;K04398;K06752;K05863;K14284;K00787;K04371;K10030;K05692;K00922;K03237;K21348;K09507;K15047;K09523;K15043;K04498;K04368;K04369;K14298;K14297;K04456;K14404;K14290;K14396;K07905;K07904	Influenza A	Human Diseases
ko05167	256	K04536;K03083;K00914;K08268;K04392;K10030;K06751;K05448;K08738;K08341;K08343;K04371;K04398;K06268;K02183;K04734;K00922;K07203;K08334;K04498;K04368;K04369;K04456;K07827;K06620;K11220	Kaposi sarcoma-associated herpesvirus infection	Human Diseases
ko05166	439	K02678;K01110;K04734;K04456;K06626;K11224;K03120;K11126;K06751;K03352;K06752;K02537;K08874;K06679;K05863;K06062;K03353;K03350;K03351;K07936;K03357;K03354;K03355;K04371;K03358;K08065;K06268;K05770;K02365;K04728;K04421;K00787;K03349;K00922;K02206;K07827;K08054;K08057;K02180;K06640;K06620;K15040;K04374;K04498;K04368;K04369;K06271;K03363;K03348;K06627;K15305;K15306;K15307;K15304;K14290	Human T-cell leukemia virus 1 infection	Human Diseases
ko05161	186	K16197;K01403;K04730;K04733;K04734;K11224;K11220;K10030;K08738;K04371;K04398;K04374;K10140;K10610;K00922;K02206;K07827;K11594;K04802;K04498;K04368;K04369;K04456;K06627;K06626;K06620	Hepatitis B	Human Diseases
ko05160	175	K16196;K16197;K16194;K03083;K16198;K11220;K04398;K04354;K08738;K04706;K04371;K06630;K03456;K04734;K00922;K02206;K03237;K03250;K06508;K04382;K04368;K04369;K04456;K07827;K06620	Hepatitis C	Human Diseases
ko05163	251	K04514;K04513;K04536;K04519;K03083;K04392;K10030;K17388;K05448;K08738;K04371;K04398;K04374;K02183;K06751;K04688;K04734;K00922;K07208;K08056;K08057;K16529;K07203;K06268;K04368;K04369;K04630;K04456;K04632;K07827;K06620	Human cytomegalovirus infection	Human Diseases
ko05162	223	K16196;K16194;K04730;K04733;K04519;K04734;K11224;K11220;K03247;K04398;K08738;K12560;K10144;K03097;K03083;K00922;K03115;K02206;K03237;K04456;K14753;K06626;K05763;K03283	Measles	Human Diseases
ko05169	390	K03064;K03065;K03066;K10591;K03062;K03063;K04730;K04733;K04734;K06067;K06066;K06063;K04392;K03036;K03028;K03029;K04398;K06751;K06752;K07606;K10881;K08738;K11838;K03511;K06691;K10140;K01510;K00922;K03039;K03038;K03037;K02206;K03035;K03033;K03032;K03031;K03030;K08056;K08057;K03061;K03875;K04456;K11644;K06627;K06626;K06620;K11220	Epstein-Barr virus infection	Human Diseases
ko05168	357	K16196;K03754;K04730;K04733;K04519;K04734;K03240;K03241;K11220;K04398;K06751;K06752;K08738;K12881;K14284;K03237;K03680;K06269;K16060;K16194;K03239;K00922;K02308;K07208;K08056;K08057;K12893;K07203;K04456;K12896;K15409;K12891;K12890	Herpes simplex virus 1 infection	Human Diseases
