# Supplementary material for: Analysis of Non-Polar Low-Molecular Metabolites in Citron (Citrus medica L.) Peel Essential Oil at Different Developmental Stages and a Combined Study of Transcriptomics Revealed Genes Related to the Synthesis Regulation of the Monoterpenoid Compound Nerol
Source: Int J Mol Sci. 2025 Sep 17;26(18):9034. doi: 10.3390/ijms26189034 (PMC12470865; doi:10.3390/ijms26189034)
Supplement: Supplementary file 1 [file ijms-26-09034-s001.zip › Table S8. Citron transcription factor (TFs) annotation table.csv]

GeneID	ResultID	Similarity	Alignment Length	Dismatchnum	Intervalnum	Qstart	Qend	Sstart	Send	Evalue	Bitscore	Species Name	GeneSymbol	Family	Url
TRINITY_DN38_c0_g1	orange1.1g002322m	95.9	172	7	0	518	3	58	229	9.39E-110	330	Citrus sinensis	Nin-like	Nin-like family protein	http://planttfdb.gao-lab.org/tf.php?sp=Csi&did=orange1.1g002322m
TRINITY_DN51_c0_g1	orange1.1g026840m	99.3	148	1	0	603	160	3	150	3.35E-113	319	Citrus sinensis	C3H	C3H family protein	http://planttfdb.gao-lab.org/tf.php?sp=Csi&did=orange1.1g026840m
TRINITY_DN10008_c0_g1	orange1.1g001121m	92.9	644	13	1	730	2661	314	924	0	1133	Citrus sinensis	C2H2	C2H2 family protein	http://planttfdb.gao-lab.org/tf.php?sp=Csi&did=orange1.1g001121m
TRINITY_DN10058_c0_g1	orange1.1g043131m	93.5	46	3	0	332	469	1	46	4.30E-21	85.1	Citrus sinensis	GRAS	GRAS family protein	http://planttfdb.gao-lab.org/tf.php?sp=Csi&did=orange1.1g043131m
TRINITY_DN10073_c0_g1	orange1.1g007097m	72.4	170	46	1	571	62	287	455	5.00E-77	239	Citrus sinensis	bHLH	bHLH family protein	http://planttfdb.gao-lab.org/tf.php?sp=Csi&did=orange1.1g007097m
TRINITY_DN10103_c0_g1	orange1.1g018802m	97.7	172	4	0	516	1	95	266	1.34E-117	333	Citrus sinensis	G2-like	G2-like family protein	http://planttfdb.gao-lab.org/tf.php?sp=Csi&did=orange1.1g018802m
TRINITY_DN10125_c0_g1	orange1.1g027928m	99.4	162	1	0	626	141	56	217	1.43E-117	330	Citrus sinensis	WOX	WOX family protein	http://planttfdb.gao-lab.org/tf.php?sp=Csi&did=orange1.1g027928m
TRINITY_DN10148_c0_g1	orange1.1g029257m	68.5	222	25	2	684	19	1	177	3.09E-99	284	Citrus sinensis	WRKY	WRKY family protein	http://planttfdb.gao-lab.org/tf.php?sp=Csi&did=orange1.1g029257m
TRINITY_DN10154_c0_g1	orange1.1g014239m	96.8	95	3	0	287	3	161	255	3.62E-65	199	Citrus sinensis	CPP	CPP family protein	http://planttfdb.gao-lab.org/tf.php?sp=Csi&did=orange1.1g014239m
TRINITY_DN10170_c0_g1	orange1.1g021486m	100	65	0	0	403	209	248	312	4.85E-36	122	Citrus sinensis	MYB	MYB family protein	http://planttfdb.gao-lab.org/tf.php?sp=Csi&did=orange1.1g021486m
TRINITY_DN10199_c0_g1	orange1.1g035911m	97.6	250	6	0	764	15	1	250	5.77E-167	459	Citrus sinensis	TCP	TCP family protein	http://planttfdb.gao-lab.org/tf.php?sp=Csi&did=orange1.1g035911m
TRINITY_DN10216_c0_g1	orange1.1g005296m	99.2	238	2	0	747	34	466	703	9.28E-163	464	Citrus sinensis	ARF	ARF family protein	http://planttfdb.gao-lab.org/tf.php?sp=Csi&did=orange1.1g005296m
TRINITY_DN10231_c0_g1	orange1.1g003323m	98	586	11	1	1759	2	233	817	0	1014	Citrus sinensis	TALE	TALE family protein	http://planttfdb.gao-lab.org/tf.php?sp=Csi&did=orange1.1g003323m
TRINITY_DN10241_c0_g1	orange1.1g017827m	85.3	348	11	1	1046	3	1	308	7.85E-218	597	Citrus sinensis	NAC	NAC family protein	http://planttfdb.gao-lab.org/tf.php?sp=Csi&did=orange1.1g017827m
TRINITY_DN10260_c0_g1	orange1.1g047562m	96.2	131	5	0	394	2	1	131	3.42E-87	253	Citrus sinensis	bHLH	bHLH family protein	http://planttfdb.gao-lab.org/tf.php?sp=Csi&did=orange1.1g047562m
TRINITY_DN10291_c0_g1	orange1.1g030584m	58.5	41	17	0	125	3	31	71	4.05E-10	54.7	Citrus sinensis	FAR1	FAR1 family protein	http://planttfdb.gao-lab.org/tf.php?sp=Csi&did=orange1.1g030584m
TRINITY_DN10362_c0_g2	orange1.1g045678m	39.1	92	56	0	277	2	75	166	2.00E-17	73.6	Citrus sinensis	FAR1	FAR1 family protein	http://planttfdb.gao-lab.org/tf.php?sp=Csi&did=orange1.1g045678m
TRINITY_DN10394_c0_g1	orange1.1g043261m	93.6	233	15	0	728	30	1	233	1.63E-132	373	Citrus sinensis	ZF-HD	ZF-HD family protein	http://planttfdb.gao-lab.org/tf.php?sp=Csi&did=orange1.1g043261m
TRINITY_DN10395_c0_g1	orange1.1g022553m	99.1	117	1	0	353	3	4	120	4.87E-71	218	Citrus sinensis	ERF	ERF family protein	http://planttfdb.gao-lab.org/tf.php?sp=Csi&did=orange1.1g022553m
TRINITY_DN10438_c0_g1	orange1.1g003286m	100	186	0	0	560	3	1	186	7.54E-125	382	Citrus sinensis	ARF	ARF family protein	http://planttfdb.gao-lab.org/tf.php?sp=Csi&did=orange1.1g003286m
TRINITY_DN10440_c0_g1	orange1.1g031071m	97	166	5	0	792	295	1	166	4.46E-103	303	Citrus sinensis	ERF	ERF family protein	http://planttfdb.gao-lab.org/tf.php?sp=Csi&did=orange1.1g031071m
TRINITY_DN10483_c0_g1	orange1.1g024492m	98.6	142	2	0	427	2	1	142	1.80E-106	302	Citrus sinensis	MYB	MYB family protein	http://planttfdb.gao-lab.org/tf.php?sp=Csi&did=orange1.1g024492m
TRINITY_DN10490_c0_g1	orange1.1g022281m	99.7	300	1	0	1685	786	1	300	2.20E-210	585	Citrus sinensis	bHLH	bHLH family protein	http://planttfdb.gao-lab.org/tf.php?sp=Csi&did=orange1.1g022281m
TRINITY_DN10495_c0_g1	orange1.1g046396m	98	307	6	0	1014	94	8	314	3.63E-209	571	Citrus sinensis	ZF-HD	ZF-HD family protein	http://planttfdb.gao-lab.org/tf.php?sp=Csi&did=orange1.1g046396m
TRINITY_DN10508_c0_g1	orange1.1g042174m	86.9	268	21	2	950	147	1	254	9.07E-123	353	Citrus sinensis	ERF	ERF family protein	http://planttfdb.gao-lab.org/tf.php?sp=Csi&did=orange1.1g042174m
TRINITY_DN10557_c0_g1	orange1.1g002624m	99.6	729	3	0	2430	244	171	899	0	1360	Citrus sinensis	ARF	ARF family protein	http://planttfdb.gao-lab.org/tf.php?sp=Csi&did=orange1.1g002624m
TRINITY_DN10565_c0_g1	orange1.1g011313m	47.9	71	34	1	656	453	3	73	3.12E-10	58.9	Citrus sinensis	C2H2	C2H2 family protein	http://planttfdb.gao-lab.org/tf.php?sp=Csi&did=orange1.1g011313m
TRINITY_DN10599_c0_g1	orange1.1g004896m	98.9	460	5	0	1382	3	1	460	0	920	Citrus sinensis	ARF	ARF family protein	http://planttfdb.gao-lab.org/tf.php?sp=Csi&did=orange1.1g004896m
TRINITY_DN10599_c1_g1	orange1.1g005482m	100	67	0	0	8	208	424	490	4.53E-42	140	Citrus sinensis	ARF	ARF family protein	http://planttfdb.gao-lab.org/tf.php?sp=Csi&did=orange1.1g005482m
TRINITY_DN10616_c0_g1	orange1.1g044652m	88.6	307	35	0	1473	553	129	435	3.09E-169	485	Citrus sinensis	bHLH	bHLH family protein	http://planttfdb.gao-lab.org/tf.php?sp=Csi&did=orange1.1g044652m
TRINITY_DN10641_c0_g1	orange1.1g022439m	99.7	297	1	0	1275	385	1	297	2.66E-203	565	Citrus sinensis	MYB	MYB family protein	http://planttfdb.gao-lab.org/tf.php?sp=Csi&did=orange1.1g022439m
TRINITY_DN10656_c0_g1	orange1.1g004820m	30	90	58	2	953	684	610	694	1.09E-06	47.4	Citrus sinensis	ARF	ARF family protein	http://planttfdb.gao-lab.org/tf.php?sp=Csi&did=orange1.1g004820m
TRINITY_DN10664_c0_g1	orange1.1g017286m	32.5	246	123	5	1035	412	54	294	3.59E-23	95.5	Citrus sinensis	bZIP	bZIP family protein	http://planttfdb.gao-lab.org/tf.php?sp=Csi&did=orange1.1g017286m
TRINITY_DN10776_c0_g1	orange1.1g011752m	98.4	125	2	0	377	3	1	125	1.13E-53	177	Citrus sinensis	Dof	Dof family protein	http://planttfdb.gao-lab.org/tf.php?sp=Csi&did=orange1.1g011752m
TRINITY_DN10790_c0_g1	orange1.1g047253m	34.5	58	38	0	632	459	416	473	9.35E-07	45.1	Citrus sinensis	FAR1	FAR1 family protein	http://planttfdb.gao-lab.org/tf.php?sp=Csi&did=orange1.1g047253m
TRINITY_DN10835_c0_g1	orange1.1g011776m	100	71	0	0	1039	827	407	477	3.01E-34	127	Citrus sinensis	C3H	C3H family protein	http://planttfdb.gao-lab.org/tf.php?sp=Csi&did=orange1.1g011776m
TRINITY_DN10837_c0_g1	orange1.1g017166m	38.1	84	49	2	275	27	269	350	4.77E-09	51.6	Citrus sinensis	CO-like	CO-like family protein	http://planttfdb.gao-lab.org/tf.php?sp=Csi&did=orange1.1g017166m
TRINITY_DN10844_c0_g1	orange1.1g018783m	81.8	110	20	0	444	115	1	110	2.49E-61	191	Citrus sinensis	MYB	MYB family protein	http://planttfdb.gao-lab.org/tf.php?sp=Csi&did=orange1.1g018783m
TRINITY_DN10854_c0_g1	orange1.1g020075m	98.2	329	6	0	1562	576	1	329	2.61E-226	625	Citrus sinensis	C2H2	C2H2 family protein	http://planttfdb.gao-lab.org/tf.php?sp=Csi&did=orange1.1g020075m
TRINITY_DN10856_c0_g1	orange1.1g018990m	99.1	321	3	0	1229	267	28	348	8.67E-204	566	Citrus sinensis	AP2	AP2 family protein	http://planttfdb.gao-lab.org/tf.php?sp=Csi&did=orange1.1g018990m
TRINITY_DN10879_c0_g1	orange1.1g008559m	95.7	232	10	0	698	3	325	556	1.94E-165	465	Citrus sinensis	GRAS	GRAS family protein	http://planttfdb.gao-lab.org/tf.php?sp=Csi&did=orange1.1g008559m
TRINITY_DN10951_c0_g1	orange1.1g043184m	97.8	271	5	1	881	69	1	270	6.10E-128	364	Citrus sinensis	ERF	ERF family protein	http://planttfdb.gao-lab.org/tf.php?sp=Csi&did=orange1.1g043184m
TRINITY_DN10959_c0_g1	orange1.1g021208m	97.8	316	7	0	1078	131	1	316	4.80E-217	594	Citrus sinensis	bHLH	bHLH family protein	http://planttfdb.gao-lab.org/tf.php?sp=Csi&did=orange1.1g021208m
TRINITY_DN10969_c0_g2	orange1.1g007940m	29.1	165	98	5	676	182	20	165	1.58E-14	68.9	Citrus sinensis	ARR-B	ARR-B family protein	http://planttfdb.gao-lab.org/tf.php?sp=Csi&did=orange1.1g007940m
TRINITY_DN1185_c0_g1	orange1.1g022760m	100	24	0	0	400	471	1	24	4.07E-09	50.4	Citrus sinensis	WRKY	WRKY family protein	http://planttfdb.gao-lab.org/tf.php?sp=Csi&did=orange1.1g022760m
TRINITY_DN11000_c0_g1	orange1.1g021533m	97.1	311	9	0	954	22	1	311	9.17E-222	605	Citrus sinensis	DBB	DBB family protein	http://planttfdb.gao-lab.org/tf.php?sp=Csi&did=orange1.1g021533m
TRINITY_DN11002_c0_g1	orange1.1g003507m	99.2	360	3	0	1143	64	455	814	3.88E-247	688	Citrus sinensis	C3H	C3H family protein	http://planttfdb.gao-lab.org/tf.php?sp=Csi&did=orange1.1g003507m
TRINITY_DN11014_c0_g1	orange1.1g044007m	91.6	119	10	0	358	2	173	291	3.15E-75	224	Citrus sinensis	C2H2	C2H2 family protein	http://planttfdb.gao-lab.org/tf.php?sp=Csi&did=orange1.1g044007m
TRINITY_DN11021_c0_g1	orange1.1g018559m	97.2	109	3	0	479	153	246	354	5.42E-52	166	Citrus sinensis	MYB	MYB family protein	http://planttfdb.gao-lab.org/tf.php?sp=Csi&did=orange1.1g018559m
TRINITY_DN11038_c0_g1	orange1.1g027190m	51.8	112	53	1	338	3	61	171	1.37E-30	106	Citrus sinensis	MIKC_MADS	MIKC_MADS family protein	http://planttfdb.gao-lab.org/tf.php?sp=Csi&did=orange1.1g027190m
TRINITY_DN11038_c0_g2	orange1.1g034390m	100	35	0	0	107	3	1	35	6.98E-18	67.4	Citrus sinensis	M-type_MADS	M-type_MADS family protein	http://planttfdb.gao-lab.org/tf.php?sp=Csi&did=orange1.1g034390m
TRINITY_DN11091_c0_g1	orange1.1g032293m	48.8	41	21	0	269	147	68	108	8.20E-08	43.5	Citrus sinensis	NF-YB	NF-YB family protein	http://planttfdb.gao-lab.org/tf.php?sp=Csi&did=orange1.1g032293m
TRINITY_DN11092_c0_g1	orange1.1g013300m	99.3	446	3	0	1657	320	1	446	9.73e-321	871	Citrus sinensis	MYB	MYB family protein	http://planttfdb.gao-lab.org/tf.php?sp=Csi&did=orange1.1g013300m
TRINITY_DN11100_c0_g1	orange1.1g027468m	81	258	14	1	937	164	1	223	3.40E-137	385	Citrus sinensis	HD-ZIP	HD-ZIP family protein	http://planttfdb.gao-lab.org/tf.php?sp=Csi&did=orange1.1g027468m
TRINITY_DN11233_c0_g1	orange1.1g016130m	98.4	381	6	0	1145	3	1	381	1.31E-244	671	Citrus sinensis	TCP	TCP family protein	http://planttfdb.gao-lab.org/tf.php?sp=Csi&did=orange1.1g016130m
TRINITY_DN11299_c0_g1	orange1.1g026276m	79.3	227	4	1	683	3	1	184	4.07E-118	334	Citrus sinensis	B3	B3 family protein	http://planttfdb.gao-lab.org/tf.php?sp=Csi&did=orange1.1g026276m
TRINITY_DN11312_c0_g1	orange1.1g041038m	96.3	267	8	2	1838	1041	1	266	5.84E-139	404	Citrus sinensis	Trihelix	Trihelix family protein	http://planttfdb.gao-lab.org/tf.php?sp=Csi&did=orange1.1g041038m
TRINITY_DN11341_c0_g1	orange1.1g020291m	97	168	5	0	624	121	161	328	3.10E-110	324	Citrus sinensis	WRKY	WRKY family protein	http://planttfdb.gao-lab.org/tf.php?sp=Csi&did=orange1.1g020291m
TRINITY_DN11381_c0_g1	orange1.1g005927m	96.8	465	13	1	1722	334	205	669	0	912	Citrus sinensis	FAR1	FAR1 family protein	http://planttfdb.gao-lab.org/tf.php?sp=Csi&did=orange1.1g005927m
TRINITY_DN11399_c0_g1	orange1.1g024102m	98.7	149	2	0	1142	696	1	149	1.27E-96	288	Citrus sinensis	MYB_related	MYB_related family protein	http://planttfdb.gao-lab.org/tf.php?sp=Csi&did=orange1.1g024102m
TRINITY_DN11402_c0_g1	orange1.1g029592m	95.3	191	9	0	608	36	1	191	9.32E-126	355	Citrus sinensis	M-type_MADS	M-type_MADS family protein	http://planttfdb.gao-lab.org/tf.php?sp=Csi&did=orange1.1g029592m
TRINITY_DN11413_c0_g1	orange1.1g010045m	99	400	4	0	1402	203	120	519	8.54E-273	746	Citrus sinensis	bHLH	bHLH family protein	http://planttfdb.gao-lab.org/tf.php?sp=Csi&did=orange1.1g010045m
TRINITY_DN11413_c0_g2	orange1.1g010045m	98.9	95	1	0	286	2	1	95	1.10E-57	187	Citrus sinensis	bHLH	bHLH family protein	http://planttfdb.gao-lab.org/tf.php?sp=Csi&did=orange1.1g010045m
TRINITY_DN11445_c0_g1	orange1.1g023462m	95.7	233	10	0	1101	403	50	282	3.61E-151	431	Citrus sinensis	Nin-like	Nin-like family protein	http://planttfdb.gao-lab.org/tf.php?sp=Csi&did=orange1.1g023462m
TRINITY_DN11533_c0_g1	orange1.1g021344m	98	294	6	0	1147	266	1	294	3.86E-209	576	Citrus sinensis	C2H2	C2H2 family protein	http://planttfdb.gao-lab.org/tf.php?sp=Csi&did=orange1.1g021344m
TRINITY_DN11543_c0_g1	orange1.1g009328m	35.6	104	49	2	391	80	429	514	2.22E-11	61.2	Citrus sinensis	ARF	ARF family protein	http://planttfdb.gao-lab.org/tf.php?sp=Csi&did=orange1.1g009328m
TRINITY_DN11547_c0_g1	orange1.1g016553m	98	293	6	0	1167	289	95	387	5.48E-211	581	Citrus sinensis	CO-like	CO-like family protein	http://planttfdb.gao-lab.org/tf.php?sp=Csi&did=orange1.1g016553m
TRINITY_DN11547_c0_g2	orange1.1g018305m	100	62	0	0	275	90	1	62	5.57E-38	130	Citrus sinensis	DBB	DBB family protein	http://planttfdb.gao-lab.org/tf.php?sp=Csi&did=orange1.1g018305m
TRINITY_DN11601_c0_g1	orange1.1g012494m	99.3	269	2	0	809	3	46	314	1.27E-152	435	Citrus sinensis	MYB	MYB family protein	http://planttfdb.gao-lab.org/tf.php?sp=Csi&did=orange1.1g012494m
TRINITY_DN11624_c0_g1	orange1.1g047353m	97.3	110	3	0	279	608	655	764	3.72E-61	208	Citrus sinensis	MYB_related	MYB_related family protein	http://planttfdb.gao-lab.org/tf.php?sp=Csi&did=orange1.1g047353m
TRINITY_DN11624_c1_g1	orange1.1g047353m	100	41	0	0	138	260	881	921	3.81E-22	89.7	Citrus sinensis	MYB_related	MYB_related family protein	http://planttfdb.gao-lab.org/tf.php?sp=Csi&did=orange1.1g047353m
TRINITY_DN11650_c0_g1	orange1.1g035517m	100	44	0	0	225	94	110	153	1.65E-25	89	Citrus sinensis	G2-like	G2-like family protein	http://planttfdb.gao-lab.org/tf.php?sp=Csi&did=orange1.1g035517m
TRINITY_DN11650_c0_g2	orange1.1g035517m	99.1	112	1	0	337	2	1	112	2.94E-72	211	Citrus sinensis	G2-like	G2-like family protein	http://planttfdb.gao-lab.org/tf.php?sp=Csi&did=orange1.1g035517m
TRINITY_DN11666_c0_g1	orange1.1g030419m	99.4	177	1	0	906	376	1	177	1.84E-122	349	Citrus sinensis	FAR1	FAR1 family protein	http://planttfdb.gao-lab.org/tf.php?sp=Csi&did=orange1.1g030419m
TRINITY_DN11677_c0_g1	orange1.1g024763m	99.3	143	1	0	429	1	1	143	1.25E-94	274	Citrus sinensis	C2H2	C2H2 family protein	http://planttfdb.gao-lab.org/tf.php?sp=Csi&did=orange1.1g024763m
TRINITY_DN11707_c0_g1	orange1.1g030584m	97.6	167	4	0	1061	561	1	167	1.15E-114	330	Citrus sinensis	FAR1	FAR1 family protein	http://planttfdb.gao-lab.org/tf.php?sp=Csi&did=orange1.1g030584m
TRINITY_DN11758_c0_g1	orange1.1g041989m	97.1	103	3	0	310	2	1	103	2.79E-69	201	Citrus sinensis	LBD	LBD family protein	http://planttfdb.gao-lab.org/tf.php?sp=Csi&did=orange1.1g041989m
TRINITY_DN11760_c0_g1	orange1.1g023721m	86.9	305	9	1	1064	150	3	276	1.89E-191	527	Citrus sinensis	B3	B3 family protein	http://planttfdb.gao-lab.org/tf.php?sp=Csi&did=orange1.1g023721m
TRINITY_DN11764_c0_g1	orange1.1g044463m	97.4	233	6	0	1062	364	1	233	1.23E-161	450	Citrus sinensis	B3	B3 family protein	http://planttfdb.gao-lab.org/tf.php?sp=Csi&did=orange1.1g044463m
TRINITY_DN11770_c0_g1	orange1.1g003507m	99.8	443	1	0	1330	2	1	443	4.29E-302	834	Citrus sinensis	C3H	C3H family protein	http://planttfdb.gao-lab.org/tf.php?sp=Csi&did=orange1.1g003507m
TRINITY_DN11775_c0_g1	orange1.1g032258m	98.6	144	2	0	732	301	1	144	8.28E-100	285	Citrus sinensis	ERF	ERF family protein	http://planttfdb.gao-lab.org/tf.php?sp=Csi&did=orange1.1g032258m
TRINITY_DN11776_c0_g1	orange1.1g019821m	98.8	162	2	0	488	3	1	162	7.18E-123	347	Citrus sinensis	NAC	NAC family protein	http://planttfdb.gao-lab.org/tf.php?sp=Csi&did=orange1.1g019821m
TRINITY_DN11783_c0_g1	orange1.1g031585m	97.2	144	4	0	964	533	1	144	2.02E-98	288	Citrus sinensis	B3	B3 family protein	http://planttfdb.gao-lab.org/tf.php?sp=Csi&did=orange1.1g031585m
TRINITY_DN11787_c0_g1	orange1.1g046419m	68.1	263	3	1	981	193	324	505	9.09E-107	318	Citrus sinensis	MYB	MYB family protein	http://planttfdb.gao-lab.org/tf.php?sp=Csi&did=orange1.1g046419m
TRINITY_DN11814_c0_g1	orange1.1g011938m	98.5	474	7	0	2160	739	1	474	0	957	Citrus sinensis	MYB	MYB family protein	http://planttfdb.gao-lab.org/tf.php?sp=Csi&did=orange1.1g011938m
TRINITY_DN11830_c1_g1	orange1.1g016708m	100	49	0	0	149	3	1	49	2.01E-33	114	Citrus sinensis	MYB	MYB family protein	http://planttfdb.gao-lab.org/tf.php?sp=Csi&did=orange1.1g016708m
TRINITY_DN11869_c0_g1	orange1.1g018583m	100	91	0	0	610	338	175	265	6.87E-60	187	Citrus sinensis	G2-like	G2-like family protein	http://planttfdb.gao-lab.org/tf.php?sp=Csi&did=orange1.1g018583m
TRINITY_DN11893_c0_g1	orange1.1g031444m	97.9	140	3	0	752	333	3	142	3.03E-88	258	Citrus sinensis	MYB_related	MYB_related family protein	http://planttfdb.gao-lab.org/tf.php?sp=Csi&did=orange1.1g031444m
TRINITY_DN11898_c0_g1	orange1.1g004138m	99.5	771	4	0	2539	227	1	771	0	1571	Citrus sinensis	FAR1	FAR1 family protein	http://planttfdb.gao-lab.org/tf.php?sp=Csi&did=orange1.1g004138m
TRINITY_DN11930_c0_g1	orange1.1g010039m	94	318	2	1	956	3	144	444	1.17E-202	561	Citrus sinensis	AP2	AP2 family protein	http://planttfdb.gao-lab.org/tf.php?sp=Csi&did=orange1.1g010039m
TRINITY_DN11940_c0_g1	orange1.1g010726m	97.2	502	14	0	1524	19	1	502	0	971	Citrus sinensis	GRAS	GRAS family protein	http://planttfdb.gao-lab.org/tf.php?sp=Csi&did=orange1.1g010726m
TRINITY_DN1220_c0_g1	orange1.1g015827m	98.9	89	1	0	272	6	1	89	3.88E-62	190	Citrus sinensis	NAC	NAC family protein	http://planttfdb.gao-lab.org/tf.php?sp=Csi&did=orange1.1g015827m
TRINITY_DN1228_c0_g1	orange1.1g043400m	96.6	59	2	0	249	425	1	59	6.24E-32	110	Citrus sinensis	ERF	ERF family protein	http://planttfdb.gao-lab.org/tf.php?sp=Csi&did=orange1.1g043400m
TRINITY_DN1276_c0_g1	orange1.1g008559m	90	120	12	0	404	763	1	120	8.55E-66	210	Citrus sinensis	GRAS	GRAS family protein	http://planttfdb.gao-lab.org/tf.php?sp=Csi&did=orange1.1g008559m
TRINITY_DN1285_c0_g1	orange1.1g039095m	98.6	221	3	0	668	6	121	341	2.66E-149	421	Citrus sinensis	C2H2	C2H2 family protein	http://planttfdb.gao-lab.org/tf.php?sp=Csi&did=orange1.1g039095m
TRINITY_DN12001_c0_g1	orange1.1g043479m	70	217	24	3	1026	496	319	534	1.32E-82	264	Citrus sinensis	ARR-B	ARR-B family protein	http://planttfdb.gao-lab.org/tf.php?sp=Csi&did=orange1.1g043479m
TRINITY_DN12022_c0_g1	orange1.1g042460m	96.9	193	6	0	711	133	193	385	4.36E-126	370	Citrus sinensis	GRAS	GRAS family protein	http://planttfdb.gao-lab.org/tf.php?sp=Csi&did=orange1.1g042460m
TRINITY_DN12030_c0_g1	orange1.1g014138m	97.4	382	10	0	2172	1027	49	430	4.04E-274	763	Citrus sinensis	MYB_related	MYB_related family protein	http://planttfdb.gao-lab.org/tf.php?sp=Csi&did=orange1.1g014138m
TRINITY_DN12039_c0_g1	orange1.1g048608m	99.3	152	1	0	645	190	1	152	1.56E-85	248	Citrus sinensis	ERF	ERF family protein	http://planttfdb.gao-lab.org/tf.php?sp=Csi&did=orange1.1g048608m
TRINITY_DN12052_c0_g1	orange1.1g024930m	97.7	261	5	1	1284	502	1	260	1.45E-178	496	Citrus sinensis	bHLH	bHLH family protein	http://planttfdb.gao-lab.org/tf.php?sp=Csi&did=orange1.1g024930m
TRINITY_DN12143_c0_g1	orange1.1g032729m	99.1	115	0	1	350	6	22	135	5.36E-75	223	Citrus sinensis	HSF	HSF family protein	http://planttfdb.gao-lab.org/tf.php?sp=Csi&did=orange1.1g032729m
TRINITY_DN12164_c0_g1	orange1.1g024757m	81.8	187	9	1	77	637	1	162	1.80E-82	243	Citrus sinensis	GATA	GATA family protein	http://planttfdb.gao-lab.org/tf.php?sp=Csi&did=orange1.1g024757m
TRINITY_DN12178_c0_g1	orange1.1g046549m	97.5	238	6	0	1110	397	13	250	3.51E-165	458	Citrus sinensis	Dof	Dof family protein	http://planttfdb.gao-lab.org/tf.php?sp=Csi&did=orange1.1g046549m
TRINITY_DN12206_c0_g1	orange1.1g010935m	98.6	494	5	1	1630	155	1	494	0	936	Citrus sinensis	MYB_related	MYB_related family protein	http://planttfdb.gao-lab.org/tf.php?sp=Csi&did=orange1.1g010935m
TRINITY_DN12232_c0_g1	orange1.1g029068m	98	199	4	0	955	359	1	199	1.25E-137	386	Citrus sinensis	ERF	ERF family protein	http://planttfdb.gao-lab.org/tf.php?sp=Csi&did=orange1.1g029068m
TRINITY_DN12239_c0_g1	orange1.1g004138m	31.7	615	375	12	1880	42	196	767	2.25E-97	314	Citrus sinensis	FAR1	FAR1 family protein	http://planttfdb.gao-lab.org/tf.php?sp=Csi&did=orange1.1g004138m
TRINITY_DN12253_c0_g2	orange1.1g021815m	95.4	307	10	1	1287	379	1	307	1.59E-201	557	Citrus sinensis	NF-YA	NF-YA family protein	http://planttfdb.gao-lab.org/tf.php?sp=Csi&did=orange1.1g021815m
TRINITY_DN12266_c0_g1	orange1.1g048296m	94.6	167	4	2	757	269	2	167	1.11E-99	290	Citrus sinensis	M-type_MADS	M-type_MADS family protein	http://planttfdb.gao-lab.org/tf.php?sp=Csi&did=orange1.1g048296m
TRINITY_DN12273_c0_g1	orange1.1g018015m	99.7	311	1	0	1015	83	52	362	1.09E-217	594	Citrus sinensis	G2-like	G2-like family protein	http://planttfdb.gao-lab.org/tf.php?sp=Csi&did=orange1.1g018015m
TRINITY_DN12312_c0_g1	orange1.1g026438m	97.5	238	6	0	1342	629	1	238	1.41E-164	463	Citrus sinensis	DBB	DBB family protein	http://planttfdb.gao-lab.org/tf.php?sp=Csi&did=orange1.1g026438m
TRINITY_DN12329_c0_g1	orange1.1g030050m	98.9	183	2	0	786	238	1	183	2.43E-133	372	Citrus sinensis	WRKY	WRKY family protein	http://planttfdb.gao-lab.org/tf.php?sp=Csi&did=orange1.1g030050m
TRINITY_DN12332_c0_g1	orange1.1g009376m	98	509	10	0	1556	30	28	536	0	993	Citrus sinensis	GRAS	GRAS family protein	http://planttfdb.gao-lab.org/tf.php?sp=Csi&did=orange1.1g009376m
TRINITY_DN12332_c0_g2	orange1.1g009376m	100	67	0	0	1	201	239	305	1.37E-43	143	Citrus sinensis	GRAS	GRAS family protein	http://planttfdb.gao-lab.org/tf.php?sp=Csi&did=orange1.1g009376m
TRINITY_DN12383_c0_g1	orange1.1g038007m	98.7	230	3	0	1088	399	1	230	3.79E-159	443	Citrus sinensis	LBD	LBD family protein	http://planttfdb.gao-lab.org/tf.php?sp=Csi&did=orange1.1g038007m
TRINITY_DN12390_c0_g1	orange1.1g026226m	30.6	271	103	8	918	160	20	223	1.21E-21	90.9	Citrus sinensis	B3	B3 family protein	http://planttfdb.gao-lab.org/tf.php?sp=Csi&did=orange1.1g026226m
TRINITY_DN12406_c0_g1	orange1.1g004769m	97.8	91	2	0	274	2	229	319	1.51E-61	195	Citrus sinensis	FAR1	FAR1 family protein	http://planttfdb.gao-lab.org/tf.php?sp=Csi&did=orange1.1g004769m
TRINITY_DN12406_c0_g2	orange1.1g004769m	100	234	0	0	702	1	1	234	8.08E-166	475	Citrus sinensis	FAR1	FAR1 family protein	http://planttfdb.gao-lab.org/tf.php?sp=Csi&did=orange1.1g004769m
TRINITY_DN12406_c0_g3	orange1.1g004420m	99.1	431	4	0	1508	216	324	754	9.85e-315	863	Citrus sinensis	FAR1	FAR1 family protein	http://planttfdb.gao-lab.org/tf.php?sp=Csi&did=orange1.1g004420m
TRINITY_DN12438_c0_g1	orange1.1g002804m	97.7	879	20	0	3076	440	1	879	0	1537	Citrus sinensis	C3H	C3H family protein	http://planttfdb.gao-lab.org/tf.php?sp=Csi&did=orange1.1g002804m
TRINITY_DN12464_c0_g1	orange1.1g004450m	33.3	637	397	14	2099	237	48	672	2.02E-103	333	Citrus sinensis	FAR1	FAR1 family protein	http://planttfdb.gao-lab.org/tf.php?sp=Csi&did=orange1.1g004450m
TRINITY_DN12509_c0_g1	orange1.1g018835m	99.4	350	2	0	1143	94	1	350	2.10E-271	733	Citrus sinensis	NAC	NAC family protein	http://planttfdb.gao-lab.org/tf.php?sp=Csi&did=orange1.1g018835m
TRINITY_DN12560_c0_g1	orange1.1g022171m	88.5	52	6	0	294	449	250	301	9.40E-21	87.8	Citrus sinensis	bHLH	bHLH family protein	http://planttfdb.gao-lab.org/tf.php?sp=Csi&did=orange1.1g022171m
TRINITY_DN12566_c0_g1	orange1.1g012778m	99.1	456	4	0	1761	394	1	456	0	879	Citrus sinensis	E2F/DP	E2F/DP family protein	http://planttfdb.gao-lab.org/tf.php?sp=Csi&did=orange1.1g012778m
TRINITY_DN12568_c0_g1	orange1.1g029776m	98.3	181	1	1	544	2	1	179	3.22E-118	330	Citrus sinensis	bHLH	bHLH family protein	http://planttfdb.gao-lab.org/tf.php?sp=Csi&did=orange1.1g029776m
TRINITY_DN12600_c0_g1	orange1.1g031298m	97.9	141	3	0	424	2	1	141	6.59E-98	275	Citrus sinensis	WRKY	WRKY family protein	http://planttfdb.gao-lab.org/tf.php?sp=Csi&did=orange1.1g031298m
TRINITY_DN12612_c0_g1	orange1.1g046996m	99.2	246	2	0	739	2	1	246	1.70E-169	473	Citrus sinensis	NAC	NAC family protein	http://planttfdb.gao-lab.org/tf.php?sp=Csi&did=orange1.1g046996m
TRINITY_DN12612_c0_g2	orange1.1g046996m	100	89	0	0	475	209	276	364	3.85E-18	76.3	Citrus sinensis	NAC	NAC family protein	http://planttfdb.gao-lab.org/tf.php?sp=Csi&did=orange1.1g046996m
TRINITY_DN12639_c0_g1	orange1.1g015380m	94.9	98	5	0	325	32	1	98	5.55E-55	176	Citrus sinensis	bHLH	bHLH family protein	http://planttfdb.gao-lab.org/tf.php?sp=Csi&did=orange1.1g015380m
TRINITY_DN12651_c0_g1	orange1.1g007938m	92.5	625	6	1	1930	56	1	584	0	1125	Citrus sinensis	NAC	NAC family protein	http://planttfdb.gao-lab.org/tf.php?sp=Csi&did=orange1.1g007938m
TRINITY_DN12700_c0_g1	orange1.1g014869m	99	417	4	0	1635	385	1	417	6.56E-267	740	Citrus sinensis	Trihelix	Trihelix family protein	http://planttfdb.gao-lab.org/tf.php?sp=Csi&did=orange1.1g014869m
TRINITY_DN12744_c0_g1	orange1.1g032937m	54.7	234	2	1	33	734	1	130	7.46E-76	223	Citrus sinensis	SBP	SBP family protein	http://planttfdb.gao-lab.org/tf.php?sp=Csi&did=orange1.1g032937m
TRINITY_DN12744_c0_g2	orange1.1g032937m	98.5	130	2	0	570	181	1	130	1.47E-93	266	Citrus sinensis	SBP	SBP family protein	http://planttfdb.gao-lab.org/tf.php?sp=Csi&did=orange1.1g032937m
TRINITY_DN12745_c0_g2	orange1.1g021525m	83.1	361	7	1	2207	1125	1	307	8.87E-143	420	Citrus sinensis	Trihelix	Trihelix family protein	http://planttfdb.gao-lab.org/tf.php?sp=Csi&did=orange1.1g021525m
TRINITY_DN12745_c0_g3	orange1.1g021525m	100	72	0	0	2	217	75	146	4.97E-45	142	Citrus sinensis	Trihelix	Trihelix family protein	http://planttfdb.gao-lab.org/tf.php?sp=Csi&did=orange1.1g021525m
TRINITY_DN12761_c0_g1	orange1.1g012558m	45.1	122	60	4	711	346	332	446	7.38E-18	82.4	Citrus sinensis	CO-like	CO-like family protein	http://planttfdb.gao-lab.org/tf.php?sp=Csi&did=orange1.1g012558m
TRINITY_DN12764_c0_g1	orange1.1g018783m	58.2	110	46	0	483	154	230	339	5.41E-36	128	Citrus sinensis	MYB	MYB family protein	http://planttfdb.gao-lab.org/tf.php?sp=Csi&did=orange1.1g018783m
TRINITY_DN12785_c0_g1	orange1.1g038156m	90.8	292	9	1	823	2	5	296	7.15E-185	511	Citrus sinensis	ARR-B	ARR-B family protein	http://planttfdb.gao-lab.org/tf.php?sp=Csi&did=orange1.1g038156m
TRINITY_DN12842_c0_g1	orange1.1g002062m	95.5	936	39	2	3217	419	1	936	0	1781	Citrus sinensis	FAR1	FAR1 family protein	http://planttfdb.gao-lab.org/tf.php?sp=Csi&did=orange1.1g002062m
TRINITY_DN12859_c0_g1	orange1.1g007258m	33.1	172	105	5	641	135	10	174	4.07E-21	91.7	Citrus sinensis	bHLH	bHLH family protein	http://planttfdb.gao-lab.org/tf.php?sp=Csi&did=orange1.1g007258m
TRINITY_DN12859_c0_g2	orange1.1g008756m	60.4	192	73	2	1065	496	364	554	1.30E-62	217	Citrus sinensis	bHLH	bHLH family protein	http://planttfdb.gao-lab.org/tf.php?sp=Csi&did=orange1.1g008756m
TRINITY_DN12891_c0_g1	orange1.1g017879m	100	83	0	0	478	230	1	83	2.69E-54	178	Citrus sinensis	C3H	C3H family protein	http://planttfdb.gao-lab.org/tf.php?sp=Csi&did=orange1.1g017879m
TRINITY_DN12910_c0_g1	orange1.1g024825m	97.9	195	4	0	948	364	68	262	5.03E-133	387	Citrus sinensis	WRKY	WRKY family protein	http://planttfdb.gao-lab.org/tf.php?sp=Csi&did=orange1.1g024825m
TRINITY_DN12920_c0_g1	orange1.1g006407m	96.8	63	2	0	749	937	1	63	1.60E-33	126	Citrus sinensis	MYB	MYB family protein	http://planttfdb.gao-lab.org/tf.php?sp=Csi&did=orange1.1g006407m
TRINITY_DN12920_c0_g2	orange1.1g006407m	98.5	646	10	0	2388	451	1	646	0	1139	Citrus sinensis	MYB	MYB family protein	http://planttfdb.gao-lab.org/tf.php?sp=Csi&did=orange1.1g006407m
TRINITY_DN12996_c0_g1	orange1.1g022728m	96.9	293	9	0	1356	478	1	293	3.48E-194	546	Citrus sinensis	GATA	GATA family protein	http://planttfdb.gao-lab.org/tf.php?sp=Csi&did=orange1.1g022728m
TRINITY_DN1359_c0_g1	orange1.1g036154m	97	33	1	0	601	699	22	54	8.00E-14	64.3	Citrus sinensis	ERF	ERF family protein	http://planttfdb.gao-lab.org/tf.php?sp=Csi&did=orange1.1g036154m
TRINITY_DN1382_c0_g1	orange1.1g017062m	90.7	43	3	1	132	4	1	42	2.56E-14	63.2	Citrus sinensis	bHLH	bHLH family protein	http://planttfdb.gao-lab.org/tf.php?sp=Csi&did=orange1.1g017062m
TRINITY_DN1399_c0_g1	orange1.1g011313m	39	82	46	2	645	409	8	88	1.25E-08	52	Citrus sinensis	C2H2	C2H2 family protein	http://planttfdb.gao-lab.org/tf.php?sp=Csi&did=orange1.1g011313m
TRINITY_DN13027_c0_g1	orange1.1g015799m	99	400	4	0	1582	383	1	400	8.89E-287	784	Citrus sinensis	TCP	TCP family protein	http://planttfdb.gao-lab.org/tf.php?sp=Csi&did=orange1.1g015799m
TRINITY_DN13048_c0_g1	orange1.1g010621m	99.6	236	1	0	1014	307	271	506	9.05E-163	469	Citrus sinensis	SBP	SBP family protein	http://planttfdb.gao-lab.org/tf.php?sp=Csi&did=orange1.1g010621m
TRINITY_DN13048_c0_g2	orange1.1g009653m	98.9	176	2	0	530	3	14	189	4.70E-122	351	Citrus sinensis	SBP	SBP family protein	http://planttfdb.gao-lab.org/tf.php?sp=Csi&did=orange1.1g009653m
TRINITY_DN13053_c0_g1	orange1.1g014062m	99.4	162	1	0	548	63	270	431	3.36E-112	323	Citrus sinensis	G2-like	G2-like family protein	http://planttfdb.gao-lab.org/tf.php?sp=Csi&did=orange1.1g014062m
TRINITY_DN13064_c0_g1	orange1.1g026390m	98.8	164	2	0	1273	782	1	164	6.37E-102	303	Citrus sinensis	bHLH	bHLH family protein	http://planttfdb.gao-lab.org/tf.php?sp=Csi&did=orange1.1g026390m
TRINITY_DN13071_c0_g1	orange1.1g039532m	97.6	207	5	0	623	3	58	264	6.26E-125	357	Citrus sinensis	NAC	NAC family protein	http://planttfdb.gao-lab.org/tf.php?sp=Csi&did=orange1.1g039532m
TRINITY_DN13127_c0_g1	orange1.1g028923m	99.5	202	1	0	630	25	1	202	5.11E-135	376	Citrus sinensis	MIKC_MADS	MIKC_MADS family protein	http://planttfdb.gao-lab.org/tf.php?sp=Csi&did=orange1.1g028923m
TRINITY_DN13154_c0_g1	orange1.1g045327m	98.4	126	2	0	669	292	1	126	4.75E-86	249	Citrus sinensis	ERF	ERF family protein	http://planttfdb.gao-lab.org/tf.php?sp=Csi&did=orange1.1g045327m
TRINITY_DN13162_c0_g1	orange1.1g007797m	96.9	546	6	2	2455	818	3	537	0	1025	Citrus sinensis	bHLH	bHLH family protein	http://planttfdb.gao-lab.org/tf.php?sp=Csi&did=orange1.1g007797m
TRINITY_DN13193_c0_g1	orange1.1g037024m	98.1	105	2	0	316	2	1	105	7.36E-78	229	Citrus sinensis	MYB	MYB family protein	http://planttfdb.gao-lab.org/tf.php?sp=Csi&did=orange1.1g037024m
TRINITY_DN13274_c0_g1	orange1.1g024640m	41.6	113	65	1	706	368	62	173	4.21E-19	80.1	Citrus sinensis	MIKC_MADS	MIKC_MADS family protein	http://planttfdb.gao-lab.org/tf.php?sp=Csi&did=orange1.1g024640m
TRINITY_DN13293_c0_g1	orange1.1g043184m	96	25	1	0	3	77	28	52	1.43E-09	50.4	Citrus sinensis	ERF	ERF family protein	http://planttfdb.gao-lab.org/tf.php?sp=Csi&did=orange1.1g043184m
TRINITY_DN13347_c0_g1	orange1.1g011752m	98.3	294	5	0	1299	418	185	478	1.16E-211	588	Citrus sinensis	Dof	Dof family protein	http://planttfdb.gao-lab.org/tf.php?sp=Csi&did=orange1.1g011752m
TRINITY_DN13347_c0_g2	orange1.1g011752m	94.2	69	4	0	208	2	114	182	9.96E-46	148	Citrus sinensis	Dof	Dof family protein	http://planttfdb.gao-lab.org/tf.php?sp=Csi&did=orange1.1g011752m
TRINITY_DN13417_c0_g1	orange1.1g036452m	55.5	110	48	1	333	7	19	128	5.97E-34	116	Citrus sinensis	MIKC_MADS	MIKC_MADS family protein	http://planttfdb.gao-lab.org/tf.php?sp=Csi&did=orange1.1g036452m
TRINITY_DN13420_c0_g1	orange1.1g021353m	98.8	167	2	0	501	1	1	167	1.69E-118	338	Citrus sinensis	NAC	NAC family protein	http://planttfdb.gao-lab.org/tf.php?sp=Csi&did=orange1.1g021353m
TRINITY_DN13425_c0_g1	orange1.1g017965m	52.8	176	75	4	572	51	81	250	1.01E-57	182	Citrus sinensis	C3H	C3H family protein	http://planttfdb.gao-lab.org/tf.php?sp=Csi&did=orange1.1g017965m
TRINITY_DN13431_c0_g1	orange1.1g038084m	88.2	68	8	0	205	2	44	111	1.83E-33	116	Citrus sinensis	bHLH	bHLH family protein	http://planttfdb.gao-lab.org/tf.php?sp=Csi&did=orange1.1g038084m
TRINITY_DN13452_c0_g1	orange1.1g006139m	81.4	97	18	0	291	1	1	97	6.56E-47	162	Citrus sinensis	MYB_related	MYB_related family protein	http://planttfdb.gao-lab.org/tf.php?sp=Csi&did=orange1.1g006139m
TRINITY_DN13467_c0_g1	orange1.1g018208m	99.4	316	2	0	948	1	1	316	1.11E-229	624	Citrus sinensis	GRF	GRF family protein	http://planttfdb.gao-lab.org/tf.php?sp=Csi&did=orange1.1g018208m
TRINITY_DN13467_c0_g2	orange1.1g018498m	100	43	0	0	313	185	313	355	1.80E-20	80.5	Citrus sinensis	GRF	GRF family protein	http://planttfdb.gao-lab.org/tf.php?sp=Csi&did=orange1.1g018498m
TRINITY_DN13475_c0_g1	orange1.1g019625m	50.3	364	137	15	1107	67	1	337	5.76E-88	270	Citrus sinensis	bHLH	bHLH family protein	http://planttfdb.gao-lab.org/tf.php?sp=Csi&did=orange1.1g019625m
TRINITY_DN13491_c0_g1	orange1.1g011776m	100	80	0	0	496	257	1	80	8.31E-53	177	Citrus sinensis	C3H	C3H family protein	http://planttfdb.gao-lab.org/tf.php?sp=Csi&did=orange1.1g011776m
TRINITY_DN13504_c0_g1	orange1.1g028717m	88.8	205	2	1	712	161	1	205	3.76E-121	344	Citrus sinensis	FAR1	FAR1 family protein	http://planttfdb.gao-lab.org/tf.php?sp=Csi&did=orange1.1g028717m
TRINITY_DN13510_c0_g1	orange1.1g025998m	89.9	238	4	1	715	2	1	218	3.22E-152	422	Citrus sinensis	Dof	Dof family protein	http://planttfdb.gao-lab.org/tf.php?sp=Csi&did=orange1.1g025998m
TRINITY_DN13611_c0_g1	orange1.1g017956m	99.4	363	2	0	1162	74	1	363	1.17E-253	688	Citrus sinensis	Trihelix	Trihelix family protein	http://planttfdb.gao-lab.org/tf.php?sp=Csi&did=orange1.1g017956m
TRINITY_DN13611_c0_g2	orange1.1g012030m	97.7	475	7	1	1878	454	1	471	6.18E-304	832	Citrus sinensis	Trihelix	Trihelix family protein	http://planttfdb.gao-lab.org/tf.php?sp=Csi&did=orange1.1g012030m
TRINITY_DN13615_c0_g1	orange1.1g030994m	100	168	0	0	814	311	1	168	1.13E-121	348	Citrus sinensis	ERF	ERF family protein	http://planttfdb.gao-lab.org/tf.php?sp=Csi&did=orange1.1g030994m
TRINITY_DN13615_c0_g2	orange1.1g030994m	100	168	0	0	1008	1511	1	168	1.17E-119	348	Citrus sinensis	ERF	ERF family protein	http://planttfdb.gao-lab.org/tf.php?sp=Csi&did=orange1.1g030994m
TRINITY_DN13626_c0_g2	orange1.1g045349m	86.9	107	14	0	1272	952	44	150	3.92E-56	181	Citrus sinensis	bHLH	bHLH family protein	http://planttfdb.gao-lab.org/tf.php?sp=Csi&did=orange1.1g045349m
TRINITY_DN13659_c0_g1	orange1.1g040046m	98.5	198	3	0	594	1	1	198	4.87E-130	363	Citrus sinensis	MIKC_MADS	MIKC_MADS family protein	http://planttfdb.gao-lab.org/tf.php?sp=Csi&did=orange1.1g040046m
TRINITY_DN13681_c0_g1	orange1.1g029281m	97	99	3	0	1284	988	62	160	1.72E-63	204	Citrus sinensis	NAC	NAC family protein	http://planttfdb.gao-lab.org/tf.php?sp=Csi&did=orange1.1g029281m
TRINITY_DN13743_c0_g1	orange1.1g000392m	34.2	117	49	2	267	1	41	157	1.40E-13	60.8	Citrus sinensis	C2H2	C2H2 family protein	http://planttfdb.gao-lab.org/tf.php?sp=Csi&did=orange1.1g000392m
TRINITY_DN13743_c0_g3	orange1.1g000392m	60.3	194	64	1	583	2	282	462	2.34E-79	255	Citrus sinensis	C2H2	C2H2 family protein	http://planttfdb.gao-lab.org/tf.php?sp=Csi&did=orange1.1g000392m
TRINITY_DN13775_c0_g1	orange1.1g030584m	60.9	46	18	0	144	7	26	71	4.67E-12	58.2	Citrus sinensis	FAR1	FAR1 family protein	http://planttfdb.gao-lab.org/tf.php?sp=Csi&did=orange1.1g030584m
TRINITY_DN13785_c0_g1	orange1.1g010311m	99.3	460	3	0	1690	311	1	460	0	885	Citrus sinensis	HB-other	HB-other family protein	http://planttfdb.gao-lab.org/tf.php?sp=Csi&did=orange1.1g010311m
TRINITY_DN13814_c0_g1	orange1.1g023291m	98.6	284	4	0	860	9	1	284	4.81E-169	473	Citrus sinensis	HD-ZIP	HD-ZIP family protein	http://planttfdb.gao-lab.org/tf.php?sp=Csi&did=orange1.1g023291m
TRINITY_DN13823_c0_g1	orange1.1g025402m	95.2	252	12	0	1321	566	1	252	1.27E-171	489	Citrus sinensis	WRKY	WRKY family protein	http://planttfdb.gao-lab.org/tf.php?sp=Csi&did=orange1.1g025402m
TRINITY_DN13880_c0_g1	orange1.1g028004m	92.1	215	17	0	1070	426	1	215	3.35E-113	326	Citrus sinensis	ERF	ERF family protein	http://planttfdb.gao-lab.org/tf.php?sp=Csi&did=orange1.1g028004m
TRINITY_DN13899_c0_g1	orange1.1g014138m	34.3	210	105	4	1976	1437	134	340	4.96E-32	127	Citrus sinensis	MYB_related	MYB_related family protein	http://planttfdb.gao-lab.org/tf.php?sp=Csi&did=orange1.1g014138m
TRINITY_DN13900_c0_g1	orange1.1g021081m	99.1	317	3	0	1328	378	1	317	1.36E-232	638	Citrus sinensis	NF-YA	NF-YA family protein	http://planttfdb.gao-lab.org/tf.php?sp=Csi&did=orange1.1g021081m
TRINITY_DN13929_c0_g1	orange1.1g040563m	98	305	6	0	2604	1690	1	305	2.35E-203	587	Citrus sinensis	GRAS	GRAS family protein	http://planttfdb.gao-lab.org/tf.php?sp=Csi&did=orange1.1g040563m
TRINITY_DN13938_c0_g1	orange1.1g017819m	95.3	365	14	1	1327	242	1	365	1.06E-210	583	Citrus sinensis	CO-like	CO-like family protein	http://planttfdb.gao-lab.org/tf.php?sp=Csi&did=orange1.1g017819m
TRINITY_DN13949_c0_g1	orange1.1g032101m	67.1	79	26	0	472	236	47	125	4.48E-30	104	Citrus sinensis	YABBY	YABBY family protein	http://planttfdb.gao-lab.org/tf.php?sp=Csi&did=orange1.1g032101m
TRINITY_DN13949_c0_g2	orange1.1g032101m	65.1	86	30	0	399	142	44	129	4.90E-32	108	Citrus sinensis	YABBY	YABBY family protein	http://planttfdb.gao-lab.org/tf.php?sp=Csi&did=orange1.1g032101m
TRINITY_DN13972_c0_g1	orange1.1g024344m	98.1	269	5	0	924	118	1	269	1.73E-185	512	Citrus sinensis	bHLH	bHLH family protein	http://planttfdb.gao-lab.org/tf.php?sp=Csi&did=orange1.1g024344m
TRINITY_DN1480_c0_g1	orange1.1g038275m	91.3	253	20	1	932	174	3	253	2.52E-166	461	Citrus sinensis	B3	B3 family protein	http://planttfdb.gao-lab.org/tf.php?sp=Csi&did=orange1.1g038275m
TRINITY_DN14015_c0_g2	orange1.1g037956m	74.8	302	19	1	1059	154	1	245	1.26E-155	434	Citrus sinensis	MYB	MYB family protein	http://planttfdb.gao-lab.org/tf.php?sp=Csi&did=orange1.1g037956m
TRINITY_DN14029_c0_g1	orange1.1g023883m	98.2	276	3	1	1289	468	1	276	3.88E-183	509	Citrus sinensis	TCP	TCP family protein	http://planttfdb.gao-lab.org/tf.php?sp=Csi&did=orange1.1g023883m
TRINITY_DN14052_c0_g1	orange1.1g020831m	74.5	361	7	2	1404	322	45	320	4.05E-169	482	Citrus sinensis	WRKY	WRKY family protein	http://planttfdb.gao-lab.org/tf.php?sp=Csi&did=orange1.1g020831m
TRINITY_DN14109_c0_g1	orange1.1g011313m	41.7	72	35	1	739	545	9	80	1.16E-09	55.1	Citrus sinensis	C2H2	C2H2 family protein	http://planttfdb.gao-lab.org/tf.php?sp=Csi&did=orange1.1g011313m
TRINITY_DN14115_c0_g1	orange1.1g026855m	97.3	111	2	1	491	159	123	232	2.05E-70	216	Citrus sinensis	MYB	MYB family protein	http://planttfdb.gao-lab.org/tf.php?sp=Csi&did=orange1.1g026855m
TRINITY_DN14125_c0_g1	orange1.1g018549m	96.4	358	9	1	1291	218	1	354	1.58E-245	682	Citrus sinensis	RAV	RAV family protein	http://planttfdb.gao-lab.org/tf.php?sp=Csi&did=orange1.1g018549m
TRINITY_DN14144_c0_g1	orange1.1g019057m	65	529	2	1	1681	95	1	346	1.36E-217	607	Citrus sinensis	Trihelix	Trihelix family protein	http://planttfdb.gao-lab.org/tf.php?sp=Csi&did=orange1.1g019057m
TRINITY_DN14147_c0_g1	orange1.1g011373m	48.9	307	118	12	1600	725	205	487	6.33E-67	222	Citrus sinensis	bHLH	bHLH family protein	http://planttfdb.gao-lab.org/tf.php?sp=Csi&did=orange1.1g011373m
TRINITY_DN14166_c0_g1	orange1.1g002322m	99.1	564	5	0	2012	321	373	936	0	1083	Citrus sinensis	Nin-like	Nin-like family protein	http://planttfdb.gao-lab.org/tf.php?sp=Csi&did=orange1.1g002322m
TRINITY_DN14176_c0_g1	orange1.1g028803m	98	203	4	0	820	212	1	203	1.30E-143	404	Citrus sinensis	NAC	NAC family protein	http://planttfdb.gao-lab.org/tf.php?sp=Csi&did=orange1.1g028803m
TRINITY_DN14194_c0_g1	orange1.1g036178m	92.5	334	19	3	1201	206	1	330	2.06E-169	476	Citrus sinensis	Dof	Dof family protein	http://planttfdb.gao-lab.org/tf.php?sp=Csi&did=orange1.1g036178m
TRINITY_DN14212_c0_g1	orange1.1g041368m	98	98	2	0	562	269	1	98	1.48E-69	205	Citrus sinensis	LBD	LBD family protein	http://planttfdb.gao-lab.org/tf.php?sp=Csi&did=orange1.1g041368m
TRINITY_DN14229_c0_g1	orange1.1g020567m	100	324	0	0	1426	455	1	324	1.34E-216	605	Citrus sinensis	BES1	BES1 family protein	http://planttfdb.gao-lab.org/tf.php?sp=Csi&did=orange1.1g020567m
TRINITY_DN14253_c0_g1	orange1.1g021785m	99.7	307	1	0	1062	142	1	307	1.72E-239	649	Citrus sinensis	NAC	NAC family protein	http://planttfdb.gao-lab.org/tf.php?sp=Csi&did=orange1.1g021785m
TRINITY_DN14260_c0_g1	orange1.1g034615m	56.1	57	24	1	536	366	15	70	1.20E-14	65.5	Citrus sinensis	MYB_related	MYB_related family protein	http://planttfdb.gao-lab.org/tf.php?sp=Csi&did=orange1.1g034615m
TRINITY_DN14305_c0_g1	orange1.1g010728m	99	502	5	0	1653	148	1	502	0	920	Citrus sinensis	bHLH	bHLH family protein	http://planttfdb.gao-lab.org/tf.php?sp=Csi&did=orange1.1g010728m
TRINITY_DN14308_c0_g1	orange1.1g022809m	98.8	85	1	0	255	1	115	199	5.18E-52	165	Citrus sinensis	bHLH	bHLH family protein	http://planttfdb.gao-lab.org/tf.php?sp=Csi&did=orange1.1g022809m
TRINITY_DN14318_c0_g1	orange1.1g041494m	94.7	228	12	0	1412	729	1	228	1.32E-157	446	Citrus sinensis	C3H	C3H family protein	http://planttfdb.gao-lab.org/tf.php?sp=Csi&did=orange1.1g041494m
TRINITY_DN14347_c0_g1	orange1.1g026227m	94.7	171	8	1	615	106	71	241	4.61E-114	322	Citrus sinensis	GeBP	GeBP family protein	http://planttfdb.gao-lab.org/tf.php?sp=Csi&did=orange1.1g026227m
TRINITY_DN14392_c0_g1	orange1.1g022288m	98.6	296	4	0	1390	503	4	299	1.09E-136	394	Citrus sinensis	bHLH	bHLH family protein	http://planttfdb.gao-lab.org/tf.php?sp=Csi&did=orange1.1g022288m
TRINITY_DN14422_c0_g1	orange1.1g012605m	97.1	449	13	0	1452	106	1	449	1.74E-281	767	Citrus sinensis	WRKY	WRKY family protein	http://planttfdb.gao-lab.org/tf.php?sp=Csi&did=orange1.1g012605m
TRINITY_DN14459_c0_g1	orange1.1g037037m	36	439	271	6	1988	681	265	696	3.02E-89	293	Citrus sinensis	BES1	BES1 family protein	http://planttfdb.gao-lab.org/tf.php?sp=Csi&did=orange1.1g037037m
TRINITY_DN14460_c0_g1	orange1.1g036240m	97.5	434	11	0	2092	791	1	434	1.00e-320	879	Citrus sinensis	NAC	NAC family protein	http://planttfdb.gao-lab.org/tf.php?sp=Csi&did=orange1.1g036240m
TRINITY_DN14472_c0_g1	orange1.1g017964m	62.2	482	51	6	1590	181	1	363	7.36E-184	517	Citrus sinensis	bHLH	bHLH family protein	http://planttfdb.gao-lab.org/tf.php?sp=Csi&did=orange1.1g017964m
TRINITY_DN14480_c0_g1	orange1.1g015739m	96.4	303	6	2	1039	143	100	401	6.97E-191	535	Citrus sinensis	bZIP	bZIP family protein	http://planttfdb.gao-lab.org/tf.php?sp=Csi&did=orange1.1g015739m
TRINITY_DN14497_c0_g1	orange1.1g009328m	33.3	99	53	2	716	420	429	514	3.28E-10	58.9	Citrus sinensis	ARF	ARF family protein	http://planttfdb.gao-lab.org/tf.php?sp=Csi&did=orange1.1g009328m
TRINITY_DN14530_c0_g1	orange1.1g045091m	98.1	312	6	0	1368	433	1	312	9.63E-215	595	Citrus sinensis	ERF	ERF family protein	http://planttfdb.gao-lab.org/tf.php?sp=Csi&did=orange1.1g045091m
TRINITY_DN14530_c0_g2	orange1.1g039976m	92.7	466	6	1	1818	421	1	438	2.99E-271	751	Citrus sinensis	ERF	ERF family protein	http://planttfdb.gao-lab.org/tf.php?sp=Csi&did=orange1.1g039976m
TRINITY_DN14547_c0_g1	orange1.1g024081m	84.8	125	17	1	975	607	148	272	8.60E-58	191	Citrus sinensis	MYB_related	MYB_related family protein	http://planttfdb.gao-lab.org/tf.php?sp=Csi&did=orange1.1g024081m
TRINITY_DN14560_c0_g1	orange1.1g028999m	100	62	0	0	410	225	139	200	3.69E-38	133	Citrus sinensis	bHLH	bHLH family protein	http://planttfdb.gao-lab.org/tf.php?sp=Csi&did=orange1.1g028999m
TRINITY_DN14565_c0_g1	orange1.1g018107m	97.7	262	6	0	1009	224	99	360	1.14E-177	493	Citrus sinensis	HSF	HSF family protein	http://planttfdb.gao-lab.org/tf.php?sp=Csi&did=orange1.1g018107m
TRINITY_DN14572_c0_g1	orange1.1g041972m	97.8	134	3	0	492	91	1	134	6.13E-96	271	Citrus sinensis	G2-like	G2-like family protein	http://planttfdb.gao-lab.org/tf.php?sp=Csi&did=orange1.1g041972m
TRINITY_DN14630_c0_g1	orange1.1g008088m	100	160	0	0	860	381	419	578	3.56E-106	317	Citrus sinensis	ARF	ARF family protein	http://planttfdb.gao-lab.org/tf.php?sp=Csi&did=orange1.1g008088m
TRINITY_DN14667_c0_g1	orange1.1g033001m	59	139	17	2	420	4	1	99	4.62E-44	140	Citrus sinensis	GATA	GATA family protein	http://planttfdb.gao-lab.org/tf.php?sp=Csi&did=orange1.1g033001m
TRINITY_DN14681_c0_g1	orange1.1g025570m	98	49	1	0	56	202	126	174	2.98E-29	101	Citrus sinensis	NAC	NAC family protein	http://planttfdb.gao-lab.org/tf.php?sp=Csi&did=orange1.1g025570m
TRINITY_DN14681_c0_g2	orange1.1g023996m	70.7	205	5	1	1456	842	1	150	1.25E-91	277	Citrus sinensis	NAC	NAC family protein	http://planttfdb.gao-lab.org/tf.php?sp=Csi&did=orange1.1g023996m
TRINITY_DN14683_c0_g1	orange1.1g019126m	56.1	98	5	1	30	323	105	164	3.69E-21	82.4	Citrus sinensis	WRKY	WRKY family protein	http://planttfdb.gao-lab.org/tf.php?sp=Csi&did=orange1.1g019126m
TRINITY_DN14683_c0_g2	orange1.1g019126m	91.9	345	28	0	1052	18	1	345	3.04E-186	516	Citrus sinensis	WRKY	WRKY family protein	http://planttfdb.gao-lab.org/tf.php?sp=Csi&did=orange1.1g019126m
TRINITY_DN14691_c0_g1	orange1.1g014830m	99	417	4	0	1534	284	1	417	4.08E-306	828	Citrus sinensis	C2H2	C2H2 family protein	http://planttfdb.gao-lab.org/tf.php?sp=Csi&did=orange1.1g014830m
TRINITY_DN14725_c0_g1	orange1.1g018343m	96.9	256	6	1	1076	315	102	357	3.99E-168	485	Citrus sinensis	MYB_related	MYB_related family protein	http://planttfdb.gao-lab.org/tf.php?sp=Csi&did=orange1.1g018343m
TRINITY_DN14725_c1_g1	orange1.1g019948m	99.6	239	1	0	1301	585	95	333	2.85E-165	474	Citrus sinensis	MYB_related	MYB_related family protein	http://planttfdb.gao-lab.org/tf.php?sp=Csi&did=orange1.1g019948m
TRINITY_DN14747_c0_g1	orange1.1g007662m	97.4	582	15	0	2343	598	13	594	0	1119	Citrus sinensis	EIL	EIL family protein	http://planttfdb.gao-lab.org/tf.php?sp=Csi&did=orange1.1g007662m
TRINITY_DN14754_c0_g1	orange1.1g019627m	86.3	388	3	1	1387	224	1	338	1.17E-244	675	Citrus sinensis	C3H	C3H family protein	http://planttfdb.gao-lab.org/tf.php?sp=Csi&did=orange1.1g019627m
TRINITY_DN14762_c0_g2	orange1.1g004138m	30.3	631	386	15	1889	15	185	767	3.37E-88	291	Citrus sinensis	FAR1	FAR1 family protein	http://planttfdb.gao-lab.org/tf.php?sp=Csi&did=orange1.1g004138m
TRINITY_DN14789_c0_g1	orange1.1g013552m	99.1	441	4	0	1414	92	1	441	1.98E-307	843	Citrus sinensis	G2-like	G2-like family protein	http://planttfdb.gao-lab.org/tf.php?sp=Csi&did=orange1.1g013552m
TRINITY_DN14792_c0_g1	orange1.1g012558m	93.5	387	25	0	1292	132	75	461	1.16E-267	729	Citrus sinensis	CO-like	CO-like family protein	http://planttfdb.gao-lab.org/tf.php?sp=Csi&did=orange1.1g012558m
TRINITY_DN14798_c0_g1	orange1.1g038266m	84.9	272	10	1	923	108	1	241	1.94E-160	447	Citrus sinensis	B3	B3 family protein	http://planttfdb.gao-lab.org/tf.php?sp=Csi&did=orange1.1g038266m
TRINITY_DN14833_c0_g1	orange1.1g027547m	97.3	222	6	0	717	52	1	222	1.06E-152	421	Citrus sinensis	bHLH	bHLH family protein	http://planttfdb.gao-lab.org/tf.php?sp=Csi&did=orange1.1g027547m
TRINITY_DN14872_c0_g1	orange1.1g011453m	78.3	617	2	1	2266	416	1	485	0	928	Citrus sinensis	VOZ	VOZ family protein	http://planttfdb.gao-lab.org/tf.php?sp=Csi&did=orange1.1g011453m
TRINITY_DN14872_c0_g2	orange1.1g011834m	100	43	0	0	809	937	1	43	8.16E-20	85.9	Citrus sinensis	VOZ	VOZ family protein	http://planttfdb.gao-lab.org/tf.php?sp=Csi&did=orange1.1g011834m
TRINITY_DN14874_c0_g1	orange1.1g011572m	97.7	484	10	1	1830	379	1	483	0	946	Citrus sinensis	VOZ	VOZ family protein	http://planttfdb.gao-lab.org/tf.php?sp=Csi&did=orange1.1g011572m
TRINITY_DN14875_c0_g1	orange1.1g031030m	95.5	156	7	0	1279	812	1	156	5.21E-109	317	Citrus sinensis	NAC	NAC family protein	http://planttfdb.gao-lab.org/tf.php?sp=Csi&did=orange1.1g031030m
TRINITY_DN14914_c0_g1	orange1.1g026901m	100	192	0	0	1565	990	40	231	2.98E-131	382	Citrus sinensis	NF-YC	NF-YC family protein	http://planttfdb.gao-lab.org/tf.php?sp=Csi&did=orange1.1g026901m
TRINITY_DN14914_c0_g3	orange1.1g028625m	100	79	0	0	2	238	128	206	2.36E-53	161	Citrus sinensis	NF-YC	NF-YC family protein	http://planttfdb.gao-lab.org/tf.php?sp=Csi&did=orange1.1g028625m
TRINITY_DN14937_c0_g1	orange1.1g021598m	97.1	310	8	1	974	48	1	310	7.34E-203	556	Citrus sinensis	WRKY	WRKY family protein	http://planttfdb.gao-lab.org/tf.php?sp=Csi&did=orange1.1g021598m
TRINITY_DN14943_c0_g1	orange1.1g031482m	98.3	119	2	0	993	637	1	119	2.21E-80	239	Citrus sinensis	WRKY	WRKY family protein	http://planttfdb.gao-lab.org/tf.php?sp=Csi&did=orange1.1g031482m
TRINITY_DN14946_c0_g1	orange1.1g035883m	53.8	156	61	3	749	282	65	209	3.19E-39	136	Citrus sinensis	bHLH	bHLH family protein	http://planttfdb.gao-lab.org/tf.php?sp=Csi&did=orange1.1g035883m
TRINITY_DN15036_c0_g1	orange1.1g021343m	97.3	298	8	0	1705	812	1	298	1.22E-173	493	Citrus sinensis	DBB	DBB family protein	http://planttfdb.gao-lab.org/tf.php?sp=Csi&did=orange1.1g021343m
TRINITY_DN15063_c0_g1	orange1.1g008680m	97.7	392	9	0	1177	2	108	499	3.01E-274	748	Citrus sinensis	SBP	SBP family protein	http://planttfdb.gao-lab.org/tf.php?sp=Csi&did=orange1.1g008680m
TRINITY_DN15063_c0_g2	orange1.1g008776m	98.4	61	1	0	396	214	494	554	3.68E-35	123	Citrus sinensis	SBP	SBP family protein	http://planttfdb.gao-lab.org/tf.php?sp=Csi&did=orange1.1g008776m
TRINITY_DN15064_c0_g1	orange1.1g017677m	74.6	445	35	5	1817	486	1	368	7.30E-213	601	Citrus sinensis	WRKY	WRKY family protein	http://planttfdb.gao-lab.org/tf.php?sp=Csi&did=orange1.1g017677m
TRINITY_DN15066_c1_g1	orange1.1g010053m	100	519	0	0	1948	392	1	519	0	980	Citrus sinensis	bHLH	bHLH family protein	http://planttfdb.gao-lab.org/tf.php?sp=Csi&did=orange1.1g010053m
TRINITY_DN15083_c0_g1	orange1.1g042344m	93.9	295	4	1	943	101	8	302	6.16E-180	504	Citrus sinensis	E2F/DP	E2F/DP family protein	http://planttfdb.gao-lab.org/tf.php?sp=Csi&did=orange1.1g042344m
TRINITY_DN15131_c0_g1	orange1.1g025268m	93	171	12	0	515	3	1	171	1.37E-100	291	Citrus sinensis	HD-ZIP	HD-ZIP family protein	http://planttfdb.gao-lab.org/tf.php?sp=Csi&did=orange1.1g025268m
TRINITY_DN15132_c0_g1	orange1.1g024771m	59.8	435	2	1	1948	644	1	262	2.31E-143	417	Citrus sinensis	GATA	GATA family protein	http://planttfdb.gao-lab.org/tf.php?sp=Csi&did=orange1.1g024771m
TRINITY_DN15132_c0_g2	orange1.1g024771m	98.3	59	1	0	248	424	1	59	3.79E-36	125	Citrus sinensis	GATA	GATA family protein	http://planttfdb.gao-lab.org/tf.php?sp=Csi&did=orange1.1g024771m
TRINITY_DN15142_c0_g1	orange1.1g020146m	83	370	23	3	1600	491	1	330	4.93E-206	575	Citrus sinensis	HSF	HSF family protein	http://planttfdb.gao-lab.org/tf.php?sp=Csi&did=orange1.1g020146m
TRINITY_DN15168_c0_g1	orange1.1g043508m	98.2	342	6	0	1081	56	1	342	7.05E-252	690	Citrus sinensis	HRT-like	HRT-like family protein	http://planttfdb.gao-lab.org/tf.php?sp=Csi&did=orange1.1g043508m
TRINITY_DN15168_c0_g2	orange1.1g040614m	95	422	21	0	1592	327	27	448	3.11E-303	828	Citrus sinensis	HRT-like	HRT-like family protein	http://planttfdb.gao-lab.org/tf.php?sp=Csi&did=orange1.1g040614m
TRINITY_DN15172_c0_g1	orange1.1g043648m	57	135	49	2	688	287	702	828	2.54E-38	143	Citrus sinensis	FAR1	FAR1 family protein	http://planttfdb.gao-lab.org/tf.php?sp=Csi&did=orange1.1g043648m
TRINITY_DN15177_c0_g1	orange1.1g026325m	100	240	0	0	814	95	1	240	9.77E-154	427	Citrus sinensis	HD-ZIP	HD-ZIP family protein	http://planttfdb.gao-lab.org/tf.php?sp=Csi&did=orange1.1g026325m
TRINITY_DN15192_c0_g1	orange1.1g021355m	98.2	276	5	0	830	3	1	276	1.09E-186	512	Citrus sinensis	bHLH	bHLH family protein	http://planttfdb.gao-lab.org/tf.php?sp=Csi&did=orange1.1g021355m
TRINITY_DN15222_c0_g1	orange1.1g017286m	97.7	219	5	0	841	185	156	374	3.92E-112	325	Citrus sinensis	bZIP	bZIP family protein	http://planttfdb.gao-lab.org/tf.php?sp=Csi&did=orange1.1g017286m
TRINITY_DN15222_c0_g2	orange1.1g017286m	98.3	118	2	0	357	4	1	118	1.12E-78	236	Citrus sinensis	bZIP	bZIP family protein	http://planttfdb.gao-lab.org/tf.php?sp=Csi&did=orange1.1g017286m
TRINITY_DN15242_c0_g1	orange1.1g037037m	43.6	484	210	9	1771	350	264	694	1.08E-119	371	Citrus sinensis	BES1	BES1 family protein	http://planttfdb.gao-lab.org/tf.php?sp=Csi&did=orange1.1g037037m
TRINITY_DN15242_c0_g2	orange1.1g037037m	43.2	88	47	1	28	291	357	441	5.08E-17	73.9	Citrus sinensis	BES1	BES1 family protein	http://planttfdb.gao-lab.org/tf.php?sp=Csi&did=orange1.1g037037m
TRINITY_DN15301_c0_g1	orange1.1g003750m	98.2	798	14	0	2617	224	1	798	0	1508	Citrus sinensis	MYB_related	MYB_related family protein	http://planttfdb.gao-lab.org/tf.php?sp=Csi&did=orange1.1g003750m
TRINITY_DN15319_c0_g1	orange1.1g026043m	41.1	185	93	3	948	403	1	172	1.31E-32	118	Citrus sinensis	MIKC_MADS	MIKC_MADS family protein	http://planttfdb.gao-lab.org/tf.php?sp=Csi&did=orange1.1g026043m
TRINITY_DN15351_c0_g1	orange1.1g036240m	56.7	150	63	1	2551	2108	51	200	8.43E-48	173	Citrus sinensis	NAC	NAC family protein	http://planttfdb.gao-lab.org/tf.php?sp=Csi&did=orange1.1g036240m
TRINITY_DN15353_c0_g1	orange1.1g037037m	32.7	468	263	8	1952	588	264	692	9.87E-73	247	Citrus sinensis	BES1	BES1 family protein	http://planttfdb.gao-lab.org/tf.php?sp=Csi&did=orange1.1g037037m
TRINITY_DN15359_c0_g1	orange1.1g027470m	98.7	223	3	0	780	112	1	223	5.50E-157	435	Citrus sinensis	MIKC_MADS	MIKC_MADS family protein	http://planttfdb.gao-lab.org/tf.php?sp=Csi&did=orange1.1g027470m
TRINITY_DN15371_c0_g1	orange1.1g020671m	100	323	0	0	1167	199	1	323	1.52E-219	605	Citrus sinensis	C3H	C3H family protein	http://planttfdb.gao-lab.org/tf.php?sp=Csi&did=orange1.1g020671m
TRINITY_DN15378_c0_g1	orange1.1g040937m	97.8	510	9	1	1798	269	1	508	0	880	Citrus sinensis	C3H	C3H family protein	http://planttfdb.gao-lab.org/tf.php?sp=Csi&did=orange1.1g040937m
TRINITY_DN15380_c0_g1	orange1.1g017166m	98	246	5	0	325	1062	1	246	4.06E-144	417	Citrus sinensis	CO-like	CO-like family protein	http://planttfdb.gao-lab.org/tf.php?sp=Csi&did=orange1.1g017166m
TRINITY_DN15380_c0_g2	orange1.1g017166m	87.3	424	6	1	1562	291	1	376	8.13E-230	635	Citrus sinensis	CO-like	CO-like family protein	http://planttfdb.gao-lab.org/tf.php?sp=Csi&did=orange1.1g017166m
TRINITY_DN15386_c0_g1	orange1.1g016862m	99.5	381	2	0	1723	581	1	381	3.36E-291	792	Citrus sinensis	C3H	C3H family protein	http://planttfdb.gao-lab.org/tf.php?sp=Csi&did=orange1.1g016862m
TRINITY_DN15391_c0_g2	orange1.1g037198m	77.3	176	25	1	1177	650	85	245	1.03E-81	249	Citrus sinensis	NAC	NAC family protein	http://planttfdb.gao-lab.org/tf.php?sp=Csi&did=orange1.1g037198m
TRINITY_DN15400_c0_g1	orange1.1g009439m	75.9	174	41	1	755	234	50	222	1.05E-93	288	Citrus sinensis	MYB	MYB family protein	http://planttfdb.gao-lab.org/tf.php?sp=Csi&did=orange1.1g009439m
TRINITY_DN15416_c0_g1	orange1.1g014138m	34.6	208	100	6	765	238	138	341	7.43E-27	110	Citrus sinensis	MYB_related	MYB_related family protein	http://planttfdb.gao-lab.org/tf.php?sp=Csi&did=orange1.1g014138m
TRINITY_DN15477_c0_g2	orange1.1g024493m	97	267	8	0	982	182	1	267	6.55E-176	489	Citrus sinensis	bZIP	bZIP family protein	http://planttfdb.gao-lab.org/tf.php?sp=Csi&did=orange1.1g024493m
TRINITY_DN15483_c0_g1	orange1.1g020752m	100	322	0	0	1168	203	1	322	2.47E-171	481	Citrus sinensis	MYB_related	MYB_related family protein	http://planttfdb.gao-lab.org/tf.php?sp=Csi&did=orange1.1g020752m
TRINITY_DN15492_c0_g1	orange1.1g047253m	99.4	679	4	0	2483	447	1	679	0	1365	Citrus sinensis	FAR1	FAR1 family protein	http://planttfdb.gao-lab.org/tf.php?sp=Csi&did=orange1.1g047253m
TRINITY_DN15505_c0_g3	orange1.1g029338m	93.8	195	9	1	878	303	1	195	2.60E-98	284	Citrus sinensis	HD-ZIP	HD-ZIP family protein	http://planttfdb.gao-lab.org/tf.php?sp=Csi&did=orange1.1g029338m
TRINITY_DN15511_c0_g1	orange1.1g003069m	100	159	0	0	478	2	606	764	7.45E-104	314	Citrus sinensis	HD-ZIP	HD-ZIP family protein	http://planttfdb.gao-lab.org/tf.php?sp=Csi&did=orange1.1g003069m
TRINITY_DN15511_c0_g2	orange1.1g003069m	97.4	114	3	0	142	483	606	719	1.76E-66	216	Citrus sinensis	HD-ZIP	HD-ZIP family protein	http://planttfdb.gao-lab.org/tf.php?sp=Csi&did=orange1.1g003069m
TRINITY_DN15519_c0_g1	orange1.1g025781m	92.5	240	10	1	990	295	1	240	2.62E-135	385	Citrus sinensis	HSF	HSF family protein	http://planttfdb.gao-lab.org/tf.php?sp=Csi&did=orange1.1g025781m
TRINITY_DN15532_c0_g1	orange1.1g017799m	98.9	365	4	0	2314	1220	1	365	4.74E-247	693	Citrus sinensis	G2-like	G2-like family protein	http://planttfdb.gao-lab.org/tf.php?sp=Csi&did=orange1.1g017799m
TRINITY_DN15586_c0_g1	orange1.1g017694m	96.9	261	7	1	1950	1171	107	367	3.38E-144	427	Citrus sinensis	HSF	HSF family protein	http://planttfdb.gao-lab.org/tf.php?sp=Csi&did=orange1.1g017694m
TRINITY_DN15617_c0_g1	orange1.1g012387m	97.4	459	7	1	1675	314	6	464	2.42E-296	807	Citrus sinensis	bHLH	bHLH family protein	http://planttfdb.gao-lab.org/tf.php?sp=Csi&did=orange1.1g012387m
TRINITY_DN15640_c0_g1	orange1.1g021329m	93.6	251	16	0	836	84	64	314	9.48E-124	352	Citrus sinensis	GATA	GATA family protein	http://planttfdb.gao-lab.org/tf.php?sp=Csi&did=orange1.1g021329m
TRINITY_DN15640_c0_g2	orange1.1g020987m	97.5	319	8	0	1244	288	1	319	9.92E-217	594	Citrus sinensis	GATA	GATA family protein	http://planttfdb.gao-lab.org/tf.php?sp=Csi&did=orange1.1g020987m
TRINITY_DN15640_c0_g3	orange1.1g021455m	96.8	62	2	0	186	1	1	62	1.69E-36	121	Citrus sinensis	GATA	GATA family protein	http://planttfdb.gao-lab.org/tf.php?sp=Csi&did=orange1.1g021455m
TRINITY_DN15642_c0_g1	orange1.1g028326m	58.2	208	81	3	1138	515	1	202	1.44E-74	228	Citrus sinensis	DBB	DBB family protein	http://planttfdb.gao-lab.org/tf.php?sp=Csi&did=orange1.1g028326m
TRINITY_DN15666_c0_g1	orange1.1g026436m	97.7	215	5	0	1538	894	1	215	7.26E-136	395	Citrus sinensis	bHLH	bHLH family protein	http://planttfdb.gao-lab.org/tf.php?sp=Csi&did=orange1.1g026436m
TRINITY_DN15699_c0_g1	orange1.1g007856m	99.3	587	4	0	1918	158	1	587	0	1143	Citrus sinensis	GRAS	GRAS family protein	http://planttfdb.gao-lab.org/tf.php?sp=Csi&did=orange1.1g007856m
TRINITY_DN15714_c0_g1	orange1.1g036653m	89.7	513	25	2	1766	234	1	487	2.22E-306	836	Citrus sinensis	WRKY	WRKY family protein	http://planttfdb.gao-lab.org/tf.php?sp=Csi&did=orange1.1g036653m
TRINITY_DN15727_c0_g1	orange1.1g035883m	96	226	8	1	853	176	1	225	5.11E-117	334	Citrus sinensis	bHLH	bHLH family protein	http://planttfdb.gao-lab.org/tf.php?sp=Csi&did=orange1.1g035883m
TRINITY_DN15734_c0_g1	orange1.1g005560m	99.4	691	4	0	2553	481	1	691	0	1394	Citrus sinensis	FAR1	FAR1 family protein	http://planttfdb.gao-lab.org/tf.php?sp=Csi&did=orange1.1g005560m
TRINITY_DN15756_c0_g1	orange1.1g045387m	83.4	199	33	0	962	366	44	242	5.92E-95	283	Citrus sinensis	MYB	MYB family protein	http://planttfdb.gao-lab.org/tf.php?sp=Csi&did=orange1.1g045387m
TRINITY_DN15762_c0_g1	orange1.1g012640m	73.8	61	16	0	257	75	367	427	5.69E-24	93.6	Citrus sinensis	bHLH	bHLH family protein	http://planttfdb.gao-lab.org/tf.php?sp=Csi&did=orange1.1g012640m
TRINITY_DN15762_c0_g2	orange1.1g019625m	53.3	45	21	0	467	333	291	335	6.78E-12	60.1	Citrus sinensis	bHLH	bHLH family protein	http://planttfdb.gao-lab.org/tf.php?sp=Csi&did=orange1.1g019625m
TRINITY_DN15768_c0_g1	orange1.1g005719m	36.1	122	75	1	2341	1976	24	142	2.28E-17	83.2	Citrus sinensis	ARR-B	ARR-B family protein	http://planttfdb.gao-lab.org/tf.php?sp=Csi&did=orange1.1g005719m
TRINITY_DN15783_c0_g2	orange1.1g047185m	93.9	214	13	0	716	75	1	214	9.64E-141	395	Citrus sinensis	MYB_related	MYB_related family protein	http://planttfdb.gao-lab.org/tf.php?sp=Csi&did=orange1.1g047185m
TRINITY_DN15791_c0_g1	orange1.1g038097m	96.3	268	10	0	1346	543	1	268	3.54E-182	509	Citrus sinensis	bHLH	bHLH family protein	http://planttfdb.gao-lab.org/tf.php?sp=Csi&did=orange1.1g038097m
TRINITY_DN15796_c0_g1	orange1.1g004978m	96.4	715	26	0	3305	1161	1	715	0	1373	Citrus sinensis	Nin-like	Nin-like family protein	http://planttfdb.gao-lab.org/tf.php?sp=Csi&did=orange1.1g004978m
TRINITY_DN15796_c0_g2	orange1.1g002322m	97.9	97	2	0	293	3	264	360	4.46E-60	193	Citrus sinensis	Nin-like	Nin-like family protein	http://planttfdb.gao-lab.org/tf.php?sp=Csi&did=orange1.1g002322m
TRINITY_DN15819_c0_g1	orange1.1g018103m	95.7	161	5	1	350	832	28	186	1.28E-86	259	Citrus sinensis	ERF	ERF family protein	http://planttfdb.gao-lab.org/tf.php?sp=Csi&did=orange1.1g018103m
TRINITY_DN15819_c0_g2	orange1.1g015380m	96.3	271	8	1	1298	486	140	408	3.67E-173	499	Citrus sinensis	bHLH	bHLH family protein	http://planttfdb.gao-lab.org/tf.php?sp=Csi&did=orange1.1g015380m
TRINITY_DN15821_c0_g1	orange1.1g013903m	96.6	441	8	1	1673	351	1	434	9.66E-299	816	Citrus sinensis	GRAS	GRAS family protein	http://planttfdb.gao-lab.org/tf.php?sp=Csi&did=orange1.1g013903m
TRINITY_DN15837_c0_g1	orange1.1g011313m	40.5	79	41	1	878	642	2	74	1.31E-08	52.8	Citrus sinensis	C2H2	C2H2 family protein	http://planttfdb.gao-lab.org/tf.php?sp=Csi&did=orange1.1g011313m
TRINITY_DN15846_c0_g1	orange1.1g005270m	98.6	705	10	0	2575	461	1	705	0	1369	Citrus sinensis	C3H	C3H family protein	http://planttfdb.gao-lab.org/tf.php?sp=Csi&did=orange1.1g005270m
TRINITY_DN15846_c1_g1	orange1.1g006947m	100	101	0	0	1	303	209	309	2.68E-69	214	Citrus sinensis	C3H	C3H family protein	http://planttfdb.gao-lab.org/tf.php?sp=Csi&did=orange1.1g006947m
TRINITY_DN15848_c0_g1	orange1.1g043773m	98.9	901	10	0	2917	215	24	924	0	1586	Citrus sinensis	C3H	C3H family protein	http://planttfdb.gao-lab.org/tf.php?sp=Csi&did=orange1.1g043773m
TRINITY_DN15850_c0_g1	orange1.1g005175m	99.1	317	3	0	1178	228	394	710	1.44E-215	605	Citrus sinensis	C3H	C3H family protein	http://planttfdb.gao-lab.org/tf.php?sp=Csi&did=orange1.1g005175m
TRINITY_DN15904_c0_g1	orange1.1g006283m	97.4	652	17	0	2133	178	1	652	0	1152	Citrus sinensis	bHLH	bHLH family protein	http://planttfdb.gao-lab.org/tf.php?sp=Csi&did=orange1.1g006283m
TRINITY_DN15912_c0_g1	orange1.1g017497m	98.6	284	4	0	1610	759	87	370	1.85E-169	486	Citrus sinensis	bHLH	bHLH family protein	http://planttfdb.gao-lab.org/tf.php?sp=Csi&did=orange1.1g017497m
TRINITY_DN15920_c0_g1	orange1.1g015846m	37.2	121	55	4	1761	1462	7	127	2.52E-13	68.9	Citrus sinensis	ERF	ERF family protein	http://planttfdb.gao-lab.org/tf.php?sp=Csi&did=orange1.1g015846m
TRINITY_DN15950_c1_g1	orange1.1g012640m	86.8	514	13	1	2177	636	1	459	2.67E-271	752	Citrus sinensis	bHLH	bHLH family protein	http://planttfdb.gao-lab.org/tf.php?sp=Csi&did=orange1.1g012640m
TRINITY_DN15954_c0_g1	orange1.1g008559m	96.2	79	3	0	4	240	483	561	1.70E-47	172	Citrus sinensis	GRAS	GRAS family protein	http://planttfdb.gao-lab.org/tf.php?sp=Csi&did=orange1.1g008559m
TRINITY_DN15962_c0_g1	orange1.1g042156m	86	228	20	2	675	1	20	238	8.44E-125	360	Citrus sinensis	Dof	Dof family protein	http://planttfdb.gao-lab.org/tf.php?sp=Csi&did=orange1.1g042156m
TRINITY_DN15984_c0_g1	orange1.1g031144m	95.7	161	7	0	679	197	1	161	4.74E-111	313	Citrus sinensis	C3H	C3H family protein	http://planttfdb.gao-lab.org/tf.php?sp=Csi&did=orange1.1g031144m
TRINITY_DN15995_c0_g1	orange1.1g017093m	57.4	141	60	0	641	219	128	268	5.76E-50	169	Citrus sinensis	HB-other	HB-other family protein	http://planttfdb.gao-lab.org/tf.php?sp=Csi&did=orange1.1g017093m
TRINITY_DN1602_c0_g1	orange1.1g017879m	99.3	140	1	0	515	96	210	349	1.23E-96	280	Citrus sinensis	C3H	C3H family protein	http://planttfdb.gao-lab.org/tf.php?sp=Csi&did=orange1.1g017879m
TRINITY_DN1604_c0_g1	orange1.1g047870m	97.3	73	2	0	219	1	1	73	2.38E-47	142	Citrus sinensis	NF-YC	NF-YC family protein	http://planttfdb.gao-lab.org/tf.php?sp=Csi&did=orange1.1g047870m
TRINITY_DN1636_c0_g1	orange1.1g048741m	98.3	116	1	1	349	2	170	284	6.06E-75	221	Citrus sinensis	ZF-HD	ZF-HD family protein	http://planttfdb.gao-lab.org/tf.php?sp=Csi&did=orange1.1g048741m
TRINITY_DN1684_c0_g1	orange1.1g011621m	96.2	105	4	0	592	278	377	481	4.98E-68	212	Citrus sinensis	bHLH	bHLH family protein	http://planttfdb.gao-lab.org/tf.php?sp=Csi&did=orange1.1g011621m
TRINITY_DN1687_c0_g1	orange1.1g048159m	98.3	303	5	0	1171	263	538	840	1.04E-209	594	Citrus sinensis	TALE	TALE family protein	http://planttfdb.gao-lab.org/tf.php?sp=Csi&did=orange1.1g048159m
TRINITY_DN1689_c0_g1	orange1.1g001741m	99.2	245	2	0	736	2	742	986	1.64E-171	496	Citrus sinensis	Trihelix	Trihelix family protein	http://planttfdb.gao-lab.org/tf.php?sp=Csi&did=orange1.1g001741m
TRINITY_DN16027_c0_g2	orange1.1g015846m	53.2	77	32	1	345	127	121	197	2.34E-16	71.6	Citrus sinensis	ERF	ERF family protein	http://planttfdb.gao-lab.org/tf.php?sp=Csi&did=orange1.1g015846m
TRINITY_DN16080_c0_g1	orange1.1g028655m	94	199	12	0	1007	411	1	199	6.73E-120	344	Citrus sinensis	HD-ZIP	HD-ZIP family protein	http://planttfdb.gao-lab.org/tf.php?sp=Csi&did=orange1.1g028655m
TRINITY_DN16081_c0_g1	orange1.1g022562m	95.9	296	9	2	1298	417	1	295	4.09E-182	506	Citrus sinensis	MYB_related	MYB_related family protein	http://planttfdb.gao-lab.org/tf.php?sp=Csi&did=orange1.1g022562m
TRINITY_DN16092_c0_g1	orange1.1g023982m	99.3	274	2	0	869	48	1	274	1.43E-195	535	Citrus sinensis	WRKY	WRKY family protein	http://planttfdb.gao-lab.org/tf.php?sp=Csi&did=orange1.1g023982m
TRINITY_DN16124_c0_g1	orange1.1g046003m	96.7	90	3	0	4	273	303	392	2.76E-47	172	Citrus sinensis	NAC	NAC family protein	http://planttfdb.gao-lab.org/tf.php?sp=Csi&did=orange1.1g046003m
TRINITY_DN16163_c0_g1	orange1.1g018772m	99.7	309	1	0	1736	810	1	309	2.96E-218	609	Citrus sinensis	C3H	C3H family protein	http://planttfdb.gao-lab.org/tf.php?sp=Csi&did=orange1.1g018772m
TRINITY_DN16186_c0_g1	orange1.1g004450m	37.9	633	348	6	2773	965	51	668	6.56E-135	431	Citrus sinensis	FAR1	FAR1 family protein	http://planttfdb.gao-lab.org/tf.php?sp=Csi&did=orange1.1g004450m
TRINITY_DN16212_c0_g1	orange1.1g018206m	99.6	262	1	0	1067	282	98	359	3.07E-179	508	Citrus sinensis	bZIP	bZIP family protein	http://planttfdb.gao-lab.org/tf.php?sp=Csi&did=orange1.1g018206m
TRINITY_DN16219_c0_g1	orange1.1g015878m	98.8	327	4	0	1363	383	73	399	4.83E-230	632	Citrus sinensis	E2F/DP	E2F/DP family protein	http://planttfdb.gao-lab.org/tf.php?sp=Csi&did=orange1.1g015878m
TRINITY_DN16221_c0_g1	orange1.1g032052m	49	104	26	4	1299	1066	29	131	4.58E-18	77.4	Citrus sinensis	M-type_MADS	M-type_MADS family protein	http://planttfdb.gao-lab.org/tf.php?sp=Csi&did=orange1.1g032052m
TRINITY_DN16240_c0_g1	orange1.1g016319m	91	391	35	0	1500	328	1	391	9.26E-242	687	Citrus sinensis	Trihelix	Trihelix family protein	http://planttfdb.gao-lab.org/tf.php?sp=Csi&did=orange1.1g016319m
TRINITY_DN16241_c0_g1	orange1.1g048459m	77.8	316	27	1	1216	269	90	362	5.13E-163	467	Citrus sinensis	C2H2	C2H2 family protein	http://planttfdb.gao-lab.org/tf.php?sp=Csi&did=orange1.1g048459m
TRINITY_DN16261_c0_g1	orange1.1g021872m	98.8	245	3	0	961	227	62	306	4.55E-140	421	Citrus sinensis	G2-like	G2-like family protein	http://planttfdb.gao-lab.org/tf.php?sp=Csi&did=orange1.1g021872m
TRINITY_DN16264_c0_g2	orange1.1g037037m	99.7	635	2	0	2086	182	67	701	0	1304	Citrus sinensis	BES1	BES1 family protein	http://planttfdb.gao-lab.org/tf.php?sp=Csi&did=orange1.1g037037m
TRINITY_DN16264_c0_g3	orange1.1g037037m	76.6	171	40	0	908	396	235	405	3.34E-95	292	Citrus sinensis	BES1	BES1 family protein	http://planttfdb.gao-lab.org/tf.php?sp=Csi&did=orange1.1g037037m
TRINITY_DN16264_c0_g4	orange1.1g037037m	71.7	159	45	0	609	133	543	701	2.11E-78	244	Citrus sinensis	BES1	BES1 family protein	http://planttfdb.gao-lab.org/tf.php?sp=Csi&did=orange1.1g037037m
TRINITY_DN16264_c0_g5	orange1.1g017819m	46	50	27	0	303	154	291	340	6.15E-08	47.8	Citrus sinensis	CO-like	CO-like family protein	http://planttfdb.gao-lab.org/tf.php?sp=Csi&did=orange1.1g017819m
TRINITY_DN16267_c0_g1	orange1.1g011313m	42.3	52	30	0	1069	914	9	60	1.00E-07	50.4	Citrus sinensis	C2H2	C2H2 family protein	http://planttfdb.gao-lab.org/tf.php?sp=Csi&did=orange1.1g011313m
TRINITY_DN16290_c0_g1	orange1.1g021071m	99.7	317	1	0	1899	949	1	317	1.72E-222	619	Citrus sinensis	MYB	MYB family protein	http://planttfdb.gao-lab.org/tf.php?sp=Csi&did=orange1.1g021071m
TRINITY_DN16327_c0_g1	orange1.1g021635m	70.9	261	71	3	1369	599	50	309	8.33E-125	368	Citrus sinensis	NAC	NAC family protein	http://planttfdb.gao-lab.org/tf.php?sp=Csi&did=orange1.1g021635m
TRINITY_DN16393_c0_g2	orange1.1g026263m	99	202	2	0	1012	407	40	241	3.73E-121	370	Citrus sinensis	HSF	HSF family protein	http://planttfdb.gao-lab.org/tf.php?sp=Csi&did=orange1.1g026263m
TRINITY_DN16400_c0_g1	orange1.1g024467m	98.9	267	3	0	1294	494	1	267	1.22E-191	529	Citrus sinensis	Whirly	Whirly family protein	http://planttfdb.gao-lab.org/tf.php?sp=Csi&did=orange1.1g024467m
TRINITY_DN16403_c0_g1	orange1.1g028094m	99.1	214	2	0	1122	481	1	214	8.83E-143	402	Citrus sinensis	ERF	ERF family protein	http://planttfdb.gao-lab.org/tf.php?sp=Csi&did=orange1.1g028094m
TRINITY_DN16454_c0_g1	orange1.1g026161m	99.6	239	1	0	718	2	1	239	2.57E-178	488	Citrus sinensis	ZF-HD	ZF-HD family protein	http://planttfdb.gao-lab.org/tf.php?sp=Csi&did=orange1.1g026161m
TRINITY_DN16508_c0_g1	orange1.1g001088m	96.5	1158	32	1	3820	347	1	1149	0	2183	Citrus sinensis	HB-other	HB-other family protein	http://planttfdb.gao-lab.org/tf.php?sp=Csi&did=orange1.1g001088m
TRINITY_DN16539_c0_g1	orange1.1g045051m	96.3	708	18	1	2775	652	1	700	0	1350	Citrus sinensis	GRAS	GRAS family protein	http://planttfdb.gao-lab.org/tf.php?sp=Csi&did=orange1.1g045051m
TRINITY_DN16556_c0_g1	orange1.1g020603m	97.4	229	6	0	745	59	96	324	5.95E-165	463	Citrus sinensis	MYB	MYB family protein	http://planttfdb.gao-lab.org/tf.php?sp=Csi&did=orange1.1g020603m
TRINITY_DN16578_c0_g1	orange1.1g005237m	99.4	174	1	0	659	138	533	706	2.90E-121	356	Citrus sinensis	GRAS	GRAS family protein	http://planttfdb.gao-lab.org/tf.php?sp=Csi&did=orange1.1g005237m
TRINITY_DN16579_c0_g1	orange1.1g024384m	100	268	0	0	1412	609	1	268	3.45E-171	482	Citrus sinensis	bZIP	bZIP family protein	http://planttfdb.gao-lab.org/tf.php?sp=Csi&did=orange1.1g024384m
TRINITY_DN16620_c0_g2	orange1.1g032187m	96.6	145	5	0	1671	1237	1	145	2.58E-87	267	Citrus sinensis	bZIP	bZIP family protein	http://planttfdb.gao-lab.org/tf.php?sp=Csi&did=orange1.1g032187m
TRINITY_DN16624_c0_g1	orange1.1g022395m	94.8	306	8	1	1142	225	1	298	7.02E-119	344	Citrus sinensis	C2H2	C2H2 family protein	http://planttfdb.gao-lab.org/tf.php?sp=Csi&did=orange1.1g022395m
TRINITY_DN16644_c0_g1	orange1.1g018292m	72.3	339	20	1	1770	754	69	333	2.80E-159	459	Citrus sinensis	AP2	AP2 family protein	http://planttfdb.gao-lab.org/tf.php?sp=Csi&did=orange1.1g018292m
TRINITY_DN16655_c0_g1	orange1.1g005229m	82.8	157	27	0	827	357	476	632	9.35E-78	246	Citrus sinensis	ERF	ERF family protein	http://planttfdb.gao-lab.org/tf.php?sp=Csi&did=orange1.1g005229m
TRINITY_DN16666_c0_g1	orange1.1g011345m	69.5	308	58	2	928	5	1	272	6.15E-120	353	Citrus sinensis	bZIP	bZIP family protein	http://planttfdb.gao-lab.org/tf.php?sp=Csi&did=orange1.1g011345m
TRINITY_DN16685_c0_g1	orange1.1g045032m	96.8	126	4	0	378	1	113	238	3.15E-83	253	Citrus sinensis	WRKY	WRKY family protein	http://planttfdb.gao-lab.org/tf.php?sp=Csi&did=orange1.1g045032m
TRINITY_DN16705_c0_g2	orange1.1g011635m	97.9	480	10	0	1654	215	1	480	0	927	Citrus sinensis	SBP	SBP family protein	http://planttfdb.gao-lab.org/tf.php?sp=Csi&did=orange1.1g011635m
TRINITY_DN16710_c0_g1	orange1.1g009439m	98.8	339	4	0	1434	418	196	534	1.18E-227	649	Citrus sinensis	MYB	MYB family protein	http://planttfdb.gao-lab.org/tf.php?sp=Csi&did=orange1.1g009439m
TRINITY_DN16728_c0_g1	orange1.1g028748m	85.3	204	30	0	1006	395	1	204	3.24E-104	303	Citrus sinensis	NF-YC	NF-YC family protein	http://planttfdb.gao-lab.org/tf.php?sp=Csi&did=orange1.1g028748m
TRINITY_DN16732_c0_g1	orange1.1g016134m	59.3	484	104	4	1570	128	1	394	1.23E-184	531	Citrus sinensis	C3H	C3H family protein	http://planttfdb.gao-lab.org/tf.php?sp=Csi&did=orange1.1g016134m
TRINITY_DN16733_c0_g1	orange1.1g009328m	37.5	56	29	1	405	256	471	526	1.39E-06	47	Citrus sinensis	ARF	ARF family protein	http://planttfdb.gao-lab.org/tf.php?sp=Csi&did=orange1.1g009328m
TRINITY_DN16745_c0_g1	orange1.1g006526m	99.4	176	1	0	1068	541	1	176	2.47E-118	355	Citrus sinensis	STAT	STAT family protein	http://planttfdb.gao-lab.org/tf.php?sp=Csi&did=orange1.1g006526m
TRINITY_DN16745_c0_g2	orange1.1g006526m	98	344	7	0	1759	728	177	520	1.39E-239	671	Citrus sinensis	STAT	STAT family protein	http://planttfdb.gao-lab.org/tf.php?sp=Csi&did=orange1.1g006526m
TRINITY_DN16757_c0_g1	orange1.1g016090m	98.6	212	3	0	1549	914	184	395	2.06E-138	416	Citrus sinensis	E2F/DP	E2F/DP family protein	http://planttfdb.gao-lab.org/tf.php?sp=Csi&did=orange1.1g016090m
TRINITY_DN16757_c1_g1	orange1.1g016090m	77.4	62	14	0	19	204	334	395	6.76E-29	104	Citrus sinensis	E2F/DP	E2F/DP family protein	http://planttfdb.gao-lab.org/tf.php?sp=Csi&did=orange1.1g016090m
TRINITY_DN16788_c0_g1	orange1.1g021975m	61.3	137	53	0	1025	615	127	263	1.25E-54	186	Citrus sinensis	C2H2	C2H2 family protein	http://planttfdb.gao-lab.org/tf.php?sp=Csi&did=orange1.1g021975m
TRINITY_DN16808_c0_g1	orange1.1g022928m	99.7	290	1	0	1164	295	1	290	3.26E-213	587	Citrus sinensis	C3H	C3H family protein	http://planttfdb.gao-lab.org/tf.php?sp=Csi&did=orange1.1g022928m
TRINITY_DN16808_c0_g2	orange1.1g022221m	99	300	3	0	1274	375	1	300	3.33E-218	599	Citrus sinensis	C3H	C3H family protein	http://planttfdb.gao-lab.org/tf.php?sp=Csi&did=orange1.1g022221m
TRINITY_DN16831_c0_g1	orange1.1g019413m	97.1	341	10	0	1368	346	1	341	7.11E-186	521	Citrus sinensis	Trihelix	Trihelix family protein	http://planttfdb.gao-lab.org/tf.php?sp=Csi&did=orange1.1g019413m
TRINITY_DN16842_c0_g1	orange1.1g046416m	83	300	5	1	104	1003	133	386	7.49E-171	497	Citrus sinensis	SBP	SBP family protein	http://planttfdb.gao-lab.org/tf.php?sp=Csi&did=orange1.1g046416m
TRINITY_DN16850_c0_g1	orange1.1g025886m	98.4	247	4	0	1562	822	1	247	3.20E-162	462	Citrus sinensis	HD-ZIP	HD-ZIP family protein	http://planttfdb.gao-lab.org/tf.php?sp=Csi&did=orange1.1g025886m
TRINITY_DN16886_c0_g1	orange1.1g005715m	98.5	681	9	1	2413	374	1	681	0	1225	Citrus sinensis	BES1	BES1 family protein	http://planttfdb.gao-lab.org/tf.php?sp=Csi&did=orange1.1g005715m
TRINITY_DN16893_c0_g1	orange1.1g009328m	37	108	45	2	488	165	429	513	9.94E-12	63.9	Citrus sinensis	ARF	ARF family protein	http://planttfdb.gao-lab.org/tf.php?sp=Csi&did=orange1.1g009328m
TRINITY_DN16919_c0_g1	orange1.1g003507m	59.3	86	35	0	587	330	728	813	3.53E-21	97.1	Citrus sinensis	C3H	C3H family protein	http://planttfdb.gao-lab.org/tf.php?sp=Csi&did=orange1.1g003507m
TRINITY_DN1744_c0_g1	orange1.1g003075m	99	102	1	0	307	2	7	108	4.82E-60	192	Citrus sinensis	HD-ZIP	HD-ZIP family protein	http://planttfdb.gao-lab.org/tf.php?sp=Csi&did=orange1.1g003075m
TRINITY_DN1746_c0_g1	orange1.1g011313m	41.7	72	39	1	243	37	9	80	7.65E-11	55.1	Citrus sinensis	C2H2	C2H2 family protein	http://planttfdb.gao-lab.org/tf.php?sp=Csi&did=orange1.1g011313m
TRINITY_DN1757_c0_g1	orange1.1g016283m	97.4	78	2	0	234	1	187	264	6.44E-45	144	Citrus sinensis	NAC	NAC family protein	http://planttfdb.gao-lab.org/tf.php?sp=Csi&did=orange1.1g016283m
TRINITY_DN1764_c0_g1	orange1.1g001741m	98.5	194	2	1	582	4	525	718	2.58E-136	404	Citrus sinensis	Trihelix	Trihelix family protein	http://planttfdb.gao-lab.org/tf.php?sp=Csi&did=orange1.1g001741m
TRINITY_DN1785_c0_g1	orange1.1g041581m	99.4	159	1	0	477	1	1	159	9.84E-111	315	Citrus sinensis	M-type_MADS	M-type_MADS family protein	http://planttfdb.gao-lab.org/tf.php?sp=Csi&did=orange1.1g041581m
TRINITY_DN1797_c0_g1	orange1.1g020929m	99.2	131	1	0	67	459	75	205	1.10E-74	222	Citrus sinensis	BES1	BES1 family protein	http://planttfdb.gao-lab.org/tf.php?sp=Csi&did=orange1.1g020929m
TRINITY_DN17000_c0_g1	orange1.1g020146m	51.9	324	127	9	1647	733	4	317	3.18E-85	271	Citrus sinensis	HSF	HSF family protein	http://planttfdb.gao-lab.org/tf.php?sp=Csi&did=orange1.1g020146m
TRINITY_DN17019_c0_g1	orange1.1g011313m	40.3	67	37	1	2704	2513	9	75	1.42E-09	57.8	Citrus sinensis	C2H2	C2H2 family protein	http://planttfdb.gao-lab.org/tf.php?sp=Csi&did=orange1.1g011313m
TRINITY_DN17036_c0_g2	orange1.1g018533m	99.7	354	1	0	1506	445	1	354	6.73E-259	709	Citrus sinensis	B3	B3 family protein	http://planttfdb.gao-lab.org/tf.php?sp=Csi&did=orange1.1g018533m
TRINITY_DN17053_c0_g1	orange1.1g004237m	100	202	0	0	608	3	1	202	4.54E-143	420	Citrus sinensis	ARF	ARF family protein	http://planttfdb.gao-lab.org/tf.php?sp=Csi&did=orange1.1g004237m
TRINITY_DN17053_c0_g2	orange1.1g003544m	92.2	628	25	1	2040	157	208	811	0	1123	Citrus sinensis	ARF	ARF family protein	http://planttfdb.gao-lab.org/tf.php?sp=Csi&did=orange1.1g003544m
TRINITY_DN17056_c0_g1	orange1.1g011313m	43.7	71	36	1	1846	1646	9	79	2.70E-12	65.9	Citrus sinensis	C2H2	C2H2 family protein	http://planttfdb.gao-lab.org/tf.php?sp=Csi&did=orange1.1g011313m
TRINITY_DN17087_c0_g1	orange1.1g036963m	94	67	4	0	937	737	2	68	4.33E-35	127	Citrus sinensis	ERF	ERF family protein	http://planttfdb.gao-lab.org/tf.php?sp=Csi&did=orange1.1g036963m
TRINITY_DN17095_c0_g2	orange1.1g023406m	89.9	129	13	0	664	278	153	281	1.40E-69	223	Citrus sinensis	G2-like	G2-like family protein	http://planttfdb.gao-lab.org/tf.php?sp=Csi&did=orange1.1g023406m
TRINITY_DN17095_c0_g3	orange1.1g023406m	97.8	46	1	0	103	240	1	46	9.92E-28	100	Citrus sinensis	G2-like	G2-like family protein	http://planttfdb.gao-lab.org/tf.php?sp=Csi&did=orange1.1g023406m
TRINITY_DN17103_c0_g1	orange1.1g047334m	98.2	328	6	0	1355	372	37	364	1.25E-226	622	Citrus sinensis	ERF	ERF family protein	http://planttfdb.gao-lab.org/tf.php?sp=Csi&did=orange1.1g047334m
TRINITY_DN17125_c0_g1	orange1.1g011420m	46.9	975	23	5	3528	622	1	486	2.01E-239	691	Citrus sinensis	MYB_related	MYB_related family protein	http://planttfdb.gao-lab.org/tf.php?sp=Csi&did=orange1.1g011420m
TRINITY_DN17136_c1_g1	orange1.1g008830m	96.9	262	8	0	974	189	291	552	2.47E-169	497	Citrus sinensis	NAC	NAC family protein	http://planttfdb.gao-lab.org/tf.php?sp=Csi&did=orange1.1g008830m
TRINITY_DN17140_c0_g1	orange1.1g026226m	96.1	153	6	0	836	378	1	153	1.72E-97	288	Citrus sinensis	B3	B3 family protein	http://planttfdb.gao-lab.org/tf.php?sp=Csi&did=orange1.1g026226m
TRINITY_DN17154_c0_g1	orange1.1g026599m	88.1	143	17	0	708	280	94	236	1.37E-56	184	Citrus sinensis	bHLH	bHLH family protein	http://planttfdb.gao-lab.org/tf.php?sp=Csi&did=orange1.1g026599m
TRINITY_DN17154_c0_g2	orange1.1g026599m	90.4	52	5	0	263	108	49	100	3.84E-22	89	Citrus sinensis	bHLH	bHLH family protein	http://planttfdb.gao-lab.org/tf.php?sp=Csi&did=orange1.1g026599m
TRINITY_DN17182_c0_g1	orange1.1g001000m	98.5	970	15	0	2987	78	224	1193	0	995	Citrus sinensis	C2H2	C2H2 family protein	http://planttfdb.gao-lab.org/tf.php?sp=Csi&did=orange1.1g001000m
TRINITY_DN17245_c0_g1	orange1.1g002629m	98.3	638	11	0	2284	371	261	898	0	1180	Citrus sinensis	ARF	ARF family protein	http://planttfdb.gao-lab.org/tf.php?sp=Csi&did=orange1.1g002629m
TRINITY_DN17249_c0_g1	orange1.1g022924m	99	290	3	0	3742	2873	1	290	1.36E-185	545	Citrus sinensis	GATA	GATA family protein	http://planttfdb.gao-lab.org/tf.php?sp=Csi&did=orange1.1g022924m
TRINITY_DN17252_c0_g1	orange1.1g048817m	98.4	613	10	0	2201	363	1	613	0	1173	Citrus sinensis	bHLH	bHLH family protein	http://planttfdb.gao-lab.org/tf.php?sp=Csi&did=orange1.1g048817m
TRINITY_DN17289_c0_g1	orange1.1g022649m	99.7	294	1	0	1916	1035	1	294	1.56E-198	561	Citrus sinensis	bHLH	bHLH family protein	http://planttfdb.gao-lab.org/tf.php?sp=Csi&did=orange1.1g022649m
TRINITY_DN17301_c0_g1	orange1.1g014111m	38.4	190	81	6	483	1	218	400	6.98E-23	93.6	Citrus sinensis	C2H2	C2H2 family protein	http://planttfdb.gao-lab.org/tf.php?sp=Csi&did=orange1.1g014111m
TRINITY_DN17322_c0_g1	orange1.1g013565m	96.4	440	14	1	1445	132	1	440	1.48E-239	667	Citrus sinensis	B3	B3 family protein	http://planttfdb.gao-lab.org/tf.php?sp=Csi&did=orange1.1g013565m
TRINITY_DN17324_c0_g3	orange1.1g037987m	66.7	99	33	0	1592	1296	5	103	2.52E-41	144	Citrus sinensis	FAR1	FAR1 family protein	http://planttfdb.gao-lab.org/tf.php?sp=Csi&did=orange1.1g037987m
TRINITY_DN17336_c0_g1	orange1.1g018007m	98.3	362	6	0	1727	642	1	362	6.54E-244	678	Citrus sinensis	bHLH	bHLH family protein	http://planttfdb.gao-lab.org/tf.php?sp=Csi&did=orange1.1g018007m
TRINITY_DN17340_c0_g1	orange1.1g043591m	98.9	95	1	0	544	260	1	95	2.88E-62	187	Citrus sinensis	ZF-HD	ZF-HD family protein	http://planttfdb.gao-lab.org/tf.php?sp=Csi&did=orange1.1g043591m
TRINITY_DN17345_c0_g1	orange1.1g011313m	44.3	70	35	1	1618	1421	5	74	1.23E-10	60.5	Citrus sinensis	C2H2	C2H2 family protein	http://planttfdb.gao-lab.org/tf.php?sp=Csi&did=orange1.1g011313m
TRINITY_DN17388_c0_g2	orange1.1g028041m	99.5	214	1	0	1656	1015	1	214	1.08E-140	410	Citrus sinensis	FAR1	FAR1 family protein	http://planttfdb.gao-lab.org/tf.php?sp=Csi&did=orange1.1g028041m
TRINITY_DN17396_c0_g1	orange1.1g006602m	97.2	466	8	1	1978	581	179	639	1.70e-319	895	Citrus sinensis	SBP	SBP family protein	http://planttfdb.gao-lab.org/tf.php?sp=Csi&did=orange1.1g006602m
TRINITY_DN17403_c0_g1	orange1.1g007601m	34.2	152	95	2	2696	2247	5	153	2.29E-20	92.8	Citrus sinensis	ARR-B	ARR-B family protein	http://planttfdb.gao-lab.org/tf.php?sp=Csi&did=orange1.1g007601m
TRINITY_DN17424_c0_g1	orange1.1g006044m	98.5	663	10	0	3114	1126	1	663	0	1238	Citrus sinensis	ARR-B	ARR-B family protein	http://planttfdb.gao-lab.org/tf.php?sp=Csi&did=orange1.1g006044m
TRINITY_DN17431_c1_g2	orange1.1g017093m	42.2	256	127	2	774	70	14	269	1.24E-57	191	Citrus sinensis	HB-other	HB-other family protein	http://planttfdb.gao-lab.org/tf.php?sp=Csi&did=orange1.1g017093m
TRINITY_DN17433_c0_g1	orange1.1g026704m	82	256	11	1	1413	646	1	221	3.32E-138	394	Citrus sinensis	FAR1	FAR1 family protein	http://planttfdb.gao-lab.org/tf.php?sp=Csi&did=orange1.1g026704m
TRINITY_DN17463_c0_g1	orange1.1g019823m	97	335	9	1	1250	249	1	335	7.78E-208	576	Citrus sinensis	Trihelix	Trihelix family protein	http://planttfdb.gao-lab.org/tf.php?sp=Csi&did=orange1.1g019823m
TRINITY_DN17487_c0_g1	orange1.1g025934m	100	246	0	0	1015	278	1	246	3.20E-168	471	Citrus sinensis	ERF	ERF family protein	http://planttfdb.gao-lab.org/tf.php?sp=Csi&did=orange1.1g025934m
TRINITY_DN17563_c0_g1	orange1.1g024601m	73.3	232	50	4	1916	1224	1	221	1.30E-91	285	Citrus sinensis	C3H	C3H family protein	http://planttfdb.gao-lab.org/tf.php?sp=Csi&did=orange1.1g024601m
TRINITY_DN17579_c0_g1	orange1.1g001409m	80	25	3	1	222	296	513	535	6.14E-07	42.4	Citrus sinensis	MYB	MYB family protein	http://planttfdb.gao-lab.org/tf.php?sp=Csi&did=orange1.1g001409m
TRINITY_DN17579_c0_g2	orange1.1g001409m	70.3	1146	238	8	3672	352	1	1083	0	1390	Citrus sinensis	MYB	MYB family protein	http://planttfdb.gao-lab.org/tf.php?sp=Csi&did=orange1.1g001409m
TRINITY_DN17615_c0_g1	orange1.1g047455m	98.1	367	7	0	1303	203	1	367	7.11E-216	598	Citrus sinensis	ERF	ERF family protein	http://planttfdb.gao-lab.org/tf.php?sp=Csi&did=orange1.1g047455m
TRINITY_DN17615_c0_g2	orange1.1g047455m	96.5	57	2	0	86	256	1	57	5.01E-30	105	Citrus sinensis	ERF	ERF family protein	http://planttfdb.gao-lab.org/tf.php?sp=Csi&did=orange1.1g047455m
TRINITY_DN17619_c0_g1	orange1.1g019954m	95	338	12	1	1261	248	1	333	4.68E-209	581	Citrus sinensis	HD-ZIP	HD-ZIP family protein	http://planttfdb.gao-lab.org/tf.php?sp=Csi&did=orange1.1g019954m
TRINITY_DN17652_c0_g1	orange1.1g006407m	39.1	92	43	2	1630	1391	84	174	9.40E-08	51.2	Citrus sinensis	MYB	MYB family protein	http://planttfdb.gao-lab.org/tf.php?sp=Csi&did=orange1.1g006407m
TRINITY_DN17655_c0_g1	orange1.1g047580m	99.2	132	1	0	612	217	1	132	1.95E-92	268	Citrus sinensis	FAR1	FAR1 family protein	http://planttfdb.gao-lab.org/tf.php?sp=Csi&did=orange1.1g047580m
TRINITY_DN17691_c0_g2	orange1.1g028666m	70.1	204	61	0	846	235	1	204	2.41E-108	315	Citrus sinensis	C2H2	C2H2 family protein	http://planttfdb.gao-lab.org/tf.php?sp=Csi&did=orange1.1g028666m
TRINITY_DN17706_c0_g1	orange1.1g036551m	85.5	441	4	1	1644	322	73	453	4.04E-246	681	Citrus sinensis	bZIP	bZIP family protein	http://planttfdb.gao-lab.org/tf.php?sp=Csi&did=orange1.1g036551m
TRINITY_DN17729_c0_g2	orange1.1g017583m	86	307	1	1	2038	1118	1	265	1.71E-173	500	Citrus sinensis	bHLH	bHLH family protein	http://planttfdb.gao-lab.org/tf.php?sp=Csi&did=orange1.1g017583m
TRINITY_DN17736_c0_g1	orange1.1g016555m	67.2	241	35	1	1289	567	191	387	2.36E-88	285	Citrus sinensis	bZIP	bZIP family protein	http://planttfdb.gao-lab.org/tf.php?sp=Csi&did=orange1.1g016555m
TRINITY_DN17772_c0_g2	orange1.1g047042m	74.7	245	9	2	736	2	4	195	1.39E-95	284	Citrus sinensis	MYB_related	MYB_related family protein	http://planttfdb.gao-lab.org/tf.php?sp=Csi&did=orange1.1g047042m
TRINITY_DN17781_c0_g1	orange1.1g018780m	99.4	349	2	0	1324	278	2	350	8.26E-247	684	Citrus sinensis	M-type_MADS	M-type_MADS family protein	http://planttfdb.gao-lab.org/tf.php?sp=Csi&did=orange1.1g018780m
TRINITY_DN17783_c1_g1	orange1.1g002516m	95.5	946	10	1	3247	410	1	913	0	1781	Citrus sinensis	ARF	ARF family protein	http://planttfdb.gao-lab.org/tf.php?sp=Csi&did=orange1.1g002516m
TRINITY_DN17783_c1_g2	orange1.1g002516m	63.9	108	7	2	73	381	309	389	2.42E-38	133	Citrus sinensis	ARF	ARF family protein	http://planttfdb.gao-lab.org/tf.php?sp=Csi&did=orange1.1g002516m
TRINITY_DN17789_c2_g1	orange1.1g031402m	58.6	58	16	3	4	153	102	159	1.08E-08	49.3	Citrus sinensis	ERF	ERF family protein	http://planttfdb.gao-lab.org/tf.php?sp=Csi&did=orange1.1g031402m
TRINITY_DN17789_c6_g1	orange1.1g031402m	74.2	159	28	6	1563	1126	1	159	5.98E-60	192	Citrus sinensis	ERF	ERF family protein	http://planttfdb.gao-lab.org/tf.php?sp=Csi&did=orange1.1g031402m
TRINITY_DN17789_c6_g2	orange1.1g047241m	63.4	134	47	2	505	104	9	140	1.31E-40	134	Citrus sinensis	ERF	ERF family protein	http://planttfdb.gao-lab.org/tf.php?sp=Csi&did=orange1.1g047241m
TRINITY_DN17789_c6_g4	orange1.1g031402m	95.3	64	3	0	1	192	97	160	2.95E-37	120	Citrus sinensis	ERF	ERF family protein	http://planttfdb.gao-lab.org/tf.php?sp=Csi&did=orange1.1g031402m
TRINITY_DN17812_c0_g1	orange1.1g017891m	99.2	364	3	0	1531	440	1	364	2.46E-245	679	Citrus sinensis	MYB_related	MYB_related family protein	http://planttfdb.gao-lab.org/tf.php?sp=Csi&did=orange1.1g017891m
TRINITY_DN17815_c1_g2	orange1.1g019530m	97.9	142	3	0	1162	737	77	218	8.39E-86	268	Citrus sinensis	HD-ZIP	HD-ZIP family protein	http://planttfdb.gao-lab.org/tf.php?sp=Csi&did=orange1.1g019530m
TRINITY_DN17847_c1_g1	orange1.1g008631m	97.3	557	15	0	2187	517	2	558	0	1040	Citrus sinensis	bHLH	bHLH family protein	http://planttfdb.gao-lab.org/tf.php?sp=Csi&did=orange1.1g008631m
TRINITY_DN17857_c1_g1	orange1.1g017479m	98.1	159	3	0	1456	980	213	371	7.09E-101	314	Citrus sinensis	WRKY	WRKY family protein	http://planttfdb.gao-lab.org/tf.php?sp=Csi&did=orange1.1g017479m
TRINITY_DN17857_c1_g4	orange1.1g021142m	96.9	225	7	0	696	22	1	225	1.89E-143	401	Citrus sinensis	WRKY	WRKY family protein	http://planttfdb.gao-lab.org/tf.php?sp=Csi&did=orange1.1g021142m
TRINITY_DN17909_c0_g1	orange1.1g009831m	99.6	524	2	0	1710	139	1	524	0	1038	Citrus sinensis	C2H2	C2H2 family protein	http://planttfdb.gao-lab.org/tf.php?sp=Csi&did=orange1.1g009831m
TRINITY_DN17956_c0_g1	orange1.1g027547m	35	137	86	1	773	372	60	196	4.20E-20	84.3	Citrus sinensis	bHLH	bHLH family protein	http://planttfdb.gao-lab.org/tf.php?sp=Csi&did=orange1.1g027547m
TRINITY_DN17958_c0_g1	orange1.1g019546m	90	339	32	1	1934	924	1	339	2.75E-214	603	Citrus sinensis	ERF	ERF family protein	http://planttfdb.gao-lab.org/tf.php?sp=Csi&did=orange1.1g019546m
TRINITY_DN17962_c0_g2	orange1.1g004450m	37.4	621	372	7	2538	724	54	673	3.17E-135	424	Citrus sinensis	FAR1	FAR1 family protein	http://planttfdb.gao-lab.org/tf.php?sp=Csi&did=orange1.1g004450m
TRINITY_DN17962_c0_g3	orange1.1g004450m	37.1	661	387	7	3064	1106	48	687	1.16E-142	446	Citrus sinensis	FAR1	FAR1 family protein	http://planttfdb.gao-lab.org/tf.php?sp=Csi&did=orange1.1g004450m
TRINITY_DN17982_c0_g1	orange1.1g017062m	97.1	69	2	0	209	3	231	299	4.62E-41	134	Citrus sinensis	bHLH	bHLH family protein	http://planttfdb.gao-lab.org/tf.php?sp=Csi&did=orange1.1g017062m
TRINITY_DN17982_c0_g3	orange1.1g011370m	99.1	217	2	0	652	2	124	340	7.06E-142	402	Citrus sinensis	bHLH	bHLH family protein	http://planttfdb.gao-lab.org/tf.php?sp=Csi&did=orange1.1g011370m
TRINITY_DN17982_c0_g4	orange1.1g018255m	95.5	359	16	0	1107	31	1	359	5.35E-227	625	Citrus sinensis	WRKY	WRKY family protein	http://planttfdb.gao-lab.org/tf.php?sp=Csi&did=orange1.1g018255m
TRINITY_DN1810_c0_g1	orange1.1g023427m	89.2	315	1	1	1150	206	1	282	1.16E-206	566	Citrus sinensis	NAC	NAC family protein	http://planttfdb.gao-lab.org/tf.php?sp=Csi&did=orange1.1g023427m
TRINITY_DN1868_c0_g1	orange1.1g038268m	95.1	103	5	0	313	5	1	103	2.38E-61	187	Citrus sinensis	G2-like	G2-like family protein	http://planttfdb.gao-lab.org/tf.php?sp=Csi&did=orange1.1g038268m
TRINITY_DN1897_c0_g1	orange1.1g005482m	98.7	694	8	1	2178	100	1	694	0	1365	Citrus sinensis	ARF	ARF family protein	http://planttfdb.gao-lab.org/tf.php?sp=Csi&did=orange1.1g005482m
TRINITY_DN18005_c0_g1	orange1.1g020288m	99	305	3	0	917	3	10	314	1.36E-217	591	Citrus sinensis	Dof	Dof family protein	http://planttfdb.gao-lab.org/tf.php?sp=Csi&did=orange1.1g020288m
TRINITY_DN18005_c6_g2	orange1.1g021974m	99.3	305	1	1	1143	229	1	304	7.95E-210	578	Citrus sinensis	Dof	Dof family protein	http://planttfdb.gao-lab.org/tf.php?sp=Csi&did=orange1.1g021974m
TRINITY_DN18005_c6_g4	orange1.1g046549m	96.6	116	4	0	601	948	1	116	3.81E-75	228	Citrus sinensis	Dof	Dof family protein	http://planttfdb.gao-lab.org/tf.php?sp=Csi&did=orange1.1g046549m
TRINITY_DN18005_c6_g5	orange1.1g041099m	95.6	342	15	0	1708	683	20	361	1.66E-232	643	Citrus sinensis	Dof	Dof family protein	http://planttfdb.gao-lab.org/tf.php?sp=Csi&did=orange1.1g041099m
TRINITY_DN18007_c0_g1	orange1.1g023366m	76.8	155	31	1	1508	1044	49	198	4.24E-70	229	Citrus sinensis	C2H2	C2H2 family protein	http://planttfdb.gao-lab.org/tf.php?sp=Csi&did=orange1.1g023366m
TRINITY_DN18024_c0_g1	orange1.1g022767m	97.3	292	7	1	949	77	1	292	1.02E-198	545	Citrus sinensis	Trihelix	Trihelix family protein	http://planttfdb.gao-lab.org/tf.php?sp=Csi&did=orange1.1g022767m
TRINITY_DN18027_c0_g1	orange1.1g007601m	32.9	167	95	4	2353	1856	46	196	6.05E-16	78.6	Citrus sinensis	ARR-B	ARR-B family protein	http://planttfdb.gao-lab.org/tf.php?sp=Csi&did=orange1.1g007601m
TRINITY_DN18043_c0_g1	orange1.1g025240m	66.7	108	1	1	149	472	155	227	1.60E-35	132	Citrus sinensis	MIKC_MADS	MIKC_MADS family protein	http://planttfdb.gao-lab.org/tf.php?sp=Csi&did=orange1.1g025240m
TRINITY_DN18043_c0_g2	orange1.1g040046m	46.2	39	21	0	21	137	105	143	8.78E-06	38.1	Citrus sinensis	MIKC_MADS	MIKC_MADS family protein	http://planttfdb.gao-lab.org/tf.php?sp=Csi&did=orange1.1g040046m
TRINITY_DN18065_c3_g1	orange1.1g017919m	90.7	107	9	1	661	341	259	364	4.23E-41	140	Citrus sinensis	Dof	Dof family protein	http://planttfdb.gao-lab.org/tf.php?sp=Csi&did=orange1.1g017919m
TRINITY_DN18070_c0_g2	orange1.1g020455m	63	46	15	1	145	14	199	244	5.82E-09	51.2	Citrus sinensis	bHLH	bHLH family protein	http://planttfdb.gao-lab.org/tf.php?sp=Csi&did=orange1.1g020455m
TRINITY_DN18072_c0_g1	orange1.1g042386m	92.8	415	2	1	1591	347	313	699	3.70E-259	740	Citrus sinensis	MYB_related	MYB_related family protein	http://planttfdb.gao-lab.org/tf.php?sp=Csi&did=orange1.1g042386m
TRINITY_DN18075_c0_g1	orange1.1g036175m	98.3	361	6	0	2144	1062	1	361	9.15E-249	699	Citrus sinensis	bHLH	bHLH family protein	http://planttfdb.gao-lab.org/tf.php?sp=Csi&did=orange1.1g036175m
TRINITY_DN18105_c0_g2	orange1.1g009555m	98.8	169	2	0	608	102	364	532	4.69E-109	327	Citrus sinensis	bHLH	bHLH family protein	http://planttfdb.gao-lab.org/tf.php?sp=Csi&did=orange1.1g009555m
TRINITY_DN18105_c0_g3	orange1.1g009555m	99.1	109	1	0	1	327	196	304	1.02E-71	219	Citrus sinensis	bHLH	bHLH family protein	http://planttfdb.gao-lab.org/tf.php?sp=Csi&did=orange1.1g009555m
TRINITY_DN18119_c0_g1	orange1.1g048609m	68.2	377	7	1	2623	1493	1	264	1.12E-156	464	Citrus sinensis	B3	B3 family protein	http://planttfdb.gao-lab.org/tf.php?sp=Csi&did=orange1.1g048609m
TRINITY_DN18119_c0_g2	orange1.1g048609m	100	65	0	0	74	268	317	381	9.83E-43	140	Citrus sinensis	B3	B3 family protein	http://planttfdb.gao-lab.org/tf.php?sp=Csi&did=orange1.1g048609m
TRINITY_DN18130_c0_g2	orange1.1g021193m	98.7	318	2	1	1178	225	1	316	3.82E-226	621	Citrus sinensis	GATA	GATA family protein	http://planttfdb.gao-lab.org/tf.php?sp=Csi&did=orange1.1g021193m
TRINITY_DN18138_c1_g1	orange1.1g018383m	97.2	316	9	0	1130	183	42	357	1.40E-190	531	Citrus sinensis	G2-like	G2-like family protein	http://planttfdb.gao-lab.org/tf.php?sp=Csi&did=orange1.1g018383m
TRINITY_DN18148_c0_g1	orange1.1g044941m	96.2	130	5	0	2781	2392	14	143	9.46E-82	261	Citrus sinensis	C3H	C3H family protein	http://planttfdb.gao-lab.org/tf.php?sp=Csi&did=orange1.1g044941m
TRINITY_DN18150_c0_g1	orange1.1g020929m	99.1	319	3	0	1289	333	1	319	3.34E-216	600	Citrus sinensis	BES1	BES1 family protein	http://planttfdb.gao-lab.org/tf.php?sp=Csi&did=orange1.1g020929m
TRINITY_DN18151_c0_g1	orange1.1g019287m	97.6	289	7	0	1951	1085	1	289	2.21E-200	563	Citrus sinensis	G2-like	G2-like family protein	http://planttfdb.gao-lab.org/tf.php?sp=Csi&did=orange1.1g019287m
TRINITY_DN18159_c0_g1	orange1.1g045079m	95.1	596	29	0	2339	552	1	596	0	1103	Citrus sinensis	GRAS	GRAS family protein	http://planttfdb.gao-lab.org/tf.php?sp=Csi&did=orange1.1g045079m
TRINITY_DN18159_c0_g2	orange1.1g045079m	95.5	22	1	0	205	270	1	22	6.38E-10	50.4	Citrus sinensis	GRAS	GRAS family protein	http://planttfdb.gao-lab.org/tf.php?sp=Csi&did=orange1.1g045079m
TRINITY_DN18160_c1_g1	orange1.1g036580m	98.9	186	2	0	723	166	1	186	7.08E-130	365	Citrus sinensis	NF-YB	NF-YB family protein	http://planttfdb.gao-lab.org/tf.php?sp=Csi&did=orange1.1g036580m
TRINITY_DN18160_c1_g6	orange1.1g036580m	85.9	128	14	2	411	34	1	126	1.15E-69	207	Citrus sinensis	NF-YB	NF-YB family protein	http://planttfdb.gao-lab.org/tf.php?sp=Csi&did=orange1.1g036580m
TRINITY_DN18160_c1_g8	orange1.1g019375m	89.7	340	35	0	1504	485	3	342	5.78E-187	525	Citrus sinensis	WRKY	WRKY family protein	http://planttfdb.gao-lab.org/tf.php?sp=Csi&did=orange1.1g019375m
TRINITY_DN18169_c0_g5	orange1.1g046067m	93.8	530	9	1	1993	404	16	521	0	972	Citrus sinensis	GRAS	GRAS family protein	http://planttfdb.gao-lab.org/tf.php?sp=Csi&did=orange1.1g046067m
TRINITY_DN18174_c0_g1	orange1.1g041038m	53.3	137	35	1	1837	1514	69	205	4.43E-37	136	Citrus sinensis	Trihelix	Trihelix family protein	http://planttfdb.gao-lab.org/tf.php?sp=Csi&did=orange1.1g041038m
TRINITY_DN18187_c1_g1	orange1.1g030547m	53.9	319	3	1	1231	275	1	175	1.78E-97	290	Citrus sinensis	NF-YB	NF-YB family protein	http://planttfdb.gao-lab.org/tf.php?sp=Csi&did=orange1.1g030547m
TRINITY_DN18187_c1_g2	orange1.1g030812m	100	20	0	0	62	3	1	20	2.73E-06	41.2	Citrus sinensis	NF-YB	NF-YB family protein	http://planttfdb.gao-lab.org/tf.php?sp=Csi&did=orange1.1g030812m
TRINITY_DN18194_c0_g2	orange1.1g042922m	92	25	2	0	77	3	375	399	3.60E-09	47.4	Citrus sinensis	MYB_related	MYB_related family protein	http://planttfdb.gao-lab.org/tf.php?sp=Csi&did=orange1.1g042922m
TRINITY_DN18215_c1_g1	orange1.1g026836m	98.5	136	2	0	1085	678	30	165	2.73E-82	253	Citrus sinensis	C3H	C3H family protein	http://planttfdb.gao-lab.org/tf.php?sp=Csi&did=orange1.1g026836m
TRINITY_DN18230_c2_g1	orange1.1g008335m	56.4	220	92	3	964	311	179	396	7.92E-68	231	Citrus sinensis	NAC	NAC family protein	http://planttfdb.gao-lab.org/tf.php?sp=Csi&did=orange1.1g008335m
TRINITY_DN18231_c0_g3	orange1.1g035544m	80.4	879	19	2	3154	521	1	727	0	1271	Citrus sinensis	bZIP	bZIP family protein	http://planttfdb.gao-lab.org/tf.php?sp=Csi&did=orange1.1g035544m
TRINITY_DN18231_c0_g5	orange1.1g035544m	95.7	115	5	0	86	430	1	115	1.04E-68	216	Citrus sinensis	bZIP	bZIP family protein	http://planttfdb.gao-lab.org/tf.php?sp=Csi&did=orange1.1g035544m
TRINITY_DN18240_c0_g1	orange1.1g009239m	65.5	29	10	0	1417	1331	24	52	3.95E-06	45.8	Citrus sinensis	C3H	C3H family protein	http://planttfdb.gao-lab.org/tf.php?sp=Csi&did=orange1.1g009239m
TRINITY_DN18241_c0_g2	orange1.1g032187m	41.8	91	53	0	695	423	12	102	3.40E-11	57.4	Citrus sinensis	bZIP	bZIP family protein	http://planttfdb.gao-lab.org/tf.php?sp=Csi&did=orange1.1g032187m
TRINITY_DN18257_c0_g1	orange1.1g011776m	86.6	299	40	0	1747	851	171	469	7.31E-144	422	Citrus sinensis	C3H	C3H family protein	http://planttfdb.gao-lab.org/tf.php?sp=Csi&did=orange1.1g011776m
TRINITY_DN18257_c0_g2	orange1.1g011776m	100	28	0	0	146	229	370	397	3.41E-12	56.2	Citrus sinensis	C3H	C3H family protein	http://planttfdb.gao-lab.org/tf.php?sp=Csi&did=orange1.1g011776m
TRINITY_DN18287_c0_g1	orange1.1g018886m	32.6	301	90	6	1003	353	1	272	2.30E-31	119	Citrus sinensis	B3	B3 family protein	http://planttfdb.gao-lab.org/tf.php?sp=Csi&did=orange1.1g018886m
TRINITY_DN18307_c0_g1	orange1.1g007432m	65	80	27	1	834	598	55	134	4.53E-30	120	Citrus sinensis	NAC	NAC family protein	http://planttfdb.gao-lab.org/tf.php?sp=Csi&did=orange1.1g007432m
TRINITY_DN18334_c0_g2	orange1.1g023000m	41.9	186	85	6	889	392	2	184	7.58E-40	140	Citrus sinensis	C2H2	C2H2 family protein	http://planttfdb.gao-lab.org/tf.php?sp=Csi&did=orange1.1g023000m
TRINITY_DN18338_c0_g1	orange1.1g028666m	97.1	205	6	0	1366	752	1	205	1.48E-146	421	Citrus sinensis	C2H2	C2H2 family protein	http://planttfdb.gao-lab.org/tf.php?sp=Csi&did=orange1.1g028666m
TRINITY_DN18352_c5_g1	orange1.1g007601m	42.3	97	51	2	2380	2093	60	152	6.86E-15	75.1	Citrus sinensis	ARR-B	ARR-B family protein	http://planttfdb.gao-lab.org/tf.php?sp=Csi&did=orange1.1g007601m
TRINITY_DN18352_c5_g5	orange1.1g007316m	96.4	557	12	2	2208	556	54	608	1.02e-318	882	Citrus sinensis	Trihelix	Trihelix family protein	http://planttfdb.gao-lab.org/tf.php?sp=Csi&did=orange1.1g007316m
TRINITY_DN18352_c5_g10	orange1.1g007139m	94.3	106	6	0	405	88	511	616	5.73E-66	207	Citrus sinensis	Trihelix	Trihelix family protein	http://planttfdb.gao-lab.org/tf.php?sp=Csi&did=orange1.1g007139m
TRINITY_DN18355_c0_g1	orange1.1g012696m	98.9	458	5	0	1515	142	1	458	0	873	Citrus sinensis	B3	B3 family protein	http://planttfdb.gao-lab.org/tf.php?sp=Csi&did=orange1.1g012696m
TRINITY_DN18370_c1_g5	orange1.1g044691m	97.1	172	5	0	677	162	1	172	1.32E-90	269	Citrus sinensis	bZIP	bZIP family protein	http://planttfdb.gao-lab.org/tf.php?sp=Csi&did=orange1.1g044691m
TRINITY_DN18399_c0_g1	orange1.1g018115m	97.7	298	7	0	1253	360	63	360	7.52E-206	581	Citrus sinensis	M-type_MADS	M-type_MADS family protein	http://planttfdb.gao-lab.org/tf.php?sp=Csi&did=orange1.1g018115m
TRINITY_DN18438_c0_g1	orange1.1g001821m	97.7	1010	15	1	4312	1283	1	1002	0	1635	Citrus sinensis	ARF	ARF family protein	http://planttfdb.gao-lab.org/tf.php?sp=Csi&did=orange1.1g001821m
TRINITY_DN18444_c0_g1	orange1.1g044938m	93.7	271	17	0	1417	605	1	271	3.63E-175	490	Citrus sinensis	ERF	ERF family protein	http://planttfdb.gao-lab.org/tf.php?sp=Csi&did=orange1.1g044938m
TRINITY_DN18456_c0_g2	orange1.1g029507m	99.4	164	1	0	592	101	29	192	2.71E-111	316	Citrus sinensis	ERF	ERF family protein	http://planttfdb.gao-lab.org/tf.php?sp=Csi&did=orange1.1g029507m
TRINITY_DN18457_c3_g2	orange1.1g016724m	85.4	316	43	1	1236	289	71	383	4.63E-177	514	Citrus sinensis	GATA	GATA family protein	http://planttfdb.gao-lab.org/tf.php?sp=Csi&did=orange1.1g016724m
TRINITY_DN18457_c3_g5	orange1.1g016724m	100	68	0	0	330	533	1	68	3.73E-40	139	Citrus sinensis	GATA	GATA family protein	http://planttfdb.gao-lab.org/tf.php?sp=Csi&did=orange1.1g016724m
TRINITY_DN18459_c0_g1	orange1.1g013548m	71.4	455	13	2	2099	735	1	338	3.64E-202	584	Citrus sinensis	MYB_related	MYB_related family protein	http://planttfdb.gao-lab.org/tf.php?sp=Csi&did=orange1.1g013548m
TRINITY_DN18459_c0_g2	orange1.1g013548m	100	21	0	0	162	224	108	128	5.75E-09	47	Citrus sinensis	MYB_related	MYB_related family protein	http://planttfdb.gao-lab.org/tf.php?sp=Csi&did=orange1.1g013548m
TRINITY_DN18478_c2_g1	orange1.1g039549m	99.7	299	1	0	1135	239	26	324	2.16E-230	627	Citrus sinensis	C2H2	C2H2 family protein	http://planttfdb.gao-lab.org/tf.php?sp=Csi&did=orange1.1g039549m
TRINITY_DN18486_c1_g1	orange1.1g025739m	98.4	249	4	0	2042	1296	1	249	6.68E-155	446	Citrus sinensis	bZIP	bZIP family protein	http://planttfdb.gao-lab.org/tf.php?sp=Csi&did=orange1.1g025739m
TRINITY_DN18486_c2_g4	orange1.1g032101m	41.2	85	48	2	377	126	43	126	7.63E-12	58.2	Citrus sinensis	YABBY	YABBY family protein	http://planttfdb.gao-lab.org/tf.php?sp=Csi&did=orange1.1g032101m
TRINITY_DN18486_c2_g9	orange1.1g020267m	98.1	155	0	1	456	1	1	155	4.04E-101	295	Citrus sinensis	G2-like	G2-like family protein	http://planttfdb.gao-lab.org/tf.php?sp=Csi&did=orange1.1g020267m
TRINITY_DN18489_c0_g1	orange1.1g047012m	99.4	161	1	0	3012	2530	237	397	2.01E-96	307	Citrus sinensis	MYB	MYB family protein	http://planttfdb.gao-lab.org/tf.php?sp=Csi&did=orange1.1g047012m
TRINITY_DN18494_c3_g1	orange1.1g021633m	98.1	108	2	0	466	143	203	310	2.56E-75	224	Citrus sinensis	Dof	Dof family protein	http://planttfdb.gao-lab.org/tf.php?sp=Csi&did=orange1.1g021633m
TRINITY_DN18497_c1_g2	orange1.1g026809m	99.6	233	1	0	914	216	1	233	2.09E-168	466	Citrus sinensis	WOX	WOX family protein	http://planttfdb.gao-lab.org/tf.php?sp=Csi&did=orange1.1g026809m
TRINITY_DN18497_c2_g4	orange1.1g025665m	97.7	217	5	0	973	323	1	217	1.58E-143	403	Citrus sinensis	bHLH	bHLH family protein	http://planttfdb.gao-lab.org/tf.php?sp=Csi&did=orange1.1g025665m
TRINITY_DN18502_c2_g1	orange1.1g043648m	51	49	24	0	229	83	349	397	1.04E-14	63.5	Citrus sinensis	FAR1	FAR1 family protein	http://planttfdb.gao-lab.org/tf.php?sp=Csi&did=orange1.1g043648m
TRINITY_DN18502_c2_g3	orange1.1g040872m	63.6	107	35	1	472	152	1	103	7.04E-39	137	Citrus sinensis	FAR1	FAR1 family protein	http://planttfdb.gao-lab.org/tf.php?sp=Csi&did=orange1.1g040872m
TRINITY_DN18502_c2_g5	orange1.1g004450m	32.4	281	177	5	869	48	398	672	2.26E-44	157	Citrus sinensis	FAR1	FAR1 family protein	http://planttfdb.gao-lab.org/tf.php?sp=Csi&did=orange1.1g004450m
TRINITY_DN18502_c2_g6	orange1.1g040872m	77.3	88	19	1	645	382	1	87	1.17E-39	135	Citrus sinensis	FAR1	FAR1 family protein	http://planttfdb.gao-lab.org/tf.php?sp=Csi&did=orange1.1g040872m
TRINITY_DN18502_c2_g8	orange1.1g035792m	33.4	641	399	11	2190	298	26	648	3.37E-112	358	Citrus sinensis	FAR1	FAR1 family protein	http://planttfdb.gao-lab.org/tf.php?sp=Csi&did=orange1.1g035792m
TRINITY_DN18512_c0_g1	orange1.1g021503m	69.2	39	12	0	118	2	76	114	1.95E-14	64.7	Citrus sinensis	MYB	MYB family protein	http://planttfdb.gao-lab.org/tf.php?sp=Csi&did=orange1.1g021503m
TRINITY_DN18512_c8_g2	orange1.1g047004m	99.2	384	3	0	1154	3	99	482	1.48E-269	733	Citrus sinensis	bHLH	bHLH family protein	http://planttfdb.gao-lab.org/tf.php?sp=Csi&did=orange1.1g047004m
TRINITY_DN18512_c8_g3	orange1.1g004792m	98.9	726	8	0	5806	3629	1	726	0	1431	Citrus sinensis	ARF	ARF family protein	http://planttfdb.gao-lab.org/tf.php?sp=Csi&did=orange1.1g004792m
TRINITY_DN18512_c8_g4	orange1.1g021503m	100	88	0	0	517	780	1	88	7.04E-62	195	Citrus sinensis	MYB	MYB family protein	http://planttfdb.gao-lab.org/tf.php?sp=Csi&did=orange1.1g021503m
TRINITY_DN18514_c3_g1	orange1.1g021816m	99	307	3	0	1383	463	1	307	5.31E-225	620	Citrus sinensis	MYB	MYB family protein	http://planttfdb.gao-lab.org/tf.php?sp=Csi&did=orange1.1g021816m
TRINITY_DN18514_c4_g1	orange1.1g043269m	99	191	2	0	1232	660	1	191	7.68E-135	382	Citrus sinensis	MYB	MYB family protein	http://planttfdb.gao-lab.org/tf.php?sp=Csi&did=orange1.1g043269m
TRINITY_DN18514_c10_g1	orange1.1g019947m	97.6	41	1	0	718	840	139	179	1.87E-19	85.9	Citrus sinensis	TALE	TALE family protein	http://planttfdb.gao-lab.org/tf.php?sp=Csi&did=orange1.1g019947m
TRINITY_DN18514_c10_g2	orange1.1g005262m	89	372	37	1	1106	3	40	411	1.21E-182	531	Citrus sinensis	Trihelix	Trihelix family protein	http://planttfdb.gao-lab.org/tf.php?sp=Csi&did=orange1.1g005262m
TRINITY_DN18514_c15_g1	orange1.1g043269m	100	57	0	0	97	267	100	156	1.14E-38	124	Citrus sinensis	MYB	MYB family protein	http://planttfdb.gao-lab.org/tf.php?sp=Csi&did=orange1.1g043269m
TRINITY_DN18519_c4_g1	orange1.1g015616m	96.7	213	7	0	840	202	191	403	1.05E-120	359	Citrus sinensis	WRKY	WRKY family protein	http://planttfdb.gao-lab.org/tf.php?sp=Csi&did=orange1.1g015616m
TRINITY_DN18528_c4_g1	orange1.1g035792m	98.8	829	8	1	2948	462	1	827	0	1612	Citrus sinensis	FAR1	FAR1 family protein	http://planttfdb.gao-lab.org/tf.php?sp=Csi&did=orange1.1g035792m
TRINITY_DN18534_c0_g1	orange1.1g030079m	95.9	169	7	0	1722	1216	15	183	6.74E-113	341	Citrus sinensis	NAC	NAC family protein	http://planttfdb.gao-lab.org/tf.php?sp=Csi&did=orange1.1g030079m
TRINITY_DN18537_c0_g1	orange1.1g009151m	66.5	805	7	1	2922	508	1	542	0	941	Citrus sinensis	GATA	GATA family protein	http://planttfdb.gao-lab.org/tf.php?sp=Csi&did=orange1.1g009151m
TRINITY_DN18542_c0_g1	orange1.1g007271m	97.4	610	16	0	2005	176	1	610	0	1186	Citrus sinensis	NF-X1	NF-X1 family protein	http://planttfdb.gao-lab.org/tf.php?sp=Csi&did=orange1.1g007271m
TRINITY_DN18566_c2_g3	orange1.1g019911m	97.8	232	2	1	688	2	1	232	3.15E-164	456	Citrus sinensis	MYB	MYB family protein	http://planttfdb.gao-lab.org/tf.php?sp=Csi&did=orange1.1g019911m
TRINITY_DN18628_c0_g2	orange1.1g001099m	99.3	608	4	0	3932	2109	1	608	0	1123	Citrus sinensis	MYB_related	MYB_related family protein	http://planttfdb.gao-lab.org/tf.php?sp=Csi&did=orange1.1g001099m
TRINITY_DN18640_c0_g1	orange1.1g010389m	53.9	597	72	6	2232	442	119	512	9.99E-129	389	Citrus sinensis	C2H2	C2H2 family protein	http://planttfdb.gao-lab.org/tf.php?sp=Csi&did=orange1.1g010389m
TRINITY_DN18640_c0_g3	orange1.1g008103m	98.8	324	2	2	1386	415	243	564	6.74E-141	415	Citrus sinensis	C2H2	C2H2 family protein	http://planttfdb.gao-lab.org/tf.php?sp=Csi&did=orange1.1g008103m
TRINITY_DN18648_c1_g2	orange1.1g007034m	98.2	621	11	0	2558	696	1	621	0	1234	Citrus sinensis	EIL	EIL family protein	http://planttfdb.gao-lab.org/tf.php?sp=Csi&did=orange1.1g007034m
TRINITY_DN18653_c0_g1	orange1.1g004450m	62.3	689	241	5	3233	1167	8	677	5.29E-307	874	Citrus sinensis	FAR1	FAR1 family protein	http://planttfdb.gao-lab.org/tf.php?sp=Csi&did=orange1.1g004450m
TRINITY_DN18655_c0_g1	orange1.1g034546m	73.3	30	8	0	415	504	20	49	1.17E-10	53.5	Citrus sinensis	MYB_related	MYB_related family protein	http://planttfdb.gao-lab.org/tf.php?sp=Csi&did=orange1.1g034546m
TRINITY_DN18655_c0_g2	orange1.1g034546m	44.2	104	16	1	634	323	21	82	1.10E-21	84	Citrus sinensis	MYB_related	MYB_related family protein	http://planttfdb.gao-lab.org/tf.php?sp=Csi&did=orange1.1g034546m
TRINITY_DN18665_c0_g2	orange1.1g000392m	29.6	476	238	13	3663	2476	21	479	3.94E-41	162	Citrus sinensis	C2H2	C2H2 family protein	http://planttfdb.gao-lab.org/tf.php?sp=Csi&did=orange1.1g000392m
TRINITY_DN18666_c0_g1	orange1.1g019001m	99.1	347	3	0	1694	654	1	347	1.70E-238	660	Citrus sinensis	NF-YA	NF-YA family protein	http://planttfdb.gao-lab.org/tf.php?sp=Csi&did=orange1.1g019001m
TRINITY_DN18667_c0_g1	orange1.1g039602m	98.2	1767	29	2	7252	1958	54	1819	0	3279	Citrus sinensis	C3H	C3H family protein	http://planttfdb.gao-lab.org/tf.php?sp=Csi&did=orange1.1g039602m
TRINITY_DN18715_c0_g5	orange1.1g041528m	98.1	527	10	0	1672	92	1	527	0	994	Citrus sinensis	C2H2	C2H2 family protein	http://planttfdb.gao-lab.org/tf.php?sp=Csi&did=orange1.1g041528m
TRINITY_DN18726_c10_g1	orange1.1g015772m	96.9	32	1	0	2	97	75	106	9.25E-16	65.9	Citrus sinensis	HD-ZIP	HD-ZIP family protein	http://planttfdb.gao-lab.org/tf.php?sp=Csi&did=orange1.1g015772m
TRINITY_DN18735_c0_g1	orange1.1g020282m	95.6	275	12	0	1268	444	54	328	2.31E-182	521	Citrus sinensis	bHLH	bHLH family protein	http://planttfdb.gao-lab.org/tf.php?sp=Csi&did=orange1.1g020282m
TRINITY_DN18738_c3_g1	orange1.1g026227m	96.1	76	3	0	230	3	1	76	5.21E-47	147	Citrus sinensis	GeBP	GeBP family protein	http://planttfdb.gao-lab.org/tf.php?sp=Csi&did=orange1.1g026227m
TRINITY_DN18738_c3_g2	orange1.1g026227m	96	151	6	0	1272	1724	1	151	2.73E-97	293	Citrus sinensis	GeBP	GeBP family protein	http://planttfdb.gao-lab.org/tf.php?sp=Csi&did=orange1.1g026227m
TRINITY_DN18744_c0_g1	orange1.1g048727m	44.9	296	99	8	921	136	92	357	2.84E-52	184	Citrus sinensis	TCP	TCP family protein	http://planttfdb.gao-lab.org/tf.php?sp=Csi&did=orange1.1g048727m
TRINITY_DN18744_c0_g3	orange1.1g048727m	92.4	157	12	0	1732	2202	1	157	2.07E-81	260	Citrus sinensis	TCP	TCP family protein	http://planttfdb.gao-lab.org/tf.php?sp=Csi&did=orange1.1g048727m
TRINITY_DN18744_c1_g1	orange1.1g048727m	95.4	65	3	0	4	198	159	223	3.00E-33	113	Citrus sinensis	TCP	TCP family protein	http://planttfdb.gao-lab.org/tf.php?sp=Csi&did=orange1.1g048727m
TRINITY_DN18771_c0_g1	orange1.1g019686m	99.7	298	1	0	1609	716	40	337	7.63E-219	605	Citrus sinensis	Trihelix	Trihelix family protein	http://planttfdb.gao-lab.org/tf.php?sp=Csi&did=orange1.1g019686m
TRINITY_DN18771_c1_g1	orange1.1g025382m	94.5	254	13	1	1054	293	1	253	3.94E-176	487	Citrus sinensis	ERF	ERF family protein	http://planttfdb.gao-lab.org/tf.php?sp=Csi&did=orange1.1g025382m
TRINITY_DN18771_c1_g2	orange1.1g042755m	94.9	176	7	1	1464	937	1	174	1.15E-87	264	Citrus sinensis	ERF	ERF family protein	http://planttfdb.gao-lab.org/tf.php?sp=Csi&did=orange1.1g042755m
TRINITY_DN18771_c2_g3	orange1.1g015743m	98.9	87	1	0	3142	2882	1	87	2.65E-25	106	Citrus sinensis	B3	B3 family protein	http://planttfdb.gao-lab.org/tf.php?sp=Csi&did=orange1.1g015743m
TRINITY_DN18771_c2_g4	orange1.1g010726m	93.3	60	4	0	332	511	1	60	1.79E-33	120	Citrus sinensis	GRAS	GRAS family protein	http://planttfdb.gao-lab.org/tf.php?sp=Csi&did=orange1.1g010726m
TRINITY_DN18771_c2_g5	orange1.1g011048m	98.6	435	3	1	1335	31	63	494	2.82E-287	780	Citrus sinensis	G2-like	G2-like family protein	http://planttfdb.gao-lab.org/tf.php?sp=Csi&did=orange1.1g011048m
TRINITY_DN18771_c2_g7	orange1.1g015743m	99	403	2	1	1243	35	1	401	2.97E-263	715	Citrus sinensis	B3	B3 family protein	http://planttfdb.gao-lab.org/tf.php?sp=Csi&did=orange1.1g015743m
TRINITY_DN18777_c0_g2	orange1.1g036655m	98.1	211	4	0	1599	2231	1	211	2.20E-144	419	Citrus sinensis	ERF	ERF family protein	http://planttfdb.gao-lab.org/tf.php?sp=Csi&did=orange1.1g036655m
TRINITY_DN18787_c2_g2	orange1.1g026312m	98.3	240	4	0	872	153	1	240	4.05E-168	464	Citrus sinensis	Whirly	Whirly family protein	http://planttfdb.gao-lab.org/tf.php?sp=Csi&did=orange1.1g026312m
TRINITY_DN18788_c0_g1	orange1.1g041048m	96.2	212	8	0	1241	606	1	212	3.41E-148	422	Citrus sinensis	B3	B3 family protein	http://planttfdb.gao-lab.org/tf.php?sp=Csi&did=orange1.1g041048m
TRINITY_DN18788_c0_g2	orange1.1g017237m	83.4	416	28	1	1374	127	1	375	1.40E-251	690	Citrus sinensis	B3	B3 family protein	http://planttfdb.gao-lab.org/tf.php?sp=Csi&did=orange1.1g017237m
TRINITY_DN18805_c0_g1	orange1.1g004499m	87.6	663	11	1	2287	299	157	748	0	1106	Citrus sinensis	bHLH	bHLH family protein	http://planttfdb.gao-lab.org/tf.php?sp=Csi&did=orange1.1g004499m
TRINITY_DN18810_c2_g5	orange1.1g028454m	97.1	208	6	0	1165	542	1	208	1.66E-127	362	Citrus sinensis	ERF	ERF family protein	http://planttfdb.gao-lab.org/tf.php?sp=Csi&did=orange1.1g028454m
TRINITY_DN18835_c0_g2	orange1.1g024274m	99.3	270	2	0	1520	711	1	270	3.65E-144	415	Citrus sinensis	Trihelix	Trihelix family protein	http://planttfdb.gao-lab.org/tf.php?sp=Csi&did=orange1.1g024274m
TRINITY_DN18837_c0_g1	orange1.1g026941m	60.4	169	27	2	1027	638	51	218	8.52E-35	129	Citrus sinensis	LSD	LSD family protein	http://planttfdb.gao-lab.org/tf.php?sp=Csi&did=orange1.1g026941m
TRINITY_DN18857_c5_g7	orange1.1g026974m	98.7	230	3	0	863	174	1	230	3.55E-157	435	Citrus sinensis	HD-ZIP	HD-ZIP family protein	http://planttfdb.gao-lab.org/tf.php?sp=Csi&did=orange1.1g026974m
TRINITY_DN18862_c4_g1	orange1.1g021882m	96	198	8	0	1175	582	109	306	6.11E-131	382	Citrus sinensis	NAC	NAC family protein	http://planttfdb.gao-lab.org/tf.php?sp=Csi&did=orange1.1g021882m
TRINITY_DN18862_c6_g1	orange1.1g006986m	100	58	0	0	180	7	1	58	2.08E-17	72.8	Citrus sinensis	GRAS	GRAS family protein	http://planttfdb.gao-lab.org/tf.php?sp=Csi&did=orange1.1g006986m
TRINITY_DN18864_c2_g2	orange1.1g036050m	95.4	393	18	0	2671	1493	1	393	3.88E-211	602	Citrus sinensis	GeBP	GeBP family protein	http://planttfdb.gao-lab.org/tf.php?sp=Csi&did=orange1.1g036050m
TRINITY_DN18864_c2_g3	orange1.1g017042m	95.8	377	13	2	1473	346	1	375	3.51E-167	476	Citrus sinensis	GeBP	GeBP family protein	http://planttfdb.gao-lab.org/tf.php?sp=Csi&did=orange1.1g017042m
TRINITY_DN18868_c0_g1	orange1.1g032052m	85.1	148	2	1	616	233	1	148	2.80E-81	237	Citrus sinensis	M-type_MADS	M-type_MADS family protein	http://planttfdb.gao-lab.org/tf.php?sp=Csi&did=orange1.1g032052m
TRINITY_DN18869_c2_g1	orange1.1g013698m	99	392	3	1	2019	847	1	392	1.56E-241	676	Citrus sinensis	TALE	TALE family protein	http://planttfdb.gao-lab.org/tf.php?sp=Csi&did=orange1.1g013698m
TRINITY_DN18869_c2_g4	orange1.1g014533m	68.3	63	20	0	54	242	119	181	7.16E-20	78.6	Citrus sinensis	TALE	TALE family protein	http://planttfdb.gao-lab.org/tf.php?sp=Csi&did=orange1.1g014533m
TRINITY_DN18869_c2_g6	orange1.1g014533m	69.8	63	19	0	398	210	119	181	1.96E-19	80.1	Citrus sinensis	TALE	TALE family protein	http://planttfdb.gao-lab.org/tf.php?sp=Csi&did=orange1.1g014533m
TRINITY_DN18882_c1_g1	orange1.1g014310m	96.3	429	11	1	1535	249	4	427	1.32E-306	844	Citrus sinensis	NAC	NAC family protein	http://planttfdb.gao-lab.org/tf.php?sp=Csi&did=orange1.1g014310m
TRINITY_DN18911_c6_g1	orange1.1g047290m	100	45	0	0	136	2	1	45	2.93E-25	91.7	Citrus sinensis	Dof	Dof family protein	http://planttfdb.gao-lab.org/tf.php?sp=Csi&did=orange1.1g047290m
TRINITY_DN18914_c0_g5	orange1.1g006925m	97	67	0	1	156	356	1	65	5.54E-16	68.9	Citrus sinensis	Trihelix	Trihelix family protein	http://planttfdb.gao-lab.org/tf.php?sp=Csi&did=orange1.1g006925m
TRINITY_DN18918_c2_g3	orange1.1g042386m	46.6	337	102	7	1316	318	436	698	1.93E-66	236	Citrus sinensis	MYB_related	MYB_related family protein	http://planttfdb.gao-lab.org/tf.php?sp=Csi&did=orange1.1g042386m
TRINITY_DN18928_c0_g2	orange1.1g038795m	100	62	0	0	437	252	1	62	5.01E-36	129	Citrus sinensis	MYB	MYB family protein	http://planttfdb.gao-lab.org/tf.php?sp=Csi&did=orange1.1g038795m
TRINITY_DN18928_c0_g4	orange1.1g021220m	100	55	0	0	63	227	160	214	4.94E-33	112	Citrus sinensis	MYB	MYB family protein	http://planttfdb.gao-lab.org/tf.php?sp=Csi&did=orange1.1g021220m
TRINITY_DN18928_c0_g5	orange1.1g021220m	100	82	0	0	2	247	235	316	3.36E-55	172	Citrus sinensis	MYB	MYB family protein	http://planttfdb.gao-lab.org/tf.php?sp=Csi&did=orange1.1g021220m
TRINITY_DN18928_c0_g6	orange1.1g038795m	99.4	156	1	0	580	1047	147	302	5.10E-109	319	Citrus sinensis	MYB	MYB family protein	http://planttfdb.gao-lab.org/tf.php?sp=Csi&did=orange1.1g038795m
TRINITY_DN18928_c0_g7	orange1.1g021220m	88.7	354	0	2	1270	215	1	316	4.61E-209	577	Citrus sinensis	MYB	MYB family protein	http://planttfdb.gao-lab.org/tf.php?sp=Csi&did=orange1.1g021220m
TRINITY_DN18928_c2_g2	orange1.1g044161m	97	66	2	0	329	132	116	181	2.12E-36	133	Citrus sinensis	MYB	MYB family protein	http://planttfdb.gao-lab.org/tf.php?sp=Csi&did=orange1.1g044161m
TRINITY_DN18934_c3_g1	orange1.1g020814m	99.3	281	2	0	1167	325	1	281	2.47E-196	546	Citrus sinensis	bHLH	bHLH family protein	http://planttfdb.gao-lab.org/tf.php?sp=Csi&did=orange1.1g020814m
TRINITY_DN18950_c0_g1	orange1.1g044351m	87	705	10	3	2172	196	504	1172	0	1140	Citrus sinensis	MYB_related	MYB_related family protein	http://planttfdb.gao-lab.org/tf.php?sp=Csi&did=orange1.1g044351m
TRINITY_DN18950_c0_g2	orange1.1g044351m	98.2	57	1	0	137	307	1116	1172	2.31E-33	120	Citrus sinensis	MYB_related	MYB_related family protein	http://planttfdb.gao-lab.org/tf.php?sp=Csi&did=orange1.1g044351m
TRINITY_DN18951_c0_g1	orange1.1g047639m	61.5	169	52	3	602	105	1	159	2.26E-71	214	Citrus sinensis	NAC	NAC family protein	http://planttfdb.gao-lab.org/tf.php?sp=Csi&did=orange1.1g047639m
TRINITY_DN18951_c0_g2	orange1.1g047639m	86.4	22	3	0	170	105	138	159	2.76E-07	44.7	Citrus sinensis	NAC	NAC family protein	http://planttfdb.gao-lab.org/tf.php?sp=Csi&did=orange1.1g047639m
TRINITY_DN18970_c0_g3	orange1.1g009794m	98.3	520	9	0	1560	1	1	520	0	917	Citrus sinensis	WRKY	WRKY family protein	http://planttfdb.gao-lab.org/tf.php?sp=Csi&did=orange1.1g009794m
TRINITY_DN18984_c4_g1	orange1.1g022353m	97.1	34	1	0	1272	1171	265	298	5.99E-18	82	Citrus sinensis	WRKY	WRKY family protein	http://planttfdb.gao-lab.org/tf.php?sp=Csi&did=orange1.1g022353m
TRINITY_DN18984_c4_g2	orange1.1g027532m	98.3	172	1	1	760	251	51	222	2.97E-84	258	Citrus sinensis	WRKY	WRKY family protein	http://planttfdb.gao-lab.org/tf.php?sp=Csi&did=orange1.1g027532m
TRINITY_DN18984_c4_g4	orange1.1g027532m	98	98	0	1	1	288	85	182	1.00E-31	107	Citrus sinensis	WRKY	WRKY family protein	http://planttfdb.gao-lab.org/tf.php?sp=Csi&did=orange1.1g027532m
TRINITY_DN18984_c4_g5	orange1.1g022353m	97.1	34	1	0	554	655	265	298	3.03E-18	82	Citrus sinensis	WRKY	WRKY family protein	http://planttfdb.gao-lab.org/tf.php?sp=Csi&did=orange1.1g022353m
TRINITY_DN18999_c0_g1	orange1.1g036441m	98.1	361	4	1	1337	264	1	361	4.51E-238	663	Citrus sinensis	bZIP	bZIP family protein	http://planttfdb.gao-lab.org/tf.php?sp=Csi&did=orange1.1g036441m
TRINITY_DN1923_c0_g1	orange1.1g024786m	100	104	0	0	441	130	159	262	1.23E-59	182	Citrus sinensis	Dof	Dof family protein	http://planttfdb.gao-lab.org/tf.php?sp=Csi&did=orange1.1g024786m
TRINITY_DN1925_c0_g1	orange1.1g008088m	97.5	285	7	0	882	28	117	401	1.64E-206	573	Citrus sinensis	ARF	ARF family protein	http://planttfdb.gao-lab.org/tf.php?sp=Csi&did=orange1.1g008088m
TRINITY_DN1963_c0_g1	orange1.1g002144m	98.8	764	9	0	2393	102	197	960	0	1439	Citrus sinensis	Nin-like	Nin-like family protein	http://planttfdb.gao-lab.org/tf.php?sp=Csi&did=orange1.1g002144m
TRINITY_DN1983_c0_g1	orange1.1g043269m	100	28	0	0	171	254	1	28	1.19E-14	62	Citrus sinensis	MYB	MYB family protein	http://planttfdb.gao-lab.org/tf.php?sp=Csi&did=orange1.1g043269m
TRINITY_DN19000_c2_g1	orange1.1g046676m	52	50	20	1	503	354	1	46	8.94E-06	42.4	Citrus sinensis	HSF	HSF family protein	http://planttfdb.gao-lab.org/tf.php?sp=Csi&did=orange1.1g046676m
TRINITY_DN19000_c2_g2	orange1.1g046676m	92.3	509	17	2	3408	1882	1	487	0	907	Citrus sinensis	HSF	HSF family protein	http://planttfdb.gao-lab.org/tf.php?sp=Csi&did=orange1.1g046676m
TRINITY_DN19013_c2_g2	orange1.1g024703m	95.9	221	9	0	2058	1396	1	221	1.20E-139	409	Citrus sinensis	bZIP	bZIP family protein	http://planttfdb.gao-lab.org/tf.php?sp=Csi&did=orange1.1g024703m
TRINITY_DN19017_c1_g1	orange1.1g045292m	44.9	167	72	3	949	449	519	665	3.73E-33	125	Citrus sinensis	HD-ZIP	HD-ZIP family protein	http://planttfdb.gao-lab.org/tf.php?sp=Csi&did=orange1.1g045292m
TRINITY_DN19017_c1_g2	orange1.1g004331m	47.1	613	284	14	1894	92	55	639	1.25E-177	524	Citrus sinensis	HD-ZIP	HD-ZIP family protein	http://planttfdb.gao-lab.org/tf.php?sp=Csi&did=orange1.1g004331m
TRINITY_DN19017_c2_g1	orange1.1g004331m	86.8	136	1	1	408	1	1	119	3.25E-69	220	Citrus sinensis	HD-ZIP	HD-ZIP family protein	http://planttfdb.gao-lab.org/tf.php?sp=Csi&did=orange1.1g004331m
TRINITY_DN19017_c2_g2	orange1.1g004331m	98.2	109	2	0	329	3	205	313	2.21E-66	209	Citrus sinensis	HD-ZIP	HD-ZIP family protein	http://planttfdb.gao-lab.org/tf.php?sp=Csi&did=orange1.1g004331m
TRINITY_DN19017_c2_g3	orange1.1g004331m	100	96	0	0	290	3	114	209	6.69E-60	191	Citrus sinensis	HD-ZIP	HD-ZIP family protein	http://planttfdb.gao-lab.org/tf.php?sp=Csi&did=orange1.1g004331m
TRINITY_DN19018_c4_g2	orange1.1g027837m	98.4	126	2	0	1760	1383	1	126	2.88E-80	250	Citrus sinensis	YABBY	YABBY family protein	http://planttfdb.gao-lab.org/tf.php?sp=Csi&did=orange1.1g027837m
TRINITY_DN19033_c4_g1	orange1.1g007452m	96.4	612	13	1	2241	406	1	603	0	1075	Citrus sinensis	MYB_related	MYB_related family protein	http://planttfdb.gao-lab.org/tf.php?sp=Csi&did=orange1.1g007452m
TRINITY_DN19033_c4_g3	orange1.1g009942m	97.4	509	10	2	2014	488	17	522	4.86E-229	654	Citrus sinensis	TCP	TCP family protein	http://planttfdb.gao-lab.org/tf.php?sp=Csi&did=orange1.1g009942m
TRINITY_DN19039_c5_g1	orange1.1g010802m	98.8	501	6	0	1899	397	1	501	0	966	Citrus sinensis	WRKY	WRKY family protein	http://planttfdb.gao-lab.org/tf.php?sp=Csi&did=orange1.1g010802m
TRINITY_DN19039_c7_g1	orange1.1g024601m	66.1	233	52	7	1898	1251	1	223	1.66E-84	265	Citrus sinensis	C3H	C3H family protein	http://planttfdb.gao-lab.org/tf.php?sp=Csi&did=orange1.1g024601m
TRINITY_DN19039_c7_g3	orange1.1g027939m	66.7	39	13	0	846	730	136	174	2.46E-06	43.9	Citrus sinensis	C3H	C3H family protein	http://planttfdb.gao-lab.org/tf.php?sp=Csi&did=orange1.1g027939m
TRINITY_DN19047_c0_g1	orange1.1g018154m	98.1	162	1	1	540	61	99	260	9.44E-108	309	Citrus sinensis	MYB	MYB family protein	http://planttfdb.gao-lab.org/tf.php?sp=Csi&did=orange1.1g018154m
TRINITY_DN19047_c0_g2	orange1.1g018154m	99	105	1	0	315	1	1	105	1.26E-76	230	Citrus sinensis	MYB	MYB family protein	http://planttfdb.gao-lab.org/tf.php?sp=Csi&did=orange1.1g018154m
TRINITY_DN19047_c1_g1	orange1.1g021188m	98.5	203	3	0	654	46	114	316	5.41E-143	398	Citrus sinensis	MYB	MYB family protein	http://planttfdb.gao-lab.org/tf.php?sp=Csi&did=orange1.1g021188m
TRINITY_DN19047_c2_g4	orange1.1g046419m	98.3	116	2	0	1155	808	1	116	3.66E-72	235	Citrus sinensis	MYB	MYB family protein	http://planttfdb.gao-lab.org/tf.php?sp=Csi&did=orange1.1g046419m
TRINITY_DN19047_c2_g5	orange1.1g019028m	45.2	42	22	1	408	530	4	45	2.56E-06	43.9	Citrus sinensis	CO-like	CO-like family protein	http://planttfdb.gao-lab.org/tf.php?sp=Csi&did=orange1.1g019028m
TRINITY_DN19051_c2_g4	orange1.1g024223m	57.5	106	43	1	320	3	167	270	5.02E-36	132	Citrus sinensis	CAMTA	CAMTA family protein	http://planttfdb.gao-lab.org/tf.php?sp=Csi&did=orange1.1g024223m
TRINITY_DN19052_c2_g3	orange1.1g006851m	96.7	628	21	0	2030	147	1	628	0	1092	Citrus sinensis	C3H	C3H family protein	http://planttfdb.gao-lab.org/tf.php?sp=Csi&did=orange1.1g006851m
TRINITY_DN19052_c2_g7	orange1.1g009239m	100	18	0	0	635	688	7	24	3.81E-06	43.9	Citrus sinensis	C3H	C3H family protein	http://planttfdb.gao-lab.org/tf.php?sp=Csi&did=orange1.1g009239m
TRINITY_DN19062_c0_g1	orange1.1g047248m	84	400	19	1	1269	205	40	439	5.13E-180	517	Citrus sinensis	C3H	C3H family protein	http://planttfdb.gao-lab.org/tf.php?sp=Csi&did=orange1.1g047248m
TRINITY_DN19066_c0_g1	orange1.1g003027m	100	23	0	0	732	664	571	593	4.97E-09	52.8	Citrus sinensis	B3	B3 family protein	http://planttfdb.gao-lab.org/tf.php?sp=Csi&did=orange1.1g003027m
TRINITY_DN19066_c0_g2	orange1.1g002702m	99.7	890	3	0	2856	187	1	890	0	1745	Citrus sinensis	B3	B3 family protein	http://planttfdb.gao-lab.org/tf.php?sp=Csi&did=orange1.1g002702m
TRINITY_DN19069_c1_g1	orange1.1g000448m	99	1027	10	0	4571	1491	471	1497	0	2008	Citrus sinensis	HB-other	HB-other family protein	http://planttfdb.gao-lab.org/tf.php?sp=Csi&did=orange1.1g000448m
TRINITY_DN19069_c1_g2	orange1.1g029398m	97.6	85	2	0	527	273	110	194	1.07E-56	176	Citrus sinensis	MYB_related	MYB_related family protein	http://planttfdb.gao-lab.org/tf.php?sp=Csi&did=orange1.1g029398m
TRINITY_DN19084_c0_g1	orange1.1g001512m	96.6	1063	36	0	3373	185	1	1063	0	1905	Citrus sinensis	HB-PHD	HB-PHD family protein	http://planttfdb.gao-lab.org/tf.php?sp=Csi&did=orange1.1g001512m
TRINITY_DN19103_c1_g1	orange1.1g018950m	100	59	0	0	143	319	1	59	6.00E-41	134	Citrus sinensis	NAC	NAC family protein	http://planttfdb.gao-lab.org/tf.php?sp=Csi&did=orange1.1g018950m
TRINITY_DN19103_c5_g1	orange1.1g018950m	98.6	348	5	0	1357	314	1	348	3.21E-254	697	Citrus sinensis	NAC	NAC family protein	http://planttfdb.gao-lab.org/tf.php?sp=Csi&did=orange1.1g018950m
TRINITY_DN19103_c5_g3	orange1.1g018950m	97	198	6	0	45	638	151	348	2.89E-132	373	Citrus sinensis	NAC	NAC family protein	http://planttfdb.gao-lab.org/tf.php?sp=Csi&did=orange1.1g018950m
TRINITY_DN19108_c0_g1	orange1.1g026240m	48.4	248	95	10	1080	403	1	237	4.52E-41	142	Citrus sinensis	ERF	ERF family protein	http://planttfdb.gao-lab.org/tf.php?sp=Csi&did=orange1.1g026240m
TRINITY_DN19108_c0_g2	orange1.1g030002m	59.3	27	11	0	314	394	84	110	4.60E-06	40.4	Citrus sinensis	ERF	ERF family protein	http://planttfdb.gao-lab.org/tf.php?sp=Csi&did=orange1.1g030002m
TRINITY_DN19109_c3_g1	orange1.1g044976m	77.6	388	71	4	1120	5	155	542	2.38E-192	570	Citrus sinensis	CAMTA	CAMTA family protein	http://planttfdb.gao-lab.org/tf.php?sp=Csi&did=orange1.1g044976m
TRINITY_DN19125_c1_g6	orange1.1g024640m	97.5	240	5	1	1293	574	1	239	9.91E-163	457	Citrus sinensis	MIKC_MADS	MIKC_MADS family protein	http://planttfdb.gao-lab.org/tf.php?sp=Csi&did=orange1.1g024640m
TRINITY_DN19125_c1_g8	orange1.1g024640m	88.2	34	3	1	104	3	62	94	2.42E-12	60.8	Citrus sinensis	MIKC_MADS	MIKC_MADS family protein	http://planttfdb.gao-lab.org/tf.php?sp=Csi&did=orange1.1g024640m
TRINITY_DN19125_c2_g1	orange1.1g037149m	100	39	0	0	119	3	1	39	1.33E-20	79	Citrus sinensis	MIKC_MADS	MIKC_MADS family protein	http://planttfdb.gao-lab.org/tf.php?sp=Csi&did=orange1.1g037149m
TRINITY_DN19126_c0_g1	orange1.1g006119m	91.8	269	22	0	334	1140	285	553	8.60E-167	508	Citrus sinensis	ARF	ARF family protein	http://planttfdb.gao-lab.org/tf.php?sp=Csi&did=orange1.1g006119m
TRINITY_DN19126_c0_g2	orange1.1g004489m	98	695	13	1	2379	295	56	749	0	1375	Citrus sinensis	ARF	ARF family protein	http://planttfdb.gao-lab.org/tf.php?sp=Csi&did=orange1.1g004489m
TRINITY_DN19127_c0_g1	orange1.1g028326m	97.3	147	4	0	2615	2175	58	204	7.96E-89	282	Citrus sinensis	DBB	DBB family protein	http://planttfdb.gao-lab.org/tf.php?sp=Csi&did=orange1.1g028326m
TRINITY_DN19135_c1_g1	orange1.1g006407m	41.3	80	31	2	392	583	95	174	3.87E-11	58.2	Citrus sinensis	MYB	MYB family protein	http://planttfdb.gao-lab.org/tf.php?sp=Csi&did=orange1.1g006407m
TRINITY_DN19135_c2_g3	orange1.1g006407m	43.9	66	24	1	2205	2047	109	174	4.70E-09	55.8	Citrus sinensis	MYB	MYB family protein	http://planttfdb.gao-lab.org/tf.php?sp=Csi&did=orange1.1g006407m
TRINITY_DN19135_c3_g1	orange1.1g011313m	37.5	72	43	1	1497	1288	9	80	2.00E-09	56.2	Citrus sinensis	C2H2	C2H2 family protein	http://planttfdb.gao-lab.org/tf.php?sp=Csi&did=orange1.1g011313m
TRINITY_DN19135_c5_g1	orange1.1g048727m	99.1	106	1	0	2	319	263	368	6.73E-63	192	Citrus sinensis	TCP	TCP family protein	http://planttfdb.gao-lab.org/tf.php?sp=Csi&did=orange1.1g048727m
TRINITY_DN19137_c0_g1	orange1.1g021896m	97.6	85	2	0	106	360	1	85	6.34E-51	163	Citrus sinensis	WRKY	WRKY family protein	http://planttfdb.gao-lab.org/tf.php?sp=Csi&did=orange1.1g021896m
TRINITY_DN19137_c0_g2	orange1.1g021896m	96.8	158	5	0	669	196	149	306	1.83E-95	305	Citrus sinensis	WRKY	WRKY family protein	http://planttfdb.gao-lab.org/tf.php?sp=Csi&did=orange1.1g021896m
TRINITY_DN19149_c0_g1	orange1.1g004450m	36.8	622	381	7	5909	4077	50	670	4.87E-140	453	Citrus sinensis	FAR1	FAR1 family protein	http://planttfdb.gao-lab.org/tf.php?sp=Csi&did=orange1.1g004450m
TRINITY_DN19164_c0_g1	orange1.1g000392m	44.4	144	71	2	5374	4961	299	439	2.12E-31	131	Citrus sinensis	C2H2	C2H2 family protein	http://planttfdb.gao-lab.org/tf.php?sp=Csi&did=orange1.1g000392m
TRINITY_DN19177_c0_g2	orange1.1g006754m	98.4	612	10	0	2180	345	1	612	0	1150	Citrus sinensis	HB-PHD	HB-PHD family protein	http://planttfdb.gao-lab.org/tf.php?sp=Csi&did=orange1.1g006754m
TRINITY_DN19179_c0_g1	orange1.1g021071m	47.3	150	58	7	88	498	122	263	1.87E-18	84.3	Citrus sinensis	MYB	MYB family protein	http://planttfdb.gao-lab.org/tf.php?sp=Csi&did=orange1.1g021071m
TRINITY_DN19183_c0_g2	orange1.1g031641m	100	76	0	0	2078	1851	81	156	3.54E-44	153	Citrus sinensis	NF-YB	NF-YB family protein	http://planttfdb.gao-lab.org/tf.php?sp=Csi&did=orange1.1g031641m
TRINITY_DN19184_c8_g4	orange1.1g032293m	97.2	143	4	0	728	300	1	143	2.17E-89	258	Citrus sinensis	NF-YB	NF-YB family protein	http://planttfdb.gao-lab.org/tf.php?sp=Csi&did=orange1.1g032293m
TRINITY_DN19186_c0_g1	orange1.1g004887m	96.9	620	19	0	2253	394	106	725	0	1183	Citrus sinensis	C3H	C3H family protein	http://planttfdb.gao-lab.org/tf.php?sp=Csi&did=orange1.1g004887m
TRINITY_DN19186_c1_g3	orange1.1g024499m	91.4	267	22	1	1133	336	1	267	1.95E-140	398	Citrus sinensis	C2H2	C2H2 family protein	http://planttfdb.gao-lab.org/tf.php?sp=Csi&did=orange1.1g024499m
TRINITY_DN19189_c1_g1	orange1.1g023000m	100	289	0	0	1125	259	1	289	1.24E-202	557	Citrus sinensis	C2H2	C2H2 family protein	http://planttfdb.gao-lab.org/tf.php?sp=Csi&did=orange1.1g023000m
TRINITY_DN19190_c1_g1	orange1.1g007469m	97.2	602	14	1	2267	471	1	602	0	1034	Citrus sinensis	CPP	CPP family protein	http://planttfdb.gao-lab.org/tf.php?sp=Csi&did=orange1.1g007469m
TRINITY_DN19193_c3_g1	orange1.1g019618m	97.9	338	4	2	2286	1282	1	338	4.89E-196	557	Citrus sinensis	bHLH	bHLH family protein	http://planttfdb.gao-lab.org/tf.php?sp=Csi&did=orange1.1g019618m
TRINITY_DN19203_c0_g1	orange1.1g047746m	99.2	247	2	0	935	195	1	247	1.10E-179	494	Citrus sinensis	C2H2	C2H2 family protein	http://planttfdb.gao-lab.org/tf.php?sp=Csi&did=orange1.1g047746m
TRINITY_DN19207_c1_g2	orange1.1g003684m	79.5	78	16	0	1472	1239	1	78	5.19E-29	119	Citrus sinensis	ERF	ERF family protein	http://planttfdb.gao-lab.org/tf.php?sp=Csi&did=orange1.1g003684m
TRINITY_DN19208_c0_g3	orange1.1g035712m	88.2	570	57	4	2194	488	3	563	0	896	Citrus sinensis	MYB_related	MYB_related family protein	http://planttfdb.gao-lab.org/tf.php?sp=Csi&did=orange1.1g035712m
TRINITY_DN19237_c0_g1	orange1.1g021641m	99.4	309	1	1	1520	597	1	309	4.00E-202	563	Citrus sinensis	Dof	Dof family protein	http://planttfdb.gao-lab.org/tf.php?sp=Csi&did=orange1.1g021641m
TRINITY_DN19237_c1_g2	orange1.1g045382m	72.2	36	10	0	266	159	7	42	2.81E-12	59.7	Citrus sinensis	E2F/DP	E2F/DP family protein	http://planttfdb.gao-lab.org/tf.php?sp=Csi&did=orange1.1g045382m
TRINITY_DN19243_c1_g6	orange1.1g036565m	99.4	162	1	0	488	3	7	168	1.97E-113	316	Citrus sinensis	LBD	LBD family protein	http://planttfdb.gao-lab.org/tf.php?sp=Csi&did=orange1.1g036565m
TRINITY_DN19243_c1_g9	orange1.1g036565m	95.2	42	2	0	407	532	4	45	6.78E-25	92.4	Citrus sinensis	LBD	LBD family protein	http://planttfdb.gao-lab.org/tf.php?sp=Csi&did=orange1.1g036565m
TRINITY_DN19245_c0_g1	orange1.1g014308m	98.3	288	5	0	2246	1383	1	288	1.88E-193	560	Citrus sinensis	G2-like	G2-like family protein	http://planttfdb.gao-lab.org/tf.php?sp=Csi&did=orange1.1g014308m
TRINITY_DN19257_c1_g1	orange1.1g022048m	52.6	57	26	1	1574	1404	128	183	6.94E-09	53.9	Citrus sinensis	MYB_related	MYB_related family protein	http://planttfdb.gao-lab.org/tf.php?sp=Csi&did=orange1.1g022048m
TRINITY_DN19259_c0_g1	orange1.1g029970m	100	47	0	0	2	142	138	184	2.11E-28	96.7	Citrus sinensis	LBD	LBD family protein	http://planttfdb.gao-lab.org/tf.php?sp=Csi&did=orange1.1g029970m
TRINITY_DN19259_c2_g2	orange1.1g029970m	98.4	184	3	0	853	302	1	184	3.95E-130	367	Citrus sinensis	LBD	LBD family protein	http://planttfdb.gao-lab.org/tf.php?sp=Csi&did=orange1.1g029970m
TRINITY_DN19259_c2_g5	orange1.1g015403m	95.6	407	12	1	1432	230	1	407	1.21E-271	745	Citrus sinensis	G2-like	G2-like family protein	http://planttfdb.gao-lab.org/tf.php?sp=Csi&did=orange1.1g015403m
TRINITY_DN19259_c2_g7	orange1.1g026365m	79.3	58	12	0	165	338	1	58	6.64E-29	101	Citrus sinensis	LBD	LBD family protein	http://planttfdb.gao-lab.org/tf.php?sp=Csi&did=orange1.1g026365m
TRINITY_DN19260_c3_g1	orange1.1g019887m	83.4	271	39	1	1109	297	70	334	6.01E-113	335	Citrus sinensis	ERF	ERF family protein	http://planttfdb.gao-lab.org/tf.php?sp=Csi&did=orange1.1g019887m
TRINITY_DN19260_c3_g4	orange1.1g013481m	94.1	256	3	3	768	1	1	244	6.52E-112	330	Citrus sinensis	ERF	ERF family protein	http://planttfdb.gao-lab.org/tf.php?sp=Csi&did=orange1.1g013481m
TRINITY_DN19260_c3_g5	orange1.1g036963m	96.8	93	3	0	43	321	102	194	2.14E-40	141	Citrus sinensis	ERF	ERF family protein	http://planttfdb.gao-lab.org/tf.php?sp=Csi&did=orange1.1g036963m
TRINITY_DN19260_c3_g6	orange1.1g036963m	100	31	0	0	2635	2727	1	31	4.85E-14	68.2	Citrus sinensis	ERF	ERF family protein	http://planttfdb.gao-lab.org/tf.php?sp=Csi&did=orange1.1g036963m
TRINITY_DN19260_c3_g7	orange1.1g019612m	94.7	38	2	0	152	265	1	38	4.05E-20	79.7	Citrus sinensis	bHLH	bHLH family protein	http://planttfdb.gao-lab.org/tf.php?sp=Csi&did=orange1.1g019612m
TRINITY_DN19260_c3_g9	orange1.1g019887m	95.8	71	3	0	90	302	1	71	3.88E-43	142	Citrus sinensis	ERF	ERF family protein	http://planttfdb.gao-lab.org/tf.php?sp=Csi&did=orange1.1g019887m
TRINITY_DN19262_c3_g5	orange1.1g042460m	97.6	165	4	0	510	16	1	165	8.66E-102	310	Citrus sinensis	GRAS	GRAS family protein	http://planttfdb.gao-lab.org/tf.php?sp=Csi&did=orange1.1g042460m
TRINITY_DN19277_c4_g1	orange1.1g003071m	100	651	0	0	2524	572	152	802	0	1296	Citrus sinensis	HD-ZIP	HD-ZIP family protein	http://planttfdb.gao-lab.org/tf.php?sp=Csi&did=orange1.1g003071m
TRINITY_DN19277_c4_g2	orange1.1g048771m	96.5	838	5	2	2658	145	1	814	0	1581	Citrus sinensis	HD-ZIP	HD-ZIP family protein	http://planttfdb.gao-lab.org/tf.php?sp=Csi&did=orange1.1g048771m
TRINITY_DN19278_c2_g1	orange1.1g040502m	96.8	252	8	0	1494	739	1	252	1.84E-173	486	Citrus sinensis	MYB	MYB family protein	http://planttfdb.gao-lab.org/tf.php?sp=Csi&did=orange1.1g040502m
TRINITY_DN19288_c2_g3	orange1.1g043648m	96.8	848	7	1	3312	769	1	828	0	1580	Citrus sinensis	FAR1	FAR1 family protein	http://planttfdb.gao-lab.org/tf.php?sp=Csi&did=orange1.1g043648m
TRINITY_DN19293_c0_g1	orange1.1g003063m	98.9	833	9	0	3813	1315	19	851	0	1637	Citrus sinensis	SBP	SBP family protein	http://planttfdb.gao-lab.org/tf.php?sp=Csi&did=orange1.1g003063m
TRINITY_DN19298_c0_g1	orange1.1g001756m	98.3	895	13	1	3016	338	123	1017	0	1612	Citrus sinensis	CAMTA	CAMTA family protein	http://planttfdb.gao-lab.org/tf.php?sp=Csi&did=orange1.1g001756m
TRINITY_DN19321_c0_g3	orange1.1g042473m	86.5	252	34	0	994	239	157	408	1.84E-137	415	Citrus sinensis	C3H	C3H family protein	http://planttfdb.gao-lab.org/tf.php?sp=Csi&did=orange1.1g042473m
TRINITY_DN19321_c0_g4	orange1.1g042473m	65.9	41	14	0	239	117	287	327	1.20E-15	67	Citrus sinensis	C3H	C3H family protein	http://planttfdb.gao-lab.org/tf.php?sp=Csi&did=orange1.1g042473m
TRINITY_DN19332_c4_g1	orange1.1g036175m	36.5	359	220	6	1180	116	7	361	5.20E-44	159	Citrus sinensis	bHLH	bHLH family protein	http://planttfdb.gao-lab.org/tf.php?sp=Csi&did=orange1.1g036175m
TRINITY_DN19340_c0_g2	orange1.1g027990m	98.6	216	3	0	931	284	1	216	4.93E-138	389	Citrus sinensis	ERF	ERF family protein	http://planttfdb.gao-lab.org/tf.php?sp=Csi&did=orange1.1g027990m
TRINITY_DN19340_c2_g1	orange1.1g016134m	38.1	126	49	3	140	517	210	306	3.25E-15	75.1	Citrus sinensis	C3H	C3H family protein	http://planttfdb.gao-lab.org/tf.php?sp=Csi&did=orange1.1g016134m
TRINITY_DN19342_c0_g2	orange1.1g001969m	97.8	990	21	1	3592	623	1	989	0	1820	Citrus sinensis	ARF	ARF family protein	http://planttfdb.gao-lab.org/tf.php?sp=Csi&did=orange1.1g001969m
TRINITY_DN19343_c1_g1	orange1.1g026746m	93.7	206	13	0	2090	1473	1	206	1.85E-128	377	Citrus sinensis	bHLH	bHLH family protein	http://planttfdb.gao-lab.org/tf.php?sp=Csi&did=orange1.1g026746m
TRINITY_DN19355_c7_g3	orange1.1g020831m	36.4	385	121	7	1361	246	46	319	1.50E-55	189	Citrus sinensis	WRKY	WRKY family protein	http://planttfdb.gao-lab.org/tf.php?sp=Csi&did=orange1.1g020831m
TRINITY_DN19356_c2_g1	orange1.1g026365m	95.3	64	3	0	129	320	1	64	2.32E-40	132	Citrus sinensis	LBD	LBD family protein	http://planttfdb.gao-lab.org/tf.php?sp=Csi&did=orange1.1g026365m
TRINITY_DN19356_c2_g2	orange1.1g026365m	99.6	239	1	0	1067	351	1	239	5.48E-174	482	Citrus sinensis	LBD	LBD family protein	http://planttfdb.gao-lab.org/tf.php?sp=Csi&did=orange1.1g026365m
TRINITY_DN19359_c6_g4	orange1.1g010444m	96.1	510	10	2	1950	451	1	510	0	891	Citrus sinensis	C2H2	C2H2 family protein	http://planttfdb.gao-lab.org/tf.php?sp=Csi&did=orange1.1g010444m
TRINITY_DN19359_c6_g5	orange1.1g026210m	86.6	149	20	0	448	2	36	184	1.35E-97	285	Citrus sinensis	C2H2	C2H2 family protein	http://planttfdb.gao-lab.org/tf.php?sp=Csi&did=orange1.1g026210m
TRINITY_DN19359_c6_g7	orange1.1g006487m	100	279	0	0	975	139	7	285	1.63E-180	518	Citrus sinensis	C2H2	C2H2 family protein	http://planttfdb.gao-lab.org/tf.php?sp=Csi&did=orange1.1g006487m
TRINITY_DN19376_c0_g1	orange1.1g036915m	91.3	69	6	0	264	470	187	255	2.97E-37	139	Citrus sinensis	B3	B3 family protein	http://planttfdb.gao-lab.org/tf.php?sp=Csi&did=orange1.1g036915m
TRINITY_DN19376_c0_g2	orange1.1g036915m	89.7	87	4	1	276	16	226	307	4.21E-37	123	Citrus sinensis	B3	B3 family protein	http://planttfdb.gao-lab.org/tf.php?sp=Csi&did=orange1.1g036915m
TRINITY_DN19390_c0_g1	orange1.1g020381m	98.8	327	4	0	2885	1905	1	327	1.67E-208	597	Citrus sinensis	bZIP	bZIP family protein	http://planttfdb.gao-lab.org/tf.php?sp=Csi&did=orange1.1g020381m
TRINITY_DN19399_c3_g1	orange1.1g026210m	100	238	0	0	1669	956	1	238	3.14E-166	472	Citrus sinensis	C2H2	C2H2 family protein	http://planttfdb.gao-lab.org/tf.php?sp=Csi&did=orange1.1g026210m
TRINITY_DN19399_c5_g4	orange1.1g016352m	96.1	307	10	1	1208	294	85	391	1.90E-188	524	Citrus sinensis	C2H2	C2H2 family protein	http://planttfdb.gao-lab.org/tf.php?sp=Csi&did=orange1.1g016352m
TRINITY_DN19399_c5_g5	orange1.1g010389m	99.4	162	1	0	487	2	1	162	9.48E-110	329	Citrus sinensis	C2H2	C2H2 family protein	http://planttfdb.gao-lab.org/tf.php?sp=Csi&did=orange1.1g010389m
TRINITY_DN19399_c5_g6	orange1.1g010863m	98.8	80	1	0	240	1	58	137	1.13E-55	175	Citrus sinensis	C2H2	C2H2 family protein	http://planttfdb.gao-lab.org/tf.php?sp=Csi&did=orange1.1g010863m
TRINITY_DN19399_c5_g7	orange1.1g011807m	98.7	477	6	0	1544	114	1	477	0	924	Citrus sinensis	C2H2	C2H2 family protein	http://planttfdb.gao-lab.org/tf.php?sp=Csi&did=orange1.1g011807m
TRINITY_DN19400_c0_g1	orange1.1g018643m	89.5	389	4	1	1379	213	1	352	1.01E-197	563	Citrus sinensis	bZIP	bZIP family protein	http://planttfdb.gao-lab.org/tf.php?sp=Csi&did=orange1.1g018643m
TRINITY_DN19403_c0_g1	orange1.1g042922m	98	255	5	0	766	2	50	304	1.79E-117	340	Citrus sinensis	MYB_related	MYB_related family protein	http://planttfdb.gao-lab.org/tf.php?sp=Csi&did=orange1.1g042922m
TRINITY_DN19403_c0_g2	orange1.1g042922m	55.7	192	21	1	395	12	111	302	6.97E-56	178	Citrus sinensis	MYB_related	MYB_related family protein	http://planttfdb.gao-lab.org/tf.php?sp=Csi&did=orange1.1g042922m
TRINITY_DN19407_c0_g2	orange1.1g037987m	83.5	139	23	0	2199	1783	1	139	2.48E-70	228	Citrus sinensis	FAR1	FAR1 family protein	http://planttfdb.gao-lab.org/tf.php?sp=Csi&did=orange1.1g037987m
TRINITY_DN19407_c0_g3	orange1.1g035792m	38.9	373	208	9	1807	716	239	600	1.57E-77	269	Citrus sinensis	FAR1	FAR1 family protein	http://planttfdb.gao-lab.org/tf.php?sp=Csi&did=orange1.1g035792m
TRINITY_DN19416_c3_g7	orange1.1g046178m	98.8	257	3	0	797	27	1	257	2.31E-186	520	Citrus sinensis	bHLH	bHLH family protein	http://planttfdb.gao-lab.org/tf.php?sp=Csi&did=orange1.1g046178m
TRINITY_DN19417_c0_g4	orange1.1g041667m	95.5	154	6	1	516	55	1	153	2.84E-87	270	Citrus sinensis	GRAS	GRAS family protein	http://planttfdb.gao-lab.org/tf.php?sp=Csi&did=orange1.1g041667m
TRINITY_DN19417_c0_g5	orange1.1g041667m	99.4	488	3	0	1884	421	172	659	0.00E+00	858	Citrus sinensis	GRAS	GRAS family protein	http://planttfdb.gao-lab.org/tf.php?sp=Csi&did=orange1.1g041667m
TRINITY_DN19419_c0_g1	orange1.1g026043m	91.3	80	7	0	510	271	165	244	1.55E-43	154	Citrus sinensis	MIKC_MADS	MIKC_MADS family protein	http://planttfdb.gao-lab.org/tf.php?sp=Csi&did=orange1.1g026043m
TRINITY_DN19419_c0_g2	orange1.1g042438m	98.9	89	1	0	734	468	1	89	1.81E-56	173	Citrus sinensis	M-type_MADS	M-type_MADS family protein	http://planttfdb.gao-lab.org/tf.php?sp=Csi&did=orange1.1g042438m
TRINITY_DN19421_c0_g2	orange1.1g011340m	96.5	313	11	0	1226	288	176	488	2.29E-206	587	Citrus sinensis	WRKY	WRKY family protein	http://planttfdb.gao-lab.org/tf.php?sp=Csi&did=orange1.1g011340m
TRINITY_DN19435_c0_g3	orange1.1g002516m	31.5	124	57	5	730	359	801	896	1.96E-08	53.5	Citrus sinensis	ARF	ARF family protein	http://planttfdb.gao-lab.org/tf.php?sp=Csi&did=orange1.1g002516m
TRINITY_DN19436_c1_g1	orange1.1g015846m	90.2	410	28	2	1506	280	1	399	1.99E-255	712	Citrus sinensis	ERF	ERF family protein	http://planttfdb.gao-lab.org/tf.php?sp=Csi&did=orange1.1g015846m
TRINITY_DN19436_c1_g3	orange1.1g015846m	45.5	235	98	7	3076	2381	4	211	1.85E-41	154	Citrus sinensis	ERF	ERF family protein	http://planttfdb.gao-lab.org/tf.php?sp=Csi&did=orange1.1g015846m
TRINITY_DN19442_c4_g1	orange1.1g005853m	98.7	635	8	0	2921	1017	39	673	0	1260	Citrus sinensis	HD-ZIP	HD-ZIP family protein	http://planttfdb.gao-lab.org/tf.php?sp=Csi&did=orange1.1g005853m
TRINITY_DN19448_c3_g4	orange1.1g040293m	97.7	215	1	2	634	2	1	215	5.81E-85	257	Citrus sinensis	SRS	SRS family protein	http://planttfdb.gao-lab.org/tf.php?sp=Csi&did=orange1.1g040293m
TRINITY_DN19451_c0_g1	orange1.1g019104m	97.1	346	8	1	1725	694	1	346	3.26E-241	665	Citrus sinensis	MYB_related	MYB_related family protein	http://planttfdb.gao-lab.org/tf.php?sp=Csi&did=orange1.1g019104m
TRINITY_DN19451_c0_g3	orange1.1g040811m	94.7	227	12	0	2413	1733	1	227	4.20E-146	431	Citrus sinensis	MYB_related	MYB_related family protein	http://planttfdb.gao-lab.org/tf.php?sp=Csi&did=orange1.1g040811m
TRINITY_DN19451_c0_g5	orange1.1g020389m	49.3	629	10	2	2427	562	1	327	7.19E-159	462	Citrus sinensis	MYB_related	MYB_related family protein	http://planttfdb.gao-lab.org/tf.php?sp=Csi&did=orange1.1g020389m
TRINITY_DN19460_c3_g2	orange1.1g015486m	99	403	2	1	1473	265	6	406	6.28E-223	616	Citrus sinensis	bHLH	bHLH family protein	http://planttfdb.gao-lab.org/tf.php?sp=Csi&did=orange1.1g015486m
TRINITY_DN19460_c3_g3	orange1.1g015486m	97.6	167	1	2	515	1012	1	165	8.10E-82	251	Citrus sinensis	bHLH	bHLH family protein	http://planttfdb.gao-lab.org/tf.php?sp=Csi&did=orange1.1g015486m
TRINITY_DN19460_c6_g2	orange1.1g024547m	99.6	266	1	0	1678	881	1	266	2.20E-163	465	Citrus sinensis	TCP	TCP family protein	http://planttfdb.gao-lab.org/tf.php?sp=Csi&did=orange1.1g024547m
TRINITY_DN19462_c0_g1	orange1.1g020994m	100	32	0	0	150	245	224	255	1.37E-16	68.6	Citrus sinensis	C3H	C3H family protein	http://planttfdb.gao-lab.org/tf.php?sp=Csi&did=orange1.1g020994m
TRINITY_DN19462_c4_g4	orange1.1g013033m	99.8	451	1	0	1665	313	1	451	3.07E-251	697	Citrus sinensis	C3H	C3H family protein	http://planttfdb.gao-lab.org/tf.php?sp=Csi&did=orange1.1g013033m
TRINITY_DN19474_c3_g1	orange1.1g004271m	93.9	673	6	1	2707	689	1	638	0	1122	Citrus sinensis	HD-ZIP	HD-ZIP family protein	http://planttfdb.gao-lab.org/tf.php?sp=Csi&did=orange1.1g004271m
TRINITY_DN19476_c3_g1	orange1.1g041516m	91.5	118	10	0	1358	1005	1	118	5.73E-55	180	Citrus sinensis	ERF	ERF family protein	http://planttfdb.gao-lab.org/tf.php?sp=Csi&did=orange1.1g041516m
TRINITY_DN19476_c3_g3	orange1.1g041516m	100	34	0	0	1	102	85	118	5.00E-15	66.6	Citrus sinensis	ERF	ERF family protein	http://planttfdb.gao-lab.org/tf.php?sp=Csi&did=orange1.1g041516m
TRINITY_DN19479_c3_g2	orange1.1g026474m	98.7	238	3	0	1064	351	1	238	7.36E-139	421	Citrus sinensis	NF-YA	NF-YA family protein	http://planttfdb.gao-lab.org/tf.php?sp=Csi&did=orange1.1g026474m
TRINITY_DN19483_c2_g1	orange1.1g007341m	48.9	45	23	0	3117	2983	1	45	7.52E-07	49.7	Citrus sinensis	G2-like	G2-like family protein	http://planttfdb.gao-lab.org/tf.php?sp=Csi&did=orange1.1g007341m
TRINITY_DN19483_c2_g2	orange1.1g007341m	51.1	45	22	0	2229	2095	1	45	2.92E-07	50.8	Citrus sinensis	G2-like	G2-like family protein	http://planttfdb.gao-lab.org/tf.php?sp=Csi&did=orange1.1g007341m
TRINITY_DN19488_c0_g1	orange1.1g005668m	85.6	375	17	3	2989	1865	1	338	1.61E-158	483	Citrus sinensis	MYB_related	MYB_related family protein	http://planttfdb.gao-lab.org/tf.php?sp=Csi&did=orange1.1g005668m
TRINITY_DN19489_c0_g1	orange1.1g015998m	61.2	407	7	3	1866	646	142	397	8.57E-143	428	Citrus sinensis	NAC	NAC family protein	http://planttfdb.gao-lab.org/tf.php?sp=Csi&did=orange1.1g015998m
TRINITY_DN19491_c0_g1	orange1.1g030615m	100	79	0	0	562	326	96	174	3.41E-49	164	Citrus sinensis	YABBY	YABBY family protein	http://planttfdb.gao-lab.org/tf.php?sp=Csi&did=orange1.1g030615m
TRINITY_DN19493_c0_g1	orange1.1g039386m	96.4	576	9	1	3042	1351	1	576	0	1118	Citrus sinensis	B3	B3 family protein	http://planttfdb.gao-lab.org/tf.php?sp=Csi&did=orange1.1g039386m
TRINITY_DN19497_c2_g1	orange1.1g022591m	86.8	334	4	1	1249	248	1	294	4.23E-200	554	Citrus sinensis	LBD	LBD family protein	http://planttfdb.gao-lab.org/tf.php?sp=Csi&did=orange1.1g022591m
TRINITY_DN19498_c1_g1	orange1.1g024594m	57.8	453	3	1	2942	1584	1	265	3.97E-145	433	Citrus sinensis	GATA	GATA family protein	http://planttfdb.gao-lab.org/tf.php?sp=Csi&did=orange1.1g024594m
TRINITY_DN19505_c0_g1	orange1.1g032690m	90.8	109	10	0	453	127	2	110	2.13E-67	204	Citrus sinensis	WRKY	WRKY family protein	http://planttfdb.gao-lab.org/tf.php?sp=Csi&did=orange1.1g032690m
TRINITY_DN19521_c0_g1	orange1.1g016378m	98.6	290	4	0	1545	676	74	363	2.57E-190	553	Citrus sinensis	HSF	HSF family protein	http://planttfdb.gao-lab.org/tf.php?sp=Csi&did=orange1.1g016378m
TRINITY_DN19539_c2_g1	orange1.1g010040m	87.2	593	2	1	2099	321	1	519	0	995	Citrus sinensis	AP2	AP2 family protein	http://planttfdb.gao-lab.org/tf.php?sp=Csi&did=orange1.1g010040m
TRINITY_DN19539_c2_g3	orange1.1g022082m	100	20	0	0	1	60	171	190	1.98E-08	48.9	Citrus sinensis	AP2	AP2 family protein	http://planttfdb.gao-lab.org/tf.php?sp=Csi&did=orange1.1g022082m
TRINITY_DN19546_c2_g1	orange1.1g014138m	35.9	398	225	11	2106	964	1	385	1.47E-58	203	Citrus sinensis	MYB_related	MYB_related family protein	http://planttfdb.gao-lab.org/tf.php?sp=Csi&did=orange1.1g014138m
TRINITY_DN19576_c1_g1	orange1.1g019028m	88.4	389	3	1	1367	201	1	347	1.37E-200	560	Citrus sinensis	CO-like	CO-like family protein	http://planttfdb.gao-lab.org/tf.php?sp=Csi&did=orange1.1g019028m
TRINITY_DN19576_c1_g2	orange1.1g019028m	51.1	88	1	1	3	266	217	262	1.66E-18	74.3	Citrus sinensis	CO-like	CO-like family protein	http://planttfdb.gao-lab.org/tf.php?sp=Csi&did=orange1.1g019028m
TRINITY_DN19576_c3_g2	orange1.1g019028m	99.3	153	1	0	864	1322	1	153	4.38E-65	209	Citrus sinensis	CO-like	CO-like family protein	http://planttfdb.gao-lab.org/tf.php?sp=Csi&did=orange1.1g019028m
TRINITY_DN19592_c5_g1	orange1.1g008984m	99.3	547	4	0	4361	2721	1	547	0	1084	Citrus sinensis	GRAS	GRAS family protein	http://planttfdb.gao-lab.org/tf.php?sp=Csi&did=orange1.1g008984m
TRINITY_DN19596_c1_g4	orange1.1g014327m	100	64	0	0	971	1162	306	369	2.44E-35	131	Citrus sinensis	bZIP	bZIP family protein	http://planttfdb.gao-lab.org/tf.php?sp=Csi&did=orange1.1g014327m
TRINITY_DN19596_c1_g6	orange1.1g014327m	98.8	426	5	0	1637	360	1	426	5.36E-236	661	Citrus sinensis	bZIP	bZIP family protein	http://planttfdb.gao-lab.org/tf.php?sp=Csi&did=orange1.1g014327m
TRINITY_DN19600_c0_g1	orange1.1g021100m	85.9	64	9	0	688	879	72	135	1.25E-28	114	Citrus sinensis	TCP	TCP family protein	http://planttfdb.gao-lab.org/tf.php?sp=Csi&did=orange1.1g021100m
TRINITY_DN19601_c4_g1	orange1.1g036452m	91.4	186	12	1	826	269	63	244	1.17E-102	309	Citrus sinensis	MIKC_MADS	MIKC_MADS family protein	http://planttfdb.gao-lab.org/tf.php?sp=Csi&did=orange1.1g036452m
TRINITY_DN19611_c4_g4	orange1.1g031669m	99.4	155	1	0	1254	790	1	155	1.57E-106	313	Citrus sinensis	ERF	ERF family protein	http://planttfdb.gao-lab.org/tf.php?sp=Csi&did=orange1.1g031669m
TRINITY_DN19628_c0_g1	orange1.1g009140m	98.7	539	7	0	2626	1010	1	539	0	1072	Citrus sinensis	EIL	EIL family protein	http://planttfdb.gao-lab.org/tf.php?sp=Csi&did=orange1.1g009140m
TRINITY_DN19628_c0_g2	orange1.1g007187m	97.9	614	13	0	2820	979	1	614	0	1228	Citrus sinensis	EIL	EIL family protein	http://planttfdb.gao-lab.org/tf.php?sp=Csi&did=orange1.1g007187m
TRINITY_DN19631_c0_g1	orange1.1g032295m	99.3	143	1	0	735	307	1	143	9.81E-90	278	Citrus sinensis	bHLH	bHLH family protein	http://planttfdb.gao-lab.org/tf.php?sp=Csi&did=orange1.1g032295m
TRINITY_DN19638_c2_g5	orange1.1g022148m	99.1	223	2	0	1099	431	80	302	1.88E-138	405	Citrus sinensis	BES1	BES1 family protein	http://planttfdb.gao-lab.org/tf.php?sp=Csi&did=orange1.1g022148m
TRINITY_DN19639_c0_g2	orange1.1g020690m	98.4	322	5	0	1877	912	1	322	1.79E-184	526	Citrus sinensis	G2-like	G2-like family protein	http://planttfdb.gao-lab.org/tf.php?sp=Csi&did=orange1.1g020690m
TRINITY_DN19639_c0_g3	orange1.1g020690m	99.3	140	1	0	27	446	1	140	1.42E-66	201	Citrus sinensis	G2-like	G2-like family protein	http://planttfdb.gao-lab.org/tf.php?sp=Csi&did=orange1.1g020690m
TRINITY_DN19639_c0_g4	orange1.1g020690m	100	78	0	0	1	234	213	290	1.33E-52	162	Citrus sinensis	G2-like	G2-like family protein	http://planttfdb.gao-lab.org/tf.php?sp=Csi&did=orange1.1g020690m
TRINITY_DN19639_c1_g2	orange1.1g003592m	98.4	122	2	0	582	947	1	122	1.80E-63	215	Citrus sinensis	ARF	ARF family protein	http://planttfdb.gao-lab.org/tf.php?sp=Csi&did=orange1.1g003592m
TRINITY_DN19650_c0_g1	orange1.1g034117m	97.1	103	3	0	1590	1282	1	103	4.36E-58	185	Citrus sinensis	YABBY	YABBY family protein	http://planttfdb.gao-lab.org/tf.php?sp=Csi&did=orange1.1g034117m
TRINITY_DN19650_c0_g3	orange1.1g034117m	51.5	103	47	3	928	623	1	101	5.93E-22	86.3	Citrus sinensis	YABBY	YABBY family protein	http://planttfdb.gao-lab.org/tf.php?sp=Csi&did=orange1.1g034117m
TRINITY_DN19650_c0_g5	orange1.1g032101m	58.2	122	41	3	884	531	23	138	6.18E-31	113	Citrus sinensis	YABBY	YABBY family protein	http://planttfdb.gao-lab.org/tf.php?sp=Csi&did=orange1.1g032101m
TRINITY_DN19662_c0_g2	orange1.1g036669m	93.3	134	8	1	1907	1509	1	134	5.24E-69	224	Citrus sinensis	bHLH	bHLH family protein	http://planttfdb.gao-lab.org/tf.php?sp=Csi&did=orange1.1g036669m
TRINITY_DN19667_c0_g3	orange1.1g020713m	89.5	19	2	0	217	273	140	158	7.33E-06	38.9	Citrus sinensis	WRKY	WRKY family protein	http://planttfdb.gao-lab.org/tf.php?sp=Csi&did=orange1.1g020713m
TRINITY_DN19681_c3_g3	orange1.1g044828m	96.4	110	3	1	120	446	1	110	1.57E-46	157	Citrus sinensis	AP2	AP2 family protein	http://planttfdb.gao-lab.org/tf.php?sp=Csi&did=orange1.1g044828m
TRINITY_DN19681_c3_g9	orange1.1g008967m	96.7	553	11	2	1790	135	1	547	0	931	Citrus sinensis	bHLH	bHLH family protein	http://planttfdb.gao-lab.org/tf.php?sp=Csi&did=orange1.1g008967m
TRINITY_DN19681_c6_g1	orange1.1g012155m	100	54	0	0	191	30	417	470	8.57E-33	113	Citrus sinensis	NAC	NAC family protein	http://planttfdb.gao-lab.org/tf.php?sp=Csi&did=orange1.1g012155m
TRINITY_DN19688_c0_g1	orange1.1g016203m	80	45	9	0	562	428	315	359	5.01E-16	75.9	Citrus sinensis	MYB_related	MYB_related family protein	http://planttfdb.gao-lab.org/tf.php?sp=Csi&did=orange1.1g016203m
TRINITY_DN19688_c0_g2	orange1.1g016046m	98.7	396	5	0	1235	48	1	396	1.31E-277	755	Citrus sinensis	MYB_related	MYB_related family protein	http://planttfdb.gao-lab.org/tf.php?sp=Csi&did=orange1.1g016046m
TRINITY_DN19688_c2_g2	orange1.1g016203m	70.3	37	11	0	1764	1654	357	393	1.54E-10	60.1	Citrus sinensis	MYB_related	MYB_related family protein	http://planttfdb.gao-lab.org/tf.php?sp=Csi&did=orange1.1g016203m
TRINITY_DN19700_c3_g2	orange1.1g022743m	89.4	123	13	0	1841	1473	170	292	8.47E-33	124	Citrus sinensis	Trihelix	Trihelix family protein	http://planttfdb.gao-lab.org/tf.php?sp=Csi&did=orange1.1g022743m
TRINITY_DN19700_c3_g7	orange1.1g022743m	97.3	110	1	1	786	457	1	108	2.47E-50	171	Citrus sinensis	Trihelix	Trihelix family protein	http://planttfdb.gao-lab.org/tf.php?sp=Csi&did=orange1.1g022743m
TRINITY_DN19706_c2_g2	orange1.1g033320m	98.1	54	1	0	698	537	1	54	3.06E-33	120	Citrus sinensis	C3H	C3H family protein	http://planttfdb.gao-lab.org/tf.php?sp=Csi&did=orange1.1g033320m
TRINITY_DN19706_c2_g4	orange1.1g014215m	78.3	23	5	0	164	232	274	296	1.84E-09	48.5	Citrus sinensis	C3H	C3H family protein	http://planttfdb.gao-lab.org/tf.php?sp=Csi&did=orange1.1g014215m
TRINITY_DN19725_c1_g1	orange1.1g037037m	39.1	304	139	8	1263	370	429	692	1.07E-56	206	Citrus sinensis	BES1	BES1 family protein	http://planttfdb.gao-lab.org/tf.php?sp=Csi&did=orange1.1g037037m
TRINITY_DN19726_c2_g2	orange1.1g036534m	89.9	119	12	0	358	2	1	119	3.37E-59	190	Citrus sinensis	LBD	LBD family protein	http://planttfdb.gao-lab.org/tf.php?sp=Csi&did=orange1.1g036534m
TRINITY_DN19729_c1_g3	orange1.1g006550m	99.2	641	5	0	2278	356	1	641	0	1240	Citrus sinensis	TALE	TALE family protein	http://planttfdb.gao-lab.org/tf.php?sp=Csi&did=orange1.1g006550m
TRINITY_DN19731_c1_g1	orange1.1g022056m	63.6	242	1	1	1099	374	149	303	5.43E-86	269	Citrus sinensis	TALE	TALE family protein	http://planttfdb.gao-lab.org/tf.php?sp=Csi&did=orange1.1g022056m
TRINITY_DN19740_c0_g1	orange1.1g038451m	87.3	371	14	2	1186	173	156	526	7.33E-211	608	Citrus sinensis	bHLH	bHLH family protein	http://planttfdb.gao-lab.org/tf.php?sp=Csi&did=orange1.1g038451m
TRINITY_DN19748_c1_g5	orange1.1g042908m	68.6	35	11	0	941	837	97	131	7.73E-09	52.4	Citrus sinensis	bHLH	bHLH family protein	http://planttfdb.gao-lab.org/tf.php?sp=Csi&did=orange1.1g042908m
TRINITY_DN19750_c2_g2	orange1.1g002919m	83.4	663	11	1	2238	250	302	865	0	1072	Citrus sinensis	SBP	SBP family protein	http://planttfdb.gao-lab.org/tf.php?sp=Csi&did=orange1.1g002919m
TRINITY_DN19750_c2_g3	orange1.1g001317m	98	1092	22	0	4234	959	10	1101	0	2059	Citrus sinensis	SBP	SBP family protein	http://planttfdb.gao-lab.org/tf.php?sp=Csi&did=orange1.1g001317m
TRINITY_DN19750_c2_g5	orange1.1g003138m	98.4	61	1	0	691	509	3	63	5.64E-32	119	Citrus sinensis	SBP	SBP family protein	http://planttfdb.gao-lab.org/tf.php?sp=Csi&did=orange1.1g003138m
TRINITY_DN19750_c2_g7	orange1.1g008080m	98.3	58	1	0	174	1	1	58	8.93E-36	132	Citrus sinensis	SBP	SBP family protein	http://planttfdb.gao-lab.org/tf.php?sp=Csi&did=orange1.1g008080m
TRINITY_DN19752_c3_g1	orange1.1g023197m	74.5	196	4	2	2859	2272	1	150	5.60E-92	291	Citrus sinensis	NAC	NAC family protein	http://planttfdb.gao-lab.org/tf.php?sp=Csi&did=orange1.1g023197m
TRINITY_DN19754_c0_g1	orange1.1g009824m	94.9	59	3	0	125	301	101	159	5.87E-34	118	Citrus sinensis	ARR-B	ARR-B family protein	http://planttfdb.gao-lab.org/tf.php?sp=Csi&did=orange1.1g009824m
TRINITY_DN19754_c0_g2	orange1.1g005719m	98	49	1	0	217	363	1	49	1.29E-26	103	Citrus sinensis	ARR-B	ARR-B family protein	http://planttfdb.gao-lab.org/tf.php?sp=Csi&did=orange1.1g005719m
TRINITY_DN19754_c0_g3	orange1.1g005719m	97.5	403	10	0	1209	1	1	403	1.69E-260	719	Citrus sinensis	ARR-B	ARR-B family protein	http://planttfdb.gao-lab.org/tf.php?sp=Csi&did=orange1.1g005719m
TRINITY_DN19754_c0_g5	orange1.1g005719m	100	51	0	0	79	231	50	100	6.45E-29	104	Citrus sinensis	ARR-B	ARR-B family protein	http://planttfdb.gao-lab.org/tf.php?sp=Csi&did=orange1.1g005719m
TRINITY_DN19754_c1_g1	orange1.1g007601m	63.4	322	107	3	2538	1597	15	333	1.09E-115	363	Citrus sinensis	ARR-B	ARR-B family protein	http://planttfdb.gao-lab.org/tf.php?sp=Csi&did=orange1.1g007601m
TRINITY_DN19754_c1_g2	orange1.1g007601m	68.1	47	15	0	210	350	15	61	3.31E-14	64.7	Citrus sinensis	ARR-B	ARR-B family protein	http://planttfdb.gao-lab.org/tf.php?sp=Csi&did=orange1.1g007601m
TRINITY_DN19754_c2_g1	orange1.1g005719m	93.9	180	3	1	1	516	433	612	3.49E-112	330	Citrus sinensis	ARR-B	ARR-B family protein	http://planttfdb.gao-lab.org/tf.php?sp=Csi&did=orange1.1g005719m
TRINITY_DN19759_c2_g3	orange1.1g031034m	100	60	0	0	711	532	1	60	3.12E-38	130	Citrus sinensis	LBD	LBD family protein	http://planttfdb.gao-lab.org/tf.php?sp=Csi&did=orange1.1g031034m
TRINITY_DN19770_c1_g1	orange1.1g016585m	81.5	464	9	3	1696	305	1	387	2.78E-204	578	Citrus sinensis	G2-like	G2-like family protein	http://planttfdb.gao-lab.org/tf.php?sp=Csi&did=orange1.1g016585m
TRINITY_DN19772_c0_g2	orange1.1g003904m	95.5	818	6	2	2746	293	1	787	0	1514	Citrus sinensis	MYB_related	MYB_related family protein	http://planttfdb.gao-lab.org/tf.php?sp=Csi&did=orange1.1g003904m
TRINITY_DN19779_c0_g2	orange1.1g037709m	93.8	144	9	0	2105	1674	1	144	8.96E-86	275	Citrus sinensis	NAC	NAC family protein	http://planttfdb.gao-lab.org/tf.php?sp=Csi&did=orange1.1g037709m
TRINITY_DN19779_c0_g5	orange1.1g047949m	98.2	56	1	0	170	3	1	56	2.81E-30	119	Citrus sinensis	NAC	NAC family protein	http://planttfdb.gao-lab.org/tf.php?sp=Csi&did=orange1.1g047949m
TRINITY_DN19779_c0_g6	orange1.1g037457m	70.6	34	10	0	614	513	14	47	5.97E-09	48.1	Citrus sinensis	NAC	NAC family protein	http://planttfdb.gao-lab.org/tf.php?sp=Csi&did=orange1.1g037457m
TRINITY_DN19779_c0_g7	orange1.1g047949m	78.7	94	20	0	320	39	276	369	6.05E-42	138	Citrus sinensis	NAC	NAC family protein	http://planttfdb.gao-lab.org/tf.php?sp=Csi&did=orange1.1g047949m
TRINITY_DN19782_c0_g1	orange1.1g007898m	98.1	586	10	1	1795	38	1	585	0	1059	Citrus sinensis	C2H2	C2H2 family protein	http://planttfdb.gao-lab.org/tf.php?sp=Csi&did=orange1.1g007898m
TRINITY_DN19782_c1_g1	orange1.1g021486m	99.6	246	1	0	738	1	1	246	5.94E-169	501	Citrus sinensis	MYB	MYB family protein	http://planttfdb.gao-lab.org/tf.php?sp=Csi&did=orange1.1g021486m
TRINITY_DN19782_c1_g2	orange1.1g021498m	98.9	270	1	1	810	1	1	268	2.34E-192	528	Citrus sinensis	MYB	MYB family protein	http://planttfdb.gao-lab.org/tf.php?sp=Csi&did=orange1.1g021498m
TRINITY_DN19782_c1_g4	orange1.1g021486m	100	46	0	0	66	203	1	46	9.77E-29	106	Citrus sinensis	MYB	MYB family protein	http://planttfdb.gao-lab.org/tf.php?sp=Csi&did=orange1.1g021486m
TRINITY_DN19782_c3_g1	orange1.1g011807m	100	28	0	0	1	84	168	195	4.28E-16	67.4	Citrus sinensis	C2H2	C2H2 family protein	http://planttfdb.gao-lab.org/tf.php?sp=Csi&did=orange1.1g011807m
TRINITY_DN19785_c2_g1	orange1.1g048452m	97.9	189	4	0	696	130	1	189	1.18E-122	354	Citrus sinensis	G2-like	G2-like family protein	http://planttfdb.gao-lab.org/tf.php?sp=Csi&did=orange1.1g048452m
TRINITY_DN19785_c3_g2	orange1.1g022713m	99	295	1	1	1186	302	1	293	7.65E-204	561	Citrus sinensis	HD-ZIP	HD-ZIP family protein	http://planttfdb.gao-lab.org/tf.php?sp=Csi&did=orange1.1g022713m
TRINITY_DN19785_c3_g4	orange1.1g023113m	98.3	287	4	1	1234	377	1	287	3.05E-188	523	Citrus sinensis	HD-ZIP	HD-ZIP family protein	http://planttfdb.gao-lab.org/tf.php?sp=Csi&did=orange1.1g023113m
TRINITY_DN19785_c4_g1	orange1.1g003592m	98.2	171	3	0	514	2	24	194	5.12E-102	307	Citrus sinensis	ARF	ARF family protein	http://planttfdb.gao-lab.org/tf.php?sp=Csi&did=orange1.1g003592m
TRINITY_DN19785_c5_g2	orange1.1g023005m	61.3	111	40	1	2169	1846	1	111	4.40E-19	85.1	Citrus sinensis	DBB	DBB family protein	http://planttfdb.gao-lab.org/tf.php?sp=Csi&did=orange1.1g023005m
TRINITY_DN19786_c4_g2	orange1.1g042953m	97.9	467	10	0	1554	154	1	467	0	932	Citrus sinensis	B3	B3 family protein	http://planttfdb.gao-lab.org/tf.php?sp=Csi&did=orange1.1g042953m
TRINITY_DN19789_c1_g1	orange1.1g043122m	100	59	0	0	467	291	48	106	2.70E-36	129	Citrus sinensis	WRKY	WRKY family protein	http://planttfdb.gao-lab.org/tf.php?sp=Csi&did=orange1.1g043122m
TRINITY_DN19799_c4_g1	orange1.1g011146m	97.8	321	5	1	1187	231	172	492	8.22E-203	568	Citrus sinensis	C2H2	C2H2 family protein	http://planttfdb.gao-lab.org/tf.php?sp=Csi&did=orange1.1g011146m
TRINITY_DN19803_c0_g1	orange1.1g048727m	95.1	368	18	0	1261	158	1	368	7.49E-233	640	Citrus sinensis	TCP	TCP family protein	http://planttfdb.gao-lab.org/tf.php?sp=Csi&did=orange1.1g048727m
TRINITY_DN19803_c3_g4	orange1.1g039174m	93.6	296	13	1	1262	393	53	348	1.92E-140	405	Citrus sinensis	AP2	AP2 family protein	http://planttfdb.gao-lab.org/tf.php?sp=Csi&did=orange1.1g039174m
TRINITY_DN19812_c0_g1	orange1.1g035470m	100	62	0	0	763	578	1	62	2.70E-37	122	Citrus sinensis	M-type_MADS	M-type_MADS family protein	http://planttfdb.gao-lab.org/tf.php?sp=Csi&did=orange1.1g035470m
TRINITY_DN19812_c0_g2	orange1.1g046479m	48.4	64	33	0	1479	1288	94	157	2.00E-11	60.8	Citrus sinensis	MIKC_MADS	MIKC_MADS family protein	http://planttfdb.gao-lab.org/tf.php?sp=Csi&did=orange1.1g046479m
TRINITY_DN19825_c2_g3	orange1.1g007579m	99	597	6	0	2097	307	1	597	0	1055	Citrus sinensis	bZIP	bZIP family protein	http://planttfdb.gao-lab.org/tf.php?sp=Csi&did=orange1.1g007579m
TRINITY_DN19835_c2_g3	orange1.1g008335m	38.8	206	118	3	1036	422	193	391	1.60E-36	142	Citrus sinensis	NAC	NAC family protein	http://planttfdb.gao-lab.org/tf.php?sp=Csi&did=orange1.1g008335m
TRINITY_DN19835_c3_g1	orange1.1g010454m	52	500	10	3	1733	249	236	510	7.00E-138	420	Citrus sinensis	AP2	AP2 family protein	http://planttfdb.gao-lab.org/tf.php?sp=Csi&did=orange1.1g010454m
TRINITY_DN19835_c3_g2	orange1.1g011312m	94.7	38	2	0	491	378	359	396	8.36E-18	75.9	Citrus sinensis	AP2	AP2 family protein	http://planttfdb.gao-lab.org/tf.php?sp=Csi&did=orange1.1g011312m
TRINITY_DN19842_c1_g3	orange1.1g014360m	93	426	30	0	1499	222	1	426	3.96E-250	699	Citrus sinensis	TCP	TCP family protein	http://planttfdb.gao-lab.org/tf.php?sp=Csi&did=orange1.1g014360m
TRINITY_DN19850_c0_g1	orange1.1g010935m	52.5	551	167	8	2247	607	36	495	1.19E-168	494	Citrus sinensis	MYB_related	MYB_related family protein	http://planttfdb.gao-lab.org/tf.php?sp=Csi&did=orange1.1g010935m
TRINITY_DN19853_c0_g1	orange1.1g014753m	93.6	419	25	1	1785	535	1	419	2.04E-206	583	Citrus sinensis	G2-like	G2-like family protein	http://planttfdb.gao-lab.org/tf.php?sp=Csi&did=orange1.1g014753m
TRINITY_DN19854_c2_g6	orange1.1g014879m	97.5	40	1	0	121	2	1	40	3.60E-20	82.8	Citrus sinensis	bZIP	bZIP family protein	http://planttfdb.gao-lab.org/tf.php?sp=Csi&did=orange1.1g014879m
TRINITY_DN19863_c0_g3	orange1.1g015261m	98.3	410	7	0	1667	438	1	410	1.69E-294	821	Citrus sinensis	C2H2	C2H2 family protein	http://planttfdb.gao-lab.org/tf.php?sp=Csi&did=orange1.1g015261m
TRINITY_DN19863_c0_g5	orange1.1g026761m	76.7	43	10	0	169	41	3	45	7.53E-16	68.2	Citrus sinensis	C2H2	C2H2 family protein	http://planttfdb.gao-lab.org/tf.php?sp=Csi&did=orange1.1g026761m
TRINITY_DN19865_c0_g1	orange1.1g020996m	100	78	0	0	280	47	241	318	1.75E-54	168	Citrus sinensis	GATA	GATA family protein	http://planttfdb.gao-lab.org/tf.php?sp=Csi&did=orange1.1g020996m
TRINITY_DN19865_c4_g1	orange1.1g035773m	97.9	330	7	0	1259	270	1	330	1.94E-228	635	Citrus sinensis	ERF	ERF family protein	http://planttfdb.gao-lab.org/tf.php?sp=Csi&did=orange1.1g035773m
TRINITY_DN19878_c0_g1	orange1.1g003684m	82.2	90	16	0	740	471	526	615	1.75E-40	144	Citrus sinensis	ERF	ERF family protein	http://planttfdb.gao-lab.org/tf.php?sp=Csi&did=orange1.1g003684m
TRINITY_DN19878_c0_g2	orange1.1g003684m	68.4	95	29	1	41	322	1	95	1.07E-33	119	Citrus sinensis	ERF	ERF family protein	http://planttfdb.gao-lab.org/tf.php?sp=Csi&did=orange1.1g003684m
TRINITY_DN19878_c0_g5	orange1.1g003684m	60.8	204	54	2	617	6	383	560	6.83E-55	195	Citrus sinensis	ERF	ERF family protein	http://planttfdb.gao-lab.org/tf.php?sp=Csi&did=orange1.1g003684m
TRINITY_DN19878_c0_g6	orange1.1g003684m	82	172	31	0	659	144	1	172	1.10E-54	186	Citrus sinensis	ERF	ERF family protein	http://planttfdb.gao-lab.org/tf.php?sp=Csi&did=orange1.1g003684m
TRINITY_DN19878_c0_g7	orange1.1g003684m	31.6	367	132	6	1464	397	472	730	4.88E-32	127	Citrus sinensis	ERF	ERF family protein	http://planttfdb.gao-lab.org/tf.php?sp=Csi&did=orange1.1g003684m
TRINITY_DN19878_c0_g8	orange1.1g005229m	97.7	86	2	0	368	111	1	86	1.03E-49	169	Citrus sinensis	ERF	ERF family protein	http://planttfdb.gao-lab.org/tf.php?sp=Csi&did=orange1.1g005229m
TRINITY_DN19878_c0_g9	orange1.1g005229m	82.2	180	32	0	542	3	269	448	2.89E-77	246	Citrus sinensis	ERF	ERF family protein	http://planttfdb.gao-lab.org/tf.php?sp=Csi&did=orange1.1g005229m
TRINITY_DN19880_c1_g1	orange1.1g014735m	97.1	68	2	0	97	300	1	68	6.83E-39	130	Citrus sinensis	WRKY	WRKY family protein	http://planttfdb.gao-lab.org/tf.php?sp=Csi&did=orange1.1g014735m
TRINITY_DN19887_c0_g1	orange1.1g017908m	100	157	0	0	471	1	1	157	2.15E-107	310	Citrus sinensis	HSF	HSF family protein	http://planttfdb.gao-lab.org/tf.php?sp=Csi&did=orange1.1g017908m
TRINITY_DN19887_c0_g2	orange1.1g011077m	98.8	343	4	0	1925	897	152	494	3.94E-231	646	Citrus sinensis	HSF	HSF family protein	http://planttfdb.gao-lab.org/tf.php?sp=Csi&did=orange1.1g011077m
TRINITY_DN19887_c1_g1	orange1.1g010166m	96	428	16	1	1651	371	89	516	7.27E-271	751	Citrus sinensis	HSF	HSF family protein	http://planttfdb.gao-lab.org/tf.php?sp=Csi&did=orange1.1g010166m
TRINITY_DN19896_c0_g2	orange1.1g005668m	34.4	294	146	9	1229	399	311	574	1.65E-28	115	Citrus sinensis	MYB_related	MYB_related family protein	http://planttfdb.gao-lab.org/tf.php?sp=Csi&did=orange1.1g005668m
TRINITY_DN19896_c0_g4	orange1.1g006378m	53.3	60	26	1	2	175	50	109	5.85E-11	58.9	Citrus sinensis	MYB_related	MYB_related family protein	http://planttfdb.gao-lab.org/tf.php?sp=Csi&did=orange1.1g006378m
TRINITY_DN19904_c0_g1	orange1.1g001425m	98	600	12	0	4334	2535	1	600	0	984	Citrus sinensis	HB-other	HB-other family protein	http://planttfdb.gao-lab.org/tf.php?sp=Csi&did=orange1.1g001425m
TRINITY_DN19909_c0_g1	orange1.1g004544m	52.1	305	139	2	1036	134	394	695	9.61E-73	254	Citrus sinensis	HD-ZIP	HD-ZIP family protein	http://planttfdb.gao-lab.org/tf.php?sp=Csi&did=orange1.1g004544m
TRINITY_DN19913_c0_g1	orange1.1g000392m	42.8	243	97	3	2822	2094	279	479	5.14E-50	191	Citrus sinensis	C2H2	C2H2 family protein	http://planttfdb.gao-lab.org/tf.php?sp=Csi&did=orange1.1g000392m
TRINITY_DN19917_c4_g1	orange1.1g004490m	98	749	15	0	2705	459	1	749	0	1419	Citrus sinensis	GRAS	GRAS family protein	http://planttfdb.gao-lab.org/tf.php?sp=Csi&did=orange1.1g004490m
TRINITY_DN19917_c8_g5	orange1.1g004524m	99.3	747	5	0	2319	79	1	747	0	1476	Citrus sinensis	GRAS	GRAS family protein	http://planttfdb.gao-lab.org/tf.php?sp=Csi&did=orange1.1g004524m
TRINITY_DN19923_c5_g1	orange1.1g018659m	99.4	352	2	0	1390	335	1	352	2.87E-235	650	Citrus sinensis	WRKY	WRKY family protein	http://planttfdb.gao-lab.org/tf.php?sp=Csi&did=orange1.1g018659m
TRINITY_DN19923_c6_g1	orange1.1g017035m	97.6	378	8	1	1907	774	1	377	6.18E-266	733	Citrus sinensis	RAV	RAV family protein	http://planttfdb.gao-lab.org/tf.php?sp=Csi&did=orange1.1g017035m
TRINITY_DN19925_c0_g1	orange1.1g036039m	96.5	510	16	2	1607	78	1	508	0	899	Citrus sinensis	bZIP	bZIP family protein	http://planttfdb.gao-lab.org/tf.php?sp=Csi&did=orange1.1g036039m
TRINITY_DN19926_c0_g2	orange1.1g026263m	95.8	24	1	0	3	74	16	39	7.93E-10	51.2	Citrus sinensis	HSF	HSF family protein	http://planttfdb.gao-lab.org/tf.php?sp=Csi&did=orange1.1g026263m
TRINITY_DN19926_c0_g3	orange1.1g015162m	98.3	412	7	0	1316	81	1	412	3.49E-293	796	Citrus sinensis	HSF	HSF family protein	http://planttfdb.gao-lab.org/tf.php?sp=Csi&did=orange1.1g015162m
TRINITY_DN19928_c0_g1	orange1.1g004776m	100	79	0	0	377	141	1	79	7.51E-47	161	Citrus sinensis	HD-ZIP	HD-ZIP family protein	http://planttfdb.gao-lab.org/tf.php?sp=Csi&did=orange1.1g004776m
TRINITY_DN19928_c3_g1	orange1.1g024081m	50	62	29	1	499	684	117	176	1.15E-07	51.2	Citrus sinensis	MYB_related	MYB_related family protein	http://planttfdb.gao-lab.org/tf.php?sp=Csi&did=orange1.1g024081m
TRINITY_DN19928_c3_g2	orange1.1g024081m	49.1	57	27	1	609	439	122	176	3.20E-07	45.8	Citrus sinensis	MYB_related	MYB_related family protein	http://planttfdb.gao-lab.org/tf.php?sp=Csi&did=orange1.1g024081m
TRINITY_DN19930_c1_g1	orange1.1g004963m	97.6	723	15	1	2171	3	1	721	0	1378	Citrus sinensis	WRKY	WRKY family protein	http://planttfdb.gao-lab.org/tf.php?sp=Csi&did=orange1.1g004963m
TRINITY_DN19930_c2_g3	orange1.1g023677m	99.2	257	2	0	772	2	1	257	1.91E-180	496	Citrus sinensis	MYB_related	MYB_related family protein	http://planttfdb.gao-lab.org/tf.php?sp=Csi&did=orange1.1g023677m
TRINITY_DN19931_c3_g2	orange1.1g004262m	96.7	695	22	1	2274	193	71	765	0	1295	Citrus sinensis	MYB_related	MYB_related family protein	http://planttfdb.gao-lab.org/tf.php?sp=Csi&did=orange1.1g004262m
TRINITY_DN19939_c0_g1	orange1.1g024229m	85.9	270	17	1	1028	282	1	270	8.28E-170	471	Citrus sinensis	Dof	Dof family protein	http://planttfdb.gao-lab.org/tf.php?sp=Csi&did=orange1.1g024229m
TRINITY_DN19942_c1_g1	orange1.1g013945m	97.9	288	1	1	1496	648	146	433	8.72E-186	528	Citrus sinensis	B3	B3 family protein	http://planttfdb.gao-lab.org/tf.php?sp=Csi&did=orange1.1g013945m
TRINITY_DN19942_c1_g3	orange1.1g025532m	99.6	250	1	0	1216	467	2	251	7.53E-170	485	Citrus sinensis	FAR1	FAR1 family protein	http://planttfdb.gao-lab.org/tf.php?sp=Csi&did=orange1.1g025532m
TRINITY_DN19946_c0_g1	orange1.1g024884m	97.7	261	6	0	880	98	1	261	2.53E-173	496	Citrus sinensis	M-type_MADS	M-type_MADS family protein	http://planttfdb.gao-lab.org/tf.php?sp=Csi&did=orange1.1g024884m
TRINITY_DN19958_c2_g2	orange1.1g021098m	98.7	77	1	0	469	239	241	317	7.75E-41	135	Citrus sinensis	bZIP	bZIP family protein	http://planttfdb.gao-lab.org/tf.php?sp=Csi&did=orange1.1g021098m
TRINITY_DN19959_c0_g1	orange1.1g023361m	97.5	241	5	1	37	756	1	241	5.06E-143	402	Citrus sinensis	WRKY	WRKY family protein	http://planttfdb.gao-lab.org/tf.php?sp=Csi&did=orange1.1g023361m
TRINITY_DN19959_c0_g2	orange1.1g023361m	61	454	5	2	1884	526	1	283	1.77E-144	419	Citrus sinensis	WRKY	WRKY family protein	http://planttfdb.gao-lab.org/tf.php?sp=Csi&did=orange1.1g023361m
TRINITY_DN19963_c2_g1	orange1.1g032101m	49.3	67	33	1	413	216	46	112	4.26E-14	64.7	Citrus sinensis	YABBY	YABBY family protein	http://planttfdb.gao-lab.org/tf.php?sp=Csi&did=orange1.1g032101m
TRINITY_DN19963_c4_g1	orange1.1g047100m	72.2	54	11	1	451	290	164	213	2.97E-19	77.4	Citrus sinensis	ERF	ERF family protein	http://planttfdb.gao-lab.org/tf.php?sp=Csi&did=orange1.1g047100m
TRINITY_DN19974_c3_g1	orange1.1g032371m	92.6	81	6	0	1388	1146	62	142	4.87E-49	164	Citrus sinensis	NAC	NAC family protein	http://planttfdb.gao-lab.org/tf.php?sp=Csi&did=orange1.1g032371m
TRINITY_DN19974_c3_g2	orange1.1g031935m	91.1	79	7	0	452	216	60	138	1.46E-52	165	Citrus sinensis	NAC	NAC family protein	http://planttfdb.gao-lab.org/tf.php?sp=Csi&did=orange1.1g031935m
TRINITY_DN19974_c3_g3	orange1.1g017473m	93	115	8	0	345	1	1	115	6.46E-75	226	Citrus sinensis	NAC	NAC family protein	http://planttfdb.gao-lab.org/tf.php?sp=Csi&did=orange1.1g017473m
TRINITY_DN19977_c0_g1	orange1.1g028487m	69.6	240	41	1	1879	1160	1	208	7.04E-100	303	Citrus sinensis	DBB	DBB family protein	http://planttfdb.gao-lab.org/tf.php?sp=Csi&did=orange1.1g028487m
TRINITY_DN19991_c1_g1	orange1.1g014099m	97	230	7	0	691	2	104	333	9.76E-146	411	Citrus sinensis	AP2	AP2 family protein	http://planttfdb.gao-lab.org/tf.php?sp=Csi&did=orange1.1g014099m
TRINITY_DN19991_c3_g1	orange1.1g004544m	88.8	125	12	1	370	2	67	191	1.04E-63	206	Citrus sinensis	HD-ZIP	HD-ZIP family protein	http://planttfdb.gao-lab.org/tf.php?sp=Csi&did=orange1.1g004544m
TRINITY_DN19991_c4_g1	orange1.1g006378m	45.7	184	71	5	733	209	5	168	1.29E-30	122	Citrus sinensis	MYB_related	MYB_related family protein	http://planttfdb.gao-lab.org/tf.php?sp=Csi&did=orange1.1g006378m
TRINITY_DN19991_c8_g3	orange1.1g045783m	98.7	234	3	0	931	230	1	234	1.61E-167	465	Citrus sinensis	ERF	ERF family protein	http://planttfdb.gao-lab.org/tf.php?sp=Csi&did=orange1.1g045783m
TRINITY_DN19998_c3_g1	orange1.1g046293m	62.1	235	87	1	922	224	420	654	3.94E-83	277	Citrus sinensis	FAR1	FAR1 family protein	http://planttfdb.gao-lab.org/tf.php?sp=Csi&did=orange1.1g046293m
TRINITY_DN19999_c0_g1	orange1.1g021872m	96.9	65	2	0	319	513	1	65	5.15E-43	142	Citrus sinensis	G2-like	G2-like family protein	http://planttfdb.gao-lab.org/tf.php?sp=Csi&did=orange1.1g021872m
TRINITY_DN20019_c1_g1	orange1.1g022149m	94.5	275	12	1	2170	1346	1	272	6.78E-147	429	Citrus sinensis	DBB	DBB family protein	http://planttfdb.gao-lab.org/tf.php?sp=Csi&did=orange1.1g022149m
TRINITY_DN20023_c0_g1	orange1.1g001193m	95.8	119	5	0	2	358	1009	1127	1.28E-29	114	Citrus sinensis	C2H2	C2H2 family protein	http://planttfdb.gao-lab.org/tf.php?sp=Csi&did=orange1.1g001193m
TRINITY_DN20023_c3_g1	orange1.1g000392m	95.9	1614	31	2	5298	463	1	1581	0	2873	Citrus sinensis	C2H2	C2H2 family protein	http://planttfdb.gao-lab.org/tf.php?sp=Csi&did=orange1.1g000392m
TRINITY_DN20023_c5_g1	orange1.1g001121m	96.2	26	1	0	165	242	7	32	1.18E-12	57.8	Citrus sinensis	C2H2	C2H2 family protein	http://planttfdb.gao-lab.org/tf.php?sp=Csi&did=orange1.1g001121m
TRINITY_DN20036_c0_g1	orange1.1g018827m	99.7	350	1	0	1390	341	1	350	8.58E-248	677	Citrus sinensis	E2F/DP	E2F/DP family protein	http://planttfdb.gao-lab.org/tf.php?sp=Csi&did=orange1.1g018827m
TRINITY_DN20044_c1_g6	orange1.1g038669m	96.3	244	9	0	971	240	1	244	5.88E-145	407	Citrus sinensis	C2H2	C2H2 family protein	http://planttfdb.gao-lab.org/tf.php?sp=Csi&did=orange1.1g038669m
TRINITY_DN20044_c1_g8	orange1.1g038669m	97	66	2	0	113	310	1	66	2.26E-43	138	Citrus sinensis	C2H2	C2H2 family protein	http://planttfdb.gao-lab.org/tf.php?sp=Csi&did=orange1.1g038669m
TRINITY_DN20045_c0_g1	orange1.1g014111m	45.1	257	109	9	1473	736	193	428	2.15E-57	197	Citrus sinensis	C2H2	C2H2 family protein	http://planttfdb.gao-lab.org/tf.php?sp=Csi&did=orange1.1g014111m
TRINITY_DN20051_c0_g3	orange1.1g017665m	98.1	368	5	1	1630	533	1	368	9.05E-268	733	Citrus sinensis	NAC	NAC family protein	http://planttfdb.gao-lab.org/tf.php?sp=Csi&did=orange1.1g017665m
TRINITY_DN20057_c1_g1	orange1.1g000304m	96.5	1697	25	1	5256	268	1	1697	0	3127	Citrus sinensis	MYB	MYB family protein	http://planttfdb.gao-lab.org/tf.php?sp=Csi&did=orange1.1g000304m
TRINITY_DN20058_c2_g2	orange1.1g017798m	88.7	371	30	3	1404	310	1	365	1.27E-219	613	Citrus sinensis	ERF	ERF family protein	http://planttfdb.gao-lab.org/tf.php?sp=Csi&did=orange1.1g017798m
TRINITY_DN20067_c4_g1	orange1.1g019947m	94.7	246	10	1	1829	1092	1	243	3.14E-126	374	Citrus sinensis	TALE	TALE family protein	http://planttfdb.gao-lab.org/tf.php?sp=Csi&did=orange1.1g019947m
TRINITY_DN20067_c4_g4	orange1.1g019947m	94.3	35	2	0	53	157	299	333	2.98E-16	71.2	Citrus sinensis	TALE	TALE family protein	http://planttfdb.gao-lab.org/tf.php?sp=Csi&did=orange1.1g019947m
TRINITY_DN20076_c1_g1	orange1.1g009328m	96.6	387	13	0	1582	422	151	537	4.31E-259	734	Citrus sinensis	ARF	ARF family protein	http://planttfdb.gao-lab.org/tf.php?sp=Csi&did=orange1.1g009328m
TRINITY_DN20097_c0_g1	orange1.1g006595m	96.3	54	2	0	163	2	1	54	1.02E-23	96.7	Citrus sinensis	SBP	SBP family protein	http://planttfdb.gao-lab.org/tf.php?sp=Csi&did=orange1.1g006595m
TRINITY_DN20099_c2_g2	orange1.1g029650m	96.8	190	6	0	885	316	1	190	1.38E-91	271	Citrus sinensis	SBP	SBP family protein	http://planttfdb.gao-lab.org/tf.php?sp=Csi&did=orange1.1g029650m
TRINITY_DN20112_c0_g1	orange1.1g006062m	100	26	0	0	80	3	491	516	4.51E-12	56.6	Citrus sinensis	MYB_related	MYB_related family protein	http://planttfdb.gao-lab.org/tf.php?sp=Csi&did=orange1.1g006062m
TRINITY_DN20112_c0_g2	orange1.1g006062m	98.9	662	7	0	2231	246	1	662	0	1258	Citrus sinensis	MYB_related	MYB_related family protein	http://planttfdb.gao-lab.org/tf.php?sp=Csi&did=orange1.1g006062m
TRINITY_DN20112_c0_g3	orange1.1g022048m	99.7	303	1	0	1180	272	1	303	5.01E-182	511	Citrus sinensis	MYB_related	MYB_related family protein	http://planttfdb.gao-lab.org/tf.php?sp=Csi&did=orange1.1g022048m
TRINITY_DN20125_c2_g1	orange1.1g014041m	100	127	0	0	383	3	45	171	7.52E-90	272	Citrus sinensis	C2H2	C2H2 family protein	http://planttfdb.gao-lab.org/tf.php?sp=Csi&did=orange1.1g014041m
TRINITY_DN20125_c2_g2	orange1.1g011334m	96.8	313	9	1	1189	251	177	488	2.84E-159	466	Citrus sinensis	C2H2	C2H2 family protein	http://planttfdb.gao-lab.org/tf.php?sp=Csi&did=orange1.1g011334m
TRINITY_DN20129_c1_g1	orange1.1g046178m	96.7	275	8	1	958	137	241	515	1.37E-164	465	Citrus sinensis	bHLH	bHLH family protein	http://planttfdb.gao-lab.org/tf.php?sp=Csi&did=orange1.1g046178m
TRINITY_DN20130_c0_g1	orange1.1g008335m	46.2	130	66	4	1055	672	24	151	4.06E-20	87.8	Citrus sinensis	NAC	NAC family protein	http://planttfdb.gao-lab.org/tf.php?sp=Csi&did=orange1.1g008335m
TRINITY_DN20130_c0_g2	orange1.1g008335m	83.9	610	40	1	2270	441	18	569	0	973	Citrus sinensis	NAC	NAC family protein	http://planttfdb.gao-lab.org/tf.php?sp=Csi&did=orange1.1g008335m
TRINITY_DN20130_c0_g3	orange1.1g008335m	41.6	377	195	6	1390	263	55	407	5.57E-64	213	Citrus sinensis	NAC	NAC family protein	http://planttfdb.gao-lab.org/tf.php?sp=Csi&did=orange1.1g008335m
TRINITY_DN20147_c1_g1	orange1.1g026143m	99.3	143	1	0	1343	915	1	143	2.00E-87	268	Citrus sinensis	MIKC_MADS	MIKC_MADS family protein	http://planttfdb.gao-lab.org/tf.php?sp=Csi&did=orange1.1g026143m
TRINITY_DN20147_c5_g1	orange1.1g026143m	72	50	12	2	479	330	62	109	1.32E-11	62	Citrus sinensis	MIKC_MADS	MIKC_MADS family protein	http://planttfdb.gao-lab.org/tf.php?sp=Csi&did=orange1.1g026143m
TRINITY_DN20149_c0_g1	orange1.1g005863m	99.2	125	1	0	375	1	397	521	1.67E-79	243	Citrus sinensis	TALE	TALE family protein	http://planttfdb.gao-lab.org/tf.php?sp=Csi&did=orange1.1g005863m
TRINITY_DN20149_c1_g3	orange1.1g005863m	100	89	0	0	375	641	455	543	1.22E-51	173	Citrus sinensis	TALE	TALE family protein	http://planttfdb.gao-lab.org/tf.php?sp=Csi&did=orange1.1g005863m
TRINITY_DN20160_c0_g2	orange1.1g037198m	83.3	30	4	1	99	13	264	293	1.37E-08	47.4	Citrus sinensis	NAC	NAC family protein	http://planttfdb.gao-lab.org/tf.php?sp=Csi&did=orange1.1g037198m
TRINITY_DN20167_c8_g5	orange1.1g018103m	97	236	5	1	1072	365	127	360	1.28E-146	424	Citrus sinensis	ERF	ERF family protein	http://planttfdb.gao-lab.org/tf.php?sp=Csi&did=orange1.1g018103m
TRINITY_DN20167_c8_g6	orange1.1g017930m	99.2	244	2	0	1580	849	120	363	1.41E-164	468	Citrus sinensis	WRKY	WRKY family protein	http://planttfdb.gao-lab.org/tf.php?sp=Csi&did=orange1.1g017930m
TRINITY_DN20167_c9_g1	orange1.1g047748m	82.7	75	13	0	84	308	1	75	1.78E-34	117	Citrus sinensis	C2H2	C2H2 family protein	http://planttfdb.gao-lab.org/tf.php?sp=Csi&did=orange1.1g047748m
TRINITY_DN20169_c4_g1	orange1.1g038558m	100	62	0	0	1390	1205	308	369	3.65E-33	128	Citrus sinensis	bHLH	bHLH family protein	http://planttfdb.gao-lab.org/tf.php?sp=Csi&did=orange1.1g038558m
TRINITY_DN20169_c4_g2	orange1.1g038558m	86.4	177	24	0	535	5	15	191	3.01E-79	238	Citrus sinensis	bHLH	bHLH family protein	http://planttfdb.gao-lab.org/tf.php?sp=Csi&did=orange1.1g038558m
TRINITY_DN20169_c6_g1	orange1.1g038558m	94.3	105	4	1	9	323	55	157	3.26E-42	138	Citrus sinensis	bHLH	bHLH family protein	http://planttfdb.gao-lab.org/tf.php?sp=Csi&did=orange1.1g038558m
TRINITY_DN20169_c8_g1	orange1.1g038558m	97.7	44	1	0	134	265	14	57	7.79E-21	80.9	Citrus sinensis	bHLH	bHLH family protein	http://planttfdb.gao-lab.org/tf.php?sp=Csi&did=orange1.1g038558m
TRINITY_DN20172_c0_g1	orange1.1g017895m	96.8	217	7	0	915	265	148	364	1.36E-146	427	Citrus sinensis	WRKY	WRKY family protein	http://planttfdb.gao-lab.org/tf.php?sp=Csi&did=orange1.1g017895m
TRINITY_DN20172_c0_g2	orange1.1g017895m	93.8	16	1	0	50	3	105	120	6.41E-06	38.1	Citrus sinensis	WRKY	WRKY family protein	http://planttfdb.gao-lab.org/tf.php?sp=Csi&did=orange1.1g017895m
TRINITY_DN20190_c0_g1	orange1.1g018790m	90.4	364	10	1	1352	261	12	350	9.50E-238	649	Citrus sinensis	E2F/DP	E2F/DP family protein	http://planttfdb.gao-lab.org/tf.php?sp=Csi&did=orange1.1g018790m
TRINITY_DN20198_c0_g1	orange1.1g014629m	97.1	408	12	0	1632	409	1	408	1.13E-282	781	Citrus sinensis	WRKY	WRKY family protein	http://planttfdb.gao-lab.org/tf.php?sp=Csi&did=orange1.1g014629m
TRINITY_DN20198_c0_g2	orange1.1g036452m	72.9	48	13	0	1371	1228	81	128	6.53E-15	71.2	Citrus sinensis	MIKC_MADS	MIKC_MADS family protein	http://planttfdb.gao-lab.org/tf.php?sp=Csi&did=orange1.1g036452m
TRINITY_DN20198_c1_g2	orange1.1g024763m	40.9	110	54	2	570	274	28	137	7.48E-17	73.9	Citrus sinensis	C2H2	C2H2 family protein	http://planttfdb.gao-lab.org/tf.php?sp=Csi&did=orange1.1g024763m
TRINITY_DN20198_c1_g3	orange1.1g024763m	40.9	110	54	2	389	685	28	137	8.38E-17	73.9	Citrus sinensis	C2H2	C2H2 family protein	http://planttfdb.gao-lab.org/tf.php?sp=Csi&did=orange1.1g024763m
TRINITY_DN20204_c1_g2	orange1.1g014662m	99	420	4	0	2198	939	1	420	1.69E-269	748	Citrus sinensis	CO-like	CO-like family protein	http://planttfdb.gao-lab.org/tf.php?sp=Csi&did=orange1.1g014662m
TRINITY_DN20204_c1_g4	orange1.1g014662m	96	25	1	0	161	235	376	400	2.61E-09	48.1	Citrus sinensis	CO-like	CO-like family protein	http://planttfdb.gao-lab.org/tf.php?sp=Csi&did=orange1.1g014662m
TRINITY_DN20217_c0_g1	orange1.1g014184m	99.2	389	3	0	1236	70	41	429	1.25E-253	697	Citrus sinensis	C2H2	C2H2 family protein	http://planttfdb.gao-lab.org/tf.php?sp=Csi&did=orange1.1g014184m
TRINITY_DN20217_c2_g2	orange1.1g006378m	92.1	584	39	1	1911	181	64	647	5.45E-306	845	Citrus sinensis	MYB_related	MYB_related family protein	http://planttfdb.gao-lab.org/tf.php?sp=Csi&did=orange1.1g006378m
TRINITY_DN20234_c1_g1	orange1.1g009808m	97.2	464	9	1	1380	1	1	464	9.46e-310	846	Citrus sinensis	WRKY	WRKY family protein	http://planttfdb.gao-lab.org/tf.php?sp=Csi&did=orange1.1g009808m
TRINITY_DN20234_c5_g2	orange1.1g013055m	71.8	39	11	0	280	164	117	155	4.07E-10	55.1	Citrus sinensis	WRKY	WRKY family protein	http://planttfdb.gao-lab.org/tf.php?sp=Csi&did=orange1.1g013055m
TRINITY_DN20239_c0_g1	orange1.1g021503m	94.5	311	13	3	1053	133	1	311	2.09E-160	450	Citrus sinensis	MYB	MYB family protein	http://planttfdb.gao-lab.org/tf.php?sp=Csi&did=orange1.1g021503m
TRINITY_DN20239_c1_g1	orange1.1g017854m	99.2	365	3	0	1296	202	1	365	4.18E-263	715	Citrus sinensis	NAC	NAC family protein	http://planttfdb.gao-lab.org/tf.php?sp=Csi&did=orange1.1g017854m
TRINITY_DN20239_c1_g2	orange1.1g016791m	98.8	343	4	0	1031	3	1	343	2.09E-234	641	Citrus sinensis	NAC	NAC family protein	http://planttfdb.gao-lab.org/tf.php?sp=Csi&did=orange1.1g016791m
TRINITY_DN20239_c1_g3	orange1.1g036998m	97.7	265	6	0	970	176	1	265	1.62E-191	525	Citrus sinensis	NAC	NAC family protein	http://planttfdb.gao-lab.org/tf.php?sp=Csi&did=orange1.1g036998m
TRINITY_DN20239_c2_g1	orange1.1g012287m	99.1	466	4	0	1522	125	1	466	2.83E-298	813	Citrus sinensis	bZIP	bZIP family protein	http://planttfdb.gao-lab.org/tf.php?sp=Csi&did=orange1.1g012287m
TRINITY_DN20239_c4_g1	orange1.1g045080m	92.1	202	15	1	723	121	2	203	3.31E-124	347	Citrus sinensis	LBD	LBD family protein	http://planttfdb.gao-lab.org/tf.php?sp=Csi&did=orange1.1g045080m
TRINITY_DN20239_c4_g2	orange1.1g047530m	93.1	72	4	1	222	434	1	72	1.08E-40	130	Citrus sinensis	LBD	LBD family protein	http://planttfdb.gao-lab.org/tf.php?sp=Csi&did=orange1.1g047530m
TRINITY_DN20239_c4_g3	orange1.1g026556m	97	237	5	1	1008	304	1	237	1.42E-149	418	Citrus sinensis	LBD	LBD family protein	http://planttfdb.gao-lab.org/tf.php?sp=Csi&did=orange1.1g026556m
TRINITY_DN20239_c4_g4	orange1.1g026556m	73.6	197	48	2	896	306	45	237	1.25E-86	256	Citrus sinensis	LBD	LBD family protein	http://planttfdb.gao-lab.org/tf.php?sp=Csi&did=orange1.1g026556m
TRINITY_DN20250_c0_g3	orange1.1g033096m	91.1	56	5	0	170	3	1	56	6.21E-29	100	Citrus sinensis	LSD	LSD family protein	http://planttfdb.gao-lab.org/tf.php?sp=Csi&did=orange1.1g033096m
TRINITY_DN20260_c2_g4	orange1.1g025623m	56.9	123	53	0	1176	808	67	189	2.06E-44	153	Citrus sinensis	FAR1	FAR1 family protein	http://planttfdb.gao-lab.org/tf.php?sp=Csi&did=orange1.1g025623m
TRINITY_DN20260_c2_g7	orange1.1g044541m	92.3	142	11	0	646	221	96	237	3.02E-66	211	Citrus sinensis	C2H2	C2H2 family protein	http://planttfdb.gao-lab.org/tf.php?sp=Csi&did=orange1.1g044541m
TRINITY_DN20260_c2_g10	orange1.1g044541m	87.5	40	5	0	163	282	172	211	4.23E-18	73.2	Citrus sinensis	C2H2	C2H2 family protein	http://planttfdb.gao-lab.org/tf.php?sp=Csi&did=orange1.1g044541m
TRINITY_DN20261_c0_g1	orange1.1g004450m	66.3	549	172	3	4471	2828	216	752	3.38E-244	722	Citrus sinensis	FAR1	FAR1 family protein	http://planttfdb.gao-lab.org/tf.php?sp=Csi&did=orange1.1g004450m
TRINITY_DN20268_c0_g1	orange1.1g041847m	97.4	196	5	0	1401	814	1	196	1.70E-118	343	Citrus sinensis	FAR1	FAR1 family protein	http://planttfdb.gao-lab.org/tf.php?sp=Csi&did=orange1.1g041847m
TRINITY_DN20268_c0_g2	orange1.1g035792m	34.1	320	207	2	2419	1460	285	600	1.24E-58	211	Citrus sinensis	FAR1	FAR1 family protein	http://planttfdb.gao-lab.org/tf.php?sp=Csi&did=orange1.1g035792m
TRINITY_DN20268_c1_g1	orange1.1g002062m	30.9	679	432	10	3449	1434	159	807	2.27E-91	313	Citrus sinensis	FAR1	FAR1 family protein	http://planttfdb.gao-lab.org/tf.php?sp=Csi&did=orange1.1g002062m
TRINITY_DN20270_c1_g8	orange1.1g021744m	27.5	149	92	5	1332	892	130	264	9.04E-06	44.7	Citrus sinensis	C3H	C3H family protein	http://planttfdb.gao-lab.org/tf.php?sp=Csi&did=orange1.1g021744m
TRINITY_DN20270_c1_g9	orange1.1g022809m	100	40	0	0	120	1	1	40	9.27E-20	83.2	Citrus sinensis	bHLH	bHLH family protein	http://planttfdb.gao-lab.org/tf.php?sp=Csi&did=orange1.1g022809m
TRINITY_DN20274_c1_g1	orange1.1g023056m	89.7	203	18	3	700	95	88	288	2.35E-110	323	Citrus sinensis	MYB	MYB family protein	http://planttfdb.gao-lab.org/tf.php?sp=Csi&did=orange1.1g023056m
TRINITY_DN20275_c0_g1	orange1.1g042846m	65.6	157	24	3	577	113	1	129	1.53E-65	202	Citrus sinensis	MYB	MYB family protein	http://planttfdb.gao-lab.org/tf.php?sp=Csi&did=orange1.1g042846m
TRINITY_DN20283_c3_g1	orange1.1g027939m	88.4	121	14	0	1710	1348	96	216	3.83E-54	184	Citrus sinensis	C3H	C3H family protein	http://planttfdb.gao-lab.org/tf.php?sp=Csi&did=orange1.1g027939m
TRINITY_DN20284_c1_g1	orange1.1g032112m	96.8	93	3	0	485	207	55	147	2.64E-45	148	Citrus sinensis	GATA	GATA family protein	http://planttfdb.gao-lab.org/tf.php?sp=Csi&did=orange1.1g032112m
TRINITY_DN20289_c2_g1	orange1.1g001410m	98.2	707	13	0	2123	3	50	756	0	1388	Citrus sinensis	CAMTA	CAMTA family protein	http://planttfdb.gao-lab.org/tf.php?sp=Csi&did=orange1.1g001410m
TRINITY_DN20289_c2_g3	orange1.1g001474m	97.9	1038	22	0	3873	760	1	1038	0	2001	Citrus sinensis	CAMTA	CAMTA family protein	http://planttfdb.gao-lab.org/tf.php?sp=Csi&did=orange1.1g001474m
TRINITY_DN20289_c2_g4	orange1.1g001474m	100	165	0	0	143	637	737	901	5.53E-102	314	Citrus sinensis	CAMTA	CAMTA family protein	http://planttfdb.gao-lab.org/tf.php?sp=Csi&did=orange1.1g001474m
TRINITY_DN20289_c2_g6	orange1.1g004380m	95.6	45	2	0	157	291	241	285	8.01E-25	93.2	Citrus sinensis	CAMTA	CAMTA family protein	http://planttfdb.gao-lab.org/tf.php?sp=Csi&did=orange1.1g004380m
TRINITY_DN20289_c2_g7	orange1.1g001474m	97.1	34	1	0	372	473	1038	1071	8.88E-14	66.2	Citrus sinensis	CAMTA	CAMTA family protein	http://planttfdb.gao-lab.org/tf.php?sp=Csi&did=orange1.1g001474m
TRINITY_DN20290_c0_g1	orange1.1g045509m	98.4	129	2	0	2635	2249	163	291	1.69E-82	263	Citrus sinensis	WRKY	WRKY family protein	http://planttfdb.gao-lab.org/tf.php?sp=Csi&did=orange1.1g045509m
TRINITY_DN20290_c0_g2	orange1.1g045509m	97.1	35	1	0	109	5	1	35	2.64E-18	74.7	Citrus sinensis	WRKY	WRKY family protein	http://planttfdb.gao-lab.org/tf.php?sp=Csi&did=orange1.1g045509m
TRINITY_DN20298_c0_g1	orange1.1g041972m	82	100	18	0	1303	1004	35	134	4.54E-53	172	Citrus sinensis	G2-like	G2-like family protein	http://planttfdb.gao-lab.org/tf.php?sp=Csi&did=orange1.1g041972m
TRINITY_DN20303_c0_g1	orange1.1g018495m	87.6	386	17	2	1412	255	1	355	3.59E-162	461	Citrus sinensis	HSF	HSF family protein	http://planttfdb.gao-lab.org/tf.php?sp=Csi&did=orange1.1g018495m
TRINITY_DN20310_c3_g1	orange1.1g041765m	95.2	167	4	1	872	372	1	163	1.40E-97	288	Citrus sinensis	bZIP	bZIP family protein	http://planttfdb.gao-lab.org/tf.php?sp=Csi&did=orange1.1g041765m
TRINITY_DN20316_c0_g3	orange1.1g022516m	95.3	296	10	1	976	101	1	296	1.03E-185	516	Citrus sinensis	WOX	WOX family protein	http://planttfdb.gao-lab.org/tf.php?sp=Csi&did=orange1.1g022516m
TRINITY_DN20318_c0_g9	orange1.1g011313m	48.5	66	33	1	562	365	9	73	2.48E-11	61.6	Citrus sinensis	C2H2	C2H2 family protein	http://planttfdb.gao-lab.org/tf.php?sp=Csi&did=orange1.1g011313m
TRINITY_DN20322_c1_g1	orange1.1g043551m	86.9	443	21	5	1407	79	1	406	2.25E-247	720	Citrus sinensis	AP2	AP2 family protein	http://planttfdb.gao-lab.org/tf.php?sp=Csi&did=orange1.1g043551m
TRINITY_DN20322_c1_g3	orange1.1g043551m	95.8	72	1	1	2	217	261	330	2.02E-37	125	Citrus sinensis	AP2	AP2 family protein	http://planttfdb.gao-lab.org/tf.php?sp=Csi&did=orange1.1g043551m
TRINITY_DN20324_c2_g4	orange1.1g018620m	27.6	421	195	11	2153	906	31	346	1.47E-27	111	Citrus sinensis	Trihelix	Trihelix family protein	http://planttfdb.gao-lab.org/tf.php?sp=Csi&did=orange1.1g018620m
TRINITY_DN20324_c2_g5	orange1.1g018620m	51.4	109	50	2	145	462	31	139	1.01E-30	110	Citrus sinensis	Trihelix	Trihelix family protein	http://planttfdb.gao-lab.org/tf.php?sp=Csi&did=orange1.1g018620m
TRINITY_DN20335_c1_g1	orange1.1g018407m	96.4	359	10	2	1100	24	1	356	7.80E-214	588	Citrus sinensis	WRKY	WRKY family protein	http://planttfdb.gao-lab.org/tf.php?sp=Csi&did=orange1.1g018407m
TRINITY_DN20335_c7_g1	orange1.1g021875m	81.5	336	17	3	1928	921	1	291	4.98E-172	496	Citrus sinensis	MYB_related	MYB_related family protein	http://planttfdb.gao-lab.org/tf.php?sp=Csi&did=orange1.1g021875m
TRINITY_DN20336_c1_g2	orange1.1g045783m	100	46	0	0	3	140	189	234	5.60E-29	102	Citrus sinensis	ERF	ERF family protein	http://planttfdb.gao-lab.org/tf.php?sp=Csi&did=orange1.1g045783m
TRINITY_DN20336_c1_g3	orange1.1g026888m	95.6	45	2	0	91	225	1	45	6.77E-25	89.7	Citrus sinensis	SBP	SBP family protein	http://planttfdb.gao-lab.org/tf.php?sp=Csi&did=orange1.1g026888m
TRINITY_DN20336_c2_g1	orange1.1g044828m	100	223	0	0	671	3	278	500	6.23E-151	432	Citrus sinensis	AP2	AP2 family protein	http://planttfdb.gao-lab.org/tf.php?sp=Csi&did=orange1.1g044828m
TRINITY_DN20336_c2_g2	orange1.1g044828m	98.8	84	1	0	315	64	116	199	2.13E-51	167	Citrus sinensis	AP2	AP2 family protein	http://planttfdb.gao-lab.org/tf.php?sp=Csi&did=orange1.1g044828m
TRINITY_DN20336_c6_g1	orange1.1g018284m	100	221	0	0	4529	3867	138	358	6.93E-136	425	Citrus sinensis	bZIP	bZIP family protein	http://planttfdb.gao-lab.org/tf.php?sp=Csi&did=orange1.1g018284m
TRINITY_DN20336_c6_g2	orange1.1g026888m	95.6	45	2	0	253	119	1	45	2.51E-24	90.9	Citrus sinensis	SBP	SBP family protein	http://planttfdb.gao-lab.org/tf.php?sp=Csi&did=orange1.1g026888m
TRINITY_DN20336_c6_g3	orange1.1g045786m	100	239	0	0	1087	371	215	453	4.46E-154	452	Citrus sinensis	bZIP	bZIP family protein	http://planttfdb.gao-lab.org/tf.php?sp=Csi&did=orange1.1g045786m
TRINITY_DN20340_c0_g1	orange1.1g024640m	54.1	170	77	1	745	236	1	169	1.38E-50	165	Citrus sinensis	MIKC_MADS	MIKC_MADS family protein	http://planttfdb.gao-lab.org/tf.php?sp=Csi&did=orange1.1g024640m
TRINITY_DN20340_c0_g2	orange1.1g024640m	59.4	32	13	0	216	311	109	140	1.14E-06	41.6	Citrus sinensis	MIKC_MADS	MIKC_MADS family protein	http://planttfdb.gao-lab.org/tf.php?sp=Csi&did=orange1.1g024640m
TRINITY_DN20350_c0_g2	orange1.1g036452m	98	102	2	0	308	3	1	102	3.54E-65	198	Citrus sinensis	MIKC_MADS	MIKC_MADS family protein	http://planttfdb.gao-lab.org/tf.php?sp=Csi&did=orange1.1g036452m
TRINITY_DN20354_c0_g2	orange1.1g011169m	99	492	5	0	1820	345	1	492	0	989	Citrus sinensis	Dof	Dof family protein	http://planttfdb.gao-lab.org/tf.php?sp=Csi&did=orange1.1g011169m
TRINITY_DN20365_c0_g1	orange1.1g016972m	95.6	383	11	2	1341	199	1	379	6.94E-145	418	Citrus sinensis	ZF-HD	ZF-HD family protein	http://planttfdb.gao-lab.org/tf.php?sp=Csi&did=orange1.1g016972m
TRINITY_DN20365_c0_g2	orange1.1g017477m	97.1	102	1	1	207	506	1	102	2.31E-56	177	Citrus sinensis	ZF-HD	ZF-HD family protein	http://planttfdb.gao-lab.org/tf.php?sp=Csi&did=orange1.1g017477m
TRINITY_DN20377_c2_g1	orange1.1g013304m	97.4	381	10	0	1430	288	66	446	8.85E-251	693	Citrus sinensis	MYB_related	MYB_related family protein	http://planttfdb.gao-lab.org/tf.php?sp=Csi&did=orange1.1g013304m
TRINITY_DN20377_c2_g2	orange1.1g013304m	98	49	1	0	1140	994	1	49	3.08E-25	103	Citrus sinensis	MYB_related	MYB_related family protein	http://planttfdb.gao-lab.org/tf.php?sp=Csi&did=orange1.1g013304m
TRINITY_DN20383_c1_g3	orange1.1g005112m	31.2	782	404	24	2727	559	4	710	1.80E-77	265	Citrus sinensis	bHLH	bHLH family protein	http://planttfdb.gao-lab.org/tf.php?sp=Csi&did=orange1.1g005112m
TRINITY_DN20390_c0_g1	orange1.1g013223m	96.6	447	15	0	1645	305	1	447	6.67E-270	753	Citrus sinensis	bZIP	bZIP family protein	http://planttfdb.gao-lab.org/tf.php?sp=Csi&did=orange1.1g013223m
TRINITY_DN20411_c1_g2	orange1.1g015575m	62.6	463	28	2	2406	1018	76	393	6.70E-179	516	Citrus sinensis	NAC	NAC family protein	http://planttfdb.gao-lab.org/tf.php?sp=Csi&did=orange1.1g015575m
TRINITY_DN20411_c1_g4	orange1.1g045278m	83.8	142	23	0	5942	5517	1	142	2.02E-78	255	Citrus sinensis	NAC	NAC family protein	http://planttfdb.gao-lab.org/tf.php?sp=Csi&did=orange1.1g045278m
TRINITY_DN20411_c1_g8	orange1.1g017473m	53.2	301	88	8	998	204	74	357	2.20E-83	253	Citrus sinensis	NAC	NAC family protein	http://planttfdb.gao-lab.org/tf.php?sp=Csi&did=orange1.1g017473m
TRINITY_DN20427_c0_g4	orange1.1g011016m	98.6	434	6	0	1626	325	62	495	2.80e-313	855	Citrus sinensis	Dof	Dof family protein	http://planttfdb.gao-lab.org/tf.php?sp=Csi&did=orange1.1g011016m
TRINITY_DN20434_c0_g1	orange1.1g006925m	95	139	7	0	1	417	165	303	5.65E-76	233	Citrus sinensis	Trihelix	Trihelix family protein	http://planttfdb.gao-lab.org/tf.php?sp=Csi&did=orange1.1g006925m
TRINITY_DN20434_c0_g2	orange1.1g006925m	93.8	628	36	2	2230	347	1	625	0	1001	Citrus sinensis	Trihelix	Trihelix family protein	http://planttfdb.gao-lab.org/tf.php?sp=Csi&did=orange1.1g006925m
TRINITY_DN20434_c0_g3	orange1.1g009174m	96.1	518	14	2	1693	140	1	512	0	942	Citrus sinensis	Trihelix	Trihelix family protein	http://planttfdb.gao-lab.org/tf.php?sp=Csi&did=orange1.1g009174m
TRINITY_DN20436_c4_g2	orange1.1g027399m	69.9	103	31	0	151	459	1	103	1.02E-44	158	Citrus sinensis	LBD	LBD family protein	http://planttfdb.gao-lab.org/tf.php?sp=Csi&did=orange1.1g027399m
TRINITY_DN20451_c1_g1	orange1.1g014735m	96.9	359	9	1	2920	1850	1	359	2.00E-221	647	Citrus sinensis	WRKY	WRKY family protein	http://planttfdb.gao-lab.org/tf.php?sp=Csi&did=orange1.1g014735m
TRINITY_DN20451_c1_g2	orange1.1g040711m	99	495	5	0	1922	438	7	501	0	884	Citrus sinensis	WRKY	WRKY family protein	http://planttfdb.gao-lab.org/tf.php?sp=Csi&did=orange1.1g040711m
TRINITY_DN20451_c1_g6	orange1.1g045987m	88.2	229	21	1	688	2	1	223	1.34E-126	370	Citrus sinensis	WRKY	WRKY family protein	http://planttfdb.gao-lab.org/tf.php?sp=Csi&did=orange1.1g045987m
TRINITY_DN20469_c4_g7	orange1.1g005651m	99.4	685	2	1	2488	440	1	685	0	1223	Citrus sinensis	bHLH	bHLH family protein	http://planttfdb.gao-lab.org/tf.php?sp=Csi&did=orange1.1g005651m
TRINITY_DN20469_c5_g1	orange1.1g005651m	100	52	0	0	101	256	1	52	5.08E-30	107	Citrus sinensis	bHLH	bHLH family protein	http://planttfdb.gao-lab.org/tf.php?sp=Csi&did=orange1.1g005651m
TRINITY_DN20477_c5_g1	orange1.1g036675m	100	18	0	0	172	225	191	208	4.44E-07	42	Citrus sinensis	Trihelix	Trihelix family protein	http://planttfdb.gao-lab.org/tf.php?sp=Csi&did=orange1.1g036675m
TRINITY_DN20484_c1_g1	orange1.1g046158m	98.7	542	7	0	2377	752	1	542	0	1051	Citrus sinensis	GRAS	GRAS family protein	http://planttfdb.gao-lab.org/tf.php?sp=Csi&did=orange1.1g046158m
TRINITY_DN20485_c0_g2	orange1.1g024964m	90.1	253	25	0	1806	1048	1	253	7.57E-122	367	Citrus sinensis	bZIP	bZIP family protein	http://planttfdb.gao-lab.org/tf.php?sp=Csi&did=orange1.1g024964m
TRINITY_DN20491_c0_g1	orange1.1g029519m	30.9	191	107	6	2117	1605	1	186	7.29E-12	61.6	Citrus sinensis	bZIP	bZIP family protein	http://planttfdb.gao-lab.org/tf.php?sp=Csi&did=orange1.1g029519m
TRINITY_DN20491_c0_g5	orange1.1g045963m	92.9	197	14	0	984	394	1	197	1.17E-124	353	Citrus sinensis	ERF	ERF family protein	http://planttfdb.gao-lab.org/tf.php?sp=Csi&did=orange1.1g045963m
TRINITY_DN20494_c2_g5	orange1.1g040287m	96.9	162	5	0	667	182	1	162	1.26E-93	270	Citrus sinensis	C2H2	C2H2 family protein	http://planttfdb.gao-lab.org/tf.php?sp=Csi&did=orange1.1g040287m
TRINITY_DN20494_c2_g6	orange1.1g044181m	98.9	178	2	0	931	398	1	178	1.04E-107	309	Citrus sinensis	C2H2	C2H2 family protein	http://planttfdb.gao-lab.org/tf.php?sp=Csi&did=orange1.1g044181m
TRINITY_DN20494_c2_g7	orange1.1g041414m	98	152	3	0	736	281	1	152	1.68E-82	247	Citrus sinensis	C2H2	C2H2 family protein	http://planttfdb.gao-lab.org/tf.php?sp=Csi&did=orange1.1g041414m
TRINITY_DN20499_c1_g2	orange1.1g022144m	97.4	303	6	1	1731	823	1	301	2.22E-208	580	Citrus sinensis	MYB	MYB family protein	http://planttfdb.gao-lab.org/tf.php?sp=Csi&did=orange1.1g022144m
TRINITY_DN20499_c2_g1	orange1.1g020807m	95.6	315	14	0	954	10	1	315	1.08E-212	587	Citrus sinensis	B3	B3 family protein	http://planttfdb.gao-lab.org/tf.php?sp=Csi&did=orange1.1g020807m
TRINITY_DN20501_c3_g2	orange1.1g019911m	95.4	108	5	0	439	116	227	334	1.93E-71	214	Citrus sinensis	MYB	MYB family protein	http://planttfdb.gao-lab.org/tf.php?sp=Csi&did=orange1.1g019911m
TRINITY_DN20507_c1_g11	orange1.1g008724m	98.2	556	10	0	1728	61	1	556	0	1047	Citrus sinensis	C2H2	C2H2 family protein	http://planttfdb.gao-lab.org/tf.php?sp=Csi&did=orange1.1g008724m
TRINITY_DN20525_c0_g1	orange1.1g019163m	98.3	347	3	2	3646	2609	1	345	1.84E-167	498	Citrus sinensis	bZIP	bZIP family protein	http://planttfdb.gao-lab.org/tf.php?sp=Csi&did=orange1.1g019163m
TRINITY_DN20532_c3_g4	orange1.1g043614m	97.9	336	4	2	1295	291	1	334	4.18E-201	565	Citrus sinensis	ERF	ERF family protein	http://planttfdb.gao-lab.org/tf.php?sp=Csi&did=orange1.1g043614m
TRINITY_DN20536_c1_g1	orange1.1g011260m	95.5	491	14	2	1868	417	1	490	3.63E-294	806	Citrus sinensis	HSF	HSF family protein	http://planttfdb.gao-lab.org/tf.php?sp=Csi&did=orange1.1g011260m
TRINITY_DN20548_c0_g1	orange1.1g004454m	97.7	576	13	0	1798	71	173	748	0	954	Citrus sinensis	HB-other	HB-other family protein	http://planttfdb.gao-lab.org/tf.php?sp=Csi&did=orange1.1g004454m
TRINITY_DN20550_c1_g1	orange1.1g016690m	62.3	578	24	1	3784	2051	1	384	6.20E-197	578	Citrus sinensis	HSF	HSF family protein	http://planttfdb.gao-lab.org/tf.php?sp=Csi&did=orange1.1g016690m
TRINITY_DN20553_c0_g2	orange1.1g006569m	98.4	385	6	0	3876	2722	1	385	6.87E-267	770	Citrus sinensis	CAMTA	CAMTA family protein	http://planttfdb.gao-lab.org/tf.php?sp=Csi&did=orange1.1g006569m
TRINITY_DN20553_c0_g3	orange1.1g006569m	100	46	0	0	645	508	98	143	7.14E-27	103	Citrus sinensis	CAMTA	CAMTA family protein	http://planttfdb.gao-lab.org/tf.php?sp=Csi&did=orange1.1g006569m
TRINITY_DN20563_c1_g1	orange1.1g007551m	93.2	599	39	1	2192	402	1	599	0	1003	Citrus sinensis	C2H2	C2H2 family protein	http://planttfdb.gao-lab.org/tf.php?sp=Csi&did=orange1.1g007551m
TRINITY_DN20575_c1_g2	orange1.1g048053m	100	42	0	0	2653	2778	1	42	3.42E-25	96.3	Citrus sinensis	MYB_related	MYB_related family protein	http://planttfdb.gao-lab.org/tf.php?sp=Csi&did=orange1.1g048053m
TRINITY_DN20583_c1_g4	orange1.1g005514m	99.1	642	6	0	2370	445	52	693	0	1210	Citrus sinensis	TALE	TALE family protein	http://planttfdb.gao-lab.org/tf.php?sp=Csi&did=orange1.1g005514m
TRINITY_DN20583_c1_g7	orange1.1g005890m	98.5	671	10	0	2564	552	1	671	0	1268	Citrus sinensis	TALE	TALE family protein	http://planttfdb.gao-lab.org/tf.php?sp=Csi&did=orange1.1g005890m
TRINITY_DN20583_c1_g8	orange1.1g003505m	30.8	133	63	4	767	396	650	762	2.22E-08	53.1	Citrus sinensis	ARF	ARF family protein	http://planttfdb.gao-lab.org/tf.php?sp=Csi&did=orange1.1g003505m
TRINITY_DN20583_c2_g1	orange1.1g009504m	90.6	287	23	1	1307	447	251	533	5.73E-127	395	Citrus sinensis	B3	B3 family protein	http://planttfdb.gao-lab.org/tf.php?sp=Csi&did=orange1.1g009504m
TRINITY_DN20583_c3_g1	orange1.1g021347m	90.9	143	12	1	431	3	1	142	3.87E-74	224	Citrus sinensis	WRKY	WRKY family protein	http://planttfdb.gao-lab.org/tf.php?sp=Csi&did=orange1.1g021347m
TRINITY_DN20583_c5_g1	orange1.1g021347m	74.6	264	11	2	1	792	106	313	6.42E-124	353	Citrus sinensis	WRKY	WRKY family protein	http://planttfdb.gao-lab.org/tf.php?sp=Csi&did=orange1.1g021347m
TRINITY_DN20588_c0_g1	orange1.1g021910m	100	55	0	0	166	2	1	55	1.44E-32	124	Citrus sinensis	NAC	NAC family protein	http://planttfdb.gao-lab.org/tf.php?sp=Csi&did=orange1.1g021910m
TRINITY_DN20588_c0_g2	orange1.1g025667m	92.9	85	6	0	499	245	165	249	1.69E-54	169	Citrus sinensis	NAC	NAC family protein	http://planttfdb.gao-lab.org/tf.php?sp=Csi&did=orange1.1g025667m
TRINITY_DN20588_c0_g5	orange1.1g023190m	97.6	255	5	1	1865	1101	33	286	1.48E-179	511	Citrus sinensis	NAC	NAC family protein	http://planttfdb.gao-lab.org/tf.php?sp=Csi&did=orange1.1g023190m
TRINITY_DN20588_c0_g6	orange1.1g045382m	76.2	42	10	0	138	13	1	42	6.82E-18	70.5	Citrus sinensis	E2F/DP	E2F/DP family protein	http://planttfdb.gao-lab.org/tf.php?sp=Csi&did=orange1.1g045382m
TRINITY_DN20588_c0_g7	orange1.1g045382m	89.2	37	4	0	282	172	4	40	3.27E-19	74.3	Citrus sinensis	E2F/DP	E2F/DP family protein	http://planttfdb.gao-lab.org/tf.php?sp=Csi&did=orange1.1g045382m
TRINITY_DN20593_c1_g3	orange1.1g009388m	86.3	541	8	1	2272	650	56	530	0	909	Citrus sinensis	NAC	NAC family protein	http://planttfdb.gao-lab.org/tf.php?sp=Csi&did=orange1.1g009388m
TRINITY_DN20596_c0_g1	orange1.1g005589m	97.6	504	12	0	2676	1165	20	523	0	905	Citrus sinensis	MYB_related	MYB_related family protein	http://planttfdb.gao-lab.org/tf.php?sp=Csi&did=orange1.1g005589m
TRINITY_DN20599_c2_g1	orange1.1g038008m	92.3	26	2	0	740	663	1	26	1.59E-09	52.4	Citrus sinensis	G2-like	G2-like family protein	http://planttfdb.gao-lab.org/tf.php?sp=Csi&did=orange1.1g038008m
TRINITY_DN20606_c3_g1	orange1.1g018559m	98.7	233	2	1	705	7	1	232	4.07E-166	463	Citrus sinensis	MYB	MYB family protein	http://planttfdb.gao-lab.org/tf.php?sp=Csi&did=orange1.1g018559m
TRINITY_DN20606_c3_g2	orange1.1g018746m	97.7	351	8	0	1173	121	1	351	3.51E-247	676	Citrus sinensis	MYB	MYB family protein	http://planttfdb.gao-lab.org/tf.php?sp=Csi&did=orange1.1g018746m
TRINITY_DN20609_c4_g4	orange1.1g019806m	97.3	335	9	0	1261	257	1	335	1.50E-228	631	Citrus sinensis	NF-YA	NF-YA family protein	http://planttfdb.gao-lab.org/tf.php?sp=Csi&did=orange1.1g019806m
TRINITY_DN20610_c1_g3	orange1.1g018215m	97.8	359	4	1	1819	755	1	359	6.03E-242	667	Citrus sinensis	WRKY	WRKY family protein	http://planttfdb.gao-lab.org/tf.php?sp=Csi&did=orange1.1g018215m
TRINITY_DN20610_c3_g4	orange1.1g019930m	98.2	334	6	0	1398	397	1	334	3.50E-232	645	Citrus sinensis	TCP	TCP family protein	http://planttfdb.gao-lab.org/tf.php?sp=Csi&did=orange1.1g019930m
TRINITY_DN20622_c1_g3	orange1.1g018368m	98	350	7	0	1361	312	8	357	2.84E-224	620	Citrus sinensis	BBR-BPC	BBR-BPC family protein	http://planttfdb.gao-lab.org/tf.php?sp=Csi&did=orange1.1g018368m
TRINITY_DN20634_c0_g1	orange1.1g013881m	96.8	436	12	1	1815	508	1	434	7.73E-276	761	Citrus sinensis	C3H	C3H family protein	http://planttfdb.gao-lab.org/tf.php?sp=Csi&did=orange1.1g013881m
TRINITY_DN20637_c0_g1	orange1.1g010903m	97	168	5	0	504	1	1	168	1.69E-106	316	Citrus sinensis	WRKY	WRKY family protein	http://planttfdb.gao-lab.org/tf.php?sp=Csi&did=orange1.1g010903m
TRINITY_DN20637_c0_g2	orange1.1g010903m	99.3	134	1	0	404	3	163	296	3.57E-90	266	Citrus sinensis	WRKY	WRKY family protein	http://planttfdb.gao-lab.org/tf.php?sp=Csi&did=orange1.1g010903m
TRINITY_DN20637_c1_g1	orange1.1g021872m	57.4	68	29	0	1611	1408	34	101	2.70E-19	85.5	Citrus sinensis	G2-like	G2-like family protein	http://planttfdb.gao-lab.org/tf.php?sp=Csi&did=orange1.1g021872m
TRINITY_DN20637_c3_g1	orange1.1g007546m	98.9	530	6	0	1590	1	1	530	0	983	Citrus sinensis	WRKY	WRKY family protein	http://planttfdb.gao-lab.org/tf.php?sp=Csi&did=orange1.1g007546m
TRINITY_DN20638_c7_g1	orange1.1g033320m	37.2	231	29	1	563	1255	1	115	8.66E-36	129	Citrus sinensis	C3H	C3H family protein	http://planttfdb.gao-lab.org/tf.php?sp=Csi&did=orange1.1g033320m
TRINITY_DN20643_c1_g1	orange1.1g001378m	98.3	586	9	1	5141	3387	505	1090	0	1113	Citrus sinensis	NF-X1	NF-X1 family protein	http://planttfdb.gao-lab.org/tf.php?sp=Csi&did=orange1.1g001378m
TRINITY_DN20643_c1_g5	orange1.1g001378m	99	487	5	0	1494	34	1	487	0	1040	Citrus sinensis	NF-X1	NF-X1 family protein	http://planttfdb.gao-lab.org/tf.php?sp=Csi&did=orange1.1g001378m
TRINITY_DN20646_c0_g2	orange1.1g003323m	99.1	108	0	1	322	2	1	108	8.29E-57	207	Citrus sinensis	TALE	TALE family protein	http://planttfdb.gao-lab.org/tf.php?sp=Csi&did=orange1.1g003323m
TRINITY_DN20646_c0_g3	orange1.1g003323m	98.2	111	1	1	339	7	106	215	4.39E-58	187	Citrus sinensis	TALE	TALE family protein	http://planttfdb.gao-lab.org/tf.php?sp=Csi&did=orange1.1g003323m
TRINITY_DN20646_c3_g1	orange1.1g003323m	96.8	253	6	2	3	761	166	416	6.81E-142	414	Citrus sinensis	TALE	TALE family protein	http://planttfdb.gao-lab.org/tf.php?sp=Csi&did=orange1.1g003323m
TRINITY_DN20653_c0_g1	orange1.1g000392m	45.7	184	91	2	3553	3020	300	480	8.72E-43	168	Citrus sinensis	C2H2	C2H2 family protein	http://planttfdb.gao-lab.org/tf.php?sp=Csi&did=orange1.1g000392m
TRINITY_DN20657_c1_g1	orange1.1g048296m	63.8	58	17	1	308	135	23	76	4.82E-20	76.3	Citrus sinensis	M-type_MADS	M-type_MADS family protein	http://planttfdb.gao-lab.org/tf.php?sp=Csi&did=orange1.1g048296m
TRINITY_DN20657_c1_g2	orange1.1g025665m	94.6	74	4	0	193	414	159	232	1.70E-40	132	Citrus sinensis	bHLH	bHLH family protein	http://planttfdb.gao-lab.org/tf.php?sp=Csi&did=orange1.1g025665m
TRINITY_DN20657_c3_g1	orange1.1g023113m	70.7	222	52	7	652	2	1	214	6.75E-85	253	Citrus sinensis	HD-ZIP	HD-ZIP family protein	http://planttfdb.gao-lab.org/tf.php?sp=Csi&did=orange1.1g023113m
TRINITY_DN20657_c3_g2	orange1.1g023113m	74.2	31	8	0	669	761	57	87	7.53E-08	48.5	Citrus sinensis	HD-ZIP	HD-ZIP family protein	http://planttfdb.gao-lab.org/tf.php?sp=Csi&did=orange1.1g023113m
TRINITY_DN20660_c0_g1	orange1.1g024492m	71.3	150	34	3	805	359	1	142	5.91E-72	227	Citrus sinensis	MYB	MYB family protein	http://planttfdb.gao-lab.org/tf.php?sp=Csi&did=orange1.1g024492m
TRINITY_DN20669_c0_g1	orange1.1g040293m	97.8	134	1	1	402	1	193	324	1.22E-81	240	Citrus sinensis	SRS	SRS family protein	http://planttfdb.gao-lab.org/tf.php?sp=Csi&did=orange1.1g040293m
TRINITY_DN20670_c0_g1	orange1.1g011313m	43.3	67	34	1	2039	1851	9	75	2.96E-07	50.1	Citrus sinensis	C2H2	C2H2 family protein	http://planttfdb.gao-lab.org/tf.php?sp=Csi&did=orange1.1g011313m
TRINITY_DN20672_c2_g2	orange1.1g014485m	96.7	306	8	1	2809	1898	1	306	1.06E-167	496	Citrus sinensis	bHLH	bHLH family protein	http://planttfdb.gao-lab.org/tf.php?sp=Csi&did=orange1.1g014485m
TRINITY_DN20676_c0_g4	orange1.1g015772m	94.8	405	14	4	1752	544	1	400	9.74E-215	607	Citrus sinensis	HD-ZIP	HD-ZIP family protein	http://planttfdb.gao-lab.org/tf.php?sp=Csi&did=orange1.1g015772m
TRINITY_DN20677_c0_g2	orange1.1g020302m	96.9	195	3	1	587	3	91	282	1.49E-125	355	Citrus sinensis	SBP	SBP family protein	http://planttfdb.gao-lab.org/tf.php?sp=Csi&did=orange1.1g020302m
TRINITY_DN20682_c1_g1	orange1.1g006300m	96.3	642	23	1	2334	412	7	648	0	1211	Citrus sinensis	CPP	CPP family protein	http://planttfdb.gao-lab.org/tf.php?sp=Csi&did=orange1.1g006300m
TRINITY_DN20684_c2_g1	orange1.1g040019m	96.8	126	4	0	956	579	41	166	7.98E-73	232	Citrus sinensis	bHLH	bHLH family protein	http://planttfdb.gao-lab.org/tf.php?sp=Csi&did=orange1.1g040019m
TRINITY_DN20686_c4_g3	orange1.1g018620m	100	131	0	0	74	466	1	131	1.20E-84	249	Citrus sinensis	Trihelix	Trihelix family protein	http://planttfdb.gao-lab.org/tf.php?sp=Csi&did=orange1.1g018620m
TRINITY_DN20686_c4_g9	orange1.1g018620m	98.3	353	6	0	1282	224	1	353	1.45E-202	566	Citrus sinensis	Trihelix	Trihelix family protein	http://planttfdb.gao-lab.org/tf.php?sp=Csi&did=orange1.1g018620m
TRINITY_DN20696_c0_g1	orange1.1g017965m	95.4	351	16	0	1342	290	13	363	5.85E-209	582	Citrus sinensis	C3H	C3H family protein	http://planttfdb.gao-lab.org/tf.php?sp=Csi&did=orange1.1g017965m
TRINITY_DN20706_c1_g1	orange1.1g043131m	99.3	275	2	0	1645	821	318	592	4.91E-195	555	Citrus sinensis	GRAS	GRAS family protein	http://planttfdb.gao-lab.org/tf.php?sp=Csi&did=orange1.1g043131m
TRINITY_DN20710_c1_g2	orange1.1g037152m	89.6	67	7	0	211	11	8	74	3.03E-43	136	Citrus sinensis	GATA	GATA family protein	http://planttfdb.gao-lab.org/tf.php?sp=Csi&did=orange1.1g037152m
TRINITY_DN20710_c1_g8	orange1.1g037152m	100	74	0	0	360	139	1	74	5.15E-56	170	Citrus sinensis	GATA	GATA family protein	http://planttfdb.gao-lab.org/tf.php?sp=Csi&did=orange1.1g037152m
TRINITY_DN20717_c0_g1	orange1.1g009808m	98.8	84	1	0	480	229	441	524	8.09E-51	174	Citrus sinensis	WRKY	WRKY family protein	http://planttfdb.gao-lab.org/tf.php?sp=Csi&did=orange1.1g009808m
TRINITY_DN20727_c1_g1	orange1.1g047949m	71	231	43	1	1343	723	139	369	3.78E-93	295	Citrus sinensis	NAC	NAC family protein	http://planttfdb.gao-lab.org/tf.php?sp=Csi&did=orange1.1g047949m
TRINITY_DN20727_c1_g2	orange1.1g047949m	98	49	1	0	209	355	1	49	1.24E-28	105	Citrus sinensis	NAC	NAC family protein	http://planttfdb.gao-lab.org/tf.php?sp=Csi&did=orange1.1g047949m
TRINITY_DN20727_c1_g4	orange1.1g016435m	89.6	67	7	0	425	225	314	380	4.64E-35	121	Citrus sinensis	NAC	NAC family protein	http://planttfdb.gao-lab.org/tf.php?sp=Csi&did=orange1.1g016435m
TRINITY_DN20728_c4_g2	orange1.1g003251m	99.2	792	6	0	3506	1131	45	836	0	1526	Citrus sinensis	HD-ZIP	HD-ZIP family protein	http://planttfdb.gao-lab.org/tf.php?sp=Csi&did=orange1.1g003251m
TRINITY_DN20736_c0_g1	orange1.1g043175m	90.6	139	13	0	2713	2297	1	139	3.64E-85	266	Citrus sinensis	NAC	NAC family protein	http://planttfdb.gao-lab.org/tf.php?sp=Csi&did=orange1.1g043175m
TRINITY_DN20749_c3_g1	orange1.1g047748m	94.3	245	14	0	737	3	1	245	5.26E-162	449	Citrus sinensis	C2H2	C2H2 family protein	http://planttfdb.gao-lab.org/tf.php?sp=Csi&did=orange1.1g047748m
TRINITY_DN20749_c3_g3	orange1.1g020303m	97.9	328	7	0	1001	18	1	328	2.66E-235	640	Citrus sinensis	G2-like	G2-like family protein	http://planttfdb.gao-lab.org/tf.php?sp=Csi&did=orange1.1g020303m
TRINITY_DN20760_c0_g1	orange1.1g024265m	99.3	270	2	0	1138	329	1	270	1.73E-163	458	Citrus sinensis	NF-YC	NF-YC family protein	http://planttfdb.gao-lab.org/tf.php?sp=Csi&did=orange1.1g024265m
TRINITY_DN20760_c2_g3	orange1.1g005514m	92.5	173	13	0	466	984	5	177	3.29E-96	296	Citrus sinensis	TALE	TALE family protein	http://planttfdb.gao-lab.org/tf.php?sp=Csi&did=orange1.1g005514m
TRINITY_DN20766_c1_g1	orange1.1g041991m	75.4	224	24	1	1161	490	128	320	3.64E-99	294	Citrus sinensis	MYB	MYB family protein	http://planttfdb.gao-lab.org/tf.php?sp=Csi&did=orange1.1g041991m
TRINITY_DN20770_c3_g2	orange1.1g025985m	98	245	5	0	1034	300	1	245	6.17E-141	400	Citrus sinensis	bZIP	bZIP family protein	http://planttfdb.gao-lab.org/tf.php?sp=Csi&did=orange1.1g025985m
TRINITY_DN20772_c1_g3	orange1.1g017356m	97.4	381	2	2	1726	584	1	373	2.19E-238	661	Citrus sinensis	GATA	GATA family protein	http://planttfdb.gao-lab.org/tf.php?sp=Csi&did=orange1.1g017356m
TRINITY_DN20778_c2_g1	orange1.1g013752m	97.1	414	11	1	1655	414	25	437	4.30E-265	753	Citrus sinensis	bHLH	bHLH family protein	http://planttfdb.gao-lab.org/tf.php?sp=Csi&did=orange1.1g013752m
TRINITY_DN20778_c2_g2	orange1.1g038021m	99.2	377	3	0	1538	408	299	675	1.86E-255	736	Citrus sinensis	TALE	TALE family protein	http://planttfdb.gao-lab.org/tf.php?sp=Csi&did=orange1.1g038021m
TRINITY_DN20782_c0_g2	orange1.1g019814m	97.5	275	7	0	1412	588	61	335	1.32E-184	518	Citrus sinensis	NF-YC	NF-YC family protein	http://planttfdb.gao-lab.org/tf.php?sp=Csi&did=orange1.1g019814m
TRINITY_DN20803_c0_g1	orange1.1g030957m	75	172	7	1	788	273	33	168	3.30E-73	221	Citrus sinensis	bZIP	bZIP family protein	http://planttfdb.gao-lab.org/tf.php?sp=Csi&did=orange1.1g030957m
TRINITY_DN20812_c1_g4	orange1.1g007284m	89.9	546	53	2	2078	444	1	545	0	911	Citrus sinensis	GRAS	GRAS family protein	http://planttfdb.gao-lab.org/tf.php?sp=Csi&did=orange1.1g007284m
TRINITY_DN20812_c1_g9	orange1.1g007284m	88.4	473	53	2	2	1417	5	476	6.84E-279	765	Citrus sinensis	GRAS	GRAS family protein	http://planttfdb.gao-lab.org/tf.php?sp=Csi&did=orange1.1g007284m
TRINITY_DN20812_c1_g10	orange1.1g007284m	81	216	31	5	794	177	393	608	9.73E-110	326	Citrus sinensis	GRAS	GRAS family protein	http://planttfdb.gao-lab.org/tf.php?sp=Csi&did=orange1.1g007284m
TRINITY_DN20819_c1_g8	orange1.1g014326m	100	321	0	0	1208	246	106	426	3.23E-217	605	Citrus sinensis	TCP	TCP family protein	http://planttfdb.gao-lab.org/tf.php?sp=Csi&did=orange1.1g014326m
TRINITY_DN20824_c0_g1	orange1.1g000448m	52.6	456	189	7	3788	2448	734	1171	4.70E-116	392	Citrus sinensis	HB-other	HB-other family protein	http://planttfdb.gao-lab.org/tf.php?sp=Csi&did=orange1.1g000448m
TRINITY_DN20824_c0_g2	orange1.1g011313m	37.3	67	39	1	1230	1039	9	75	2.31E-08	52.4	Citrus sinensis	C2H2	C2H2 family protein	http://planttfdb.gao-lab.org/tf.php?sp=Csi&did=orange1.1g011313m
TRINITY_DN20825_c0_g3	orange1.1g006947m	98.8	570	6	1	2718	1012	1	570	0	1107	Citrus sinensis	C3H	C3H family protein	http://planttfdb.gao-lab.org/tf.php?sp=Csi&did=orange1.1g006947m
TRINITY_DN20828_c0_g1	orange1.1g005675m	47.8	740	263	15	2673	580	14	672	1.67E-197	584	Citrus sinensis	ARF	ARF family protein	http://planttfdb.gao-lab.org/tf.php?sp=Csi&did=orange1.1g005675m
TRINITY_DN20834_c2_g1	orange1.1g008335m	43.1	174	86	5	1316	798	24	185	2.48E-26	110	Citrus sinensis	NAC	NAC family protein	http://planttfdb.gao-lab.org/tf.php?sp=Csi&did=orange1.1g008335m
TRINITY_DN20834_c2_g2	orange1.1g008335m	56.5	46	19	1	167	30	24	68	4.68E-06	44.7	Citrus sinensis	NAC	NAC family protein	http://planttfdb.gao-lab.org/tf.php?sp=Csi&did=orange1.1g008335m
TRINITY_DN20834_c2_g5	orange1.1g008335m	45.1	144	73	5	662	237	24	163	4.18E-20	87.4	Citrus sinensis	NAC	NAC family protein	http://planttfdb.gao-lab.org/tf.php?sp=Csi&did=orange1.1g008335m
TRINITY_DN20839_c1_g1	orange1.1g005668m	83.7	43	7	0	2	130	354	396	1.66E-16	74.7	Citrus sinensis	MYB_related	MYB_related family protein	http://planttfdb.gao-lab.org/tf.php?sp=Csi&did=orange1.1g005668m
TRINITY_DN20846_c0_g2	orange1.1g047187m	81.2	378	30	3	2580	1453	1	339	1.75E-184	536	Citrus sinensis	G2-like	G2-like family protein	http://planttfdb.gao-lab.org/tf.php?sp=Csi&did=orange1.1g047187m
TRINITY_DN20850_c2_g1	orange1.1g044941m	92.9	56	4	0	1093	926	147	202	7.97E-30	113	Citrus sinensis	C3H	C3H family protein	http://planttfdb.gao-lab.org/tf.php?sp=Csi&did=orange1.1g044941m
TRINITY_DN20856_c2_g1	orange1.1g020408m	97.7	308	7	0	2091	1168	19	326	1.87E-212	605	Citrus sinensis	ERF	ERF family protein	http://planttfdb.gao-lab.org/tf.php?sp=Csi&did=orange1.1g020408m
TRINITY_DN20856_c3_g2	orange1.1g033258m	53.1	128	28	4	315	13	1	123	8.89E-34	114	Citrus sinensis	NAC	NAC family protein	http://planttfdb.gao-lab.org/tf.php?sp=Csi&did=orange1.1g033258m
TRINITY_DN20856_c3_g3	orange1.1g033258m	53.1	128	28	4	665	967	1	123	6.63E-31	113	Citrus sinensis	NAC	NAC family protein	http://planttfdb.gao-lab.org/tf.php?sp=Csi&did=orange1.1g033258m
TRINITY_DN20860_c2_g3	orange1.1g043557m	69.6	135	41	0	1055	651	1	135	5.88E-64	218	Citrus sinensis	MYB	MYB family protein	http://planttfdb.gao-lab.org/tf.php?sp=Csi&did=orange1.1g043557m
TRINITY_DN20867_c2_g1	orange1.1g030971m	96.4	28	1	0	152	69	30	57	2.18E-10	56.2	Citrus sinensis	GATA	GATA family protein	http://planttfdb.gao-lab.org/tf.php?sp=Csi&did=orange1.1g030971m
TRINITY_DN20873_c2_g3	orange1.1g020801m	99.1	223	2	0	838	170	99	321	8.63E-155	436	Citrus sinensis	ERF	ERF family protein	http://planttfdb.gao-lab.org/tf.php?sp=Csi&did=orange1.1g020801m
TRINITY_DN20873_c2_g5	orange1.1g020922m	75	36	8	1	45	152	285	319	5.17E-12	57	Citrus sinensis	ERF	ERF family protein	http://planttfdb.gao-lab.org/tf.php?sp=Csi&did=orange1.1g020922m
TRINITY_DN20873_c2_g8	orange1.1g014123m	91.5	246	21	0	1132	395	185	430	1.80E-142	419	Citrus sinensis	ERF	ERF family protein	http://planttfdb.gao-lab.org/tf.php?sp=Csi&did=orange1.1g014123m
TRINITY_DN20873_c2_g10	orange1.1g020922m	94.4	71	4	0	223	11	2	72	1.48E-36	126	Citrus sinensis	ERF	ERF family protein	http://planttfdb.gao-lab.org/tf.php?sp=Csi&did=orange1.1g020922m
TRINITY_DN20873_c2_g13	orange1.1g014123m	92.9	99	7	0	3	299	332	430	3.69E-54	172	Citrus sinensis	ERF	ERF family protein	http://planttfdb.gao-lab.org/tf.php?sp=Csi&did=orange1.1g014123m
TRINITY_DN20874_c0_g4	orange1.1g008187m	91	212	19	0	644	9	114	325	1.87E-82	254	Citrus sinensis	TCP	TCP family protein	http://planttfdb.gao-lab.org/tf.php?sp=Csi&did=orange1.1g008187m
TRINITY_DN20885_c4_g2	orange1.1g005579m	99.1	690	6	0	2488	419	1	690	0	1393	Citrus sinensis	FAR1	FAR1 family protein	http://planttfdb.gao-lab.org/tf.php?sp=Csi&did=orange1.1g005579m
TRINITY_DN20890_c1_g1	orange1.1g008187m	95.1	184	7	1	1021	476	391	574	9.24E-75	257	Citrus sinensis	TCP	TCP family protein	http://planttfdb.gao-lab.org/tf.php?sp=Csi&did=orange1.1g008187m
TRINITY_DN20890_c2_g1	orange1.1g017827m	97.5	40	1	0	284	165	326	365	3.87E-24	90.1	Citrus sinensis	NAC	NAC family protein	http://planttfdb.gao-lab.org/tf.php?sp=Csi&did=orange1.1g017827m
TRINITY_DN20903_c1_g6	orange1.1g037856m	94.3	246	8	2	863	144	1	246	5.82E-154	428	Citrus sinensis	bHLH	bHLH family protein	http://planttfdb.gao-lab.org/tf.php?sp=Csi&did=orange1.1g037856m
TRINITY_DN20914_c2_g2	orange1.1g001809m	94.9	705	28	2	2446	356	295	999	0	1288	Citrus sinensis	Nin-like	Nin-like family protein	http://planttfdb.gao-lab.org/tf.php?sp=Csi&did=orange1.1g001809m
TRINITY_DN20920_c1_g1	orange1.1g039680m	98.8	246	3	0	1014	277	1	246	3.68E-131	373	Citrus sinensis	ERF	ERF family protein	http://planttfdb.gao-lab.org/tf.php?sp=Csi&did=orange1.1g039680m
TRINITY_DN20925_c0_g1	orange1.1g015644m	98.3	403	7	0	1453	245	1	403	4.98E-274	761	Citrus sinensis	HSF	HSF family protein	http://planttfdb.gao-lab.org/tf.php?sp=Csi&did=orange1.1g015644m
TRINITY_DN20939_c1_g1	orange1.1g026103m	99.2	243	2	0	1049	321	1	243	2.67E-176	486	Citrus sinensis	ERF	ERF family protein	http://planttfdb.gao-lab.org/tf.php?sp=Csi&did=orange1.1g026103m
TRINITY_DN20939_c1_g2	orange1.1g029015m	98.5	200	2	1	843	247	1	200	1.98E-144	401	Citrus sinensis	ERF	ERF family protein	http://planttfdb.gao-lab.org/tf.php?sp=Csi&did=orange1.1g029015m
TRINITY_DN20953_c0_g1	orange1.1g004450m	30.3	613	408	7	1857	52	54	658	2.80E-93	306	Citrus sinensis	FAR1	FAR1 family protein	http://planttfdb.gao-lab.org/tf.php?sp=Csi&did=orange1.1g004450m
TRINITY_DN20960_c0_g1	orange1.1g016887m	99.2	381	3	0	1271	129	1	381	1.86E-259	709	Citrus sinensis	HB-other	HB-other family protein	http://planttfdb.gao-lab.org/tf.php?sp=Csi&did=orange1.1g016887m
TRINITY_DN20971_c0_g1	orange1.1g042922m	57.2	418	115	1	1547	486	1	418	1.33E-131	390	Citrus sinensis	MYB_related	MYB_related family protein	http://planttfdb.gao-lab.org/tf.php?sp=Csi&did=orange1.1g042922m
TRINITY_DN20971_c0_g2	orange1.1g042922m	78.2	55	9	1	379	224	398	452	2.51E-18	81.3	Citrus sinensis	MYB_related	MYB_related family protein	http://planttfdb.gao-lab.org/tf.php?sp=Csi&did=orange1.1g042922m
TRINITY_DN20977_c0_g1	orange1.1g019637m	96.3	191	7	0	1019	447	148	338	1.83E-114	346	Citrus sinensis	HD-ZIP	HD-ZIP family protein	http://planttfdb.gao-lab.org/tf.php?sp=Csi&did=orange1.1g019637m
TRINITY_DN20977_c0_g2	orange1.1g021367m	100	22	0	0	87	152	1	22	3.95E-08	45.4	Citrus sinensis	HD-ZIP	HD-ZIP family protein	http://planttfdb.gao-lab.org/tf.php?sp=Csi&did=orange1.1g021367m
TRINITY_DN20983_c0_g1	orange1.1g011830m	97.9	333	7	0	1250	252	144	476	5.76E-217	630	Citrus sinensis	NAC	NAC family protein	http://planttfdb.gao-lab.org/tf.php?sp=Csi&did=orange1.1g011830m
TRINITY_DN20986_c3_g1	orange1.1g005052m	92.8	745	25	3	2591	357	1	716	0	1319	Citrus sinensis	TALE	TALE family protein	http://planttfdb.gao-lab.org/tf.php?sp=Csi&did=orange1.1g005052m
TRINITY_DN20988_c2_g6	orange1.1g018223m	93.9	359	22	0	1370	294	1	359	2.67E-215	597	Citrus sinensis	C3H	C3H family protein	http://planttfdb.gao-lab.org/tf.php?sp=Csi&did=orange1.1g018223m
TRINITY_DN20991_c0_g1	orange1.1g005229m	94.3	438	25	0	5426	4113	270	707	7.28E-250	748	Citrus sinensis	ERF	ERF family protein	http://planttfdb.gao-lab.org/tf.php?sp=Csi&did=orange1.1g005229m
TRINITY_DN20991_c0_g3	orange1.1g036963m	83.3	30	5	0	1444	1355	113	142	6.75E-10	55.1	Citrus sinensis	ERF	ERF family protein	http://planttfdb.gao-lab.org/tf.php?sp=Csi&did=orange1.1g036963m
TRINITY_DN20991_c0_g4	orange1.1g003684m	56.9	202	69	3	605	6	372	557	3.95E-47	173	Citrus sinensis	ERF	ERF family protein	http://planttfdb.gao-lab.org/tf.php?sp=Csi&did=orange1.1g003684m
TRINITY_DN20991_c0_g5	orange1.1g036963m	100	53	0	0	1	159	27	79	3.69E-32	106	Citrus sinensis	ERF	ERF family protein	http://planttfdb.gao-lab.org/tf.php?sp=Csi&did=orange1.1g036963m
TRINITY_DN20996_c0_g2	orange1.1g045382m	64.3	42	15	0	832	957	1	42	2.20E-10	56.2	Citrus sinensis	E2F/DP	E2F/DP family protein	http://planttfdb.gao-lab.org/tf.php?sp=Csi&did=orange1.1g045382m
TRINITY_DN20996_c0_g3	orange1.1g045382m	79.3	29	6	0	313	227	1	29	1.05E-10	55.5	Citrus sinensis	E2F/DP	E2F/DP family protein	http://planttfdb.gao-lab.org/tf.php?sp=Csi&did=orange1.1g045382m
TRINITY_DN20997_c4_g4	orange1.1g044150m	98.8	345	4	0	1177	143	37	381	9.48E-244	664	Citrus sinensis	GATA	GATA family protein	http://planttfdb.gao-lab.org/tf.php?sp=Csi&did=orange1.1g044150m
TRINITY_DN2144_c0_g1	orange1.1g038285m	98.9	178	2	0	645	112	1	178	1.40E-120	337	Citrus sinensis	ERF	ERF family protein	http://planttfdb.gao-lab.org/tf.php?sp=Csi&did=orange1.1g038285m
TRINITY_DN21051_c0_g1	orange1.1g006947m	84.6	78	11	1	1	231	503	580	5.97E-35	121	Citrus sinensis	C3H	C3H family protein	http://planttfdb.gao-lab.org/tf.php?sp=Csi&did=orange1.1g006947m
TRINITY_DN21212_c0_g1	orange1.1g047550m	97.9	291	6	0	875	3	1	291	1.99E-204	562	Citrus sinensis	MYB	MYB family protein	http://planttfdb.gao-lab.org/tf.php?sp=Csi&did=orange1.1g047550m
TRINITY_DN21214_c0_g1	orange1.1g014062m	99.3	141	1	0	427	5	85	225	5.03E-97	282	Citrus sinensis	G2-like	G2-like family protein	http://planttfdb.gao-lab.org/tf.php?sp=Csi&did=orange1.1g014062m
TRINITY_DN21243_c0_g1	orange1.1g007546m	100	111	0	0	3	335	421	531	1.40E-68	212	Citrus sinensis	WRKY	WRKY family protein	http://planttfdb.gao-lab.org/tf.php?sp=Csi&did=orange1.1g007546m
TRINITY_DN21273_c0_g1	orange1.1g007527m	95	180	4	1	543	4	1	175	9.86E-115	339	Citrus sinensis	bHLH	bHLH family protein	http://planttfdb.gao-lab.org/tf.php?sp=Csi&did=orange1.1g007527m
TRINITY_DN21295_c0_g1	orange1.1g038008m	92.3	26	2	0	132	209	1	26	1.55E-10	52.4	Citrus sinensis	G2-like	G2-like family protein	http://planttfdb.gao-lab.org/tf.php?sp=Csi&did=orange1.1g038008m
TRINITY_DN21323_c0_g1	orange1.1g005863m	95.5	111	5	0	334	2	178	288	5.19E-68	212	Citrus sinensis	TALE	TALE family protein	http://planttfdb.gao-lab.org/tf.php?sp=Csi&did=orange1.1g005863m
TRINITY_DN21356_c0_g1	orange1.1g014111m	51.6	182	82	3	539	6	199	378	2.59E-56	182	Citrus sinensis	C2H2	C2H2 family protein	http://planttfdb.gao-lab.org/tf.php?sp=Csi&did=orange1.1g014111m
TRINITY_DN21382_c0_g1	orange1.1g047012m	84.7	157	24	0	473	3	16	172	1.08E-88	261	Citrus sinensis	MYB	MYB family protein	http://planttfdb.gao-lab.org/tf.php?sp=Csi&did=orange1.1g047012m
TRINITY_DN21402_c0_g1	orange1.1g031034m	100	40	0	0	202	321	1	40	1.64E-25	90.5	Citrus sinensis	LBD	LBD family protein	http://planttfdb.gao-lab.org/tf.php?sp=Csi&did=orange1.1g031034m
TRINITY_DN21468_c0_g1	orange1.1g021633m	86.4	22	3	0	203	268	1	22	3.75E-07	43.1	Citrus sinensis	Dof	Dof family protein	http://planttfdb.gao-lab.org/tf.php?sp=Csi&did=orange1.1g021633m
TRINITY_DN21584_c0_g1	orange1.1g008187m	88.3	94	10	1	330	49	172	264	3.91E-45	155	Citrus sinensis	TCP	TCP family protein	http://planttfdb.gao-lab.org/tf.php?sp=Csi&did=orange1.1g008187m
TRINITY_DN21616_c0_g1	orange1.1g047248m	100	34	0	0	258	359	374	407	4.20E-14	63.5	Citrus sinensis	C3H	C3H family protein	http://planttfdb.gao-lab.org/tf.php?sp=Csi&did=orange1.1g047248m
TRINITY_DN21651_c0_g1	orange1.1g035792m	35.2	108	66	1	320	9	313	420	2.40E-20	80.9	Citrus sinensis	FAR1	FAR1 family protein	http://planttfdb.gao-lab.org/tf.php?sp=Csi&did=orange1.1g035792m
TRINITY_DN21683_c0_g1	orange1.1g034427m	98.6	71	1	0	129	341	1	71	5.53E-46	140	Citrus sinensis	MYB_related	MYB_related family protein	http://planttfdb.gao-lab.org/tf.php?sp=Csi&did=orange1.1g034427m
TRINITY_DN21685_c0_g1	orange1.1g041748m	94.6	112	2	1	325	2	264	375	6.84E-67	205	Citrus sinensis	GRAS	GRAS family protein	http://planttfdb.gao-lab.org/tf.php?sp=Csi&did=orange1.1g041748m
TRINITY_DN21760_c0_g1	orange1.1g011834m	100	22	0	0	164	229	292	313	5.09E-10	50.1	Citrus sinensis	VOZ	VOZ family protein	http://planttfdb.gao-lab.org/tf.php?sp=Csi&did=orange1.1g011834m
TRINITY_DN21785_c0_g1	orange1.1g026143m	87.3	79	10	0	258	22	1	79	1.82E-43	139	Citrus sinensis	MIKC_MADS	MIKC_MADS family protein	http://planttfdb.gao-lab.org/tf.php?sp=Csi&did=orange1.1g026143m
TRINITY_DN21818_c0_g1	orange1.1g020293m	55.6	36	16	0	197	90	46	81	2.28E-06	41.6	Citrus sinensis	G2-like	G2-like family protein	http://planttfdb.gao-lab.org/tf.php?sp=Csi&did=orange1.1g020293m
TRINITY_DN21847_c0_g1	orange1.1g028913m	99.4	154	1	0	464	3	47	200	8.38E-113	315	Citrus sinensis	ERF	ERF family protein	http://planttfdb.gao-lab.org/tf.php?sp=Csi&did=orange1.1g028913m
TRINITY_DN21869_c0_g1	orange1.1g015639m	94.9	196	8	1	1	582	23	218	2.05E-113	325	Citrus sinensis	bHLH	bHLH family protein	http://planttfdb.gao-lab.org/tf.php?sp=Csi&did=orange1.1g015639m
TRINITY_DN21978_c0_g1	orange1.1g038571m	98.6	72	1	0	1	216	101	172	2.82E-46	146	Citrus sinensis	Trihelix	Trihelix family protein	http://planttfdb.gao-lab.org/tf.php?sp=Csi&did=orange1.1g038571m
TRINITY_DN2285_c0_g1	orange1.1g014830m	98.6	143	2	0	292	720	1	143	7.64E-99	291	Citrus sinensis	C2H2	C2H2 family protein	http://planttfdb.gao-lab.org/tf.php?sp=Csi&did=orange1.1g014830m
TRINITY_DN22065_c0_g1	orange1.1g021606m	98.4	61	0	1	183	1	1	60	4.07E-31	108	Citrus sinensis	AP2	AP2 family protein	http://planttfdb.gao-lab.org/tf.php?sp=Csi&did=orange1.1g021606m
TRINITY_DN22078_c0_g1	orange1.1g004380m	96	100	4	0	3	302	364	463	5.68E-63	199	Citrus sinensis	CAMTA	CAMTA family protein	http://planttfdb.gao-lab.org/tf.php?sp=Csi&did=orange1.1g004380m
TRINITY_DN22157_c0_g1	orange1.1g008961m	61.5	91	35	0	282	10	11	101	1.79E-37	128	Citrus sinensis	B3	B3 family protein	http://planttfdb.gao-lab.org/tf.php?sp=Csi&did=orange1.1g008961m
TRINITY_DN22158_c0_g1	orange1.1g047004m	99.6	227	1	0	32	712	1	227	1.95E-159	447	Citrus sinensis	bHLH	bHLH family protein	http://planttfdb.gao-lab.org/tf.php?sp=Csi&did=orange1.1g047004m
TRINITY_DN22211_c0_g1	orange1.1g039361m	96.4	112	4	0	341	6	85	196	5.49E-74	216	Citrus sinensis	bHLH	bHLH family protein	http://planttfdb.gao-lab.org/tf.php?sp=Csi&did=orange1.1g039361m
TRINITY_DN22221_c0_g1	orange1.1g015775m	98.1	260	5	0	879	100	52	311	5.48E-185	511	Citrus sinensis	ERF	ERF family protein	http://planttfdb.gao-lab.org/tf.php?sp=Csi&did=orange1.1g015775m
TRINITY_DN22237_c0_g1	orange1.1g038669m	94.4	36	2	0	2	109	209	244	7.04E-18	71.6	Citrus sinensis	C2H2	C2H2 family protein	http://planttfdb.gao-lab.org/tf.php?sp=Csi&did=orange1.1g038669m
TRINITY_DN22266_c0_g1	orange1.1g005719m	100	145	0	0	474	40	537	681	9.15E-101	300	Citrus sinensis	ARR-B	ARR-B family protein	http://planttfdb.gao-lab.org/tf.php?sp=Csi&did=orange1.1g005719m
TRINITY_DN22272_c0_g1	orange1.1g007258m	34.5	177	83	2	725	276	1	171	5.10E-25	99.8	Citrus sinensis	bHLH	bHLH family protein	http://planttfdb.gao-lab.org/tf.php?sp=Csi&did=orange1.1g007258m
TRINITY_DN22295_c0_g1	orange1.1g018897m	100	349	0	0	1068	22	1	349	7.17E-260	702	Citrus sinensis	bHLH	bHLH family protein	http://planttfdb.gao-lab.org/tf.php?sp=Csi&did=orange1.1g018897m
TRINITY_DN22317_c0_g1	orange1.1g004380m	80.7	57	11	0	1	171	481	537	1.80E-24	92.8	Citrus sinensis	CAMTA	CAMTA family protein	http://planttfdb.gao-lab.org/tf.php?sp=Csi&did=orange1.1g004380m
TRINITY_DN22355_c0_g1	orange1.1g015081m	100	143	0	0	432	4	57	199	2.48E-104	300	Citrus sinensis	NAC	NAC family protein	http://planttfdb.gao-lab.org/tf.php?sp=Csi&did=orange1.1g015081m
TRINITY_DN22361_c0_g1	orange1.1g009159m	95.1	81	4	0	2	244	462	542	1.52E-44	147	Citrus sinensis	CPP	CPP family protein	http://planttfdb.gao-lab.org/tf.php?sp=Csi&did=orange1.1g009159m
TRINITY_DN22395_c0_g1	orange1.1g004138m	38.6	44	27	0	445	314	668	711	3.12E-06	42.4	Citrus sinensis	FAR1	FAR1 family protein	http://planttfdb.gao-lab.org/tf.php?sp=Csi&did=orange1.1g004138m
TRINITY_DN22404_c0_g1	orange1.1g037785m	100	28	0	0	167	84	1	28	3.58E-13	61.2	Citrus sinensis	bHLH	bHLH family protein	http://planttfdb.gao-lab.org/tf.php?sp=Csi&did=orange1.1g037785m
TRINITY_DN22519_c0_g1	orange1.1g038961m	91.9	271	6	1	816	4	185	439	1.89E-160	451	Citrus sinensis	C2H2	C2H2 family protein	http://planttfdb.gao-lab.org/tf.php?sp=Csi&did=orange1.1g038961m
TRINITY_DN22526_c0_g1	orange1.1g044652m	97.5	122	3	0	375	10	1	122	8.34E-76	231	Citrus sinensis	bHLH	bHLH family protein	http://planttfdb.gao-lab.org/tf.php?sp=Csi&did=orange1.1g044652m
TRINITY_DN22548_c0_g1	orange1.1g030306m	97.1	35	1	0	108	4	1	35	1.69E-17	73.2	Citrus sinensis	NAC	NAC family protein	http://planttfdb.gao-lab.org/tf.php?sp=Csi&did=orange1.1g030306m
TRINITY_DN22552_c0_g1	orange1.1g027656m	96.3	81	3	0	245	3	102	182	4.34E-47	145	Citrus sinensis	MIKC_MADS	MIKC_MADS family protein	http://planttfdb.gao-lab.org/tf.php?sp=Csi&did=orange1.1g027656m
TRINITY_DN22558_c0_g1	orange1.1g039729m	56	50	20	2	161	304	3	52	5.17E-11	54.3	Citrus sinensis	ERF	ERF family protein	http://planttfdb.gao-lab.org/tf.php?sp=Csi&did=orange1.1g039729m
TRINITY_DN22615_c0_g1	orange1.1g047253m	32.7	162	104	2	501	31	313	474	3.66E-26	100	Citrus sinensis	FAR1	FAR1 family protein	http://planttfdb.gao-lab.org/tf.php?sp=Csi&did=orange1.1g047253m
TRINITY_DN22721_c0_g1	orange1.1g005060m	98.6	209	3	0	629	3	155	363	1.42E-149	429	Citrus sinensis	ARF	ARF family protein	http://planttfdb.gao-lab.org/tf.php?sp=Csi&did=orange1.1g005060m
TRINITY_DN22779_c0_g1	orange1.1g013300m	100	91	0	0	3	275	255	345	1.18E-52	166	Citrus sinensis	MYB	MYB family protein	http://planttfdb.gao-lab.org/tf.php?sp=Csi&did=orange1.1g013300m
TRINITY_DN22807_c0_g1	orange1.1g024915m	99.2	126	1	0	380	3	1	126	9.40E-82	238	Citrus sinensis	HD-ZIP	HD-ZIP family protein	http://planttfdb.gao-lab.org/tf.php?sp=Csi&did=orange1.1g024915m
TRINITY_DN22823_c0_g1	orange1.1g042353m	100	47	0	0	99	239	1	47	2.64E-29	102	Citrus sinensis	ERF	ERF family protein	http://planttfdb.gao-lab.org/tf.php?sp=Csi&did=orange1.1g042353m
TRINITY_DN22961_c0_g1	orange1.1g005623m	97.8	276	6	0	980	153	412	687	7.51E-187	528	Citrus sinensis	ARF	ARF family protein	http://planttfdb.gao-lab.org/tf.php?sp=Csi&did=orange1.1g005623m
TRINITY_DN2382_c0_g1	orange1.1g045031m	94.7	169	9	0	509	3	1	169	9.48E-116	323	Citrus sinensis	B3	B3 family protein	http://planttfdb.gao-lab.org/tf.php?sp=Csi&did=orange1.1g045031m
TRINITY_DN2396_c0_g1	orange1.1g005853m	98.3	121	2	0	3	365	553	673	2.12E-80	251	Citrus sinensis	HD-ZIP	HD-ZIP family protein	http://planttfdb.gao-lab.org/tf.php?sp=Csi&did=orange1.1g005853m
TRINITY_DN2399_c0_g1	orange1.1g026702m	98.8	80	1	0	246	7	67	146	1.67E-47	154	Citrus sinensis	bHLH	bHLH family protein	http://planttfdb.gao-lab.org/tf.php?sp=Csi&did=orange1.1g026702m
TRINITY_DN23045_c0_g1	orange1.1g047550m	58.5	65	25	1	251	57	293	355	6.95E-13	58.5	Citrus sinensis	MYB	MYB family protein	http://planttfdb.gao-lab.org/tf.php?sp=Csi&did=orange1.1g047550m
TRINITY_DN23153_c0_g1	orange1.1g030971m	98.6	69	1	0	209	3	80	148	6.08E-33	107	Citrus sinensis	GATA	GATA family protein	http://planttfdb.gao-lab.org/tf.php?sp=Csi&did=orange1.1g030971m
TRINITY_DN23188_c0_g1	orange1.1g004450m	100	81	0	0	3	245	34	114	1.77E-50	164	Citrus sinensis	FAR1	FAR1 family protein	http://planttfdb.gao-lab.org/tf.php?sp=Csi&did=orange1.1g004450m
TRINITY_DN23207_c0_g1	orange1.1g017565m	98.5	134	2	0	402	1	1	134	3.06E-89	260	Citrus sinensis	G2-like	G2-like family protein	http://planttfdb.gao-lab.org/tf.php?sp=Csi&did=orange1.1g017565m
TRINITY_DN23208_c0_g1	orange1.1g043400m	98.1	107	2	0	466	146	158	264	1.70E-72	215	Citrus sinensis	ERF	ERF family protein	http://planttfdb.gao-lab.org/tf.php?sp=Csi&did=orange1.1g043400m
TRINITY_DN23213_c0_g1	orange1.1g002516m	85	40	6	0	111	230	250	289	1.80E-17	71.2	Citrus sinensis	ARF	ARF family protein	http://planttfdb.gao-lab.org/tf.php?sp=Csi&did=orange1.1g002516m
TRINITY_DN23231_c0_g1	orange1.1g039982m	94.4	90	4	1	271	5	82	171	1.20E-48	151	Citrus sinensis	MIKC_MADS	MIKC_MADS family protein	http://planttfdb.gao-lab.org/tf.php?sp=Csi&did=orange1.1g039982m
TRINITY_DN23318_c0_g1	orange1.1g034427m	100	46	0	0	139	2	1	46	1.08E-29	98.2	Citrus sinensis	MYB_related	MYB_related family protein	http://planttfdb.gao-lab.org/tf.php?sp=Csi&did=orange1.1g034427m
TRINITY_DN23379_c0_g1	orange1.1g025751m	98.4	190	3	0	582	13	1	190	1.59E-120	338	Citrus sinensis	ERF	ERF family protein	http://planttfdb.gao-lab.org/tf.php?sp=Csi&did=orange1.1g025751m
TRINITY_DN23381_c0_g1	orange1.1g048817m	73.3	101	26	1	303	1	398	497	7.65E-40	135	Citrus sinensis	bHLH	bHLH family protein	http://planttfdb.gao-lab.org/tf.php?sp=Csi&did=orange1.1g048817m
TRINITY_DN23462_c0_g1	orange1.1g038703m	90.9	66	6	0	117	314	3	68	6.97E-38	124	Citrus sinensis	NAC	NAC family protein	http://planttfdb.gao-lab.org/tf.php?sp=Csi&did=orange1.1g038703m
TRINITY_DN23464_c0_g1	orange1.1g022056m	97.1	105	2	1	171	485	1	104	4.90E-56	174	Citrus sinensis	TALE	TALE family protein	http://planttfdb.gao-lab.org/tf.php?sp=Csi&did=orange1.1g022056m
TRINITY_DN23476_c0_g1	orange1.1g020354m	95.9	74	3	0	223	2	152	225	1.63E-45	145	Citrus sinensis	NAC	NAC family protein	http://planttfdb.gao-lab.org/tf.php?sp=Csi&did=orange1.1g020354m
TRINITY_DN23527_c0_g1	orange1.1g036437m	95.3	212	10	0	1	636	89	300	1.11E-131	374	Citrus sinensis	C3H	C3H family protein	http://planttfdb.gao-lab.org/tf.php?sp=Csi&did=orange1.1g036437m
TRINITY_DN23547_c0_g1	orange1.1g014693m	89.4	339	36	0	1020	4	1	339	4.11E-158	449	Citrus sinensis	GeBP	GeBP family protein	http://planttfdb.gao-lab.org/tf.php?sp=Csi&did=orange1.1g014693m
TRINITY_DN23612_c0_g1	orange1.1g040096m	96.5	114	4	0	347	6	52	165	4.63E-74	215	Citrus sinensis	MIKC_MADS	MIKC_MADS family protein	http://planttfdb.gao-lab.org/tf.php?sp=Csi&did=orange1.1g040096m
TRINITY_DN23622_c0_g1	orange1.1g026479m	99.2	120	1	0	361	2	1	120	6.91E-77	224	Citrus sinensis	bHLH	bHLH family protein	http://planttfdb.gao-lab.org/tf.php?sp=Csi&did=orange1.1g026479m
TRINITY_DN23641_c0_g1	orange1.1g041101m	82.8	87	10	1	7	267	202	283	1.71E-42	139	Citrus sinensis	bHLH	bHLH family protein	http://planttfdb.gao-lab.org/tf.php?sp=Csi&did=orange1.1g041101m
TRINITY_DN23741_c0_g1	orange1.1g024763m	93.2	73	5	0	220	2	151	223	2.49E-50	155	Citrus sinensis	C2H2	C2H2 family protein	http://planttfdb.gao-lab.org/tf.php?sp=Csi&did=orange1.1g024763m
TRINITY_DN23757_c0_g1	orange1.1g039409m	100	28	0	0	218	301	1	28	4.60E-12	56.2	Citrus sinensis	ERF	ERF family protein	http://planttfdb.gao-lab.org/tf.php?sp=Csi&did=orange1.1g039409m
TRINITY_DN23759_c0_g1	orange1.1g007546m	97.4	116	3	0	88	435	1	116	1.09E-67	211	Citrus sinensis	WRKY	WRKY family protein	http://planttfdb.gao-lab.org/tf.php?sp=Csi&did=orange1.1g007546m
TRINITY_DN23885_c0_g1	orange1.1g026143m	57.9	107	44	1	323	3	8	113	1.27E-34	115	Citrus sinensis	MIKC_MADS	MIKC_MADS family protein	http://planttfdb.gao-lab.org/tf.php?sp=Csi&did=orange1.1g026143m
TRINITY_DN24071_c0_g1	orange1.1g022116m	96.8	94	3	0	446	165	1	94	1.80E-56	176	Citrus sinensis	bHLH	bHLH family protein	http://planttfdb.gao-lab.org/tf.php?sp=Csi&did=orange1.1g022116m
TRINITY_DN24081_c0_g1	orange1.1g001436m	60	110	33	2	332	3	923	1021	7.92E-33	116	Citrus sinensis	CAMTA	CAMTA family protein	http://planttfdb.gao-lab.org/tf.php?sp=Csi&did=orange1.1g001436m
TRINITY_DN24161_c0_g1	orange1.1g044013m	94.3	53	3	0	160	2	1	53	5.88E-32	106	Citrus sinensis	C2H2	C2H2 family protein	http://planttfdb.gao-lab.org/tf.php?sp=Csi&did=orange1.1g044013m
TRINITY_DN24206_c0_g1	orange1.1g025751m	100	51	0	0	223	71	198	248	2.18E-36	119	Citrus sinensis	ERF	ERF family protein	http://planttfdb.gao-lab.org/tf.php?sp=Csi&did=orange1.1g025751m
TRINITY_DN24392_c0_g1	orange1.1g043131m	98.8	80	1	0	2	241	405	484	2.19E-48	157	Citrus sinensis	GRAS	GRAS family protein	http://planttfdb.gao-lab.org/tf.php?sp=Csi&did=orange1.1g043131m
TRINITY_DN24405_c0_g1	orange1.1g025382m	58.8	34	13	1	101	3	81	114	7.70E-09	46.2	Citrus sinensis	ERF	ERF family protein	http://planttfdb.gao-lab.org/tf.php?sp=Csi&did=orange1.1g025382m
TRINITY_DN24453_c0_g1	orange1.1g020288m	83.3	24	4	0	94	23	1	24	5.52E-09	47.8	Citrus sinensis	Dof	Dof family protein	http://planttfdb.gao-lab.org/tf.php?sp=Csi&did=orange1.1g020288m
TRINITY_DN24530_c0_g1	orange1.1g024223m	96.6	87	3	0	264	4	1	87	4.51E-57	173	Citrus sinensis	CAMTA	CAMTA family protein	http://planttfdb.gao-lab.org/tf.php?sp=Csi&did=orange1.1g024223m
TRINITY_DN24723_c0_g1	orange1.1g039114m	97.5	79	2	0	239	3	70	148	4.30E-47	154	Citrus sinensis	GRAS	GRAS family protein	http://planttfdb.gao-lab.org/tf.php?sp=Csi&did=orange1.1g039114m
TRINITY_DN24734_c0_g1	orange1.1g020146m	69.3	88	23	1	28	279	4	91	3.80E-40	131	Citrus sinensis	HSF	HSF family protein	http://planttfdb.gao-lab.org/tf.php?sp=Csi&did=orange1.1g020146m
TRINITY_DN24872_c0_g1	orange1.1g034546m	98.4	64	1	0	194	3	1	64	2.31E-33	107	Citrus sinensis	MYB_related	MYB_related family protein	http://planttfdb.gao-lab.org/tf.php?sp=Csi&did=orange1.1g034546m
TRINITY_DN24939_c0_g1	orange1.1g019919m	98.6	70	1	0	210	1	224	293	1.42E-48	152	Citrus sinensis	GATA	GATA family protein	http://planttfdb.gao-lab.org/tf.php?sp=Csi&did=orange1.1g019919m
TRINITY_DN24940_c0_g1	orange1.1g021853m	93.2	74	5	0	223	2	215	288	5.75E-37	122	Citrus sinensis	bZIP	bZIP family protein	http://planttfdb.gao-lab.org/tf.php?sp=Csi&did=orange1.1g021853m
TRINITY_DN2513_c0_g1	orange1.1g031966m	100	150	0	0	622	173	1	150	3.88E-86	249	Citrus sinensis	C2H2	C2H2 family protein	http://planttfdb.gao-lab.org/tf.php?sp=Csi&did=orange1.1g031966m
TRINITY_DN2579_c0_g1	orange1.1g013903m	95	241	5	1	526	1248	1	234	1.33E-141	407	Citrus sinensis	GRAS	GRAS family protein	http://planttfdb.gao-lab.org/tf.php?sp=Csi&did=orange1.1g013903m
TRINITY_DN25114_c0_g1	orange1.1g030591m	98.8	84	1	0	25	276	1	84	3.29E-55	165	Citrus sinensis	ERF	ERF family protein	http://planttfdb.gao-lab.org/tf.php?sp=Csi&did=orange1.1g030591m
TRINITY_DN25171_c0_g1	orange1.1g005368m	98.9	87	1	0	262	2	342	428	5.82E-50	163	Citrus sinensis	ARF	ARF family protein	http://planttfdb.gao-lab.org/tf.php?sp=Csi&did=orange1.1g005368m
TRINITY_DN25188_c0_g1	orange1.1g002213m	98.6	70	1	0	212	3	562	631	1.66E-46	153	Citrus sinensis	CPP	CPP family protein	http://planttfdb.gao-lab.org/tf.php?sp=Csi&did=orange1.1g002213m
TRINITY_DN25274_c0_g1	orange1.1g007527m	98.2	280	5	0	1223	384	246	525	8.89E-185	523	Citrus sinensis	bHLH	bHLH family protein	http://planttfdb.gao-lab.org/tf.php?sp=Csi&did=orange1.1g007527m
TRINITY_DN25325_c0_g1	orange1.1g036215m	66.4	107	36	0	371	51	23	129	1.65E-49	163	Citrus sinensis	MYB	MYB family protein	http://planttfdb.gao-lab.org/tf.php?sp=Csi&did=orange1.1g036215m
TRINITY_DN25407_c0_g1	orange1.1g006602m	100	81	0	0	1	243	559	639	2.12E-50	164	Citrus sinensis	SBP	SBP family protein	http://planttfdb.gao-lab.org/tf.php?sp=Csi&did=orange1.1g006602m
TRINITY_DN25477_c0_g1	orange1.1g044828m	93	43	3	0	174	46	1	43	8.87E-20	79	Citrus sinensis	AP2	AP2 family protein	http://planttfdb.gao-lab.org/tf.php?sp=Csi&did=orange1.1g044828m
TRINITY_DN25563_c0_g1	orange1.1g020103m	98.9	95	1	0	22	306	1	95	2.84E-67	201	Citrus sinensis	bZIP	bZIP family protein	http://planttfdb.gao-lab.org/tf.php?sp=Csi&did=orange1.1g020103m
TRINITY_DN25570_c0_g1	orange1.1g045494m	74.8	103	0	1	311	3	343	419	8.61E-47	152	Citrus sinensis	GRAS	GRAS family protein	http://planttfdb.gao-lab.org/tf.php?sp=Csi&did=orange1.1g045494m
TRINITY_DN25616_c0_g1	orange1.1g046549m	100	53	0	0	159	1	1	53	2.35E-35	122	Citrus sinensis	Dof	Dof family protein	http://planttfdb.gao-lab.org/tf.php?sp=Csi&did=orange1.1g046549m
TRINITY_DN25709_c0_g1	orange1.1g020075m	98.5	66	1	0	38	235	1	66	1.38E-37	124	Citrus sinensis	C2H2	C2H2 family protein	http://planttfdb.gao-lab.org/tf.php?sp=Csi&did=orange1.1g020075m
TRINITY_DN25763_c0_g1	orange1.1g013261m	97.1	447	13	0	1671	331	1	447	3.18E-260	723	Citrus sinensis	Trihelix	Trihelix family protein	http://planttfdb.gao-lab.org/tf.php?sp=Csi&did=orange1.1g013261m
TRINITY_DN25804_c0_g1	orange1.1g027627m	95	20	1	0	94	35	1	20	7.15E-07	41.2	Citrus sinensis	bZIP	bZIP family protein	http://planttfdb.gao-lab.org/tf.php?sp=Csi&did=orange1.1g027627m
TRINITY_DN25814_c0_g1	orange1.1g005175m	99.2	127	1	0	383	3	202	328	2.95E-95	285	Citrus sinensis	C3H	C3H family protein	http://planttfdb.gao-lab.org/tf.php?sp=Csi&did=orange1.1g005175m
TRINITY_DN25830_c0_g1	orange1.1g019821m	97.3	112	3	0	336	1	161	272	1.27E-77	228	Citrus sinensis	NAC	NAC family protein	http://planttfdb.gao-lab.org/tf.php?sp=Csi&did=orange1.1g019821m
TRINITY_DN25845_c0_g1	orange1.1g019126m	76.3	80	19	0	1	240	240	319	2.52E-26	95.1	Citrus sinensis	WRKY	WRKY family protein	http://planttfdb.gao-lab.org/tf.php?sp=Csi&did=orange1.1g019126m
TRINITY_DN25904_c0_g1	orange1.1g024930m	100	86	0	0	178	435	1	86	7.37E-55	169	Citrus sinensis	bHLH	bHLH family protein	http://planttfdb.gao-lab.org/tf.php?sp=Csi&did=orange1.1g024930m
TRINITY_DN25977_c0_g1	orange1.1g026646m	100	26	0	0	78	1	67	92	1.73E-12	57	Citrus sinensis	bHLH	bHLH family protein	http://planttfdb.gao-lab.org/tf.php?sp=Csi&did=orange1.1g026646m
TRINITY_DN25992_c0_g1	orange1.1g046570m	100	90	0	0	173	442	9	98	1.78E-65	196	Citrus sinensis	MYB	MYB family protein	http://planttfdb.gao-lab.org/tf.php?sp=Csi&did=orange1.1g046570m
TRINITY_DN2630_c0_g1	orange1.1g023113m	53.4	58	27	0	439	266	222	279	2.68E-11	56.2	Citrus sinensis	HD-ZIP	HD-ZIP family protein	http://planttfdb.gao-lab.org/tf.php?sp=Csi&did=orange1.1g023113m
TRINITY_DN2656_c0_g1	orange1.1g030002m	97.8	184	4	0	806	255	1	184	4.43E-130	364	Citrus sinensis	ERF	ERF family protein	http://planttfdb.gao-lab.org/tf.php?sp=Csi&did=orange1.1g030002m
TRINITY_DN26000_c0_g1	orange1.1g019919m	97.5	40	1	0	159	278	1	40	2.77E-22	84.7	Citrus sinensis	GATA	GATA family protein	http://planttfdb.gao-lab.org/tf.php?sp=Csi&did=orange1.1g019919m
TRINITY_DN26033_c0_g1	orange1.1g040096m	60	75	30	0	253	29	67	141	6.63E-27	94.4	Citrus sinensis	MIKC_MADS	MIKC_MADS family protein	http://planttfdb.gao-lab.org/tf.php?sp=Csi&did=orange1.1g040096m
TRINITY_DN26161_c0_g1	orange1.1g001904m	100	54	0	0	84	245	171	224	1.39E-31	111	Citrus sinensis	C2H2	C2H2 family protein	http://planttfdb.gao-lab.org/tf.php?sp=Csi&did=orange1.1g001904m
TRINITY_DN26232_c0_g1	orange1.1g026702m	100	45	0	0	239	373	1	45	7.01E-28	100	Citrus sinensis	bHLH	bHLH family protein	http://planttfdb.gao-lab.org/tf.php?sp=Csi&did=orange1.1g026702m
TRINITY_DN26340_c0_g1	orange1.1g030615m	69	84	22	2	292	44	94	174	3.82E-34	112	Citrus sinensis	YABBY	YABBY family protein	http://planttfdb.gao-lab.org/tf.php?sp=Csi&did=orange1.1g030615m
TRINITY_DN26367_c0_g1	orange1.1g009555m	62.1	145	1	1	40	474	31	121	8.13E-49	161	Citrus sinensis	bHLH	bHLH family protein	http://planttfdb.gao-lab.org/tf.php?sp=Csi&did=orange1.1g009555m
TRINITY_DN26385_c0_g1	orange1.1g030306m	81.8	154	3	2	413	3	30	175	1.29E-95	270	Citrus sinensis	NAC	NAC family protein	http://planttfdb.gao-lab.org/tf.php?sp=Csi&did=orange1.1g030306m
TRINITY_DN26388_c0_g1	orange1.1g026702m	96.4	55	2	0	282	446	93	147	9.96E-30	105	Citrus sinensis	bHLH	bHLH family protein	http://planttfdb.gao-lab.org/tf.php?sp=Csi&did=orange1.1g026702m
TRINITY_DN26395_c0_g1	orange1.1g036675m	97.1	341	6	2	1129	113	1	339	3.55E-183	510	Citrus sinensis	Trihelix	Trihelix family protein	http://planttfdb.gao-lab.org/tf.php?sp=Csi&did=orange1.1g036675m
TRINITY_DN26414_c0_g1	orange1.1g020455m	56.1	82	28	2	232	5	141	220	1.38E-20	81.6	Citrus sinensis	bHLH	bHLH family protein	http://planttfdb.gao-lab.org/tf.php?sp=Csi&did=orange1.1g020455m
TRINITY_DN26415_c0_g1	orange1.1g026806m	94.2	69	4	0	447	241	42	110	1.07E-35	120	Citrus sinensis	bZIP	bZIP family protein	http://planttfdb.gao-lab.org/tf.php?sp=Csi&did=orange1.1g026806m
TRINITY_DN26600_c0_g1	orange1.1g015643m	97.3	300	8	0	902	3	94	393	1.75E-216	591	Citrus sinensis	CO-like	CO-like family protein	http://planttfdb.gao-lab.org/tf.php?sp=Csi&did=orange1.1g015643m
TRINITY_DN26619_c0_g1	orange1.1g017256m	96.8	94	3	0	403	122	281	374	2.41E-60	186	Citrus sinensis	SBP	SBP family protein	http://planttfdb.gao-lab.org/tf.php?sp=Csi&did=orange1.1g017256m
TRINITY_DN26784_c0_g1	orange1.1g022713m	100	50	0	0	3	152	244	293	2.23E-33	115	Citrus sinensis	HD-ZIP	HD-ZIP family protein	http://planttfdb.gao-lab.org/tf.php?sp=Csi&did=orange1.1g022713m
TRINITY_DN26855_c0_g1	orange1.1g026646m	67.3	55	18	0	238	74	84	138	8.85E-22	81.3	Citrus sinensis	bHLH	bHLH family protein	http://planttfdb.gao-lab.org/tf.php?sp=Csi&did=orange1.1g026646m
TRINITY_DN26904_c0_g1	orange1.1g001904m	97.6	82	2	0	1	246	236	317	8.00E-52	169	Citrus sinensis	C2H2	C2H2 family protein	http://planttfdb.gao-lab.org/tf.php?sp=Csi&did=orange1.1g001904m
TRINITY_DN26922_c0_g1	orange1.1g045987m	99.1	111	1	0	333	1	396	506	1.67E-65	202	Citrus sinensis	WRKY	WRKY family protein	http://planttfdb.gao-lab.org/tf.php?sp=Csi&did=orange1.1g045987m
TRINITY_DN26945_c0_g1	orange1.1g021142m	100	79	0	0	237	1	212	290	1.36E-54	167	Citrus sinensis	WRKY	WRKY family protein	http://planttfdb.gao-lab.org/tf.php?sp=Csi&did=orange1.1g021142m
TRINITY_DN26953_c0_g1	orange1.1g007294m	100	66	0	0	200	3	478	543	7.55E-45	147	Citrus sinensis	CPP	CPP family protein	http://planttfdb.gao-lab.org/tf.php?sp=Csi&did=orange1.1g007294m
TRINITY_DN26992_c0_g1	orange1.1g042465m	97.1	102	3	0	310	5	43	144	4.66E-62	188	Citrus sinensis	bHLH	bHLH family protein	http://planttfdb.gao-lab.org/tf.php?sp=Csi&did=orange1.1g042465m
TRINITY_DN2771_c0_g1	orange1.1g001193m	97.4	193	5	0	432	1010	35	227	3.91E-118	367	Citrus sinensis	C2H2	C2H2 family protein	http://planttfdb.gao-lab.org/tf.php?sp=Csi&did=orange1.1g001193m
TRINITY_DN27008_c0_g1	orange1.1g046773m	96.1	76	3	0	229	2	262	337	3.73E-48	154	Citrus sinensis	SAP	SAP family protein	http://planttfdb.gao-lab.org/tf.php?sp=Csi&did=orange1.1g046773m
TRINITY_DN27072_c0_g1	orange1.1g014204m	98.6	222	3	0	668	3	50	271	1.02E-158	442	Citrus sinensis	AP2	AP2 family protein	http://planttfdb.gao-lab.org/tf.php?sp=Csi&did=orange1.1g014204m
TRINITY_DN27257_c0_g1	orange1.1g005719m	100	65	0	0	18	212	260	324	1.44E-36	125	Citrus sinensis	ARR-B	ARR-B family protein	http://planttfdb.gao-lab.org/tf.php?sp=Csi&did=orange1.1g005719m
TRINITY_DN27453_c0_g1	orange1.1g014239m	94.2	69	4	0	209	3	293	361	6.48E-38	126	Citrus sinensis	CPP	CPP family protein	http://planttfdb.gao-lab.org/tf.php?sp=Csi&did=orange1.1g014239m
TRINITY_DN27547_c0_g1	orange1.1g037241m	94.5	109	5	1	328	2	1	108	3.91E-60	183	Citrus sinensis	bHLH	bHLH family protein	http://planttfdb.gao-lab.org/tf.php?sp=Csi&did=orange1.1g037241m
TRINITY_DN27598_c0_g1	orange1.1g007097m	100	38	0	0	270	157	291	328	1.54E-19	77.8	Citrus sinensis	bHLH	bHLH family protein	http://planttfdb.gao-lab.org/tf.php?sp=Csi&did=orange1.1g007097m
TRINITY_DN27614_c0_g1	orange1.1g021063m	94.6	74	4	0	223	2	1	74	1.06E-24	90.1	Citrus sinensis	C2H2	C2H2 family protein	http://planttfdb.gao-lab.org/tf.php?sp=Csi&did=orange1.1g021063m
TRINITY_DN27631_c0_g1	orange1.1g037798m	100	85	0	0	256	2	582	666	9.05E-49	159	Citrus sinensis	bHLH	bHLH family protein	http://planttfdb.gao-lab.org/tf.php?sp=Csi&did=orange1.1g037798m
TRINITY_DN27801_c0_g1	orange1.1g026385m	98.7	78	1	0	166	399	1	78	1.82E-47	149	Citrus sinensis	ERF	ERF family protein	http://planttfdb.gao-lab.org/tf.php?sp=Csi&did=orange1.1g026385m
TRINITY_DN27937_c0_g1	orange1.1g016319m	96.7	60	2	0	595	774	202	261	2.00E-31	116	Citrus sinensis	Trihelix	Trihelix family protein	http://planttfdb.gao-lab.org/tf.php?sp=Csi&did=orange1.1g016319m
TRINITY_DN27942_c0_g1	orange1.1g026385m	97.9	239	5	0	922	206	1	239	1.03E-171	474	Citrus sinensis	ERF	ERF family protein	http://planttfdb.gao-lab.org/tf.php?sp=Csi&did=orange1.1g026385m
TRINITY_DN27951_c0_g1	orange1.1g012494m	99.3	142	1	0	536	111	321	462	6.61E-97	285	Citrus sinensis	MYB	MYB family protein	http://planttfdb.gao-lab.org/tf.php?sp=Csi&did=orange1.1g012494m
TRINITY_DN27976_c0_g1	orange1.1g003075m	99	100	1	0	301	2	481	580	1.94E-64	204	Citrus sinensis	HD-ZIP	HD-ZIP family protein	http://planttfdb.gao-lab.org/tf.php?sp=Csi&did=orange1.1g003075m
TRINITY_DN2800_c0_g1	orange1.1g005296m	98.9	282	3	0	848	3	1	282	2.36E-207	583	Citrus sinensis	ARF	ARF family protein	http://planttfdb.gao-lab.org/tf.php?sp=Csi&did=orange1.1g005296m
TRINITY_DN2814_c0_g1	orange1.1g011313m	35.4	65	39	1	363	178	9	73	6.33E-06	43.5	Citrus sinensis	C2H2	C2H2 family protein	http://planttfdb.gao-lab.org/tf.php?sp=Csi&did=orange1.1g011313m
TRINITY_DN2839_c0_g1	orange1.1g014215m	77.3	211	33	1	590	3	1	211	8.18E-93	275	Citrus sinensis	C3H	C3H family protein	http://planttfdb.gao-lab.org/tf.php?sp=Csi&did=orange1.1g014215m
TRINITY_DN28018_c0_g1	orange1.1g004898m	98.3	286	5	0	1004	147	439	724	5.48E-192	543	Citrus sinensis	ARF	ARF family protein	http://planttfdb.gao-lab.org/tf.php?sp=Csi&did=orange1.1g004898m
TRINITY_DN28054_c0_g1	orange1.1g027395m	93.1	29	2	0	185	99	196	224	1.88E-15	63.9	Citrus sinensis	M-type_MADS	M-type_MADS family protein	http://planttfdb.gao-lab.org/tf.php?sp=Csi&did=orange1.1g027395m
TRINITY_DN28061_c0_g1	orange1.1g025351m	97.6	255	5	1	971	207	1	254	4.13E-175	483	Citrus sinensis	MYB	MYB family protein	http://planttfdb.gao-lab.org/tf.php?sp=Csi&did=orange1.1g025351m
TRINITY_DN28077_c0_g1	orange1.1g039729m	56.8	155	47	5	544	104	1	143	5.59E-43	141	Citrus sinensis	ERF	ERF family protein	http://planttfdb.gao-lab.org/tf.php?sp=Csi&did=orange1.1g039729m
TRINITY_DN28165_c0_g1	orange1.1g024265m	67.1	70	21	1	213	4	85	152	8.94E-26	94.4	Citrus sinensis	NF-YC	NF-YC family protein	http://planttfdb.gao-lab.org/tf.php?sp=Csi&did=orange1.1g024265m
TRINITY_DN28186_c0_g1	orange1.1g046003m	85.3	150	22	0	451	2	56	205	1.72E-84	251	Citrus sinensis	NAC	NAC family protein	http://planttfdb.gao-lab.org/tf.php?sp=Csi&did=orange1.1g046003m
TRINITY_DN28212_c0_g1	orange1.1g044150m	97.1	103	3	0	40	348	245	347	1.65E-73	219	Citrus sinensis	GATA	GATA family protein	http://planttfdb.gao-lab.org/tf.php?sp=Csi&did=orange1.1g044150m
TRINITY_DN28233_c0_g1	orange1.1g044013m	67.9	131	1	1	395	3	53	142	2.28E-54	164	Citrus sinensis	C2H2	C2H2 family protein	http://planttfdb.gao-lab.org/tf.php?sp=Csi&did=orange1.1g044013m
TRINITY_DN28256_c0_g1	orange1.1g036344m	100	116	0	0	350	3	1	116	2.01E-87	255	Citrus sinensis	MYB	MYB family protein	http://planttfdb.gao-lab.org/tf.php?sp=Csi&did=orange1.1g036344m
TRINITY_DN28259_c0_g1	orange1.1g009439m	62.2	45	13	1	51	173	87	131	4.67E-15	64.7	Citrus sinensis	MYB	MYB family protein	http://planttfdb.gao-lab.org/tf.php?sp=Csi&did=orange1.1g009439m
TRINITY_DN28326_c0_g1	orange1.1g047247m	98.4	127	2	0	442	62	244	370	3.72E-83	246	Citrus sinensis	GRAS	GRAS family protein	http://planttfdb.gao-lab.org/tf.php?sp=Csi&did=orange1.1g047247m
TRINITY_DN28328_c0_g1	orange1.1g035470m	68.6	35	11	0	107	3	3	37	9.51E-11	48.5	Citrus sinensis	M-type_MADS	M-type_MADS family protein	http://planttfdb.gao-lab.org/tf.php?sp=Csi&did=orange1.1g035470m
TRINITY_DN28346_c0_g1	orange1.1g048287m	99.4	158	1	0	476	3	1	158	3.62E-114	328	Citrus sinensis	C2H2	C2H2 family protein	http://planttfdb.gao-lab.org/tf.php?sp=Csi&did=orange1.1g048287m
TRINITY_DN28487_c0_g1	orange1.1g018783m	84.1	82	13	0	247	2	1	82	1.27E-46	149	Citrus sinensis	MYB	MYB family protein	http://planttfdb.gao-lab.org/tf.php?sp=Csi&did=orange1.1g018783m
TRINITY_DN28520_c0_g1	orange1.1g035867m	95.9	145	6	0	520	86	218	362	1.09E-102	296	Citrus sinensis	GRAS	GRAS family protein	http://planttfdb.gao-lab.org/tf.php?sp=Csi&did=orange1.1g035867m
TRINITY_DN28611_c0_g1	orange1.1g031430m	95.6	159	7	0	665	189	1	159	8.69E-112	315	Citrus sinensis	C2H2	C2H2 family protein	http://planttfdb.gao-lab.org/tf.php?sp=Csi&did=orange1.1g031430m
TRINITY_DN28632_c0_g1	orange1.1g047550m	80.4	138	23	1	414	1	96	229	6.19E-77	231	Citrus sinensis	MYB	MYB family protein	http://planttfdb.gao-lab.org/tf.php?sp=Csi&did=orange1.1g047550m
TRINITY_DN28715_c0_g1	orange1.1g008559m	97.8	223	5	0	2	670	215	437	8.90E-154	435	Citrus sinensis	GRAS	GRAS family protein	http://planttfdb.gao-lab.org/tf.php?sp=Csi&did=orange1.1g008559m
TRINITY_DN28762_c0_g1	orange1.1g020318m	99.4	154	1	0	617	156	174	327	1.11E-115	329	Citrus sinensis	BES1	BES1 family protein	http://planttfdb.gao-lab.org/tf.php?sp=Csi&did=orange1.1g020318m
TRINITY_DN28891_c0_g1	orange1.1g041748m	93.8	65	4	0	244	50	415	479	1.90E-38	129	Citrus sinensis	GRAS	GRAS family protein	http://planttfdb.gao-lab.org/tf.php?sp=Csi&did=orange1.1g041748m
TRINITY_DN28956_c0_g1	orange1.1g008193m	93.3	45	3	0	170	304	502	546	1.03E-20	81.6	Citrus sinensis	HB-PHD	HB-PHD family protein	http://planttfdb.gao-lab.org/tf.php?sp=Csi&did=orange1.1g008193m
TRINITY_DN2902_c0_g1	orange1.1g005175m	97.2	71	2	0	214	2	81	151	9.43E-41	137	Citrus sinensis	C3H	C3H family protein	http://planttfdb.gao-lab.org/tf.php?sp=Csi&did=orange1.1g005175m
TRINITY_DN2902_c0_g2	orange1.1g004911m	99	99	1	0	298	2	1	99	3.53E-59	194	Citrus sinensis	C3H	C3H family protein	http://planttfdb.gao-lab.org/tf.php?sp=Csi&did=orange1.1g004911m
TRINITY_DN2938_c0_g1	orange1.1g039918m	97.9	141	2	1	453	31	1	140	2.32E-89	254	Citrus sinensis	bZIP	bZIP family protein	http://planttfdb.gao-lab.org/tf.php?sp=Csi&did=orange1.1g039918m
TRINITY_DN2945_c0_g1	orange1.1g026043m	71.7	60	17	0	363	542	1	60	2.69E-22	87.4	Citrus sinensis	MIKC_MADS	MIKC_MADS family protein	http://planttfdb.gao-lab.org/tf.php?sp=Csi&did=orange1.1g026043m
TRINITY_DN2968_c0_g1	orange1.1g019668m	98.8	81	1	0	245	3	211	291	4.89E-51	159	Citrus sinensis	Dof	Dof family protein	http://planttfdb.gao-lab.org/tf.php?sp=Csi&did=orange1.1g019668m
TRINITY_DN2986_c0_g1	orange1.1g047550m	94.4	36	0	1	310	417	285	318	7.49E-16	69.3	Citrus sinensis	MYB	MYB family protein	http://planttfdb.gao-lab.org/tf.php?sp=Csi&did=orange1.1g047550m
TRINITY_DN29005_c0_g1	orange1.1g017694m	100	27	0	0	3	83	80	106	1.05E-12	58.5	Citrus sinensis	HSF	HSF family protein	http://planttfdb.gao-lab.org/tf.php?sp=Csi&did=orange1.1g017694m
TRINITY_DN29046_c0_g1	orange1.1g006947m	98.8	82	1	0	1	246	400	481	6.45E-50	162	Citrus sinensis	C3H	C3H family protein	http://planttfdb.gao-lab.org/tf.php?sp=Csi&did=orange1.1g006947m
TRINITY_DN29177_c0_g1	orange1.1g024786m	94.6	112	2	1	324	1	1	112	1.85E-67	200	Citrus sinensis	Dof	Dof family protein	http://planttfdb.gao-lab.org/tf.php?sp=Csi&did=orange1.1g024786m
TRINITY_DN29199_c0_g1	orange1.1g020922m	100	70	0	0	2	211	251	320	3.16E-43	142	Citrus sinensis	ERF	ERF family protein	http://planttfdb.gao-lab.org/tf.php?sp=Csi&did=orange1.1g020922m
TRINITY_DN29228_c0_g1	orange1.1g008187m	94.4	71	4	0	89	301	116	186	4.22E-14	62.8	Citrus sinensis	TCP	TCP family protein	http://planttfdb.gao-lab.org/tf.php?sp=Csi&did=orange1.1g008187m
TRINITY_DN29400_c0_g1	orange1.1g025728m	98.4	125	2	0	377	3	93	217	5.17E-82	237	Citrus sinensis	G2-like	G2-like family protein	http://planttfdb.gao-lab.org/tf.php?sp=Csi&did=orange1.1g025728m
TRINITY_DN29405_c0_g1	orange1.1g017256m	98.3	58	1	0	176	3	1	58	7.43E-34	115	Citrus sinensis	SBP	SBP family protein	http://planttfdb.gao-lab.org/tf.php?sp=Csi&did=orange1.1g017256m
TRINITY_DN29672_c0_g1	orange1.1g047495m	100	54	0	0	166	5	1	54	3.57E-34	112	Citrus sinensis	TCP	TCP family protein	http://planttfdb.gao-lab.org/tf.php?sp=Csi&did=orange1.1g047495m
TRINITY_DN29696_c0_g1	orange1.1g029682m	91.4	35	2	1	91	192	1	35	4.21E-16	65.5	Citrus sinensis	YABBY	YABBY family protein	http://planttfdb.gao-lab.org/tf.php?sp=Csi&did=orange1.1g029682m
TRINITY_DN29716_c0_g1	orange1.1g038565m	95.5	157	1	1	476	6	1	151	7.30E-104	293	Citrus sinensis	LBD	LBD family protein	http://planttfdb.gao-lab.org/tf.php?sp=Csi&did=orange1.1g038565m
TRINITY_DN29758_c0_g1	orange1.1g021945m	98.6	139	2	0	727	311	167	305	3.71E-97	283	Citrus sinensis	RAV	RAV family protein	http://planttfdb.gao-lab.org/tf.php?sp=Csi&did=orange1.1g021945m
TRINITY_DN29771_c0_g1	orange1.1g008088m	100	129	0	0	4	390	30	158	3.61E-88	263	Citrus sinensis	ARF	ARF family protein	http://planttfdb.gao-lab.org/tf.php?sp=Csi&did=orange1.1g008088m
TRINITY_DN29876_c0_g1	orange1.1g040948m	60	50	19	1	13	162	31	79	3.44E-13	58.5	Citrus sinensis	M-type_MADS	M-type_MADS family protein	http://planttfdb.gao-lab.org/tf.php?sp=Csi&did=orange1.1g040948m
TRINITY_DN29923_c0_g1	orange1.1g043493m	94.9	78	4	0	3	236	138	215	2.12E-48	150	Citrus sinensis	Dof	Dof family protein	http://planttfdb.gao-lab.org/tf.php?sp=Csi&did=orange1.1g043493m
TRINITY_DN391_c0_g1	orange1.1g047269m	81.1	74	14	0	223	2	39	112	4.84E-42	137	Citrus sinensis	MYB	MYB family protein	http://planttfdb.gao-lab.org/tf.php?sp=Csi&did=orange1.1g047269m
TRINITY_DN3079_c0_g1	orange1.1g008153m	98.6	218	3	0	843	190	359	576	2.66E-153	437	Citrus sinensis	GRAS	GRAS family protein	http://planttfdb.gao-lab.org/tf.php?sp=Csi&did=orange1.1g008153m
TRINITY_DN3084_c0_g1	orange1.1g015081m	100	184	0	0	553	2	181	364	1.65E-101	295	Citrus sinensis	NAC	NAC family protein	http://planttfdb.gao-lab.org/tf.php?sp=Csi&did=orange1.1g015081m
TRINITY_DN30093_c0_g1	orange1.1g027990m	100	89	0	0	21	287	1	89	3.33E-62	184	Citrus sinensis	ERF	ERF family protein	http://planttfdb.gao-lab.org/tf.php?sp=Csi&did=orange1.1g027990m
TRINITY_DN30101_c0_g1	orange1.1g008967m	100	19	0	0	192	248	1	19	2.22E-06	40	Citrus sinensis	bHLH	bHLH family protein	http://planttfdb.gao-lab.org/tf.php?sp=Csi&did=orange1.1g008967m
TRINITY_DN30116_c0_g1	orange1.1g038029m	97.7	88	2	0	265	2	1	88	4.83E-57	167	Citrus sinensis	YABBY	YABBY family protein	http://planttfdb.gao-lab.org/tf.php?sp=Csi&did=orange1.1g038029m
TRINITY_DN30133_c0_g1	orange1.1g044109m	59.6	57	22	1	172	5	66	122	7.05E-16	66.2	Citrus sinensis	C2H2	C2H2 family protein	http://planttfdb.gao-lab.org/tf.php?sp=Csi&did=orange1.1g044109m
TRINITY_DN30294_c0_g1	orange1.1g017738m	94	83	5	0	253	5	231	313	2.76E-47	150	Citrus sinensis	CO-like	CO-like family protein	http://planttfdb.gao-lab.org/tf.php?sp=Csi&did=orange1.1g017738m
TRINITY_DN30311_c0_g1	orange1.1g036705m	68.4	38	11	1	127	237	17	54	2.41E-11	53.9	Citrus sinensis	M-type_MADS	M-type_MADS family protein	http://planttfdb.gao-lab.org/tf.php?sp=Csi&did=orange1.1g036705m
TRINITY_DN30313_c0_g1	orange1.1g013752m	97	33	1	0	140	238	1	33	2.09E-15	65.5	Citrus sinensis	bHLH	bHLH family protein	http://planttfdb.gao-lab.org/tf.php?sp=Csi&did=orange1.1g013752m
TRINITY_DN30452_c0_g1	orange1.1g026650m	98.8	84	1	0	6	257	136	219	1.39E-52	160	Citrus sinensis	G2-like	G2-like family protein	http://planttfdb.gao-lab.org/tf.php?sp=Csi&did=orange1.1g026650m
TRINITY_DN30529_c0_g1	orange1.1g040635m	97	67	2	0	5	205	49	115	3.69E-43	134	Citrus sinensis	M-type_MADS	M-type_MADS family protein	http://planttfdb.gao-lab.org/tf.php?sp=Csi&did=orange1.1g040635m
TRINITY_DN30534_c0_g1	orange1.1g018495m	97.1	68	2	0	43	246	1	68	1.70E-42	137	Citrus sinensis	HSF	HSF family protein	http://planttfdb.gao-lab.org/tf.php?sp=Csi&did=orange1.1g018495m
TRINITY_DN30580_c0_g1	orange1.1g040988m	56.3	64	28	0	79	270	1	64	1.10E-16	65.9	Citrus sinensis	B3	B3 family protein	http://planttfdb.gao-lab.org/tf.php?sp=Csi&did=orange1.1g040988m
TRINITY_DN30620_c0_g1	orange1.1g046570m	100	76	0	0	228	1	34	109	2.24E-55	167	Citrus sinensis	MYB	MYB family protein	http://planttfdb.gao-lab.org/tf.php?sp=Csi&did=orange1.1g046570m
TRINITY_DN30784_c0_g1	orange1.1g011012m	96.8	31	1	0	166	258	1	31	8.33E-11	52.8	Citrus sinensis	GRAS	GRAS family protein	http://planttfdb.gao-lab.org/tf.php?sp=Csi&did=orange1.1g011012m
TRINITY_DN30865_c0_g1	orange1.1g021945m	100	60	0	0	185	6	1	60	5.45E-40	129	Citrus sinensis	RAV	RAV family protein	http://planttfdb.gao-lab.org/tf.php?sp=Csi&did=orange1.1g021945m
TRINITY_DN3105_c0_g1	orange1.1g042460m	100	123	0	0	399	31	607	729	3.82E-82	251	Citrus sinensis	GRAS	GRAS family protein	http://planttfdb.gao-lab.org/tf.php?sp=Csi&did=orange1.1g042460m
TRINITY_DN3152_c0_g1	orange1.1g045762m	99.3	143	1	0	6	434	15	157	7.73E-97	280	Citrus sinensis	GRAS	GRAS family protein	http://planttfdb.gao-lab.org/tf.php?sp=Csi&did=orange1.1g045762m
TRINITY_DN3157_c0_g1	orange1.1g045583m	97.9	95	2	0	286	2	17	111	3.30E-69	206	Citrus sinensis	MYB	MYB family protein	http://planttfdb.gao-lab.org/tf.php?sp=Csi&did=orange1.1g045583m
TRINITY_DN3176_c0_g1	orange1.1g011193m	99	206	2	0	619	2	281	486	1.10E-143	406	Citrus sinensis	bHLH	bHLH family protein	http://planttfdb.gao-lab.org/tf.php?sp=Csi&did=orange1.1g011193m
TRINITY_DN3190_c0_g1	orange1.1g023869m	76.6	201	27	1	2	544	4	204	4.28E-86	252	Citrus sinensis	DBB	DBB family protein	http://planttfdb.gao-lab.org/tf.php?sp=Csi&did=orange1.1g023869m
TRINITY_DN31012_c0_g1	orange1.1g047353m	97.1	103	3	0	3	311	189	291	5.01E-64	204	Citrus sinensis	MYB_related	MYB_related family protein	http://planttfdb.gao-lab.org/tf.php?sp=Csi&did=orange1.1g047353m
TRINITY_DN31016_c0_g1	orange1.1g029952m	97.8	185	4	0	817	263	1	185	5.86E-114	323	Citrus sinensis	bZIP	bZIP family protein	http://planttfdb.gao-lab.org/tf.php?sp=Csi&did=orange1.1g029952m
TRINITY_DN31027_c0_g1	orange1.1g004450m	97.2	106	3	0	2	319	262	367	2.29E-70	219	Citrus sinensis	FAR1	FAR1 family protein	http://planttfdb.gao-lab.org/tf.php?sp=Csi&did=orange1.1g004450m
TRINITY_DN31039_c0_g1	orange1.1g032221m	99.3	145	1	0	608	174	1	145	6.30E-46	146	Citrus sinensis	LSD	LSD family protein	http://planttfdb.gao-lab.org/tf.php?sp=Csi&did=orange1.1g032221m
TRINITY_DN31057_c0_g1	orange1.1g019375m	99.2	122	1	0	3	368	221	342	2.64E-82	242	Citrus sinensis	WRKY	WRKY family protein	http://planttfdb.gao-lab.org/tf.php?sp=Csi&did=orange1.1g019375m
TRINITY_DN31133_c0_g1	orange1.1g044979m	96	200	8	0	602	3	158	357	1.74E-141	397	Citrus sinensis	NZZ/SPL	NZZ/SPL family protein	http://planttfdb.gao-lab.org/tf.php?sp=Csi&did=orange1.1g044979m
TRINITY_DN31148_c0_g1	orange1.1g043131m	96.3	298	11	0	897	4	25	322	2.12E-193	540	Citrus sinensis	GRAS	GRAS family protein	http://planttfdb.gao-lab.org/tf.php?sp=Csi&did=orange1.1g043131m
TRINITY_DN31170_c0_g1	orange1.1g045639m	97.5	119	1	1	361	5	1	117	1.77E-73	220	Citrus sinensis	C2H2	C2H2 family protein	http://planttfdb.gao-lab.org/tf.php?sp=Csi&did=orange1.1g045639m
TRINITY_DN31187_c0_g1	orange1.1g045641m	94.6	203	10	1	615	7	320	521	1.15E-131	377	Citrus sinensis	NAC	NAC family protein	http://planttfdb.gao-lab.org/tf.php?sp=Csi&did=orange1.1g045641m
TRINITY_DN31192_c0_g1	orange1.1g038233m	34.2	114	71	3	176	517	152	261	2.71E-15	68.6	Citrus sinensis	bZIP	bZIP family protein	http://planttfdb.gao-lab.org/tf.php?sp=Csi&did=orange1.1g038233m
TRINITY_DN31197_c0_g1	orange1.1g026702m	100	65	0	0	106	300	171	235	1.41E-40	132	Citrus sinensis	bHLH	bHLH family protein	http://planttfdb.gao-lab.org/tf.php?sp=Csi&did=orange1.1g026702m
TRINITY_DN31230_c0_g1	orange1.1g029106m	97.6	123	1	1	255	623	1	121	2.13E-78	234	Citrus sinensis	HD-ZIP	HD-ZIP family protein	http://planttfdb.gao-lab.org/tf.php?sp=Csi&did=orange1.1g029106m
TRINITY_DN31315_c0_g1	orange1.1g008153m	98.8	260	3	0	783	4	1	260	5.83E-148	426	Citrus sinensis	GRAS	GRAS family protein	http://planttfdb.gao-lab.org/tf.php?sp=Csi&did=orange1.1g008153m
TRINITY_DN31381_c0_g1	orange1.1g005787m	85.4	89	13	0	3	269	106	194	7.80E-30	107	Citrus sinensis	Trihelix	Trihelix family protein	http://planttfdb.gao-lab.org/tf.php?sp=Csi&did=orange1.1g005787m
TRINITY_DN31436_c0_g1	orange1.1g038062m	92.5	134	10	0	402	1	281	414	1.04E-83	248	Citrus sinensis	SRS	SRS family protein	http://planttfdb.gao-lab.org/tf.php?sp=Csi&did=orange1.1g038062m
TRINITY_DN31452_c0_g1	orange1.1g044991m	98.4	63	1	0	189	1	2	64	9.12E-41	133	Citrus sinensis	S1Fa-like	S1Fa-like family protein	http://planttfdb.gao-lab.org/tf.php?sp=Csi&did=orange1.1g044991m
TRINITY_DN31551_c0_g1	orange1.1g006057m	95.6	344	15	0	1035	4	1	344	3.66E-215	600	Citrus sinensis	ARR-B	ARR-B family protein	http://planttfdb.gao-lab.org/tf.php?sp=Csi&did=orange1.1g006057m
TRINITY_DN31571_c0_g1	orange1.1g040948m	98.7	152	2	0	457	2	1	152	3.06E-100	288	Citrus sinensis	M-type_MADS	M-type_MADS family protein	http://planttfdb.gao-lab.org/tf.php?sp=Csi&did=orange1.1g040948m
TRINITY_DN31592_c0_g1	orange1.1g023869m	83.3	66	11	0	22	219	193	258	2.96E-33	111	Citrus sinensis	DBB	DBB family protein	http://planttfdb.gao-lab.org/tf.php?sp=Csi&did=orange1.1g023869m
TRINITY_DN31610_c0_g1	orange1.1g028566m	93.7	207	13	0	737	117	1	207	1.06E-138	385	Citrus sinensis	ERF	ERF family protein	http://planttfdb.gao-lab.org/tf.php?sp=Csi&did=orange1.1g028566m
TRINITY_DN31676_c0_g1	orange1.1g046570m	71.4	112	15	2	3	338	161	255	6.63E-46	145	Citrus sinensis	MYB	MYB family protein	http://planttfdb.gao-lab.org/tf.php?sp=Csi&did=orange1.1g046570m
TRINITY_DN31755_c0_g1	orange1.1g029809m	98.7	79	1	0	305	69	109	187	2.15E-51	156	Citrus sinensis	LBD	LBD family protein	http://planttfdb.gao-lab.org/tf.php?sp=Csi&did=orange1.1g029809m
TRINITY_DN31798_c0_g1	orange1.1g016203m	98.6	74	1	0	452	673	1	74	3.22E-40	138	Citrus sinensis	MYB_related	MYB_related family protein	http://planttfdb.gao-lab.org/tf.php?sp=Csi&did=orange1.1g016203m
TRINITY_DN31808_c0_g1	orange1.1g036580m	82.3	62	9	1	165	344	1	62	2.36E-25	90.9	Citrus sinensis	NF-YB	NF-YB family protein	http://planttfdb.gao-lab.org/tf.php?sp=Csi&did=orange1.1g036580m
TRINITY_DN31911_c0_g1	orange1.1g027107m	100	76	0	0	418	645	1	76	5.07E-46	149	Citrus sinensis	ERF	ERF family protein	http://planttfdb.gao-lab.org/tf.php?sp=Csi&did=orange1.1g027107m
TRINITY_DN31957_c0_g1	orange1.1g008619m	98.9	559	6	0	2155	479	1	559	0	1113	Citrus sinensis	ARR-B	ARR-B family protein	http://planttfdb.gao-lab.org/tf.php?sp=Csi&did=orange1.1g008619m
TRINITY_DN31960_c0_g1	orange1.1g006986m	100	112	0	0	5	340	145	256	1.48E-64	202	Citrus sinensis	GRAS	GRAS family protein	http://planttfdb.gao-lab.org/tf.php?sp=Csi&did=orange1.1g006986m
TRINITY_DN31992_c0_g1	orange1.1g024791m	87.5	56	7	0	169	2	1	56	1.11E-14	63.2	Citrus sinensis	ERF	ERF family protein	http://planttfdb.gao-lab.org/tf.php?sp=Csi&did=orange1.1g024791m
TRINITY_DN3227_c0_g1	orange1.1g014130m	95.6	430	16	1	1517	237	1	430	6.94E-268	734	Citrus sinensis	NAC	NAC family protein	http://planttfdb.gao-lab.org/tf.php?sp=Csi&did=orange1.1g014130m
TRINITY_DN3229_c0_g1	orange1.1g028296m	98.1	211	4	0	728	96	1	211	2.27E-147	409	Citrus sinensis	MIKC_MADS	MIKC_MADS family protein	http://planttfdb.gao-lab.org/tf.php?sp=Csi&did=orange1.1g028296m
TRINITY_DN32008_c0_g1	orange1.1g006043m	100	91	0	0	273	1	419	509	1.32E-59	189	Citrus sinensis	CPP	CPP family protein	http://planttfdb.gao-lab.org/tf.php?sp=Csi&did=orange1.1g006043m
TRINITY_DN32030_c0_g1	orange1.1g040096m	55.1	78	35	0	235	2	90	167	2.69E-23	84.7	Citrus sinensis	MIKC_MADS	MIKC_MADS family protein	http://planttfdb.gao-lab.org/tf.php?sp=Csi&did=orange1.1g040096m
TRINITY_DN32072_c0_g1	orange1.1g047387m	97.3	75	2	0	89	313	1	75	3.77E-46	145	Citrus sinensis	ERF	ERF family protein	http://planttfdb.gao-lab.org/tf.php?sp=Csi&did=orange1.1g047387m
TRINITY_DN32243_c0_g1	orange1.1g008964m	94.1	102	6	0	307	2	127	228	1.65E-61	192	Citrus sinensis	WRKY	WRKY family protein	http://planttfdb.gao-lab.org/tf.php?sp=Csi&did=orange1.1g008964m
TRINITY_DN32282_c0_g1	orange1.1g010903m	97.4	115	3	0	368	24	384	498	4.70E-67	206	Citrus sinensis	WRKY	WRKY family protein	http://planttfdb.gao-lab.org/tf.php?sp=Csi&did=orange1.1g010903m
TRINITY_DN32428_c0_g1	orange1.1g011207m	100	174	0	0	529	1050	1	174	1.67E-84	261	Citrus sinensis	Trihelix	Trihelix family protein	http://planttfdb.gao-lab.org/tf.php?sp=Csi&did=orange1.1g011207m
TRINITY_DN32462_c0_g1	orange1.1g020567m	93.2	177	4	1	1	507	90	266	4.76E-104	298	Citrus sinensis	BES1	BES1 family protein	http://planttfdb.gao-lab.org/tf.php?sp=Csi&did=orange1.1g020567m
TRINITY_DN32584_c0_g1	orange1.1g005270m	97.6	125	3	0	8	382	318	442	2.65E-77	238	Citrus sinensis	C3H	C3H family protein	http://planttfdb.gao-lab.org/tf.php?sp=Csi&did=orange1.1g005270m
TRINITY_DN32635_c0_g1	orange1.1g028636m	67.6	111	36	0	336	4	49	159	3.36E-45	142	Citrus sinensis	bHLH	bHLH family protein	http://planttfdb.gao-lab.org/tf.php?sp=Csi&did=orange1.1g028636m
TRINITY_DN32730_c0_g1	orange1.1g021941m	59.2	103	31	2	407	132	196	298	1.07E-29	105	Citrus sinensis	ZF-HD	ZF-HD family protein	http://planttfdb.gao-lab.org/tf.php?sp=Csi&did=orange1.1g021941m
TRINITY_DN32778_c0_g1	orange1.1g024763m	95.7	93	4	0	2	280	139	231	2.52E-66	196	Citrus sinensis	C2H2	C2H2 family protein	http://planttfdb.gao-lab.org/tf.php?sp=Csi&did=orange1.1g024763m
TRINITY_DN32796_c0_g1	orange1.1g021633m	100	51	0	0	156	4	1	51	1.29E-29	104	Citrus sinensis	Dof	Dof family protein	http://planttfdb.gao-lab.org/tf.php?sp=Csi&did=orange1.1g021633m
TRINITY_DN32958_c0_g1	orange1.1g011313m	44.8	67	34	1	197	6	9	75	1.06E-12	57.8	Citrus sinensis	C2H2	C2H2 family protein	http://planttfdb.gao-lab.org/tf.php?sp=Csi&did=orange1.1g011313m
TRINITY_DN32967_c0_g1	orange1.1g031637m	45.6	57	31	0	225	395	93	149	6.42E-10	52.4	Citrus sinensis	FAR1	FAR1 family protein	http://planttfdb.gao-lab.org/tf.php?sp=Csi&did=orange1.1g031637m
TRINITY_DN3387_c0_g1	orange1.1g026465m	98.9	91	1	0	151	423	1	91	1.36E-49	155	Citrus sinensis	GATA	GATA family protein	http://planttfdb.gao-lab.org/tf.php?sp=Csi&did=orange1.1g026465m
TRINITY_DN33087_c0_g1	orange1.1g006550m	100	46	0	0	291	428	1	46	4.11E-24	93.2	Citrus sinensis	TALE	TALE family protein	http://planttfdb.gao-lab.org/tf.php?sp=Csi&did=orange1.1g006550m
TRINITY_DN33132_c0_g1	orange1.1g006119m	100	28	0	0	2	85	206	233	9.89E-17	70.1	Citrus sinensis	ARF	ARF family protein	http://planttfdb.gao-lab.org/tf.php?sp=Csi&did=orange1.1g006119m
TRINITY_DN33167_c0_g1	orange1.1g036655m	100	26	0	0	80	3	1	26	8.24E-12	54.3	Citrus sinensis	ERF	ERF family protein	http://planttfdb.gao-lab.org/tf.php?sp=Csi&did=orange1.1g036655m
TRINITY_DN33223_c0_g1	orange1.1g017479m	96.3	27	1	0	1	81	345	371	3.09E-13	59.7	Citrus sinensis	WRKY	WRKY family protein	http://planttfdb.gao-lab.org/tf.php?sp=Csi&did=orange1.1g017479m
TRINITY_DN33233_c0_g1	orange1.1g018783m	79.7	74	15	0	296	517	1	74	2.49E-36	125	Citrus sinensis	MYB	MYB family protein	http://planttfdb.gao-lab.org/tf.php?sp=Csi&did=orange1.1g018783m
TRINITY_DN33263_c0_g1	orange1.1g027107m	100	66	0	0	198	1	144	209	5.36E-43	135	Citrus sinensis	ERF	ERF family protein	http://planttfdb.gao-lab.org/tf.php?sp=Csi&did=orange1.1g027107m
TRINITY_DN33522_c0_g1	orange1.1g011834m	100	28	0	0	1	84	50	77	6.75E-13	58.9	Citrus sinensis	VOZ	VOZ family protein	http://planttfdb.gao-lab.org/tf.php?sp=Csi&did=orange1.1g011834m
TRINITY_DN33615_c0_g1	orange1.1g007514m	99.3	136	1	0	410	3	273	408	1.44E-81	247	Citrus sinensis	GRF	GRF family protein	http://planttfdb.gao-lab.org/tf.php?sp=Csi&did=orange1.1g007514m
TRINITY_DN33638_c0_g1	orange1.1g014130m	95.1	81	4	0	3	245	284	364	4.22E-15	64.7	Citrus sinensis	NAC	NAC family protein	http://planttfdb.gao-lab.org/tf.php?sp=Csi&did=orange1.1g014130m
TRINITY_DN33640_c0_g1	orange1.1g021633m	98.9	93	1	0	281	3	113	205	6.77E-44	140	Citrus sinensis	Dof	Dof family protein	http://planttfdb.gao-lab.org/tf.php?sp=Csi&did=orange1.1g021633m
TRINITY_DN33832_c0_g1	orange1.1g043751m	97.7	87	2	0	262	2	153	239	2.25E-57	174	Citrus sinensis	ERF	ERF family protein	http://planttfdb.gao-lab.org/tf.php?sp=Csi&did=orange1.1g043751m
TRINITY_DN33893_c0_g1	orange1.1g004715m	63.7	91	31	2	380	108	532	620	7.25E-23	90.9	Citrus sinensis	MYB_related	MYB_related family protein	http://planttfdb.gao-lab.org/tf.php?sp=Csi&did=orange1.1g004715m
TRINITY_DN33919_c0_g1	orange1.1g025407m	98.8	253	2	1	979	224	1	253	1.73E-162	455	Citrus sinensis	bHLH	bHLH family protein	http://planttfdb.gao-lab.org/tf.php?sp=Csi&did=orange1.1g025407m
TRINITY_DN33922_c0_g1	orange1.1g003684m	68.3	63	19	1	186	1	1	63	7.72E-20	80.1	Citrus sinensis	ERF	ERF family protein	http://planttfdb.gao-lab.org/tf.php?sp=Csi&did=orange1.1g003684m
TRINITY_DN33974_c0_g1	orange1.1g021063m	98.8	247	3	0	758	18	72	318	9.66E-151	419	Citrus sinensis	C2H2	C2H2 family protein	http://planttfdb.gao-lab.org/tf.php?sp=Csi&did=orange1.1g021063m
TRINITY_DN3402_c0_g1	orange1.1g047854m	96.2	52	2	0	158	3	1	52	2.07E-32	111	Citrus sinensis	MYB	MYB family protein	http://planttfdb.gao-lab.org/tf.php?sp=Csi&did=orange1.1g047854m
TRINITY_DN3405_c0_g1	orange1.1g006028m	80	25	5	0	200	126	192	216	1.09E-08	45.8	Citrus sinensis	ARF	ARF family protein	http://planttfdb.gao-lab.org/tf.php?sp=Csi&did=orange1.1g006028m
TRINITY_DN34003_c0_g1	orange1.1g020338m	97.4	151	4	0	453	1	80	230	5.96E-91	264	Citrus sinensis	C3H	C3H family protein	http://planttfdb.gao-lab.org/tf.php?sp=Csi&did=orange1.1g020338m
TRINITY_DN34016_c0_g1	orange1.1g024757m	97.6	84	2	0	277	26	153	236	5.40E-58	175	Citrus sinensis	GATA	GATA family protein	http://planttfdb.gao-lab.org/tf.php?sp=Csi&did=orange1.1g024757m
TRINITY_DN34158_c0_g1	orange1.1g042319m	97.5	199	5	0	599	3	11	209	4.46E-127	366	Citrus sinensis	AP2	AP2 family protein	http://planttfdb.gao-lab.org/tf.php?sp=Csi&did=orange1.1g042319m
TRINITY_DN34167_c0_g1	orange1.1g014445m	100	33	0	0	5	103	379	411	2.02E-17	72.8	Citrus sinensis	NAC	NAC family protein	http://planttfdb.gao-lab.org/tf.php?sp=Csi&did=orange1.1g014445m
TRINITY_DN34174_c0_g1	orange1.1g022474m	98	147	3	0	443	3	57	203	8.49E-102	290	Citrus sinensis	B3	B3 family protein	http://planttfdb.gao-lab.org/tf.php?sp=Csi&did=orange1.1g022474m
TRINITY_DN34190_c0_g1	orange1.1g048609m	95.5	22	1	0	60	125	399	420	1.01E-06	47.4	Citrus sinensis	B3	B3 family protein	http://planttfdb.gao-lab.org/tf.php?sp=Csi&did=orange1.1g048609m
TRINITY_DN34210_c0_g1	orange1.1g003075m	99.1	113	1	0	407	69	738	850	8.76E-76	237	Citrus sinensis	HD-ZIP	HD-ZIP family protein	http://planttfdb.gao-lab.org/tf.php?sp=Csi&did=orange1.1g003075m
TRINITY_DN34213_c0_g1	orange1.1g041101m	100	57	0	0	176	6	1	57	3.61E-39	134	Citrus sinensis	bHLH	bHLH family protein	http://planttfdb.gao-lab.org/tf.php?sp=Csi&did=orange1.1g041101m
TRINITY_DN34356_c0_g1	orange1.1g046773m	98.6	293	4	0	3	881	85	377	8.82E-217	594	Citrus sinensis	SAP	SAP family protein	http://planttfdb.gao-lab.org/tf.php?sp=Csi&did=orange1.1g046773m
TRINITY_DN34364_c0_g1	orange1.1g029682m	97.9	47	1	0	143	3	1	47	1.87E-29	103	Citrus sinensis	YABBY	YABBY family protein	http://planttfdb.gao-lab.org/tf.php?sp=Csi&did=orange1.1g029682m
TRINITY_DN34370_c0_g1	orange1.1g045251m	96.2	132	5	0	397	2	2	133	4.95E-85	242	Citrus sinensis	C2H2	C2H2 family protein	http://planttfdb.gao-lab.org/tf.php?sp=Csi&did=orange1.1g045251m
TRINITY_DN34434_c0_g1	orange1.1g043493m	98	51	1	0	155	3	1	51	3.55E-32	110	Citrus sinensis	Dof	Dof family protein	http://planttfdb.gao-lab.org/tf.php?sp=Csi&did=orange1.1g043493m
TRINITY_DN34532_c0_g1	orange1.1g042465m	98.2	112	2	0	338	3	139	250	1.24E-67	202	Citrus sinensis	bHLH	bHLH family protein	http://planttfdb.gao-lab.org/tf.php?sp=Csi&did=orange1.1g042465m
TRINITY_DN34562_c0_g1	orange1.1g011345m	98.3	181	3	0	1055	513	308	488	7.25E-124	362	Citrus sinensis	bZIP	bZIP family protein	http://planttfdb.gao-lab.org/tf.php?sp=Csi&did=orange1.1g011345m
TRINITY_DN34575_c0_g1	orange1.1g023677m	78.1	64	14	0	193	2	57	120	3.84E-35	116	Citrus sinensis	MYB_related	MYB_related family protein	http://planttfdb.gao-lab.org/tf.php?sp=Csi&did=orange1.1g023677m
TRINITY_DN34608_c0_g1	orange1.1g019126m	98.5	67	1	0	246	446	1	67	5.31E-30	107	Citrus sinensis	WRKY	WRKY family protein	http://planttfdb.gao-lab.org/tf.php?sp=Csi&did=orange1.1g019126m
TRINITY_DN34784_c0_g1	orange1.1g038062m	100	54	0	0	175	14	85	138	2.52E-28	100	Citrus sinensis	SRS	SRS family protein	http://planttfdb.gao-lab.org/tf.php?sp=Csi&did=orange1.1g038062m
TRINITY_DN34949_c0_g1	orange1.1g036675m	93.8	80	5	0	57	296	53	132	2.85E-47	150	Citrus sinensis	Trihelix	Trihelix family protein	http://planttfdb.gao-lab.org/tf.php?sp=Csi&did=orange1.1g036675m
TRINITY_DN3514_c0_g1	orange1.1g026276m	98.3	58	1	0	620	447	184	241	5.43E-33	115	Citrus sinensis	B3	B3 family protein	http://planttfdb.gao-lab.org/tf.php?sp=Csi&did=orange1.1g026276m
TRINITY_DN3545_c0_g1	orange1.1g035657m	98.1	107	2	0	324	4	86	192	3.91E-71	209	Citrus sinensis	bHLH	bHLH family protein	http://planttfdb.gao-lab.org/tf.php?sp=Csi&did=orange1.1g035657m
TRINITY_DN35012_c0_g1	orange1.1g011207m	85.9	64	4	1	1	192	433	491	6.81E-25	97.4	Citrus sinensis	Trihelix	Trihelix family protein	http://planttfdb.gao-lab.org/tf.php?sp=Csi&did=orange1.1g011207m
TRINITY_DN35032_c0_g1	orange1.1g029627m	99.5	189	1	0	570	4	1	189	1.58E-138	381	Citrus sinensis	ERF	ERF family protein	http://planttfdb.gao-lab.org/tf.php?sp=Csi&did=orange1.1g029627m
TRINITY_DN35062_c0_g1	orange1.1g020210m	98.6	70	1	0	210	1	121	190	4.19E-39	128	Citrus sinensis	bHLH	bHLH family protein	http://planttfdb.gao-lab.org/tf.php?sp=Csi&did=orange1.1g020210m
TRINITY_DN35066_c0_g1	orange1.1g035792m	40.9	181	107	0	24	566	207	387	2.15E-41	145	Citrus sinensis	FAR1	FAR1 family protein	http://planttfdb.gao-lab.org/tf.php?sp=Csi&did=orange1.1g035792m
TRINITY_DN35164_c0_g1	orange1.1g014111m	46.8	126	54	5	1	363	313	430	2.52E-30	108	Citrus sinensis	C2H2	C2H2 family protein	http://planttfdb.gao-lab.org/tf.php?sp=Csi&did=orange1.1g014111m
TRINITY_DN35207_c0_g1	orange1.1g009221m	98	51	1	0	2	154	490	540	1.52E-28	102	Citrus sinensis	GATA	GATA family protein	http://planttfdb.gao-lab.org/tf.php?sp=Csi&did=orange1.1g009221m
TRINITY_DN35228_c0_g1	orange1.1g040161m	92.7	123	9	0	369	1	113	235	9.38E-72	215	Citrus sinensis	Dof	Dof family protein	http://planttfdb.gao-lab.org/tf.php?sp=Csi&did=orange1.1g040161m
TRINITY_DN35291_c0_g1	orange1.1g019163m	100	48	0	0	115	258	1	48	4.02E-29	102	Citrus sinensis	bZIP	bZIP family protein	http://planttfdb.gao-lab.org/tf.php?sp=Csi&did=orange1.1g019163m
TRINITY_DN35296_c0_g1	orange1.1g026950m	100	101	0	0	306	4	115	215	1.12E-72	212	Citrus sinensis	WRKY	WRKY family protein	http://planttfdb.gao-lab.org/tf.php?sp=Csi&did=orange1.1g026950m
TRINITY_DN35383_c0_g1	orange1.1g008559m	74.2	124	32	0	372	1	44	167	1.27E-47	157	Citrus sinensis	GRAS	GRAS family protein	http://planttfdb.gao-lab.org/tf.php?sp=Csi&did=orange1.1g008559m
TRINITY_DN35409_c0_g1	orange1.1g023169m	100	121	0	0	363	1	1	121	6.00E-79	233	Citrus sinensis	ERF	ERF family protein	http://planttfdb.gao-lab.org/tf.php?sp=Csi&did=orange1.1g023169m
TRINITY_DN35482_c0_g1	orange1.1g036551m	77.6	49	10	1	211	65	176	223	1.00E-14	63.2	Citrus sinensis	bZIP	bZIP family protein	http://planttfdb.gao-lab.org/tf.php?sp=Csi&did=orange1.1g036551m
TRINITY_DN35532_c0_g1	orange1.1g011273m	94	67	4	0	202	2	57	123	8.88E-39	129	Citrus sinensis	G2-like	G2-like family protein	http://planttfdb.gao-lab.org/tf.php?sp=Csi&did=orange1.1g011273m
TRINITY_DN35547_c0_g1	orange1.1g019948m	81	58	11	0	178	5	92	149	2.37E-29	102	Citrus sinensis	MYB_related	MYB_related family protein	http://planttfdb.gao-lab.org/tf.php?sp=Csi&did=orange1.1g019948m
TRINITY_DN35651_c0_g1	orange1.1g021188m	100	67	0	0	201	1	1	67	2.49E-44	144	Citrus sinensis	MYB	MYB family protein	http://planttfdb.gao-lab.org/tf.php?sp=Csi&did=orange1.1g021188m
TRINITY_DN35679_c0_g1	orange1.1g016708m	97	99	3	0	299	3	200	298	5.42E-51	161	Citrus sinensis	MYB	MYB family protein	http://planttfdb.gao-lab.org/tf.php?sp=Csi&did=orange1.1g016708m
TRINITY_DN35702_c0_g1	orange1.1g005863m	96.3	81	3	0	243	1	313	393	3.38E-47	155	Citrus sinensis	TALE	TALE family protein	http://planttfdb.gao-lab.org/tf.php?sp=Csi&did=orange1.1g005863m
TRINITY_DN35730_c0_g1	orange1.1g007514m	100	74	0	0	222	1	446	519	3.56E-46	151	Citrus sinensis	GRF	GRF family protein	http://planttfdb.gao-lab.org/tf.php?sp=Csi&did=orange1.1g007514m
TRINITY_DN35744_c0_g1	orange1.1g026143m	58.9	129	51	1	384	4	56	184	1.13E-39	129	Citrus sinensis	MIKC_MADS	MIKC_MADS family protein	http://planttfdb.gao-lab.org/tf.php?sp=Csi&did=orange1.1g026143m
TRINITY_DN35858_c0_g1	orange1.1g046523m	100	113	0	0	344	6	1	113	1.41E-82	244	Citrus sinensis	NAC	NAC family protein	http://planttfdb.gao-lab.org/tf.php?sp=Csi&did=orange1.1g046523m
TRINITY_DN35952_c0_g1	orange1.1g032263m	98.7	75	1	0	1	225	68	142	2.52E-48	146	Citrus sinensis	ERF	ERF family protein	http://planttfdb.gao-lab.org/tf.php?sp=Csi&did=orange1.1g032263m
TRINITY_DN35969_c0_g1	orange1.1g014830m	100	74	0	0	3	224	344	417	1.72E-45	148	Citrus sinensis	C2H2	C2H2 family protein	http://planttfdb.gao-lab.org/tf.php?sp=Csi&did=orange1.1g014830m
TRINITY_DN3672_c0_g1	orange1.1g009376m	98.9	176	2	0	233	760	1	176	1.77E-120	350	Citrus sinensis	GRAS	GRAS family protein	http://planttfdb.gao-lab.org/tf.php?sp=Csi&did=orange1.1g009376m
TRINITY_DN36132_c0_g1	orange1.1g003323m	100	23	0	0	5	73	454	476	5.03E-08	46.6	Citrus sinensis	TALE	TALE family protein	http://planttfdb.gao-lab.org/tf.php?sp=Csi&did=orange1.1g003323m
TRINITY_DN36202_c0_g1	orange1.1g025122m	96.9	32	1	0	272	177	226	257	2.29E-15	65.1	Citrus sinensis	bHLH	bHLH family protein	http://planttfdb.gao-lab.org/tf.php?sp=Csi&did=orange1.1g025122m
TRINITY_DN36284_c0_g1	orange1.1g007514m	86.4	22	3	0	160	225	229	250	1.02E-07	43.5	Citrus sinensis	GRF	GRF family protein	http://planttfdb.gao-lab.org/tf.php?sp=Csi&did=orange1.1g007514m
TRINITY_DN36431_c0_g1	orange1.1g039589m	97.7	88	2	0	265	2	154	241	9.83E-51	157	Citrus sinensis	LBD	LBD family protein	http://planttfdb.gao-lab.org/tf.php?sp=Csi&did=orange1.1g039589m
TRINITY_DN36466_c0_g1	orange1.1g044340m	69.2	26	8	0	80	3	56	81	4.52E-07	41.6	Citrus sinensis	LBD	LBD family protein	http://planttfdb.gao-lab.org/tf.php?sp=Csi&did=orange1.1g044340m
TRINITY_DN36479_c0_g1	orange1.1g024601m	60.3	63	18	1	317	129	10	65	2.88E-19	77.4	Citrus sinensis	C3H	C3H family protein	http://planttfdb.gao-lab.org/tf.php?sp=Csi&did=orange1.1g024601m
TRINITY_DN36514_c0_g1	orange1.1g007294m	99.1	107	1	0	322	2	146	252	5.51E-68	211	Citrus sinensis	CPP	CPP family protein	http://planttfdb.gao-lab.org/tf.php?sp=Csi&did=orange1.1g007294m
TRINITY_DN36522_c0_g1	orange1.1g021090m	98.5	67	1	0	202	2	131	197	3.67E-41	132	Citrus sinensis	C2H2	C2H2 family protein	http://planttfdb.gao-lab.org/tf.php?sp=Csi&did=orange1.1g021090m
TRINITY_DN36694_c0_g1	orange1.1g040096m	100	57	0	0	173	3	1	57	6.36E-35	114	Citrus sinensis	MIKC_MADS	MIKC_MADS family protein	http://planttfdb.gao-lab.org/tf.php?sp=Csi&did=orange1.1g040096m
TRINITY_DN3786_c0_g1	orange1.1g029952m	97.8	185	4	0	539	1093	1	185	1.71E-111	323	Citrus sinensis	bZIP	bZIP family protein	http://planttfdb.gao-lab.org/tf.php?sp=Csi&did=orange1.1g029952m
TRINITY_DN3854_c0_g1	orange1.1g014693m	100	79	0	0	537	301	342	420	2.71E-37	129	Citrus sinensis	GeBP	GeBP family protein	http://planttfdb.gao-lab.org/tf.php?sp=Csi&did=orange1.1g014693m
TRINITY_DN3855_c0_g1	orange1.1g011313m	40.3	72	36	1	277	83	9	80	1.72E-10	53.9	Citrus sinensis	C2H2	C2H2 family protein	http://planttfdb.gao-lab.org/tf.php?sp=Csi&did=orange1.1g011313m
TRINITY_DN3872_c0_g1	orange1.1g038156m	91.1	146	13	0	524	87	294	439	1.02E-97	286	Citrus sinensis	ARR-B	ARR-B family protein	http://planttfdb.gao-lab.org/tf.php?sp=Csi&did=orange1.1g038156m
TRINITY_DN3942_c0_g1	orange1.1g019261m	98.7	76	1	0	228	1	119	194	8.16E-52	161	Citrus sinensis	B3	B3 family protein	http://planttfdb.gao-lab.org/tf.php?sp=Csi&did=orange1.1g019261m
TRINITY_DN423_c0_g1	orange1.1g003075m	100	113	0	0	341	3	316	428	9.82E-73	228	Citrus sinensis	HD-ZIP	HD-ZIP family protein	http://planttfdb.gao-lab.org/tf.php?sp=Csi&did=orange1.1g003075m
TRINITY_DN4037_c0_g1	orange1.1g024601m	52.9	34	15	1	104	3	24	56	1.61E-08	45.4	Citrus sinensis	C3H	C3H family protein	http://planttfdb.gao-lab.org/tf.php?sp=Csi&did=orange1.1g024601m
TRINITY_DN4067_c0_g1	orange1.1g036565m	100	43	0	0	3	131	138	180	7.99E-27	94	Citrus sinensis	LBD	LBD family protein	http://planttfdb.gao-lab.org/tf.php?sp=Csi&did=orange1.1g036565m
TRINITY_DN4108_c0_g1	orange1.1g040726m	100	29	0	0	87	1	20	48	1.13E-15	69.7	Citrus sinensis	MYB	MYB family protein	http://planttfdb.gao-lab.org/tf.php?sp=Csi&did=orange1.1g040726m
TRINITY_DN4230_c0_g1	orange1.1g021941m	100	84	0	0	280	29	79	162	4.74E-60	182	Citrus sinensis	ZF-HD	ZF-HD family protein	http://planttfdb.gao-lab.org/tf.php?sp=Csi&did=orange1.1g021941m
TRINITY_DN4230_c0_g2	orange1.1g021941m	91.7	72	6	0	217	2	1	72	1.67E-39	130	Citrus sinensis	ZF-HD	ZF-HD family protein	http://planttfdb.gao-lab.org/tf.php?sp=Csi&did=orange1.1g021941m
TRINITY_DN4329_c0_g1	orange1.1g048159m	99	206	2	0	621	4	279	484	2.94E-135	395	Citrus sinensis	TALE	TALE family protein	http://planttfdb.gao-lab.org/tf.php?sp=Csi&did=orange1.1g048159m
TRINITY_DN4330_c0_g1	orange1.1g047748m	97.4	77	2	0	310	80	259	335	8.19E-51	159	Citrus sinensis	C2H2	C2H2 family protein	http://planttfdb.gao-lab.org/tf.php?sp=Csi&did=orange1.1g047748m
TRINITY_DN4341_c0_g1	orange1.1g025728m	100	77	0	0	232	2	1	77	1.58E-52	163	Citrus sinensis	G2-like	G2-like family protein	http://planttfdb.gao-lab.org/tf.php?sp=Csi&did=orange1.1g025728m
TRINITY_DN4450_c0_g1	orange1.1g001000m	98.8	166	1	1	82	576	131	296	4.16E-107	328	Citrus sinensis	C2H2	C2H2 family protein	http://planttfdb.gao-lab.org/tf.php?sp=Csi&did=orange1.1g001000m
TRINITY_DN4602_c0_g1	orange1.1g024860m	99	102	1	0	308	3	1	102	9.78E-76	222	Citrus sinensis	MYB	MYB family protein	http://planttfdb.gao-lab.org/tf.php?sp=Csi&did=orange1.1g024860m
TRINITY_DN4675_c0_g1	orange1.1g024915m	61.8	89	1	1	271	5	138	193	6.07E-25	90.5	Citrus sinensis	HD-ZIP	HD-ZIP family protein	http://planttfdb.gao-lab.org/tf.php?sp=Csi&did=orange1.1g024915m
TRINITY_DN4683_c0_g1	orange1.1g012558m	38.7	106	44	1	256	2	334	439	2.27E-12	62.8	Citrus sinensis	CO-like	CO-like family protein	http://planttfdb.gao-lab.org/tf.php?sp=Csi&did=orange1.1g012558m
TRINITY_DN4755_c0_g1	orange1.1g040794m	92	25	2	0	172	246	229	253	1.63E-12	57.4	Citrus sinensis	C2H2	C2H2 family protein	http://planttfdb.gao-lab.org/tf.php?sp=Csi&did=orange1.1g040794m
TRINITY_DN4823_c0_g1	orange1.1g046309m	100	76	0	0	230	3	126	201	4.75E-52	164	Citrus sinensis	MYB	MYB family protein	http://planttfdb.gao-lab.org/tf.php?sp=Csi&did=orange1.1g046309m
TRINITY_DN4833_c0_g1	orange1.1g039420m	99.2	125	1	0	375	1	140	264	1.06E-83	243	Citrus sinensis	Nin-like	Nin-like family protein	http://planttfdb.gao-lab.org/tf.php?sp=Csi&did=orange1.1g039420m
TRINITY_DN4908_c0_g2	orange1.1g022806m	99.3	292	2	0	1218	343	1	292	6.36E-207	569	Citrus sinensis	BBR-BPC	BBR-BPC family protein	http://planttfdb.gao-lab.org/tf.php?sp=Csi&did=orange1.1g022806m
TRINITY_DN4939_c0_g1	orange1.1g047387m	98.1	215	4	0	742	98	25	239	9.73E-145	401	Citrus sinensis	ERF	ERF family protein	http://planttfdb.gao-lab.org/tf.php?sp=Csi&did=orange1.1g047387m
TRINITY_DN5104_c0_g1	orange1.1g027800m	76.6	111	24	2	496	167	102	211	8.67E-45	143	Citrus sinensis	GATA	GATA family protein	http://planttfdb.gao-lab.org/tf.php?sp=Csi&did=orange1.1g027800m
TRINITY_DN5203_c0_g1	orange1.1g046570m	78	132	12	2	397	2	122	236	6.00E-62	187	Citrus sinensis	MYB	MYB family protein	http://planttfdb.gao-lab.org/tf.php?sp=Csi&did=orange1.1g046570m
TRINITY_DN5252_c0_g1	orange1.1g018206m	96.3	54	2	0	130	291	306	359	1.60E-27	101	Citrus sinensis	bZIP	bZIP family protein	http://planttfdb.gao-lab.org/tf.php?sp=Csi&did=orange1.1g018206m
TRINITY_DN5301_c0_g1	orange1.1g042460m	98.8	80	1	0	242	3	469	548	1.52E-49	162	Citrus sinensis	GRAS	GRAS family protein	http://planttfdb.gao-lab.org/tf.php?sp=Csi&did=orange1.1g042460m
TRINITY_DN5327_c0_g1	orange1.1g019787m	99	103	1	0	351	43	21	123	1.95E-73	218	Citrus sinensis	MYB	MYB family protein	http://planttfdb.gao-lab.org/tf.php?sp=Csi&did=orange1.1g019787m
TRINITY_DN5460_c0_g1	orange1.1g039409m	99.6	224	1	0	797	126	1	224	4.50E-152	421	Citrus sinensis	ERF	ERF family protein	http://planttfdb.gao-lab.org/tf.php?sp=Csi&did=orange1.1g039409m
TRINITY_DN5516_c0_g1	orange1.1g003075m	100	120	0	0	361	2	197	316	1.65E-79	246	Citrus sinensis	HD-ZIP	HD-ZIP family protein	http://planttfdb.gao-lab.org/tf.php?sp=Csi&did=orange1.1g003075m
TRINITY_DN5527_c0_g1	orange1.1g010728m	98.5	66	1	0	1	198	437	502	7.57E-35	125	Citrus sinensis	bHLH	bHLH family protein	http://planttfdb.gao-lab.org/tf.php?sp=Csi&did=orange1.1g010728m
TRINITY_DN5551_c0_g1	orange1.1g027107m	100	39	0	0	118	2	1	39	5.31E-15	66.6	Citrus sinensis	ERF	ERF family protein	http://planttfdb.gao-lab.org/tf.php?sp=Csi&did=orange1.1g027107m
TRINITY_DN5612_c0_g1	orange1.1g027605m	98.6	221	3	0	684	22	1	221	1.04E-155	427	Citrus sinensis	NF-YB	NF-YB family protein	http://planttfdb.gao-lab.org/tf.php?sp=Csi&did=orange1.1g027605m
TRINITY_DN5632_c0_g1	orange1.1g003075m	100	25	0	0	79	153	228	252	8.10E-14	60.5	Citrus sinensis	HD-ZIP	HD-ZIP family protein	http://planttfdb.gao-lab.org/tf.php?sp=Csi&did=orange1.1g003075m
TRINITY_DN5859_c0_g1	orange1.1g014896m	100	159	0	0	481	5	157	315	2.45E-112	322	Citrus sinensis	GRAS	GRAS family protein	http://planttfdb.gao-lab.org/tf.php?sp=Csi&did=orange1.1g014896m
TRINITY_DN5908_c0_g1	orange1.1g040019m	78.2	87	17	1	261	7	65	151	9.08E-40	125	Citrus sinensis	bHLH	bHLH family protein	http://planttfdb.gao-lab.org/tf.php?sp=Csi&did=orange1.1g040019m
TRINITY_DN5977_c0_g1	orange1.1g011313m	40.8	152	59	3	463	14	131	253	1.24E-07	46.2	Citrus sinensis	C2H2	C2H2 family protein	http://planttfdb.gao-lab.org/tf.php?sp=Csi&did=orange1.1g011313m
TRINITY_DN5982_c0_g1	orange1.1g047562m	98.3	119	2	0	532	176	128	246	9.88E-74	218	Citrus sinensis	bHLH	bHLH family protein	http://planttfdb.gao-lab.org/tf.php?sp=Csi&did=orange1.1g047562m
TRINITY_DN5995_c0_g1	orange1.1g044991m	95.9	74	3	0	429	208	41	114	1.59E-41	132	Citrus sinensis	S1Fa-like	S1Fa-like family protein	http://planttfdb.gao-lab.org/tf.php?sp=Csi&did=orange1.1g044991m
TRINITY_DN614_c0_g1	orange1.1g023228m	98.1	53	1	0	448	606	8	60	7.16E-31	110	Citrus sinensis	Dof	Dof family protein	http://planttfdb.gao-lab.org/tf.php?sp=Csi&did=orange1.1g023228m
TRINITY_DN6128_c0_g1	orange1.1g025430m	99.6	253	1	0	1026	268	1	253	3.72E-176	488	Citrus sinensis	Trihelix	Trihelix family protein	http://planttfdb.gao-lab.org/tf.php?sp=Csi&did=orange1.1g025430m
TRINITY_DN6136_c0_g1	orange1.1g005326m	80.8	120	19	2	355	2	210	327	2.35E-53	174	Citrus sinensis	GRAS	GRAS family protein	http://planttfdb.gao-lab.org/tf.php?sp=Csi&did=orange1.1g005326m
TRINITY_DN6192_c0_g1	orange1.1g005863m	96.8	124	4	0	632	261	550	673	1.16E-79	247	Citrus sinensis	TALE	TALE family protein	http://planttfdb.gao-lab.org/tf.php?sp=Csi&did=orange1.1g005863m
TRINITY_DN6223_c0_g1	orange1.1g014327m	100	46	0	0	2	139	104	149	3.73E-25	92.8	Citrus sinensis	bZIP	bZIP family protein	http://planttfdb.gao-lab.org/tf.php?sp=Csi&did=orange1.1g014327m
TRINITY_DN6223_c1_g1	orange1.1g014327m	98.9	90	1	0	3	272	16	105	1.88E-57	178	Citrus sinensis	bZIP	bZIP family protein	http://planttfdb.gao-lab.org/tf.php?sp=Csi&did=orange1.1g014327m
TRINITY_DN6324_c0_g1	orange1.1g014446m	99.5	191	1	0	576	4	83	273	4.91E-128	363	Citrus sinensis	bHLH	bHLH family protein	http://planttfdb.gao-lab.org/tf.php?sp=Csi&did=orange1.1g014446m
TRINITY_DN6331_c0_g1	orange1.1g005270m	100	77	0	0	2	232	471	547	2.14E-44	147	Citrus sinensis	C3H	C3H family protein	http://planttfdb.gao-lab.org/tf.php?sp=Csi&did=orange1.1g005270m
TRINITY_DN6350_c0_g1	orange1.1g016134m	53.8	52	24	0	514	359	255	306	3.85E-12	61.2	Citrus sinensis	C3H	C3H family protein	http://planttfdb.gao-lab.org/tf.php?sp=Csi&did=orange1.1g016134m
TRINITY_DN6463_c0_g1	orange1.1g009607m	100	119	0	0	436	80	413	531	5.13E-83	249	Citrus sinensis	GRAS	GRAS family protein	http://planttfdb.gao-lab.org/tf.php?sp=Csi&did=orange1.1g009607m
TRINITY_DN6655_c0_g1	orange1.1g003904m	32.1	480	227	17	1313	90	275	727	4.87E-43	159	Citrus sinensis	MYB_related	MYB_related family protein	http://planttfdb.gao-lab.org/tf.php?sp=Csi&did=orange1.1g003904m
TRINITY_DN6690_c0_g1	orange1.1g022223m	98.8	161	2	0	485	3	1	161	5.96E-110	313	Citrus sinensis	MYB_related	MYB_related family protein	http://planttfdb.gao-lab.org/tf.php?sp=Csi&did=orange1.1g022223m
TRINITY_DN6705_c0_g1	orange1.1g031497m	98.1	158	3	0	627	154	1	158	1.37E-96	277	Citrus sinensis	C2H2	C2H2 family protein	http://planttfdb.gao-lab.org/tf.php?sp=Csi&did=orange1.1g031497m
TRINITY_DN6717_c0_g1	orange1.1g010601m	92.6	367	27	0	1101	1	11	377	1.92E-204	568	Citrus sinensis	Trihelix	Trihelix family protein	http://planttfdb.gao-lab.org/tf.php?sp=Csi&did=orange1.1g010601m
TRINITY_DN6769_c0_g1	orange1.1g044606m	88.1	295	15	2	886	2	1	275	1.21E-103	305	Citrus sinensis	C2H2	C2H2 family protein	http://planttfdb.gao-lab.org/tf.php?sp=Csi&did=orange1.1g044606m
TRINITY_DN6781_c0_g1	orange1.1g030591m	98.8	172	2	0	727	212	4	175	3.27E-113	318	Citrus sinensis	ERF	ERF family protein	http://planttfdb.gao-lab.org/tf.php?sp=Csi&did=orange1.1g030591m
TRINITY_DN6843_c0_g1	orange1.1g035661m	95.3	150	7	0	451	2	1	150	2.90E-91	261	Citrus sinensis	HD-ZIP	HD-ZIP family protein	http://planttfdb.gao-lab.org/tf.php?sp=Csi&did=orange1.1g035661m
TRINITY_DN6891_c0_g1	orange1.1g023869m	97.9	143	3	0	582	154	63	205	9.41E-81	243	Citrus sinensis	DBB	DBB family protein	http://planttfdb.gao-lab.org/tf.php?sp=Csi&did=orange1.1g023869m
TRINITY_DN708_c0_g1	orange1.1g028961m	98.2	114	2	0	342	1	65	178	1.14E-76	221	Citrus sinensis	MIKC_MADS	MIKC_MADS family protein	http://planttfdb.gao-lab.org/tf.php?sp=Csi&did=orange1.1g028961m
TRINITY_DN749_c0_g1	orange1.1g017819m	40.8	76	41	2	492	268	275	347	1.20E-08	52	Citrus sinensis	CO-like	CO-like family protein	http://planttfdb.gao-lab.org/tf.php?sp=Csi&did=orange1.1g017819m
TRINITY_DN7149_c0_g1	orange1.1g029214m	97.1	175	5	0	753	229	23	197	4.60E-122	345	Citrus sinensis	YABBY	YABBY family protein	http://planttfdb.gao-lab.org/tf.php?sp=Csi&did=orange1.1g029214m
TRINITY_DN7169_c0_g1	orange1.1g018874m	99.1	349	3	0	1235	189	1	349	1.20E-258	703	Citrus sinensis	C3H	C3H family protein	http://planttfdb.gao-lab.org/tf.php?sp=Csi&did=orange1.1g018874m
TRINITY_DN7186_c0_g1	orange1.1g027470m	51	102	11	3	119	307	37	138	3.90E-19	75.1	Citrus sinensis	MIKC_MADS	MIKC_MADS family protein	http://planttfdb.gao-lab.org/tf.php?sp=Csi&did=orange1.1g027470m
TRINITY_DN7196_c0_g1	orange1.1g005863m	100	42	0	0	248	373	310	351	3.16E-22	87	Citrus sinensis	TALE	TALE family protein	http://planttfdb.gao-lab.org/tf.php?sp=Csi&did=orange1.1g005863m
TRINITY_DN7199_c0_g1	orange1.1g046003m	95.9	172	7	0	263	778	1	172	3.14E-122	355	Citrus sinensis	NAC	NAC family protein	http://planttfdb.gao-lab.org/tf.php?sp=Csi&did=orange1.1g046003m
TRINITY_DN7200_c0_g1	orange1.1g037798m	98.6	71	1	0	215	3	431	501	2.88E-44	146	Citrus sinensis	bHLH	bHLH family protein	http://planttfdb.gao-lab.org/tf.php?sp=Csi&did=orange1.1g037798m
TRINITY_DN7244_c0_g1	orange1.1g043400m	98.4	125	2	0	377	3	1	125	4.55E-70	209	Citrus sinensis	ERF	ERF family protein	http://planttfdb.gao-lab.org/tf.php?sp=Csi&did=orange1.1g043400m
TRINITY_DN7301_c0_g1	orange1.1g045249m	97.7	173	4	0	536	18	39	211	4.20E-103	291	Citrus sinensis	M-type_MADS	M-type_MADS family protein	http://planttfdb.gao-lab.org/tf.php?sp=Csi&did=orange1.1g045249m
TRINITY_DN7354_c0_g1	orange1.1g005954m	99.4	667	4	0	2072	72	1	667	0	1323	Citrus sinensis	GRAS	GRAS family protein	http://planttfdb.gao-lab.org/tf.php?sp=Csi&did=orange1.1g005954m
TRINITY_DN7379_c0_g1	orange1.1g022072m	98.7	303	4	0	1180	272	1	303	3.91E-205	565	Citrus sinensis	G2-like	G2-like family protein	http://planttfdb.gao-lab.org/tf.php?sp=Csi&did=orange1.1g022072m
TRINITY_DN7409_c0_g2	orange1.1g020051m	54.5	55	25	0	220	384	26	80	2.08E-13	63.2	Citrus sinensis	GRF	GRF family protein	http://planttfdb.gao-lab.org/tf.php?sp=Csi&did=orange1.1g020051m
TRINITY_DN7439_c0_g1	orange1.1g045382m	82.4	34	6	0	140	39	7	40	7.07E-14	62.4	Citrus sinensis	E2F/DP	E2F/DP family protein	http://planttfdb.gao-lab.org/tf.php?sp=Csi&did=orange1.1g045382m
TRINITY_DN7464_c0_g1	orange1.1g042828m	53.4	73	34	0	238	456	8	80	3.57E-26	92.8	Citrus sinensis	LBD	LBD family protein	http://planttfdb.gao-lab.org/tf.php?sp=Csi&did=orange1.1g042828m
TRINITY_DN7498_c0_g1	orange1.1g030575m	98.9	175	2	0	711	187	1	175	1.58E-119	338	Citrus sinensis	FAR1	FAR1 family protein	http://planttfdb.gao-lab.org/tf.php?sp=Csi&did=orange1.1g030575m
TRINITY_DN7499_c0_g1	orange1.1g023196m	99	287	2	1	884	24	1	286	4.40E-206	566	Citrus sinensis	MYB	MYB family protein	http://planttfdb.gao-lab.org/tf.php?sp=Csi&did=orange1.1g023196m
TRINITY_DN7509_c0_g1	orange1.1g025623m	94.1	222	13	0	981	316	29	250	9.70E-145	405	Citrus sinensis	FAR1	FAR1 family protein	http://planttfdb.gao-lab.org/tf.php?sp=Csi&did=orange1.1g025623m
TRINITY_DN7509_c0_g2	orange1.1g025623m	100	19	0	0	58	2	1	19	1.03E-08	46.2	Citrus sinensis	FAR1	FAR1 family protein	http://planttfdb.gao-lab.org/tf.php?sp=Csi&did=orange1.1g025623m
TRINITY_DN7551_c0_g1	orange1.1g043493m	97.4	151	4	0	1015	563	104	254	2.18E-104	303	Citrus sinensis	Dof	Dof family protein	http://planttfdb.gao-lab.org/tf.php?sp=Csi&did=orange1.1g043493m
TRINITY_DN7561_c0_g1	orange1.1g010166m	50	210	94	2	1602	1006	37	246	1.31E-60	206	Citrus sinensis	HSF	HSF family protein	http://planttfdb.gao-lab.org/tf.php?sp=Csi&did=orange1.1g010166m
TRINITY_DN7578_c0_g1	orange1.1g037149m	98.6	147	2	0	442	2	27	173	7.43E-96	273	Citrus sinensis	MIKC_MADS	MIKC_MADS family protein	http://planttfdb.gao-lab.org/tf.php?sp=Csi&did=orange1.1g037149m
TRINITY_DN7591_c0_g1	orange1.1g021756m	99.4	308	2	0	1628	705	1	308	1.51E-212	595	Citrus sinensis	MYB	MYB family protein	http://planttfdb.gao-lab.org/tf.php?sp=Csi&did=orange1.1g021756m
TRINITY_DN7643_c0_g1	orange1.1g011621m	96.3	298	11	0	896	3	1	298	6.27E-195	542	Citrus sinensis	bHLH	bHLH family protein	http://planttfdb.gao-lab.org/tf.php?sp=Csi&did=orange1.1g011621m
TRINITY_DN7654_c0_g2	orange1.1g032677m	96.3	136	5	0	1072	665	1	136	3.10E-91	268	Citrus sinensis	MYB_related	MYB_related family protein	http://planttfdb.gao-lab.org/tf.php?sp=Csi&did=orange1.1g032677m
TRINITY_DN7674_c0_g1	orange1.1g020146m	96.7	90	3	0	348	617	1	90	4.49E-56	177	Citrus sinensis	HSF	HSF family protein	http://planttfdb.gao-lab.org/tf.php?sp=Csi&did=orange1.1g020146m
TRINITY_DN7675_c0_g1	orange1.1g030909m	84.4	147	1	1	904	464	10	134	3.12E-83	246	Citrus sinensis	NAC	NAC family protein	http://planttfdb.gao-lab.org/tf.php?sp=Csi&did=orange1.1g030909m
TRINITY_DN7729_c0_g1	orange1.1g032263m	95.9	74	3	0	223	2	1	74	2.85E-49	151	Citrus sinensis	ERF	ERF family protein	http://planttfdb.gao-lab.org/tf.php?sp=Csi&did=orange1.1g032263m
TRINITY_DN7729_c0_g2	orange1.1g039729m	41.2	119	32	4	355	5	3	85	4.57E-16	68.9	Citrus sinensis	ERF	ERF family protein	http://planttfdb.gao-lab.org/tf.php?sp=Csi&did=orange1.1g039729m
TRINITY_DN7738_c0_g1	orange1.1g023228m	96.4	277	10	0	1569	739	9	285	1.51E-180	509	Citrus sinensis	Dof	Dof family protein	http://planttfdb.gao-lab.org/tf.php?sp=Csi&did=orange1.1g023228m
TRINITY_DN7780_c0_g1	orange1.1g047353m	98.5	326	5	0	980	3	574	899	1.02E-214	607	Citrus sinensis	MYB_related	MYB_related family protein	http://planttfdb.gao-lab.org/tf.php?sp=Csi&did=orange1.1g047353m
TRINITY_DN7781_c0_g1	orange1.1g006986m	99.5	183	1	0	624	76	440	622	7.61E-125	362	Citrus sinensis	GRAS	GRAS family protein	http://planttfdb.gao-lab.org/tf.php?sp=Csi&did=orange1.1g006986m
TRINITY_DN7782_c0_g1	orange1.1g039361m	91.9	62	5	0	200	15	17	78	1.20E-35	117	Citrus sinensis	bHLH	bHLH family protein	http://planttfdb.gao-lab.org/tf.php?sp=Csi&did=orange1.1g039361m
TRINITY_DN7804_c0_g1	orange1.1g020318m	97.5	81	2	0	246	4	1	81	3.64E-55	171	Citrus sinensis	BES1	BES1 family protein	http://planttfdb.gao-lab.org/tf.php?sp=Csi&did=orange1.1g020318m
TRINITY_DN7806_c0_g1	orange1.1g022711m	95.8	120	5	0	231	590	174	293	4.83E-76	229	Citrus sinensis	NAC	NAC family protein	http://planttfdb.gao-lab.org/tf.php?sp=Csi&did=orange1.1g022711m
TRINITY_DN7813_c0_g1	orange1.1g005737m	99.7	334	1	0	1003	2	201	534	3.90E-241	666	Citrus sinensis	AP2	AP2 family protein	http://planttfdb.gao-lab.org/tf.php?sp=Csi&did=orange1.1g005737m
TRINITY_DN7863_c0_g1	orange1.1g018783m	98.1	317	6	0	952	2	1	317	7.96E-224	612	Citrus sinensis	MYB	MYB family protein	http://planttfdb.gao-lab.org/tf.php?sp=Csi&did=orange1.1g018783m
TRINITY_DN7864_c0_g1	orange1.1g024670m	98.9	264	3	0	976	185	1	264	4.53E-178	495	Citrus sinensis	bHLH	bHLH family protein	http://planttfdb.gao-lab.org/tf.php?sp=Csi&did=orange1.1g024670m
TRINITY_DN7931_c0_g1	orange1.1g025072m	99.2	258	2	0	967	194	1	258	1.07E-169	476	Citrus sinensis	MYB_related	MYB_related family protein	http://planttfdb.gao-lab.org/tf.php?sp=Csi&did=orange1.1g025072m
TRINITY_DN7977_c0_g1	orange1.1g021310m	95	221	11	0	696	34	1	221	1.88E-135	382	Citrus sinensis	ZF-HD	ZF-HD family protein	http://planttfdb.gao-lab.org/tf.php?sp=Csi&did=orange1.1g021310m
TRINITY_DN846_c0_g1	orange1.1g021502m	97.7	302	7	0	908	3	1	302	5.95E-200	548	Citrus sinensis	Dof	Dof family protein	http://planttfdb.gao-lab.org/tf.php?sp=Csi&did=orange1.1g021502m
TRINITY_DN850_c0_g1	orange1.1g038703m	95.4	130	6	0	390	1	3	132	1.41E-90	261	Citrus sinensis	NAC	NAC family protein	http://planttfdb.gao-lab.org/tf.php?sp=Csi&did=orange1.1g038703m
TRINITY_DN851_c0_g1	orange1.1g047353m	97.3	111	3	0	291	623	48	158	6.96E-66	214	Citrus sinensis	MYB_related	MYB_related family protein	http://planttfdb.gao-lab.org/tf.php?sp=Csi&did=orange1.1g047353m
TRINITY_DN898_c0_g1	orange1.1g001000m	99.3	134	1	0	404	3	1	134	1.94E-85	268	Citrus sinensis	C2H2	C2H2 family protein	http://planttfdb.gao-lab.org/tf.php?sp=Csi&did=orange1.1g001000m
TRINITY_DN8057_c0_g1	orange1.1g009239m	97.2	469	13	0	1738	332	71	539	1.21e-311	850	Citrus sinensis	C3H	C3H family protein	http://planttfdb.gao-lab.org/tf.php?sp=Csi&did=orange1.1g009239m
TRINITY_DN8077_c0_g1	orange1.1g004331m	99.3	403	3	0	1533	325	358	760	7.30E-285	788	Citrus sinensis	HD-ZIP	HD-ZIP family protein	http://planttfdb.gao-lab.org/tf.php?sp=Csi&did=orange1.1g004331m
TRINITY_DN8118_c0_g1	orange1.1g016971m	98.7	307	4	0	921	1	1	307	1.22E-220	604	Citrus sinensis	SBP	SBP family protein	http://planttfdb.gao-lab.org/tf.php?sp=Csi&did=orange1.1g016971m
TRINITY_DN8160_c0_g1	orange1.1g048259m	100	405	0	0	1394	180	1	405	1.03E-247	687	Citrus sinensis	Trihelix	Trihelix family protein	http://planttfdb.gao-lab.org/tf.php?sp=Csi&did=orange1.1g048259m
TRINITY_DN8310_c0_g1	orange1.1g021100m	100	317	0	0	1283	333	1	317	9.59E-204	563	Citrus sinensis	TCP	TCP family protein	http://planttfdb.gao-lab.org/tf.php?sp=Csi&did=orange1.1g021100m
TRINITY_DN8318_c0_g1	orange1.1g046337m	99	384	4	0	1168	17	1	384	1.14E-256	699	Citrus sinensis	ERF	ERF family protein	http://planttfdb.gao-lab.org/tf.php?sp=Csi&did=orange1.1g046337m
TRINITY_DN8348_c0_g1	orange1.1g007551m	37.5	272	137	5	898	98	96	339	2.95E-28	110	Citrus sinensis	C2H2	C2H2 family protein	http://planttfdb.gao-lab.org/tf.php?sp=Csi&did=orange1.1g007551m
TRINITY_DN8375_c0_g1	orange1.1g047353m	96.6	261	9	0	2	784	308	568	3.81E-177	508	Citrus sinensis	MYB_related	MYB_related family protein	http://planttfdb.gao-lab.org/tf.php?sp=Csi&did=orange1.1g047353m
TRINITY_DN8375_c0_g2	orange1.1g047353m	97	201	6	0	603	1	348	548	2.89E-135	397	Citrus sinensis	MYB_related	MYB_related family protein	http://planttfdb.gao-lab.org/tf.php?sp=Csi&did=orange1.1g047353m
TRINITY_DN8403_c0_g1	orange1.1g028454m	94.9	118	6	0	2	355	91	208	3.35E-62	186	Citrus sinensis	ERF	ERF family protein	http://planttfdb.gao-lab.org/tf.php?sp=Csi&did=orange1.1g028454m
TRINITY_DN8413_c0_g1	orange1.1g029817m	98.4	187	3	0	592	32	1	187	7.87E-132	364	Citrus sinensis	ERF	ERF family protein	http://planttfdb.gao-lab.org/tf.php?sp=Csi&did=orange1.1g029817m
TRINITY_DN8429_c0_g1	orange1.1g046293m	56	84	37	0	252	1	196	279	1.45E-28	103	Citrus sinensis	FAR1	FAR1 family protein	http://planttfdb.gao-lab.org/tf.php?sp=Csi&did=orange1.1g046293m
TRINITY_DN8481_c0_g1	orange1.1g021524m	99.3	290	2	0	1291	422	22	311	3.78E-172	486	Citrus sinensis	BBR-BPC	BBR-BPC family protein	http://planttfdb.gao-lab.org/tf.php?sp=Csi&did=orange1.1g021524m
TRINITY_DN8555_c0_g1	orange1.1g002144m	67.2	116	0	1	349	2	39	116	1.59E-45	153	Citrus sinensis	Nin-like	Nin-like family protein	http://planttfdb.gao-lab.org/tf.php?sp=Csi&did=orange1.1g002144m
TRINITY_DN8567_c0_g1	orange1.1g015846m	73.6	53	14	0	223	65	10	62	6.84E-21	82	Citrus sinensis	ERF	ERF family protein	http://planttfdb.gao-lab.org/tf.php?sp=Csi&did=orange1.1g015846m
TRINITY_DN8588_c0_g1	orange1.1g022711m	97.6	255	6	0	766	2	1	255	2.13E-180	504	Citrus sinensis	NAC	NAC family protein	http://planttfdb.gao-lab.org/tf.php?sp=Csi&did=orange1.1g022711m
TRINITY_DN8588_c0_g2	orange1.1g022711m	92.1	38	3	0	325	438	1	38	8.14E-21	82.4	Citrus sinensis	NAC	NAC family protein	http://planttfdb.gao-lab.org/tf.php?sp=Csi&did=orange1.1g022711m
TRINITY_DN8670_c0_g1	orange1.1g020103m	98.8	331	4	0	1238	246	1	331	5.90E-227	620	Citrus sinensis	bZIP	bZIP family protein	http://planttfdb.gao-lab.org/tf.php?sp=Csi&did=orange1.1g020103m
TRINITY_DN8678_c0_g1	orange1.1g041475m	59.3	81	33	0	388	146	56	136	1.24E-30	105	Citrus sinensis	MYB_related	MYB_related family protein	http://planttfdb.gao-lab.org/tf.php?sp=Csi&did=orange1.1g041475m
TRINITY_DN8686_c0_g1	orange1.1g036039m	35.8	95	61	0	517	233	306	400	7.08E-16	72.8	Citrus sinensis	bZIP	bZIP family protein	http://planttfdb.gao-lab.org/tf.php?sp=Csi&did=orange1.1g036039m
TRINITY_DN8707_c0_g1	orange1.1g014413m	99.2	389	3	0	1192	26	37	425	5.27E-281	759	Citrus sinensis	GRAS	GRAS family protein	http://planttfdb.gao-lab.org/tf.php?sp=Csi&did=orange1.1g014413m
TRINITY_DN8757_c0_g1	orange1.1g018223m	39.3	84	46	2	252	1	14	92	2.56E-07	42.7	Citrus sinensis	C3H	C3H family protein	http://planttfdb.gao-lab.org/tf.php?sp=Csi&did=orange1.1g018223m
TRINITY_DN8796_c0_g1	orange1.1g038571m	98.2	282	5	0	848	3	1	282	1.58E-196	540	Citrus sinensis	Trihelix	Trihelix family protein	http://planttfdb.gao-lab.org/tf.php?sp=Csi&did=orange1.1g038571m
TRINITY_DN8801_c0_g1	orange1.1g040593m	96.7	333	10	1	1531	536	1	333	5.20E-187	525	Citrus sinensis	HB-other	HB-other family protein	http://planttfdb.gao-lab.org/tf.php?sp=Csi&did=orange1.1g040593m
TRINITY_DN8859_c0_g1	orange1.1g013250m	96.1	406	5	1	1670	453	53	447	2.39E-206	578	Citrus sinensis	Trihelix	Trihelix family protein	http://planttfdb.gao-lab.org/tf.php?sp=Csi&did=orange1.1g013250m
TRINITY_DN8868_c0_g1	orange1.1g043131m	96.2	212	8	0	2	637	84	295	4.01E-130	375	Citrus sinensis	GRAS	GRAS family protein	http://planttfdb.gao-lab.org/tf.php?sp=Csi&did=orange1.1g043131m
TRINITY_DN8871_c0_g1	orange1.1g011736m	99	381	4	0	1264	122	98	478	3.37E-271	738	Citrus sinensis	GRAS	GRAS family protein	http://planttfdb.gao-lab.org/tf.php?sp=Csi&did=orange1.1g011736m
TRINITY_DN8908_c0_g1	orange1.1g011313m	43.9	66	33	1	998	813	8	73	6.93E-08	50.8	Citrus sinensis	C2H2	C2H2 family protein	http://planttfdb.gao-lab.org/tf.php?sp=Csi&did=orange1.1g011313m
TRINITY_DN8996_c0_g1	orange1.1g024601m	52.8	36	16	1	143	36	24	58	1.00E-09	49.7	Citrus sinensis	C3H	C3H family protein	http://planttfdb.gao-lab.org/tf.php?sp=Csi&did=orange1.1g024601m
TRINITY_DN928_c0_g1	orange1.1g021193m	68.5	146	0	2	1	438	69	168	9.90E-54	168	Citrus sinensis	GATA	GATA family protein	http://planttfdb.gao-lab.org/tf.php?sp=Csi&did=orange1.1g021193m
TRINITY_DN965_c0_g1	orange1.1g035792m	56.9	123	53	0	673	305	257	379	8.56E-45	155	Citrus sinensis	FAR1	FAR1 family protein	http://planttfdb.gao-lab.org/tf.php?sp=Csi&did=orange1.1g035792m
TRINITY_DN969_c0_g1	orange1.1g038007m	99.2	127	1	0	73	453	1	127	6.05E-93	265	Citrus sinensis	LBD	LBD family protein	http://planttfdb.gao-lab.org/tf.php?sp=Csi&did=orange1.1g038007m
TRINITY_DN9034_c0_g2	orange1.1g004266m	97.8	139	3	0	419	3	10	148	9.99E-87	265	Citrus sinensis	C3H	C3H family protein	http://planttfdb.gao-lab.org/tf.php?sp=Csi&did=orange1.1g004266m
TRINITY_DN9091_c0_g1	orange1.1g013528m	94.6	441	24	0	1366	44	1	441	1.99E-288	785	Citrus sinensis	G2-like	G2-like family protein	http://planttfdb.gao-lab.org/tf.php?sp=Csi&did=orange1.1g013528m
TRINITY_DN9093_c0_g1	orange1.1g011207m	97.1	449	8	1	1501	155	48	491	1.06E-276	761	Citrus sinensis	Trihelix	Trihelix family protein	http://planttfdb.gao-lab.org/tf.php?sp=Csi&did=orange1.1g011207m
TRINITY_DN9133_c0_g1	orange1.1g024326m	98.5	269	4	0	877	71	1	269	7.62E-184	507	Citrus sinensis	bHLH	bHLH family protein	http://planttfdb.gao-lab.org/tf.php?sp=Csi&did=orange1.1g024326m
TRINITY_DN9138_c0_g1	orange1.1g014138m	44.6	372	181	8	1993	914	1	359	5.58E-81	264	Citrus sinensis	MYB_related	MYB_related family protein	http://planttfdb.gao-lab.org/tf.php?sp=Csi&did=orange1.1g014138m
TRINITY_DN9173_c0_g1	orange1.1g001741m	96.1	311	12	0	934	2	130	440	5.74E-206	588	Citrus sinensis	Trihelix	Trihelix family protein	http://planttfdb.gao-lab.org/tf.php?sp=Csi&did=orange1.1g001741m
TRINITY_DN9177_c0_g1	orange1.1g045411m	97.6	377	9	0	1132	2	1	377	7.95E-257	700	Citrus sinensis	MYB	MYB family protein	http://planttfdb.gao-lab.org/tf.php?sp=Csi&did=orange1.1g045411m
TRINITY_DN9190_c0_g1	orange1.1g028487m	44.3	183	85	4	576	46	1	172	2.04E-44	144	Citrus sinensis	DBB	DBB family protein	http://planttfdb.gao-lab.org/tf.php?sp=Csi&did=orange1.1g028487m
TRINITY_DN9219_c0_g1	orange1.1g047241m	98.6	142	2	0	657	232	1	142	5.07E-88	257	Citrus sinensis	ERF	ERF family protein	http://planttfdb.gao-lab.org/tf.php?sp=Csi&did=orange1.1g047241m
TRINITY_DN9232_c0_g1	orange1.1g012558m	44.9	118	35	5	450	172	332	444	1.40E-16	76.6	Citrus sinensis	CO-like	CO-like family protein	http://planttfdb.gao-lab.org/tf.php?sp=Csi&did=orange1.1g012558m
TRINITY_DN9242_c0_g1	orange1.1g032101m	45.4	97	53	0	527	237	24	120	1.36E-20	83.2	Citrus sinensis	YABBY	YABBY family protein	http://planttfdb.gao-lab.org/tf.php?sp=Csi&did=orange1.1g032101m
TRINITY_DN9293_c0_g1	orange1.1g037028m	99.2	132	1	0	397	2	351	482	8.80E-89	263	Citrus sinensis	GRAS	GRAS family protein	http://planttfdb.gao-lab.org/tf.php?sp=Csi&did=orange1.1g037028m
TRINITY_DN9320_c0_g1	orange1.1g005237m	95.1	162	8	0	487	2	1	162	6.80E-42	145	Citrus sinensis	GRAS	GRAS family protein	http://planttfdb.gao-lab.org/tf.php?sp=Csi&did=orange1.1g005237m
TRINITY_DN9320_c0_g2	orange1.1g005326m	96.1	153	6	0	463	5	1	153	6.01E-75	239	Citrus sinensis	GRAS	GRAS family protein	http://planttfdb.gao-lab.org/tf.php?sp=Csi&did=orange1.1g005326m
TRINITY_DN9328_c0_g1	orange1.1g004450m	99.3	753	5	0	2544	286	1	753	0	1495	Citrus sinensis	FAR1	FAR1 family protein	http://planttfdb.gao-lab.org/tf.php?sp=Csi&did=orange1.1g004450m
TRINITY_DN9362_c0_g1	orange1.1g047491m	100	108	0	0	329	6	70	177	1.35E-58	176	Citrus sinensis	LBD	LBD family protein	http://planttfdb.gao-lab.org/tf.php?sp=Csi&did=orange1.1g047491m
TRINITY_DN9488_c0_g1	orange1.1g039114m	97.2	145	4	0	436	2	448	592	5.34E-96	286	Citrus sinensis	GRAS	GRAS family protein	http://planttfdb.gao-lab.org/tf.php?sp=Csi&did=orange1.1g039114m
TRINITY_DN9547_c0_g1	orange1.1g018357m	76.9	65	12	1	210	16	46	107	4.34E-23	86.3	Citrus sinensis	bZIP	bZIP family protein	http://planttfdb.gao-lab.org/tf.php?sp=Csi&did=orange1.1g018357m
TRINITY_DN9620_c0_g1	orange1.1g042591m	59.1	115	23	2	370	26	162	252	1.65E-34	118	Citrus sinensis	LBD	LBD family protein	http://planttfdb.gao-lab.org/tf.php?sp=Csi&did=orange1.1g042591m
TRINITY_DN9641_c0_g1	orange1.1g038389m	94.6	92	5	0	281	6	1	92	1.13E-59	182	Citrus sinensis	bHLH	bHLH family protein	http://planttfdb.gao-lab.org/tf.php?sp=Csi&did=orange1.1g038389m
TRINITY_DN9641_c0_g2	orange1.1g038389m	98.8	242	3	0	727	2	85	326	2.70E-165	457	Citrus sinensis	bHLH	bHLH family protein	http://planttfdb.gao-lab.org/tf.php?sp=Csi&did=orange1.1g038389m
TRINITY_DN9674_c0_g1	orange1.1g041101m	88.2	153	0	1	461	3	257	391	3.92E-84	250	Citrus sinensis	bHLH	bHLH family protein	http://planttfdb.gao-lab.org/tf.php?sp=Csi&did=orange1.1g041101m
TRINITY_DN9680_c0_g1	orange1.1g027872m	99.4	180	1	0	593	54	38	217	5.90E-120	345	Citrus sinensis	C2H2	C2H2 family protein	http://planttfdb.gao-lab.org/tf.php?sp=Csi&did=orange1.1g027872m
TRINITY_DN9685_c0_g1	orange1.1g046396m	97.6	170	4	0	2	511	64	233	4.65E-107	305	Citrus sinensis	ZF-HD	ZF-HD family protein	http://planttfdb.gao-lab.org/tf.php?sp=Csi&did=orange1.1g046396m
TRINITY_DN9697_c0_g1	orange1.1g017566m	89.2	369	40	0	1564	458	1	369	6.58E-234	644	Citrus sinensis	MYB	MYB family protein	http://planttfdb.gao-lab.org/tf.php?sp=Csi&did=orange1.1g017566m
TRINITY_DN9718_c0_g1	orange1.1g016391m	96.1	102	4	0	3	308	289	390	6.25E-67	204	Citrus sinensis	SBP	SBP family protein	http://planttfdb.gao-lab.org/tf.php?sp=Csi&did=orange1.1g016391m
TRINITY_DN9799_c0_g1	orange1.1g043499m	92.2	115	9	0	346	2	119	233	1.08E-71	215	Citrus sinensis	B3	B3 family protein	http://planttfdb.gao-lab.org/tf.php?sp=Csi&did=orange1.1g043499m
TRINITY_DN9805_c0_g1	orange1.1g008756m	50	196	88	3	759	175	367	553	6.26E-52	176	Citrus sinensis	bHLH	bHLH family protein	http://planttfdb.gao-lab.org/tf.php?sp=Csi&did=orange1.1g008756m
TRINITY_DN9809_c0_g1	orange1.1g042608m	99	104	1	0	317	6	1	104	2.08E-71	208	Citrus sinensis	ERF	ERF family protein	http://planttfdb.gao-lab.org/tf.php?sp=Csi&did=orange1.1g042608m
TRINITY_DN9875_c0_g1	orange1.1g006378m	100	26	0	0	1	78	283	308	2.24E-12	57.4	Citrus sinensis	MYB_related	MYB_related family protein	http://planttfdb.gao-lab.org/tf.php?sp=Csi&did=orange1.1g006378m
TRINITY_DN9896_c0_g1	orange1.1g041119m	91.8	282	15	3	970	137	1	278	8.19E-145	408	Citrus sinensis	ERF	ERF family protein	http://planttfdb.gao-lab.org/tf.php?sp=Csi&did=orange1.1g041119m
TRINITY_DN9944_c0_g1	orange1.1g006734m	97.6	635	13	1	1973	69	1	633	0	1145	Citrus sinensis	CPP	CPP family protein	http://planttfdb.gao-lab.org/tf.php?sp=Csi&did=orange1.1g006734m
TRINITY_DN9953_c0_g1	orange1.1g024428m	58.5	164	59	3	490	2	70	225	1.78E-54	178	Citrus sinensis	TALE	TALE family protein	http://planttfdb.gao-lab.org/tf.php?sp=Csi&did=orange1.1g024428m
TRINITY_DN9960_c0_g1	orange1.1g010979m	93.8	386	22	1	1162	5	52	435	2.21E-246	674	Citrus sinensis	GRF	GRF family protein	http://planttfdb.gao-lab.org/tf.php?sp=Csi&did=orange1.1g010979m
TRINITY_DN9994_c0_g1	orange1.1g046901m	97.7	172	4	0	613	98	1	172	2.92E-124	345	Citrus sinensis	ERF	ERF family protein	http://planttfdb.gao-lab.org/tf.php?sp=Csi&did=orange1.1g046901m
