# Supplementary material for: Analysis of Non-Polar Low-Molecular Metabolites in Citron (Citrus medica L.) Peel Essential Oil at Different Developmental Stages and a Combined Study of Transcriptomics Revealed Genes Related to the Synthesis Regulation of the Monoterpenoid Compound Nerol
Source: Int J Mol Sci. 2025 Sep 17;26(18):9034. doi: 10.3390/ijms26189034 (PMC12470865; doi:10.3390/ijms26189034)
Supplement: Supplementary file 1 [file ijms-26-09034-s001.zip › Table S9.Expression profiles of all DEGs in three time periods and corresponding annotation tables for TPS and TFs.csv]

GeneID	QF_1	QF_2	QF_3	QH_1	QH_2	QH_3	YF_1	YF_2	YF_3	Transid	Length	KEGG_Orthology	Pathway_ID	Orthology	Pathway	KEGG_Orthology_Web	Pathway_Web	Category	ResultID	Similarity	Alignment Length	Dismatchnum	Intervalnum	Qstart	Qend	Sstart	Send	Evalue	Bitscore	Species Name	GeneSymbol	Family	Url
TRINITY_DN18667_c0_g1	11.64658352	11.35340249	11.89471085	26.15292235	29.47468857	25.99499624	7.18150172	12.1216811	15.53963314										orange1.1g039602m	98.2	1767	29	2	7252	1958	54	1819	0	3279	Citrus sinensis	C3H	C3H family protein	http://planttfdb.gao-lab.org/tf.php?sp=Csi&did=orange1.1g039602m
TRINITY_DN20057_c1_g1	21.47041137	21.38223168	22.29871039	36.25622531	43.5889789	35.12234596	8.934148939	13.96203761	17.0501162										orange1.1g000304m	96.5	1697	25	1	5256	268	1	1697	0	3127	Citrus sinensis	MYB	MYB family protein	http://planttfdb.gao-lab.org/tf.php?sp=Csi&did=orange1.1g000304m
TRINITY_DN19750_c2_g3	75.66469778	73.01260671	76.38057072	72.29205454	77.45951338	73.09430647	27.23650401	23.23123574	26.51379831										orange1.1g001317m	98	1092	22	0	4234	959	10	1101	0	2059	Citrus sinensis	SBP	SBP family protein	http://planttfdb.gao-lab.org/tf.php?sp=Csi&did=orange1.1g001317m
TRINITY_DN20289_c2_g3	34.30748637	35.59969882	32.44370239	4.834132447	4.94205262	4.221963385	23.5145667	20.45038449	21.40431533										orange1.1g001474m	97.9	1038	22	0	3873	760	1	1038	0	2001	Citrus sinensis	CAMTA	CAMTA family protein	http://planttfdb.gao-lab.org/tf.php?sp=Csi&did=orange1.1g001474m
TRINITY_DN19084_c0_g1	3.623590368	3.191808103	2.9802403	13.9653853	8.841145759	13.00246151	2.745446502	4.410895688	4.890871662										orange1.1g001512m	96.6	1063	36	0	3373	185	1	1063	0	1905	Citrus sinensis	HB-PHD	HB-PHD family protein	http://planttfdb.gao-lab.org/tf.php?sp=Csi&did=orange1.1g001512m
TRINITY_DN19342_c0_g2	11.1616139	10.83966394	10.81028729	0.982653227	1.45560392	0.693966077	9.164832535	9.087483601	8.898309014										orange1.1g001969m	97.8	990	21	1	3592	623	1	989	0	1820	Citrus sinensis	ARF	ARF family protein	http://planttfdb.gao-lab.org/tf.php?sp=Csi&did=orange1.1g001969m
TRINITY_DN12842_c0_g1	23.04537861	20.47532727	20.50630782	2.29146893	5.019181734	2.092948361	18.33822036	15.43265741	26.99138514										orange1.1g002062m	95.5	936	39	2	3217	419	1	936	0	1781	Citrus sinensis	FAR1	FAR1 family protein	http://planttfdb.gao-lab.org/tf.php?sp=Csi&did=orange1.1g002062m
TRINITY_DN17783_c1_g1	4.675420972	4.559550808	4.967090389	0.093867984	0.286362524	0.050452201	11.76905511	6.234639609	4.427555972										orange1.1g002516m	95.5	946	10	1	3247	410	1	913	0	1781	Citrus sinensis	ARF	ARF family protein	http://planttfdb.gao-lab.org/tf.php?sp=Csi&did=orange1.1g002516m
TRINITY_DN19066_c0_g2	24.96305161	25.93654251	26.36879093	6.46093679	7.955676612	7.20385351	27.03339226	16.8055006	18.8305526										orange1.1g002702m	99.7	890	3	0	2856	187	1	890	0	1745	Citrus sinensis	B3	B3 family protein	http://planttfdb.gao-lab.org/tf.php?sp=Csi&did=orange1.1g002702m
TRINITY_DN19293_c0_g1	49.87188652	53.10040572	50.77273849	11.10880583	10.83886678	11.72003079	47.34090106	42.43041728	40.16634228										orange1.1g003063m	98.9	833	9	0	3813	1315	19	851	0	1637	Citrus sinensis	SBP	SBP family protein	http://planttfdb.gao-lab.org/tf.php?sp=Csi&did=orange1.1g003063m
TRINITY_DN18438_c0_g1	7.240119055	8.050200325	7.85964011	10.41958521	10.67512826	10.88505895	2.106710353	2.99609495	5.123243836										orange1.1g001821m	97.7	1010	15	1	4312	1283	1	1002	0	1635	Citrus sinensis	ARF	ARF family protein	http://planttfdb.gao-lab.org/tf.php?sp=Csi&did=orange1.1g001821m
TRINITY_DN19298_c0_g1	46.01054681	46.0311878	43.99768037	12.55005812	14.38680879	12.9035333	20.02631285	23.19657789	23.11188097										orange1.1g001756m	98.3	895	13	1	3016	338	123	1017	0	1612	Citrus sinensis	CAMTA	CAMTA family protein	http://planttfdb.gao-lab.org/tf.php?sp=Csi&did=orange1.1g001756m
TRINITY_DN15848_c0_g1	55.98947536	53.2439549	53.15338851	14.85700949	12.4938732	15.59908982	24.16420305	30.60807997	35.39805036										orange1.1g043773m	98.9	901	10	0	2917	215	24	924	0	1586	Citrus sinensis	C3H	C3H family protein	http://planttfdb.gao-lab.org/tf.php?sp=Csi&did=orange1.1g043773m
TRINITY_DN19277_c4_g2	5.80554863	5.596197944	5.647924213	0.092366281	0.646439423	0.248225324	5.825373934	6.402463281	9.554874931										orange1.1g048771m	96.5	838	5	2	2658	145	1	814	0	1581	Citrus sinensis	HD-ZIP	HD-ZIP family protein	http://planttfdb.gao-lab.org/tf.php?sp=Csi&did=orange1.1g048771m
TRINITY_DN20728_c4_g2	30.40893782	31.80521053	30.69469414	10.04325414	13.82512171	9.42240228	38.05209788	60.46402287	74.44448229										orange1.1g003251m	99.2	792	6	0	3506	1131	45	836	0	1526	Citrus sinensis	HD-ZIP	HD-ZIP family protein	http://planttfdb.gao-lab.org/tf.php?sp=Csi&did=orange1.1g003251m
TRINITY_DN19772_c0_g2	6.150265121	5.450240388	5.728747893	12.42146701	12.43132191	13.28952094	3.905043802	6.19129836	5.701046874										orange1.1g003904m	95.5	818	6	2	2746	293	1	787	0	1514	Citrus sinensis	MYB_related	MYB_related family protein	http://planttfdb.gao-lab.org/tf.php?sp=Csi&did=orange1.1g003904m
TRINITY_DN15301_c0_g1	4.442622233	4.297581791	4.444448986	14.44944516	11.47638424	14.35805479	6.81625472	7.336047253	7.55652749										orange1.1g003750m	98.2	798	14	0	2617	224	1	798	0	1508	Citrus sinensis	MYB_related	MYB_related family protein	http://planttfdb.gao-lab.org/tf.php?sp=Csi&did=orange1.1g003750m
TRINITY_DN19917_c8_g5	9.240488932	8.947795266	9.745547597	0.340008336	0.406769212	0.329961329	4.516272739	9.816786206	15.76072469										orange1.1g004524m	99.3	747	5	0	2319	79	1	747	0	1476	Citrus sinensis	GRAS	GRAS family protein	http://planttfdb.gao-lab.org/tf.php?sp=Csi&did=orange1.1g004524m
TRINITY_DN19917_c4_g1	18.38210357	17.17399261	16.90716416	0.145600078	0.479019078	0.282595396	9.260864356	16.24327034	22.10617065										orange1.1g004490m	98	749	15	0	2705	459	1	749	0	1419	Citrus sinensis	GRAS	GRAS family protein	http://planttfdb.gao-lab.org/tf.php?sp=Csi&did=orange1.1g004490m
TRINITY_DN15734_c0_g1	0.959891	1.066079907	1.613900699	0.140766767	0.303131557	0.100879169	2.266131865	4.893259504	7.893517078										orange1.1g005560m	99.4	691	4	0	2553	481	1	691	0	1394	Citrus sinensis	FAR1	FAR1 family protein	http://planttfdb.gao-lab.org/tf.php?sp=Csi&did=orange1.1g005560m
TRINITY_DN20289_c2_g1	24.16631865	21.24712555	24.1404648	35.3315606	30.2335281	34.69017548	33.71617172	42.41513969	42.87776046										orange1.1g001410m	98.2	707	13	0	2123	3	50	756	0	1388	Citrus sinensis	CAMTA	CAMTA family protein	http://planttfdb.gao-lab.org/tf.php?sp=Csi&did=orange1.1g001410m
TRINITY_DN19930_c1_g1	425.4694809	425.8774005	425.8374269	1852.115032	2268.893016	1818.630859	313.7835441	259.3090131	221.9032519										orange1.1g004963m	97.6	723	15	1	2171	3	1	721	0	1378	Citrus sinensis	WRKY	WRKY family protein	http://planttfdb.gao-lab.org/tf.php?sp=Csi&did=orange1.1g004963m
TRINITY_DN1897_c0_g1	2.821415544	3.407155597	3.880537955	0.552565694	2.419763669	0.52248808	10.05827794	34.90341658	43.31465297										orange1.1g005482m	98.7	694	8	1	2178	100	1	694	0	1365	Citrus sinensis	ARF	ARF family protein	http://planttfdb.gao-lab.org/tf.php?sp=Csi&did=orange1.1g005482m
TRINITY_DN16539_c0_g1	5.79682393	6.900947202	5.782722773	26.61472418	28.83511419	26.77125142	2.872686962	3.408127617	4.941628419										orange1.1g045051m	96.3	708	18	1	2775	652	1	700	0	1350	Citrus sinensis	GRAS	GRAS family protein	http://planttfdb.gao-lab.org/tf.php?sp=Csi&did=orange1.1g045051m
TRINITY_DN7354_c0_g1	0	0.042574209	0.095851083	2.575799467	7.138296062	2.132157048	0	0	0.165012033										orange1.1g005954m	99.4	667	4	0	2072	72	1	667	0	1323	Citrus sinensis	GRAS	GRAS family protein	http://planttfdb.gao-lab.org/tf.php?sp=Csi&did=orange1.1g005954m
TRINITY_DN20986_c3_g1	6.394941497	6.666820647	6.621883749	0.027303325	0.220484376	0	1.577439393	3.700374398	4.034865338										orange1.1g005052m	92.8	745	25	3	2591	357	1	716	0	1319	Citrus sinensis	TALE	TALE family protein	http://planttfdb.gao-lab.org/tf.php?sp=Csi&did=orange1.1g005052m
TRINITY_DN16264_c0_g2	21.23318843	21.79844943	22.23178035	1.502472334	1.048532236	1.555280355	22.3853221	14.78415727	11.69312846										orange1.1g037037m	99.7	635	2	0	2086	182	67	701	0	1304	Citrus sinensis	BES1	BES1 family protein	http://planttfdb.gao-lab.org/tf.php?sp=Csi&did=orange1.1g037037m
TRINITY_DN19931_c3_g2	71.22318805	71.83361879	72.51252488	0.495734217	0.781412405	0.384068353	19.88164381	20.43165237	21.75265081										orange1.1g004262m	96.7	695	22	1	2274	193	71	765	0	1295	Citrus sinensis	MYB_related	MYB_related family protein	http://planttfdb.gao-lab.org/tf.php?sp=Csi&did=orange1.1g004262m
TRINITY_DN20914_c2_g2	49.87781074	49.38047589	50.02343368	8.586937117	8.003496463	8.69687724	21.80488781	34.03026334	51.58189068										orange1.1g001809m	94.9	705	28	2	2446	356	295	999	0	1288	Citrus sinensis	Nin-like	Nin-like family protein	http://planttfdb.gao-lab.org/tf.php?sp=Csi&did=orange1.1g001809m
TRINITY_DN18231_c0_g3	74.46770072	73.27591968	78.62877712	88.26614419	103.1771083	90.49036346	256.762	208.5409848	215.0534701										orange1.1g035544m	80.4	879	19	2	3154	521	1	727	0	1271	Citrus sinensis	bZIP	bZIP family protein	http://planttfdb.gao-lab.org/tf.php?sp=Csi&did=orange1.1g035544m
TRINITY_DN20583_c1_g7	31.09734778	32.08757076	28.71242675	1.66187559	2.688940122	1.488709231	20.25230459	48.8174844	64.66543044										orange1.1g005890m	98.5	671	10	0	2564	552	1	671	0	1268	Citrus sinensis	TALE	TALE family protein	http://planttfdb.gao-lab.org/tf.php?sp=Csi&did=orange1.1g005890m
TRINITY_DN20112_c0_g2	72.36183967	73.14927791	70.23199858	3.562480456	5.490140837	3.093828875	52.09705788	44.33668041	43.24872585										orange1.1g006062m	98.9	662	7	0	2231	246	1	662	0	1258	Citrus sinensis	MYB_related	MYB_related family protein	http://planttfdb.gao-lab.org/tf.php?sp=Csi&did=orange1.1g006062m
TRINITY_DN19729_c1_g3	5.537851372	4.42862488	5.268992486	0	0.148447599	0	1.880055944	3.775305677	5.841882072										orange1.1g006550m	99.2	641	5	0	2278	356	1	641	0	1240	Citrus sinensis	TALE	TALE family protein	http://planttfdb.gao-lab.org/tf.php?sp=Csi&did=orange1.1g006550m
TRINITY_DN17424_c0_g1	16.97412036	18.63896859	17.99828074	7.258583307	7.383879011	7.095153389	26.49179229	28.37173737	30.48240795										orange1.1g006044m	98.5	663	10	0	3114	1126	1	663	0	1238	Citrus sinensis	ARR-B	ARR-B family protein	http://planttfdb.gao-lab.org/tf.php?sp=Csi&did=orange1.1g006044m
TRINITY_DN18648_c1_g2	16.58656096	16.36455349	16.44653707	40.62103988	50.42428211	37.17899903	21.05972131	41.15043179	42.48778708										orange1.1g007034m	98.2	621	11	0	2558	696	1	621	0	1234	Citrus sinensis	EIL	EIL family protein	http://planttfdb.gao-lab.org/tf.php?sp=Csi&did=orange1.1g007034m
TRINITY_DN19628_c0_g2	48.3918217	50.9295757	49.1938082	12.60479089	18.9865279	12.1520658	112.3663864	159.0894533	206.0563038										orange1.1g007187m	97.9	614	13	0	2820	979	1	614	0	1228	Citrus sinensis	EIL	EIL family protein	http://planttfdb.gao-lab.org/tf.php?sp=Csi&did=orange1.1g007187m
TRINITY_DN16886_c0_g1	8.400444483	7.917420661	7.579870354	1.70004168	2.059269134	1.649806643	11.99366632	16.38622679	17.86722133										orange1.1g005715m	98.5	681	9	1	2413	374	1	681	0	1225	Citrus sinensis	BES1	BES1 family protein	http://planttfdb.gao-lab.org/tf.php?sp=Csi&did=orange1.1g005715m
TRINITY_DN20469_c4_g7	121.6831079	123.2536634	118.9547267	13.46450273	10.79101944	13.09723242	48.40904443	39.10311466	54.05722201										orange1.1g005651m	99.4	685	2	1	2488	440	1	685	0	1223	Citrus sinensis	bHLH	bHLH family protein	http://planttfdb.gao-lab.org/tf.php?sp=Csi&did=orange1.1g005651m
TRINITY_DN20682_c1_g1	28.05478006	28.86288116	29.27987612	2.899732346	4.952261417	2.760715293	8.863743092	7.260794217	8.408197669										orange1.1g006300m	96.3	642	23	1	2334	412	7	648	0	1211	Citrus sinensis	CPP	CPP family protein	http://planttfdb.gao-lab.org/tf.php?sp=Csi&did=orange1.1g006300m
TRINITY_DN20583_c1_g4	180.424001	177.3840001	173.3753169	17.42332474	43.92680158	15.73742571	62.87487949	109.1841602	162.4064691										orange1.1g005514m	99.1	642	6	0	2370	445	52	693	0	1210	Citrus sinensis	TALE	TALE family protein	http://planttfdb.gao-lab.org/tf.php?sp=Csi&did=orange1.1g005514m
TRINITY_DN19177_c0_g2	1.874424017	1.608734984	1.477348809	5.057825945	9.066218577	5.227850496	4.513284768	8.285048777	9.679725868										orange1.1g006754m	98.4	612	10	0	2180	345	1	612	0	1150	Citrus sinensis	HB-PHD	HB-PHD family protein	http://planttfdb.gao-lab.org/tf.php?sp=Csi&did=orange1.1g006754m
TRINITY_DN15699_c0_g1	35.02431313	31.80422611	34.21350328	23.15956196	28.5367694	22.83929899	13.24734318	14.38212109	13.06592241										orange1.1g007856m	99.3	587	4	0	1918	158	1	587	0	1143	Citrus sinensis	GRAS	GRAS family protein	http://planttfdb.gao-lab.org/tf.php?sp=Csi&did=orange1.1g007856m
TRINITY_DN12920_c0_g2	60.48656919	61.97694994	60.05787542	111.2864675	111.5025681	118.2666413	56.55957467	101.5531685	123.7024299										orange1.1g006407m	98.5	646	10	0	2388	451	1	646	0	1139	Citrus sinensis	MYB	MYB family protein	http://planttfdb.gao-lab.org/tf.php?sp=Csi&did=orange1.1g006407m
TRINITY_DN19474_c3_g1	8.888525452	8.452959417	9.944422804	0.981655386	0.809386617	0.950667601	14.9238163	28.18945035	25.78037406										orange1.1g004271m	93.9	673	6	1	2707	689	1	638	0	1122	Citrus sinensis	HD-ZIP	HD-ZIP family protein	http://planttfdb.gao-lab.org/tf.php?sp=Csi&did=orange1.1g004271m
TRINITY_DN14747_c0_g1	8.057169331	8.285437182	7.468926878	25.684658	25.69980107	26.63169287	11.77826448	13.62625893	16.14619118										orange1.1g007662m	97.4	582	15	0	2343	598	13	594	0	1119	Citrus sinensis	EIL	EIL family protein	http://planttfdb.gao-lab.org/tf.php?sp=Csi&did=orange1.1g007662m
TRINITY_DN19493_c0_g1	3.084073632	3.791270253	4.032577393	8.253280321	9.928520304	8.970256823	3.377381441	3.429621801	3.262865402										orange1.1g039386m	96.4	576	9	1	3042	1351	1	576	0	1118	Citrus sinensis	B3	B3 family protein	http://planttfdb.gao-lab.org/tf.php?sp=Csi&did=orange1.1g039386m
TRINITY_DN20643_c1_g1	18.83821619	18.18645311	18.6151409	34.33327595	31.28813699	33.93022438	22.33382834	26.06910287	35.81011436										orange1.1g001378m	98.3	586	9	1	5141	3387	505	1090	0	1113	Citrus sinensis	NF-X1	NF-X1 family protein	http://planttfdb.gao-lab.org/tf.php?sp=Csi&did=orange1.1g001378m
TRINITY_DN31957_c0_g1	11.62808429	12.55531897	11.66939474	1.170292071	1.589279707	1.020014656	4.702494661	6.446405189	8.451953861										orange1.1g008619m	98.9	559	6	0	2155	479	1	559	0	1113	Citrus sinensis	ARR-B	ARR-B family protein	http://planttfdb.gao-lab.org/tf.php?sp=Csi&did=orange1.1g008619m
TRINITY_DN20825_c0_g3	22.84250217	22.68501234	22.64966557	2.967779184	7.500429911	3.676438267	10.65790744	21.51627979	24.03259378										orange1.1g006947m	98.8	570	6	1	2718	1012	1	570	0	1107	Citrus sinensis	C3H	C3H family protein	http://planttfdb.gao-lab.org/tf.php?sp=Csi&did=orange1.1g006947m
TRINITY_DN18805_c0_g1	10.75426869	9.505582044	9.777932468	1.832491415	1.914510651	2.338642299	1.782856842	2.700917151	3.049025009										orange1.1g004499m	87.6	663	11	1	2287	299	157	748	0	1106	Citrus sinensis	bHLH	bHLH family protein	http://planttfdb.gao-lab.org/tf.php?sp=Csi&did=orange1.1g004499m
TRINITY_DN18159_c0_g1	35.4816229	37.22643779	36.49295776	27.61769511	31.59492932	25.33293485	15.28323106	11.99444283	19.39327157										orange1.1g045079m	95.1	596	29	0	2339	552	1	596	0	1103	Citrus sinensis	GRAS	GRAS family protein	http://planttfdb.gao-lab.org/tf.php?sp=Csi&did=orange1.1g045079m
TRINITY_DN19052_c2_g3	113.5216771	114.0351911	111.1753138	175.427087	202.7751433	175.2664814	43.32670141	61.26390404	78.31481783										orange1.1g006851m	96.7	628	21	0	2030	147	1	628	0	1092	Citrus sinensis	C3H	C3H family protein	http://planttfdb.gao-lab.org/tf.php?sp=Csi&did=orange1.1g006851m
TRINITY_DN19592_c5_g1	271.3022598	272.7083076	269.9529766	62.05150709	73.9462622	58.76821522	115.9526277	84.2489421	74.04016767										orange1.1g008984m	99.3	547	4	0	4361	2721	1	547	0	1084	Citrus sinensis	GRAS	GRAS family protein	http://planttfdb.gao-lab.org/tf.php?sp=Csi&did=orange1.1g008984m
TRINITY_DN19628_c0_g1	40.70387286	42.01919547	43.41934031	36.14096507	44.17429956	37.46691134	78.32407981	108.906391	133.3918897										orange1.1g009140m	98.7	539	7	0	2626	1010	1	539	0	1072	Citrus sinensis	EIL	EIL family protein	http://planttfdb.gao-lab.org/tf.php?sp=Csi&did=orange1.1g009140m
TRINITY_DN19750_c2_g2	54.79978345	55.86095712	54.82270763	12.53142943	21.73428957	12.31725136	74.56660875	60.50878085	54.11813804										orange1.1g002919m	83.4	663	11	1	2238	250	302	865	0	1072	Citrus sinensis	SBP	SBP family protein	http://planttfdb.gao-lab.org/tf.php?sp=Csi&did=orange1.1g002919m
TRINITY_DN19782_c0_g1	35.34703541	38.32331858	37.17559749	70.84252126	110.961824	68.58350336	8.167250755	9.471123697	14.49381598										orange1.1g007898m	98.1	586	10	1	1795	38	1	585	0	1059	Citrus sinensis	C2H2	C2H2 family protein	http://planttfdb.gao-lab.org/tf.php?sp=Csi&did=orange1.1g007898m
TRINITY_DN19825_c2_g3	11.33160679	12.06406953	12.07642937	1.595033091	1.134130136	2.048890707	39.38564761	39.63520111	36.06668129										orange1.1g007579m	99	597	6	0	2097	307	1	597	0	1055	Citrus sinensis	bZIP	bZIP family protein	http://planttfdb.gao-lab.org/tf.php?sp=Csi&did=orange1.1g007579m
TRINITY_DN20484_c1_g1	133.5882588	135.643048	129.5241095	18.37454671	27.95074217	19.46873543	28.64682624	27.04965762	33.10839261										orange1.1g046158m	98.7	542	7	0	2377	752	1	542	0	1051	Citrus sinensis	GRAS	GRAS family protein	http://planttfdb.gao-lab.org/tf.php?sp=Csi&did=orange1.1g046158m
TRINITY_DN20643_c1_g5	0.693822426	1.500089214	1.938810937	20.93422072	25.42644818	19.5914323	4.714261595	6.558987441	8.355146669										orange1.1g001378m	99	487	5	0	1494	34	1	487	0	1040	Citrus sinensis	NF-X1	NF-X1 family protein	http://planttfdb.gao-lab.org/tf.php?sp=Csi&did=orange1.1g001378m
TRINITY_DN19190_c1_g1	3.561106921	2.917925676	3.407868073	9.776663213	9.900097656	11.38532362	2.089709042	3.583464698	5.683021773										orange1.1g007469m	97.2	602	14	1	2267	471	1	602	0	1034	Citrus sinensis	CPP	CPP family protein	http://planttfdb.gao-lab.org/tf.php?sp=Csi&did=orange1.1g007469m
TRINITY_DN20563_c1_g1	48.02045409	52.36425624	49.08769589	347.5101086	322.4704213	361.2094597	115.4829379	147.5289618	169.4641392										orange1.1g007551m	93.2	599	39	1	2192	402	1	599	0	1003	Citrus sinensis	C2H2	C2H2 family protein	http://planttfdb.gao-lab.org/tf.php?sp=Csi&did=orange1.1g007551m
TRINITY_DN20434_c0_g2	63.49668152	62.98832135	62.26009474	21.45874429	18.93525102	21.30571484	27.27540551	37.45094788	45.31679987										orange1.1g006925m	93.8	628	36	2	2230	347	1	625	0	1001	Citrus sinensis	Trihelix	Trihelix family protein	http://planttfdb.gao-lab.org/tf.php?sp=Csi&did=orange1.1g006925m
TRINITY_DN19539_c2_g1	27.94697323	28.00166533	28.83680584	10.66408056	21.09602274	11.26756575	63.00234039	155.7010499	191.6543099										orange1.1g010040m	87.2	593	2	1	2099	321	1	519	0	995	Citrus sinensis	AP2	AP2 family protein	http://planttfdb.gao-lab.org/tf.php?sp=Csi&did=orange1.1g010040m
TRINITY_DN18715_c0_g5	0.10812817	0.428596918	0.321646054	2.552953747	4.548618142	3.136371596	0.34536715	0.754629427	1.624270045										orange1.1g041528m	98.1	527	10	0	1672	92	1	527	0	994	Citrus sinensis	C2H2	C2H2 family protein	http://planttfdb.gao-lab.org/tf.php?sp=Csi&did=orange1.1g041528m
TRINITY_DN19904_c0_g1	22.50657498	21.91264385	22.60146673	13.85813834	11.86919537	13.57162389	7.831116512	10.44374974	12.29408176										orange1.1g001425m	98	600	12	0	4334	2535	1	600	0	984	Citrus sinensis	HB-other	HB-other family protein	http://planttfdb.gao-lab.org/tf.php?sp=Csi&did=orange1.1g001425m
TRINITY_DN20637_c3_g1	1.627259776	1.79169705	1.69621546	4.003946244	8.193524994	3.167178659	0.80215593	0.993710378	1.06480525										orange1.1g007546m	98.9	530	6	0	1590	1	1	530	0	983	Citrus sinensis	WRKY	WRKY family protein	http://planttfdb.gao-lab.org/tf.php?sp=Csi&did=orange1.1g007546m
TRINITY_DN15066_c1_g1	10.23773273	11.03194989	11.388013	2.769495737	0.849292221	2.449512076	2.357046109	3.191648945	0.78065104										orange1.1g010053m	100	519	0	0	1948	392	1	519	0	980	Citrus sinensis	bHLH	bHLH family protein	http://planttfdb.gao-lab.org/tf.php?sp=Csi&did=orange1.1g010053m
TRINITY_DN18169_c0_g5	2.230854881	2.014154875	2.267322535	25.31992653	31.32673444	26.62476853	0.961938398	1.517996669	0.952024308										orange1.1g046067m	93.8	530	9	1	1993	404	16	521	0	972	Citrus sinensis	GRAS	GRAS family protein	http://planttfdb.gao-lab.org/tf.php?sp=Csi&did=orange1.1g046067m
TRINITY_DN19039_c5_g1	17.39133886	14.73670824	14.32001161	1.234938869	1.569758733	1.413553218	4.190528413	8.588496836	18.57622203										orange1.1g010802m	98.8	501	6	0	1899	397	1	501	0	966	Citrus sinensis	WRKY	WRKY family protein	http://planttfdb.gao-lab.org/tf.php?sp=Csi&did=orange1.1g010802m
TRINITY_DN11814_c0_g1	4.901077623	5.562380788	5.840988803	0.381483304	0.399339342	0.341732992	2.077205676	1.480013369	1.158397049										orange1.1g011938m	98.5	474	7	0	2160	739	1	474	0	957	Citrus sinensis	MYB	MYB family protein	http://planttfdb.gao-lab.org/tf.php?sp=Csi&did=orange1.1g011938m
TRINITY_DN20548_c0_g1	18.84307767	18.9056405	18.62599486	45.54255365	42.3626351	48.6068319	28.79747053	31.7368656	34.26071376										orange1.1g004454m	97.7	576	13	0	1798	71	173	748	0	954	Citrus sinensis	HB-other	HB-other family protein	http://planttfdb.gao-lab.org/tf.php?sp=Csi&did=orange1.1g004454m
TRINITY_DN14874_c0_g1	10.32458578	10.73903947	9.420609673	20.33869953	11.86694213	20.14424058	7.718086415	10.00345857	9.637061072										orange1.1g011572m	97.7	484	10	1	1830	379	1	483	0	946	Citrus sinensis	VOZ	VOZ family protein	http://planttfdb.gao-lab.org/tf.php?sp=Csi&did=orange1.1g011572m
TRINITY_DN20434_c0_g3	0	0	0	16.59237882	24.67742514	15.34293028	0.077977575	0.085190749	0.291717377										orange1.1g009174m	96.1	518	14	2	1693	140	1	512	0	942	Citrus sinensis	Trihelix	Trihelix family protein	http://planttfdb.gao-lab.org/tf.php?sp=Csi&did=orange1.1g009174m
TRINITY_DN12206_c0_g1	6.910406668	7.818128782	7.417836119	0.727046315	0.306989072	0.42142201	6.641912107	8.89340455	10.43255903										orange1.1g010935m	98.6	494	5	1	1630	155	1	494	0	936	Citrus sinensis	MYB_related	MYB_related family protein	http://planttfdb.gao-lab.org/tf.php?sp=Csi&did=orange1.1g010935m
TRINITY_DN19786_c4_g2	10.1539023	9.573834162	8.69064486	0.937176851	1.434466471	1.111134218	3.797884465	5.28987469	5.70553797										orange1.1g042953m	97.9	467	10	0	1554	154	1	467	0	932	Citrus sinensis	B3	B3 family protein	http://planttfdb.gao-lab.org/tf.php?sp=Csi&did=orange1.1g042953m
TRINITY_DN19681_c3_g9	1.299432259	1.096902219	1.181090571	7.049133893	7.832422821	6.644091307	0.172935668	0.264505877	0.40666031										orange1.1g008967m	96.7	553	11	2	1790	135	1	547	0	931	Citrus sinensis	bHLH	bHLH family protein	http://planttfdb.gao-lab.org/tf.php?sp=Csi&did=orange1.1g008967m
TRINITY_DN14872_c0_g1	19.28868979	19.36735461	21.01211997	2.443003155	7.655990846	2.218920551	14.0740066	16.20953012	26.70210828										orange1.1g011453m	78.3	617	2	1	2266	416	1	485	0	928	Citrus sinensis	VOZ	VOZ family protein	http://planttfdb.gao-lab.org/tf.php?sp=Csi&did=orange1.1g011453m
TRINITY_DN10599_c0_g1	2.874178904	2.434322619	2.356660532	3.765892129	2.977530927	3.340087735	9.144972128	13.73268109	11.96372485										orange1.1g004896m	98.9	460	5	0	1382	3	1	460	0	920	Citrus sinensis	ARF	ARF family protein	http://planttfdb.gao-lab.org/tf.php?sp=Csi&did=orange1.1g004896m
TRINITY_DN14305_c0_g1	21.8847163	22.08088406	21.84791965	32.00904135	31.3306655	32.82149083	25.10047885	30.16497044	33.62173644										orange1.1g010728m	99	502	5	0	1653	148	1	502	0	920	Citrus sinensis	bHLH	bHLH family protein	http://planttfdb.gao-lab.org/tf.php?sp=Csi&did=orange1.1g010728m
TRINITY_DN18970_c0_g3	0	0.095990038	0.108055432	1.65404398	1.583053342	1.712179352	13.57485709	6.2364468	5.357444532										orange1.1g009794m	98.3	520	9	0	1560	1	1	520	0	917	Citrus sinensis	WRKY	WRKY family protein	http://planttfdb.gao-lab.org/tf.php?sp=Csi&did=orange1.1g009794m
TRINITY_DN20812_c1_g4	10.94069729	11.12904722	13.73194435	2.405145692	2.705403675	1.816374607	2.478839212	6.152755846	8.734493632										orange1.1g007284m	89.9	546	53	2	2078	444	1	545	0	911	Citrus sinensis	GRAS	GRAS family protein	http://planttfdb.gao-lab.org/tf.php?sp=Csi&did=orange1.1g007284m
TRINITY_DN19000_c2_g2	1.340528761	1.422318981	1.389630734	201.001067	154.79504	198.2466821	0.330860216	0.25515236	0.540870765										orange1.1g046676m	92.3	509	17	2	3408	1882	1	487	0	907	Citrus sinensis	HSF	HSF family protein	http://planttfdb.gao-lab.org/tf.php?sp=Csi&did=orange1.1g046676m
TRINITY_DN20596_c0_g1	39.09608583	38.35328918	36.870991	57.2315413	51.55292815	59.85457176	20.9142378	24.96558175	25.98578434										orange1.1g005589m	97.6	504	12	0	2676	1165	20	523	0	905	Citrus sinensis	MYB_related	MYB_related family protein	http://planttfdb.gao-lab.org/tf.php?sp=Csi&did=orange1.1g005589m
TRINITY_DN19208_c0_g3	6.197988325	5.416296964	5.253552215	23.83880772	22.24042735	24.58673693	22.12760813	36.03497899	56.10836094										orange1.1g035712m	88.2	570	57	4	2194	488	3	563	0	896	Citrus sinensis	MYB_related	MYB_related family protein	http://planttfdb.gao-lab.org/tf.php?sp=Csi&did=orange1.1g035712m
TRINITY_DN13785_c0_g1	2.46382035	2.268881791	2.33197436	8.083625462	6.23634317	9.373106497	2.718580029	6.057353827	7.608624269										orange1.1g010311m	99.3	460	3	0	1690	311	1	460	0	885	Citrus sinensis	HB-other	HB-other family protein	http://planttfdb.gao-lab.org/tf.php?sp=Csi&did=orange1.1g010311m
TRINITY_DN20451_c1_g2	2.418780156	1.609757572	2.078579355	0.036259343	0	0	4.669764292	20.63200601	12.36831349										orange1.1g040711m	99	495	5	0	1922	438	7	501	0	884	Citrus sinensis	WRKY	WRKY family protein	http://planttfdb.gao-lab.org/tf.php?sp=Csi&did=orange1.1g040711m
TRINITY_DN18352_c5_g5	166.1001671	165.7802498	167.7257975	6.063733897	6.351896998	6.211594858	74.17650849	128.7520916	136.7487717										orange1.1g007316m	96.4	557	12	2	2208	556	54	608	1.02e-318	882	Citrus sinensis	Trihelix	Trihelix family protein	http://planttfdb.gao-lab.org/tf.php?sp=Csi&did=orange1.1g007316m
TRINITY_DN15378_c0_g1	29.24948622	26.12128281	27.79651469	0.898650351	1.787939671	1.155016596	9.50894106	11.19699582	13.96041309										orange1.1g040937m	97.8	510	9	1	1798	269	1	508	0	880	Citrus sinensis	C3H	C3H family protein	http://planttfdb.gao-lab.org/tf.php?sp=Csi&did=orange1.1g040937m
TRINITY_DN14460_c0_g1	49.80973859	49.88040384	47.72098544	20.3098493	22.08232373	20.36075217	8.28707995	8.404764075	13.81575555										orange1.1g036240m	97.5	434	11	0	2092	791	1	434	1e-320	879	Citrus sinensis	NAC	NAC family protein	http://planttfdb.gao-lab.org/tf.php?sp=Csi&did=orange1.1g036240m
TRINITY_DN18355_c0_g1	9.330171943	8.833383302	9.754884461	40.50414762	42.02865145	38.96847778	14.88026087	20.24339716	23.79257008										orange1.1g012696m	98.9	458	5	0	1515	142	1	458	0	873	Citrus sinensis	B3	B3 family protein	http://planttfdb.gao-lab.org/tf.php?sp=Csi&did=orange1.1g012696m
TRINITY_DN20427_c0_g4	2.462581004	2.711428861	2.330801335	13.47851707	23.1035142	13.5283634	2.86022372	10.54621196	14.90387351										orange1.1g011016m	98.6	434	6	0	1626	325	62	495	2.8e-313	855	Citrus sinensis	Dof	Dof family protein	http://planttfdb.gao-lab.org/tf.php?sp=Csi&did=orange1.1g011016m
TRINITY_DN20234_c1_g1	22.88111905	24.90611629	21.8650772	7.517680313	7.462925595	9.671662678	25.71176551	37.93623044	41.28448088										orange1.1g009808m	97.2	464	9	1	1380	1	1	464	9.46e-310	846	Citrus sinensis	WRKY	WRKY family protein	http://planttfdb.gao-lab.org/tf.php?sp=Csi&did=orange1.1g009808m
TRINITY_DN18882_c1_g1	22.12561871	22.70001669	22.02289089	2.973680524	4.464059658	2.535756436	24.45033645	34.28492785	41.58899151										orange1.1g014310m	96.3	429	11	1	1535	249	4	427	1.32E-306	844	Citrus sinensis	NAC	NAC family protein	http://planttfdb.gao-lab.org/tf.php?sp=Csi&did=orange1.1g014310m
TRINITY_DN15714_c0_g1	4.254381241	4.059720996	3.573977901	0.797204887	0.500711729	0.678429823	11.24844116	15.42305452	18.07501319										orange1.1g036653m	89.7	513	25	2	1766	234	1	487	2.22E-306	836	Citrus sinensis	WRKY	WRKY family protein	http://planttfdb.gao-lab.org/tf.php?sp=Csi&did=orange1.1g036653m
TRINITY_DN15168_c0_g2	11.24289541	11.95568486	11.61007534	0.07859355	0.071929468	0.036258139	4.50275586	2.317344493	7.35849993										orange1.1g040614m	95	422	21	0	1592	327	27	448	3.11E-303	828	Citrus sinensis	HRT-like	HRT-like family protein	http://planttfdb.gao-lab.org/tf.php?sp=Csi&did=orange1.1g040614m
TRINITY_DN19863_c0_g3	53.07062022	53.12409251	52.85963633	368.4189649	298.4875097	363.7098424	40.05419372	43.8785048	48.33916576										orange1.1g015261m	98.3	410	7	0	1667	438	1	410	1.69E-294	821	Citrus sinensis	C2H2	C2H2 family protein	http://planttfdb.gao-lab.org/tf.php?sp=Csi&did=orange1.1g015261m
TRINITY_DN15617_c0_g1	15.85692847	17.47390743	15.59149038	13.56125377	9.115969091	12.18827292	1.525793763	1.20389718	1.494967689										orange1.1g012387m	97.4	459	7	1	1675	314	6	464	2.42E-296	807	Citrus sinensis	bHLH	bHLH family protein	http://planttfdb.gao-lab.org/tf.php?sp=Csi&did=orange1.1g012387m
TRINITY_DN20536_c1_g1	12.09063695	11.37933785	10.90551712	33.17378865	30.08015239	34.28612288	22.34153359	50.93149984	67.26977872										orange1.1g011260m	95.5	491	14	2	1868	417	1	490	3.63E-294	806	Citrus sinensis	HSF	HSF family protein	http://planttfdb.gao-lab.org/tf.php?sp=Csi&did=orange1.1g011260m
TRINITY_DN15386_c0_g1	114.7076203	116.4267329	124.8524275	145.5942195	222.9192852	147.4499493	13.79933202	21.4557241	59.1697305										orange1.1g016862m	99.5	381	2	0	1723	581	1	381	3.36E-291	792	Citrus sinensis	C3H	C3H family protein	http://planttfdb.gao-lab.org/tf.php?sp=Csi&did=orange1.1g016862m
TRINITY_DN8077_c0_g1	4.134316538	4.472234684	4.962449257	0.440359558	0.131706117	0.262982918	2.224038366	2.176668076	1.733379331										orange1.1g004331m	99.3	403	3	0	1533	325	358	760	7.30E-285	788	Citrus sinensis	HD-ZIP	HD-ZIP family protein	http://planttfdb.gao-lab.org/tf.php?sp=Csi&did=orange1.1g004331m
TRINITY_DN13027_c0_g1	9.074714203	9.135295072	9.724660484	2.775658222	1.671702458	1.907403294	1.548273584	1.140774911	1.808846186										orange1.1g015799m	99	400	4	0	1582	383	1	400	8.89E-287	784	Citrus sinensis	TCP	TCP family protein	http://planttfdb.gao-lab.org/tf.php?sp=Csi&did=orange1.1g015799m
TRINITY_DN20198_c0_g1	15.10141043	15.76826451	16.52138141	0.123856172	0.277828909	0.194163268	29.8498092	48.14769234	35.44711697										orange1.1g014629m	97.1	408	12	0	1632	409	1	408	1.13E-282	781	Citrus sinensis	WRKY	WRKY family protein	http://planttfdb.gao-lab.org/tf.php?sp=Csi&did=orange1.1g014629m
TRINITY_DN20553_c0_g2	106.6986704	109.8591099	110.6404112	10.31315361	9.815896843	11.09906692	43.82771911	27.67422887	22.09191485										orange1.1g006569m	98.4	385	6	0	3876	2722	1	385	6.87E-267	770	Citrus sinensis	CAMTA	CAMTA family protein	http://planttfdb.gao-lab.org/tf.php?sp=Csi&did=orange1.1g006569m
TRINITY_DN14422_c0_g1	0	0	0	2.728437679	2.804217342	2.666330447	0.281863421	0.256613906	0.200850072										orange1.1g012605m	97.1	449	13	0	1452	106	1	449	1.74E-281	767	Citrus sinensis	WRKY	WRKY family protein	http://planttfdb.gao-lab.org/tf.php?sp=Csi&did=orange1.1g012605m
TRINITY_DN20812_c1_g9	0	0	0	6.17804012	10.52710066	7.121610785	0	0	0										orange1.1g007284m	88.4	473	53	2	2	1417	5	476	6.84E-279	765	Citrus sinensis	GRAS	GRAS family protein	http://planttfdb.gao-lab.org/tf.php?sp=Csi&did=orange1.1g007284m
TRINITY_DN12030_c0_g1	31.49291504	34.32765768	32.17457427	40.89168401	32.13884984	39.41765003	11.89032809	9.771662078	11.17729152										orange1.1g014138m	97.4	382	10	0	2172	1027	49	430	4.04E-274	763	Citrus sinensis	MYB_related	MYB_related family protein	http://planttfdb.gao-lab.org/tf.php?sp=Csi&did=orange1.1g014138m
TRINITY_DN20925_c0_g1	96.56235254	97.60114993	95.20880158	6.621005043	10.33949046	6.486352585	28.46797632	34.24938345	33.90771803										orange1.1g015644m	98.3	403	7	0	1453	245	1	403	4.98E-274	761	Citrus sinensis	HSF	HSF family protein	http://planttfdb.gao-lab.org/tf.php?sp=Csi&did=orange1.1g015644m
TRINITY_DN9093_c0_g1	35.43809052	31.16436697	30.77315168	13.01215631	13.61908644	12.95985994	29.48945659	87.52941293	56.4004316										orange1.1g011207m	97.1	449	8	1	1501	155	48	491	1.06E-276	761	Citrus sinensis	Trihelix	Trihelix family protein	http://planttfdb.gao-lab.org/tf.php?sp=Csi&did=orange1.1g011207m
TRINITY_DN19688_c0_g2	19.79937644	18.386677	19.55469686	37.04643031	42.43084785	41.91865538	9.623518686	12.25449734	16.01721052										orange1.1g016046m	98.7	396	5	0	1235	48	1	396	1.31E-277	755	Citrus sinensis	MYB_related	MYB_related family protein	http://planttfdb.gao-lab.org/tf.php?sp=Csi&did=orange1.1g016046m
TRINITY_DN20390_c0_g1	272.4677267	271.327563	274.0400359	4.344215916	4.42600749	3.715803952	89.57557435	110.1269216	109.5601519										orange1.1g013223m	96.6	447	15	0	1645	305	1	447	6.67E-270	753	Citrus sinensis	bZIP	bZIP family protein	http://planttfdb.gao-lab.org/tf.php?sp=Csi&did=orange1.1g013223m
TRINITY_DN20778_c2_g1	12.16809649	12.90728137	12.1242288	19.03508735	21.48668223	19.18332323	4.91033046	7.440571075	9.281132365										orange1.1g013752m	97.1	414	11	1	1655	414	25	437	4.30E-265	753	Citrus sinensis	bHLH	bHLH family protein	http://planttfdb.gao-lab.org/tf.php?sp=Csi&did=orange1.1g013752m
TRINITY_DN15950_c1_g1	17.64579437	18.69378215	20.33415195	1.51207522	4.532052822	1.181600776	1.06630072	0.565826514	1.7584497										orange1.1g012640m	86.8	514	13	1	2177	636	1	459	2.67E-271	752	Citrus sinensis	bHLH	bHLH family protein	http://planttfdb.gao-lab.org/tf.php?sp=Csi&did=orange1.1g012640m
TRINITY_DN14530_c0_g2	5.006631883	5.780160275	4.530586314	24.6910444	25.65551528	21.88326551	2.390954599	2.747820365	10.91945679										orange1.1g039976m	92.7	466	6	1	1818	421	1	438	2.99E-271	751	Citrus sinensis	ERF	ERF family protein	http://planttfdb.gao-lab.org/tf.php?sp=Csi&did=orange1.1g039976m
TRINITY_DN19887_c1_g1	21.48829019	22.38573245	22.02394452	3.41484231	3.1265426	2.715658798	6.104532728	9.409009782	11.63909384										orange1.1g010166m	96	428	16	1	1651	371	89	516	7.27E-271	751	Citrus sinensis	HSF	HSF family protein	http://planttfdb.gao-lab.org/tf.php?sp=Csi&did=orange1.1g010166m
TRINITY_DN20204_c1_g2	50.69917086	49.52898935	46.4986371	5.103268257	9.352085632	4.785382875	2.713061513	5.125299047	6.917488118										orange1.1g014662m	99	420	4	0	2198	939	1	420	1.69E-269	748	Citrus sinensis	CO-like	CO-like family protein	http://planttfdb.gao-lab.org/tf.php?sp=Csi&did=orange1.1g014662m
TRINITY_DN20991_c0_g1	25.66277501	26.07155214	24.22933755	114.8618766	78.58452275	114.749704	22.47922365	18.25494824	15.87401504										orange1.1g005229m	94.3	438	25	0	5426	4113	270	707	7.28E-250	748	Citrus sinensis	ERF	ERF family protein	http://planttfdb.gao-lab.org/tf.php?sp=Csi&did=orange1.1g005229m
TRINITY_DN19259_c2_g5	2.563147139	2.719533465	2.714793736	39.81313457	35.99999365	40.94001496	3.498008684	5.042053754	5.648145892										orange1.1g015403m	95.6	407	12	1	1432	230	1	407	1.21E-271	745	Citrus sinensis	G2-like	G2-like family protein	http://planttfdb.gao-lab.org/tf.php?sp=Csi&did=orange1.1g015403m
TRINITY_DN12700_c0_g1	90.84467193	89.80767983	88.92998063	1.20721884	2.329775421	1.533864195	129.5495264	104.8270849	92.66441248										orange1.1g014869m	99	417	4	0	1635	385	1	417	6.56E-267	740	Citrus sinensis	Trihelix	Trihelix family protein	http://planttfdb.gao-lab.org/tf.php?sp=Csi&did=orange1.1g014869m
TRINITY_DN18072_c0_g1	6.572550298	6.139281055	7.089993545	15.68860924	23.60707102	15.9960932	9.50455777	15.19759005	19.479882										orange1.1g042386m	92.8	415	2	1	1591	347	313	699	3.70E-259	740	Citrus sinensis	MYB_related	MYB_related family protein	http://planttfdb.gao-lab.org/tf.php?sp=Csi&did=orange1.1g042386m
TRINITY_DN8871_c0_g1	13.53446969	15.71499464	16.12168275	1.067158865	2.712979548	1.168397515	0.898281952	1.47206385	3.060464874										orange1.1g011736m	99	381	4	0	1264	122	98	478	3.37E-271	738	Citrus sinensis	GRAS	GRAS family protein	http://planttfdb.gao-lab.org/tf.php?sp=Csi&did=orange1.1g011736m
TRINITY_DN19923_c6_g1	257.421801	258.9102337	258.3563791	4.052364609	19.19195148	4.356133015	80.65354186	47.61159001	41.30283714										orange1.1g017035m	97.6	378	8	1	1907	774	1	377	6.18E-266	733	Citrus sinensis	RAV	RAV family protein	http://planttfdb.gao-lab.org/tf.php?sp=Csi&did=orange1.1g017035m
TRINITY_DN20051_c0_g3	173.8008254	174.3388237	172.1141441	31.81270948	49.54236436	26.63929063	84.44434595	238.8964331	227.8816779										orange1.1g017665m	98.1	368	5	1	1630	533	1	368	9.05E-268	733	Citrus sinensis	NAC	NAC family protein	http://planttfdb.gao-lab.org/tf.php?sp=Csi&did=orange1.1g017665m
TRINITY_DN14792_c0_g1	30.78243556	26.35705438	29.32894993	0.464029924	0.416356894	0.727437037	3.130883994	2.880421691	4.109743267										orange1.1g012558m	93.5	387	25	0	1292	132	75	461	1.16E-267	729	Citrus sinensis	CO-like	CO-like family protein	http://planttfdb.gao-lab.org/tf.php?sp=Csi&did=orange1.1g012558m
TRINITY_DN25763_c0_g1	44.19337211	44.5129498	40.96665202	13.03047291	14.3489801	9.81568466	11.18653434	14.84261135	20.48333932										orange1.1g013261m	97.1	447	13	0	1671	331	1	447	3.18E-260	723	Citrus sinensis	Trihelix	Trihelix family protein	http://planttfdb.gao-lab.org/tf.php?sp=Csi&did=orange1.1g013261m
TRINITY_DN20261_c0_g1	33.80998592	34.93726299	32.94415035	11.6881443	11.90454781	11.47482502	52.48477421	62.17665311	65.51586072										orange1.1g004450m	66.3	549	172	3	4471	2828	216	752	3.38E-244	722	Citrus sinensis	FAR1	FAR1 family protein	http://planttfdb.gao-lab.org/tf.php?sp=Csi&did=orange1.1g004450m
TRINITY_DN22295_c0_g1	0.784238852	0.259046243	0.486011438	0	0	0.059238737	1.941298099	7.18360674	11.91447937										orange1.1g018897m	100	349	0	0	1068	22	1	349	7.17E-260	702	Citrus sinensis	bHLH	bHLH family protein	http://planttfdb.gao-lab.org/tf.php?sp=Csi&did=orange1.1g018897m
TRINITY_DN9177_c0_g1	0	0	0	0	0.145037461	0	1.173554104	15.66405918	11.23484365										orange1.1g045411m	97.6	377	9	0	1132	2	1	377	7.95E-257	700	Citrus sinensis	MYB	MYB family protein	http://planttfdb.gao-lab.org/tf.php?sp=Csi&did=orange1.1g045411m
TRINITY_DN18075_c0_g1	27.05225176	28.5296491	26.53191587	43.15209665	42.75105897	40.92430619	6.418756443	11.68751984	17.94365843										orange1.1g036175m	98.3	361	6	0	2144	1062	1	361	9.15E-249	699	Citrus sinensis	bHLH	bHLH family protein	http://planttfdb.gao-lab.org/tf.php?sp=Csi&did=orange1.1g036175m
TRINITY_DN19842_c1_g3	11.41168074	12.04630047	12.12358204	0.122192658	0.082229216	0.164190393	6.855980703	8.343492542	11.16228159										orange1.1g014360m	93	426	30	0	1499	222	1	426	3.96E-250	699	Citrus sinensis	TCP	TCP family protein	http://planttfdb.gao-lab.org/tf.php?sp=Csi&did=orange1.1g014360m
TRINITY_DN8318_c0_g1	0.631284466	1.042615198	0.312977579	0.851708824	0.90749562	1.192127058	3.67985024	18.72444337	4.472083549										orange1.1g046337m	99	384	4	0	1168	17	1	384	1.14E-256	699	Citrus sinensis	ERF	ERF family protein	http://planttfdb.gao-lab.org/tf.php?sp=Csi&did=orange1.1g046337m
TRINITY_DN19103_c5_g1	4.83150994	5.788278596	5.703538139	35.05583453	55.82072784	35.86831414	3.674501248	2.537841826	6.778535918										orange1.1g018950m	98.6	348	5	0	1357	314	1	348	3.21E-254	697	Citrus sinensis	NAC	NAC family protein	http://planttfdb.gao-lab.org/tf.php?sp=Csi&did=orange1.1g018950m
TRINITY_DN19462_c4_g4	5.585314416	5.309460896	6.141329429	4.14080977	3.74886754	3.609087643	16.03815009	24.43007753	23.63726835										orange1.1g013033m	99.8	451	1	0	1665	313	1	451	3.07E-251	697	Citrus sinensis	C3H	C3H family protein	http://planttfdb.gao-lab.org/tf.php?sp=Csi&did=orange1.1g013033m
TRINITY_DN20377_c2_g1	7.973112605	6.547803208	6.776403019	11.30017933	24.10730307	11.19391892	0.651024521	0.669408346	0.859591776										orange1.1g013304m	97.4	381	10	0	1430	288	66	446	8.85E-251	693	Citrus sinensis	MYB_related	MYB_related family protein	http://planttfdb.gao-lab.org/tf.php?sp=Csi&did=orange1.1g013304m
TRINITY_DN17125_c0_g1	34.20688839	34.1234869	36.2909857	6.647240398	6.509632577	6.430970442	29.8370476	31.16272009	29.7004122										orange1.1g011420m	46.9	975	23	5	3528	622	1	486	2.01E-239	691	Citrus sinensis	MYB_related	MYB_related family protein	http://planttfdb.gao-lab.org/tf.php?sp=Csi&did=orange1.1g011420m
TRINITY_DN15168_c0_g1	0.334527622	0.2357326	0.066340707	3.33987142	2.630654519	2.707632381	0.427399636	0.747096746	1.735970242										orange1.1g043508m	98.2	342	6	0	1081	56	1	342	7.05E-252	690	Citrus sinensis	HRT-like	HRT-like family protein	http://planttfdb.gao-lab.org/tf.php?sp=Csi&did=orange1.1g043508m
TRINITY_DN13611_c0_g1	14.02520371	15.56784894	12.07021192	4.568049661	1.919015382	3.970070172	17.51478562	25.09710396	29.54886362										orange1.1g017956m	99.4	363	2	0	1162	74	1	363	1.17E-253	688	Citrus sinensis	Trihelix	Trihelix family protein	http://planttfdb.gao-lab.org/tf.php?sp=Csi&did=orange1.1g017956m
TRINITY_DN16240_c0_g1	15.3417119	16.38850961	15.42969692	2.135203062	2.822593014	2.100049325	4.83988466	7.366604958	8.313269894										orange1.1g016319m	91	391	35	0	1500	328	1	391	9.26E-242	687	Citrus sinensis	Trihelix	Trihelix family protein	http://planttfdb.gao-lab.org/tf.php?sp=Csi&did=orange1.1g016319m
TRINITY_DN8160_c0_g1	57.16552379	62.65106442	60.35342709	97.49541071	92.56836703	96.38007308	51.75346438	68.94142376	85.50409044										orange1.1g048259m	100	405	0	0	1394	180	1	405	1.03E-247	687	Citrus sinensis	Trihelix	Trihelix family protein	http://planttfdb.gao-lab.org/tf.php?sp=Csi&did=orange1.1g048259m
TRINITY_DN14125_c0_g1	28.51821499	30.48790648	27.99421726	0.192700488	0.720429264	0.402782852	1.034062054	4.352729662	6.794202748										orange1.1g018549m	96.4	358	9	1	1291	218	1	354	1.58E-245	682	Citrus sinensis	RAV	RAV family protein	http://planttfdb.gao-lab.org/tf.php?sp=Csi&did=orange1.1g018549m
TRINITY_DN17812_c0_g1	8.483463539	10.05924928	9.166755332	16.83826473	19.12408003	17.87701151	5.384587836	6.489923726	8.837354094										orange1.1g017891m	99.2	364	3	0	1531	440	1	364	2.46E-245	679	Citrus sinensis	MYB_related	MYB_related family protein	http://planttfdb.gao-lab.org/tf.php?sp=Csi&did=orange1.1g017891m
TRINITY_DN17336_c0_g1	3.281109349	4.141091352	3.059176752	17.6079647	20.36170804	17.75568103	1.094929393	2.050652326	3.54444684										orange1.1g018007m	98.3	362	6	0	1727	642	1	362	6.54E-244	678	Citrus sinensis	bHLH	bHLH family protein	http://planttfdb.gao-lab.org/tf.php?sp=Csi&did=orange1.1g018007m
TRINITY_DN20036_c0_g1	9.728383918	8.56916248	10.50370187	17.937807	16.7928142	17.37509746	15.32933568	22.17892055	22.14196432										orange1.1g018827m	99.7	350	1	0	1390	341	1	350	8.58E-248	677	Citrus sinensis	E2F/DP	E2F/DP family protein	http://planttfdb.gao-lab.org/tf.php?sp=Csi&did=orange1.1g018827m
TRINITY_DN18869_c2_g1	66.02841816	61.45984853	63.70924046	10.45126816	16.82916542	8.589488979	55.18633165	76.67946922	65.51028829										orange1.1g013698m	99	392	3	1	2019	847	1	392	1.56E-241	676	Citrus sinensis	TALE	TALE family protein	http://planttfdb.gao-lab.org/tf.php?sp=Csi&did=orange1.1g013698m
TRINITY_DN20606_c3_g2	0.293960072	0.776796528	0.728696146	2.032582857	1.734797475	1.643151087	24.1772973	85.54985599	104.9967827										orange1.1g018746m	97.7	351	8	0	1173	121	1	351	3.51E-247	676	Citrus sinensis	MYB	MYB family protein	http://planttfdb.gao-lab.org/tf.php?sp=Csi&did=orange1.1g018746m
TRINITY_DN14754_c0_g1	2.398168997	1.522897588	2.101420886	16.85486937	15.62960996	17.9632932	1.745740056	2.023995559	3.274963621										orange1.1g019627m	86.3	388	3	1	1387	224	1	338	1.17E-244	675	Citrus sinensis	C3H	C3H family protein	http://planttfdb.gao-lab.org/tf.php?sp=Csi&did=orange1.1g019627m
TRINITY_DN17322_c0_g1	1.794578826	2.107652229	1.887273157	4.622268748	17.51120581	4.173493497	1.495178455	1.366299732	1.893718734										orange1.1g013565m	96.4	440	14	1	1445	132	1	440	1.48E-239	667	Citrus sinensis	B3	B3 family protein	http://planttfdb.gao-lab.org/tf.php?sp=Csi&did=orange1.1g013565m
TRINITY_DN20610_c1_g3	18.34219685	19.83578251	18.84761877	0.939231406	3.151105862	1.134012486	47.10078857	42.62798172	18.26954331										orange1.1g018215m	97.8	359	4	1	1819	755	1	359	6.03E-242	667	Citrus sinensis	WRKY	WRKY family protein	http://planttfdb.gao-lab.org/tf.php?sp=Csi&did=orange1.1g018215m
TRINITY_DN19451_c0_g1	18.10846946	18.66952509	19.64819972	5.267425476	8.077099968	5.766889405	3.318449572	4.161641182	6.249298433										orange1.1g019104m	97.1	346	8	1	1725	694	1	346	3.26E-241	665	Citrus sinensis	MYB_related	MYB_related family protein	http://planttfdb.gao-lab.org/tf.php?sp=Csi&did=orange1.1g019104m
TRINITY_DN20772_c1_g3	14.02394262	15.38100303	15.04180374	2.981659663	3.401966622	2.506097805	6.588263724	8.34019108	10.20902497										orange1.1g017356m	97.4	381	2	2	1726	584	1	373	2.19E-238	661	Citrus sinensis	GATA	GATA family protein	http://planttfdb.gao-lab.org/tf.php?sp=Csi&did=orange1.1g017356m
TRINITY_DN18666_c0_g1	19.03050341	18.49353174	15.86403129	3.181016434	2.854208435	2.951326463	7.638399173	7.561409708	12.61081564										orange1.1g019001m	99.1	347	3	0	1694	654	1	347	1.70E-238	660	Citrus sinensis	NF-YA	NF-YA family protein	http://planttfdb.gao-lab.org/tf.php?sp=Csi&did=orange1.1g019001m
TRINITY_DN19033_c4_g3	24.95710803	26.23017109	28.19023284	3.179751759	3.811581111	3.315106662	12.47418297	12.26864654	17.34076775										orange1.1g009942m	97.4	509	10	2	2014	488	17	522	4.86E-229	654	Citrus sinensis	TCP	TCP family protein	http://planttfdb.gao-lab.org/tf.php?sp=Csi&did=orange1.1g009942m
TRINITY_DN19923_c5_g1	17.26718249	17.56607202	19.1711594	3.691320007	4.563317061	3.710837473	7.962128243	10.26865086	15.775511										orange1.1g018659m	99.4	352	2	0	1390	335	1	352	2.87E-235	650	Citrus sinensis	WRKY	WRKY family protein	http://planttfdb.gao-lab.org/tf.php?sp=Csi&did=orange1.1g018659m
TRINITY_DN14253_c0_g1	15.2950357	14.17694377	14.17467862	1.146420739	1.270674106	0.845735423	1.724229205	9.348861926	3.754209065										orange1.1g021785m	99.7	307	1	0	1062	142	1	307	1.72E-239	649	Citrus sinensis	NAC	NAC family protein	http://planttfdb.gao-lab.org/tf.php?sp=Csi&did=orange1.1g021785m
TRINITY_DN16710_c0_g1	3.449099347	3.252563971	2.896925948	24.96420066	19.28023201	24.59433771	1.633050053	3.709821014	4.017459254										orange1.1g009439m	98.8	339	4	0	1434	418	196	534	1.18E-227	649	Citrus sinensis	MYB	MYB family protein	http://planttfdb.gao-lab.org/tf.php?sp=Csi&did=orange1.1g009439m
TRINITY_DN20610_c3_g4	20.1688363	20.08278918	19.28250945	54.66587662	102.9343697	54.29997818	40.99176631	88.77527756	113.6227109										orange1.1g019930m	98.2	334	6	0	1398	397	1	334	3.50E-232	645	Citrus sinensis	TCP	TCP family protein	http://planttfdb.gao-lab.org/tf.php?sp=Csi&did=orange1.1g019930m
TRINITY_DN18005_c6_g5	6.912306888	8.759104032	8.417135429	0.409029102	0.917516725	0.293126828	1.510618974	1.057920546	3.229307959										orange1.1g041099m	95.6	342	15	0	1708	683	20	361	1.66E-232	643	Citrus sinensis	Dof	Dof family protein	http://planttfdb.gao-lab.org/tf.php?sp=Csi&did=orange1.1g041099m
TRINITY_DN20239_c1_g2	19.86855128	21.62350823	18.91278797	4.646375819	2.405204557	2.081113236	48.23052248	96.20141713	136.2664127										orange1.1g016791m	98.8	343	4	0	1031	3	1	343	2.09E-234	641	Citrus sinensis	NAC	NAC family protein	http://planttfdb.gao-lab.org/tf.php?sp=Csi&did=orange1.1g016791m
TRINITY_DN19803_c0_g1	3.154212203	3.990330898	3.382009356	3.754848875	12.195609	4.022023132	11.52808582	12.13198814	13.82265603										orange1.1g048727m	95.1	368	18	0	1261	158	1	368	7.49E-233	640	Citrus sinensis	TCP	TCP family protein	http://planttfdb.gao-lab.org/tf.php?sp=Csi&did=orange1.1g048727m
TRINITY_DN20749_c3_g3	0	0	0.281201181	3.060941654	2.288724812	2.688296147	0.907026273	0.858981149	0.970137845										orange1.1g020303m	97.9	328	7	0	1001	18	1	328	2.66E-235	640	Citrus sinensis	G2-like	G2-like family protein	http://planttfdb.gao-lab.org/tf.php?sp=Csi&did=orange1.1g020303m
TRINITY_DN15380_c0_g2	10.52204171	10.74656239	8.840518927	21.78268296	27.83865658	22.037515	7.131092459	11.89769793	11.57154041										orange1.1g017166m	87.3	424	6	1	1562	291	1	376	8.13E-230	635	Citrus sinensis	CO-like	CO-like family protein	http://planttfdb.gao-lab.org/tf.php?sp=Csi&did=orange1.1g017166m
TRINITY_DN19865_c4_g1	41.16710153	41.55674066	43.32089801	11.79149114	11.79346167	9.799650167	8.845997267	11.44955001	12.29104439										orange1.1g035773m	97.9	330	7	0	1259	270	1	330	1.94E-228	635	Citrus sinensis	ERF	ERF family protein	http://planttfdb.gao-lab.org/tf.php?sp=Csi&did=orange1.1g035773m
TRINITY_DN20983_c0_g1	21.99367388	21.81445739	20.70266596	68.79702245	58.82949289	64.97838153	34.04669202	40.91783436	39.10693127										orange1.1g011830m	97.9	333	7	0	1250	252	144	476	5.76E-217	630	Citrus sinensis	NAC	NAC family protein	http://planttfdb.gao-lab.org/tf.php?sp=Csi&did=orange1.1g011830m
TRINITY_DN10854_c0_g1	3.115388841	2.968176525	2.963003449	14.5824718	22.05091538	14.75349199	2.233834725	2.795449251	2.127203115										orange1.1g020075m	98.2	329	6	0	1562	576	1	329	2.61E-226	625	Citrus sinensis	C2H2	C2H2 family protein	http://planttfdb.gao-lab.org/tf.php?sp=Csi&did=orange1.1g020075m
TRINITY_DN17982_c0_g4	14.40667862	13.60107449	15.82344811	0.299031236	0.089436557	0.178581583	2.690148664	1.856208002	4.187010494										orange1.1g018255m	95.5	359	16	0	1107	31	1	359	5.35E-227	625	Citrus sinensis	WRKY	WRKY family protein	http://planttfdb.gao-lab.org/tf.php?sp=Csi&did=orange1.1g018255m
TRINITY_DN17103_c0_g1	810.2189126	799.3667515	786.6167908	58.7186821	57.75301987	62.02996726	582.1632293	595.1758987	692.4009513										orange1.1g047334m	98.2	328	6	0	1355	372	37	364	1.25E-226	622	Citrus sinensis	ERF	ERF family protein	http://planttfdb.gao-lab.org/tf.php?sp=Csi&did=orange1.1g047334m
TRINITY_DN18130_c0_g2	85.6053669	83.88459973	82.83359589	33.92939105	30.00597191	37.23398737	30.56752993	12.19005621	10.79121035										orange1.1g021193m	98.7	318	2	1	1178	225	1	316	3.82E-226	621	Citrus sinensis	GATA	GATA family protein	http://planttfdb.gao-lab.org/tf.php?sp=Csi&did=orange1.1g021193m
TRINITY_DN18514_c3_g1	25.29634868	28.22003465	26.3402456	4.727635402	4.039935669	4.719021016	8.484844228	14.67317393	25.43018549										orange1.1g021816m	99	307	3	0	1383	463	1	307	5.31E-225	620	Citrus sinensis	MYB	MYB family protein	http://planttfdb.gao-lab.org/tf.php?sp=Csi&did=orange1.1g021816m
TRINITY_DN20622_c1_g3	30.51623572	31.40771585	30.90379049	2.019072893	3.42636158	1.533451858	10.05878794	14.89453142	19.41494906										orange1.1g018368m	98	350	7	0	1361	312	8	357	2.84E-224	620	Citrus sinensis	BBR-BPC	BBR-BPC family protein	http://planttfdb.gao-lab.org/tf.php?sp=Csi&did=orange1.1g018368m
TRINITY_DN16290_c0_g1	793.0977574	768.1146472	772.8699937	67.4402347	60.94290719	65.24869616	101.1177851	118.963426	114.7057978										orange1.1g021071m	99.7	317	1	0	1899	949	1	317	1.72E-222	619	Citrus sinensis	MYB	MYB family protein	http://planttfdb.gao-lab.org/tf.php?sp=Csi&did=orange1.1g021071m
TRINITY_DN20058_c2_g2	188.1843945	194.6156553	201.5157247	26.72787428	43.92245764	26.76948168	91.30563654	69.34489689	109.6869134										orange1.1g017798m	88.7	371	30	3	1404	310	1	365	1.27E-219	613	Citrus sinensis	ERF	ERF family protein	http://planttfdb.gao-lab.org/tf.php?sp=Csi&did=orange1.1g017798m
TRINITY_DN16163_c0_g1	8.507764958	10.55971441	9.42196157	27.83885779	27.95483032	26.37359147	8.575771571	10.87273376	11.95778457										orange1.1g018772m	99.7	309	1	0	1736	810	1	309	2.96E-218	609	Citrus sinensis	C3H	C3H family protein	http://planttfdb.gao-lab.org/tf.php?sp=Csi&did=orange1.1g018772m
TRINITY_DN19740_c0_g1	7.052750729	6.07656506	7.184282697	10.89325113	11.66361753	10.1540981	64.87219375	74.58458285	58.62939774										orange1.1g038451m	87.3	371	14	2	1186	173	156	526	7.33E-211	608	Citrus sinensis	bHLH	bHLH family protein	http://planttfdb.gao-lab.org/tf.php?sp=Csi&did=orange1.1g038451m
TRINITY_DN14144_c0_g1	11.47564756	11.81734456	12.03840889	20.34425563	20.70369404	20.4354456	10.41181289	15.47610724	16.57973814										orange1.1g019057m	65	529	2	1	1681	95	1	346	1.36E-217	607	Citrus sinensis	Trihelix	Trihelix family protein	http://planttfdb.gao-lab.org/tf.php?sp=Csi&did=orange1.1g019057m
TRINITY_DN20676_c0_g4	23.35674877	20.81468604	22.75246907	21.63384938	28.19187695	21.97091635	102.9284165	251.9610197	337.9004772										orange1.1g015772m	94.8	405	14	4	1752	544	1	400	9.74E-215	607	Citrus sinensis	HD-ZIP	HD-ZIP family protein	http://planttfdb.gao-lab.org/tf.php?sp=Csi&did=orange1.1g015772m
TRINITY_DN11000_c0_g1	0.286762596	0.252592342	0.189561162	3.933391108	2.140714709	4.33221431	0	0.400264784	0.391605875										orange1.1g021533m	97.1	311	9	0	954	22	1	311	9.17E-222	605	Citrus sinensis	DBB	DBB family protein	http://planttfdb.gao-lab.org/tf.php?sp=Csi&did=orange1.1g021533m
TRINITY_DN14229_c0_g1	14.89111402	15.28743133	14.6614214	42.76329865	31.86385981	45.43655767	70.23918244	55.18297035	47.68807306										orange1.1g020567m	100	324	0	0	1426	455	1	324	1.34E-216	605	Citrus sinensis	BES1	BES1 family protein	http://planttfdb.gao-lab.org/tf.php?sp=Csi&did=orange1.1g020567m
TRINITY_DN15371_c0_g1	11.21208619	11.76321563	11.82555046	49.33132498	46.03542997	49.88753325	13.32115235	13.00834857	13.84847067										orange1.1g020671m	100	323	0	0	1167	199	1	323	1.52E-219	605	Citrus sinensis	C3H	C3H family protein	http://planttfdb.gao-lab.org/tf.php?sp=Csi&did=orange1.1g020671m
TRINITY_DN18771_c0_g1	4.951174213	5.209209681	4.773004794	7.468573093	4.661756175	7.064347489	1.010359003	1.103820436	1.925113184										orange1.1g019686m	99.7	298	1	0	1609	716	40	337	7.63E-219	605	Citrus sinensis	Trihelix	Trihelix family protein	http://planttfdb.gao-lab.org/tf.php?sp=Csi&did=orange1.1g019686m
TRINITY_DN20819_c1_g8	4.568493912	5.102924334	5.268850853	0.17660433	0.240828636	0.119434884	0.082791566	0.092259051	0.369902197										orange1.1g014326m	100	321	0	0	1208	246	106	426	3.23E-217	605	Citrus sinensis	TCP	TCP family protein	http://planttfdb.gao-lab.org/tf.php?sp=Csi&did=orange1.1g014326m
TRINITY_DN20856_c2_g1	40.53800541	39.80351315	41.2369321	93.65029398	106.0916518	90.64505035	44.82111315	48.10354383	65.85736448										orange1.1g020408m	97.7	308	7	0	2091	1168	19	326	1.87E-212	605	Citrus sinensis	ERF	ERF family protein	http://planttfdb.gao-lab.org/tf.php?sp=Csi&did=orange1.1g020408m
TRINITY_DN17958_c0_g1	95.78888513	100.7563018	98.62281307	198.9021752	210.2921069	200.8754266	21.41390359	17.46594949	11.97735378										orange1.1g019546m	90	339	32	1	1934	924	1	339	2.75E-214	603	Citrus sinensis	ERF	ERF family protein	http://planttfdb.gao-lab.org/tf.php?sp=Csi&did=orange1.1g019546m
TRINITY_DN18864_c2_g2	94.6841697	93.14952548	93.44909271	153.5094296	162.3068308	151.4438834	84.98561685	116.1842911	155.7348369										orange1.1g036050m	95.4	393	18	0	2671	1493	1	393	3.88E-211	602	Citrus sinensis	GeBP	GeBP family protein	http://planttfdb.gao-lab.org/tf.php?sp=Csi&did=orange1.1g036050m
TRINITY_DN15064_c0_g1	120.713443	126.1182416	117.1222819	5.999547589	8.770645507	6.127374263	85.22085395	59.61213416	44.91176815										orange1.1g017677m	74.6	445	35	5	1817	486	1	368	7.30E-213	601	Citrus sinensis	WRKY	WRKY family protein	http://planttfdb.gao-lab.org/tf.php?sp=Csi&did=orange1.1g017677m
TRINITY_DN31551_c0_g1	4.032798885	3.552255871	5.126607645	0.139510855	0.125177932	0.187460872	5.61478397	8.299170381	9.814167318										orange1.1g006057m	95.6	344	15	0	1035	4	1	344	3.66E-215	600	Citrus sinensis	ARR-B	ARR-B family protein	http://planttfdb.gao-lab.org/tf.php?sp=Csi&did=orange1.1g006057m
TRINITY_DN17615_c0_g1	8.482308703	8.503626831	10.54694879	0.481169631	1.435615854	0.293790114	8.027835621	16.59616225	19.18162823										orange1.1g047455m	98.1	367	7	0	1303	203	1	367	7.11E-216	598	Citrus sinensis	ERF	ERF family protein	http://planttfdb.gao-lab.org/tf.php?sp=Csi&did=orange1.1g047455m
TRINITY_DN10241_c0_g1	1.766093447	2.947543719	1.843351654	10.27344419	5.746610374	10.60834132	5.106586559	2.789481059	2.28485834										orange1.1g017827m	85.3	348	11	1	1046	3	1	308	7.85E-218	597	Citrus sinensis	NAC	NAC family protein	http://planttfdb.gao-lab.org/tf.php?sp=Csi&did=orange1.1g017827m
TRINITY_DN14530_c0_g1	465.5696325	469.2049706	477.7631768	24.93456578	15.48308184	23.62140462	411.3970391	979.306405	1166.049969										orange1.1g045091m	98.1	312	6	0	1368	433	1	312	9.63E-215	595	Citrus sinensis	ERF	ERF family protein	http://planttfdb.gao-lab.org/tf.php?sp=Csi&did=orange1.1g045091m
TRINITY_DN7591_c0_g1	5.191316405	5.188285232	5.543452136	0.067345752	0.181280559	0.030164184	2.263990902	3.100480825	5.351068529										orange1.1g021756m	99.4	308	2	0	1628	705	1	308	1.51E-212	595	Citrus sinensis	MYB	MYB family protein	http://planttfdb.gao-lab.org/tf.php?sp=Csi&did=orange1.1g021756m
TRINITY_DN10959_c0_g1	0.360953405	0.158971336	0.178953117	3.77414768	4.751888322	3.926187801	0.518807003	1.448484563	1.355534368										orange1.1g021208m	97.8	316	7	0	1078	131	1	316	4.80E-217	594	Citrus sinensis	bHLH	bHLH family protein	http://planttfdb.gao-lab.org/tf.php?sp=Csi&did=orange1.1g021208m
TRINITY_DN15640_c0_g2	25.85949672	27.79828932	25.72553665	6.312119585	9.319248238	5.860015394	3.966811039	4.215020745	8.712332548										orange1.1g020987m	97.5	319	8	0	1244	288	1	319	9.92E-217	594	Citrus sinensis	GATA	GATA family protein	http://planttfdb.gao-lab.org/tf.php?sp=Csi&did=orange1.1g020987m
TRINITY_DN13929_c0_g1	705.95124	712.6934072	731.4867989	500.9453489	277.0062534	491.8323914	433.8574414	201.803514	127.3603506										orange1.1g040563m	98	305	6	0	2604	1690	1	305	2.35E-203	587	Citrus sinensis	GRAS	GRAS family protein	http://planttfdb.gao-lab.org/tf.php?sp=Csi&did=orange1.1g040563m
TRINITY_DN10490_c0_g1	3.400055562	2.478545719	3.022591685	0	0.03548247	0	2.471576882	7.446021598	7.16486071										orange1.1g022281m	99.7	300	1	0	1685	786	1	300	2.20E-210	585	Citrus sinensis	bHLH	bHLH family protein	http://planttfdb.gao-lab.org/tf.php?sp=Csi&did=orange1.1g022281m
TRINITY_DN18459_c0_g1	120.332861	125.8421841	120.7455489	34.51285336	33.9268736	33.0115583	134.5505612	142.4180592	93.43826642										orange1.1g013548m	71.4	455	13	2	2099	735	1	338	3.64E-202	584	Citrus sinensis	MYB_related	MYB_related family protein	http://planttfdb.gao-lab.org/tf.php?sp=Csi&did=orange1.1g013548m
TRINITY_DN20828_c0_g1	27.31448192	30.92131012	30.99564235	11.97571578	11.08938063	13.29364955	9.973784032	11.92303158	13.62830807										orange1.1g005675m	47.8	740	263	15	2673	580	14	672	1.67E-197	584	Citrus sinensis	ARF	ARF family protein	http://planttfdb.gao-lab.org/tf.php?sp=Csi&did=orange1.1g005675m
TRINITY_DN13938_c0_g1	33.96720895	35.78098751	31.22538997	0.260976496	0.374663297	0.65459216	12.75226171	7.937935403	22.40050965										orange1.1g017819m	95.3	365	14	1	1327	242	1	365	1.06E-210	583	Citrus sinensis	CO-like	CO-like family protein	http://planttfdb.gao-lab.org/tf.php?sp=Csi&did=orange1.1g017819m
TRINITY_DN19853_c0_g1	36.04175753	39.21154687	37.50102646	4.375669101	6.965707603	3.540398779	7.117680846	16.13629746	17.03734109										orange1.1g014753m	93.6	419	25	1	1785	535	1	419	2.04E-206	583	Citrus sinensis	G2-like	G2-like family protein	http://planttfdb.gao-lab.org/tf.php?sp=Csi&did=orange1.1g014753m
TRINITY_DN20696_c0_g1	26.21469627	24.95222581	29.26711848	43.92050112	35.81114061	44.21213676	42.85684533	46.68298865	46.30431537										orange1.1g017965m	95.4	351	16	0	1342	290	13	363	5.85E-209	582	Citrus sinensis	C3H	C3H family protein	http://planttfdb.gao-lab.org/tf.php?sp=Csi&did=orange1.1g017965m
TRINITY_DN11547_c0_g1	10.02968486	8.917126786	8.922629542	0.569091459	0.964513369	0.509792498	4.910090879	8.831452984	8.448393644										orange1.1g016553m	98	293	6	0	1167	289	95	387	5.48E-211	581	Citrus sinensis	CO-like	CO-like family protein	http://planttfdb.gao-lab.org/tf.php?sp=Csi&did=orange1.1g016553m
TRINITY_DN17619_c0_g1	47.25442738	48.94526384	52.24194129	4.944921233	6.140345752	5.378877288	2.675823414	3.380118376	5.228629505										orange1.1g019954m	95	338	12	1	1261	248	1	333	4.68E-209	581	Citrus sinensis	HD-ZIP	HD-ZIP family protein	http://planttfdb.gao-lab.org/tf.php?sp=Csi&did=orange1.1g019954m
TRINITY_DN18399_c0_g1	24.31917639	22.58040555	23.77560293	7.035551376	8.967630833	8.275648915	21.9798734	37.92434315	46.62116832										orange1.1g018115m	97.7	298	7	0	1253	360	63	360	7.52E-206	581	Citrus sinensis	M-type_MADS	M-type_MADS family protein	http://planttfdb.gao-lab.org/tf.php?sp=Csi&did=orange1.1g018115m
TRINITY_DN20499_c1_g2	836.5064702	831.4738872	847.8912319	62.54736679	108.6698745	60.67811731	354.5448099	287.2185115	253.9305969										orange1.1g022144m	97.4	303	6	1	1731	823	1	301	2.22E-208	580	Citrus sinensis	MYB	MYB family protein	http://planttfdb.gao-lab.org/tf.php?sp=Csi&did=orange1.1g022144m
TRINITY_DN18005_c6_g2	9.297186225	8.588826017	8.544160328	1.019794024	1.189530515	0.776502326	6.470284623	7.701834063	10.27060898										orange1.1g021974m	99.3	305	1	1	1143	229	1	304	7.95E-210	578	Citrus sinensis	Dof	Dof family protein	http://planttfdb.gao-lab.org/tf.php?sp=Csi&did=orange1.1g021974m
TRINITY_DN20550_c1_g1	621.736847	625.369	629.6740684	9.597717191	10.05421274	9.59428859	271.2839162	242.0851019	199.4276088										orange1.1g016690m	62.3	578	24	1	3784	2051	1	384	6.20E-197	578	Citrus sinensis	HSF	HSF family protein	http://planttfdb.gao-lab.org/tf.php?sp=Csi&did=orange1.1g016690m
TRINITY_DN8859_c0_g1	23.75670318	24.85315272	26.78934581	3.142331825	4.430639974	3.217031871	11.7752434	18.94841996	27.94407714										orange1.1g013250m	96.1	406	5	1	1670	453	53	447	2.39E-206	578	Citrus sinensis	Trihelix	Trihelix family protein	http://planttfdb.gao-lab.org/tf.php?sp=Csi&did=orange1.1g013250m
TRINITY_DN18928_c0_g7	10.8564321	12.65799141	11.49239195	1.408573408	1.489550275	1.442058254	3.811551957	4.007476771	3.768025433										orange1.1g021220m	88.7	354	0	2	1270	215	1	316	4.61E-209	577	Citrus sinensis	MYB	MYB family protein	http://planttfdb.gao-lab.org/tf.php?sp=Csi&did=orange1.1g021220m
TRINITY_DN17463_c0_g1	75.81698507	78.30554199	80.82566837	246.0460006	200.845223	261.2512539	100.145165	119.0912821	150.5504281										orange1.1g019823m	97	335	9	1	1250	249	1	335	7.78E-208	576	Citrus sinensis	Trihelix	Trihelix family protein	http://planttfdb.gao-lab.org/tf.php?sp=Csi&did=orange1.1g019823m
TRINITY_DN15142_c0_g1	179.2718355	188.1569029	178.5250937	106.6978373	129.1641601	108.0785481	82.35938757	74.42288248	67.11092826										orange1.1g020146m	83	370	23	3	1600	491	1	330	4.93E-206	575	Citrus sinensis	HSF	HSF family protein	http://planttfdb.gao-lab.org/tf.php?sp=Csi&did=orange1.1g020146m
TRINITY_DN1925_c0_g1	0.991215031	1.091378938	1.351414879	2.256720138	4.724700266	3.144666566	11.08097809	16.34310531	15.31274912										orange1.1g008088m	97.5	285	7	0	882	28	117	401	1.64E-206	573	Citrus sinensis	ARF	ARF family protein	http://planttfdb.gao-lab.org/tf.php?sp=Csi&did=orange1.1g008088m
TRINITY_DN10495_c0_g1	12.08133074	11.29189203	13.4398379	1.156880036	2.341192026	0.772948902	0.323902038	0.152857024	0.256478722										orange1.1g046396m	98	307	6	0	1014	94	8	314	3.63E-209	571	Citrus sinensis	ZF-HD	ZF-HD family protein	http://planttfdb.gao-lab.org/tf.php?sp=Csi&did=orange1.1g046396m
TRINITY_DN19109_c3_g1	35.77656483	37.86670875	40.79775135	5.529048998	4.539325286	5.076748821	37.95985679	23.13810563	15.55807593										orange1.1g044976m	77.6	388	71	4	1120	5	155	542	2.38E-192	570	Citrus sinensis	CAMTA	CAMTA family protein	http://planttfdb.gao-lab.org/tf.php?sp=Csi&did=orange1.1g044976m
TRINITY_DN4908_c0_g2	11.12638872	8.655989246	10.46875733	18.29852891	23.3006386	20.12171248	4.409859527	8.275255285	13.58615128										orange1.1g022806m	99.3	292	2	0	1218	343	1	292	6.36E-207	569	Citrus sinensis	BBR-BPC	BBR-BPC family protein	http://planttfdb.gao-lab.org/tf.php?sp=Csi&did=orange1.1g022806m
TRINITY_DN19799_c4_g1	46.48779887	48.94003004	50.77567181	0.666033394	0.689546699	0.688422861	4.133599225	7.107352865	8.882187945										orange1.1g011146m	97.8	321	5	1	1187	231	172	492	8.22E-203	568	Citrus sinensis	C2H2	C2H2 family protein	http://planttfdb.gao-lab.org/tf.php?sp=Csi&did=orange1.1g011146m
TRINITY_DN10856_c0_g1	3.780119244	3.895103447	3.53604476	0	0.043170338	0.043099978	24.69454821	33.00183144	28.1971292										orange1.1g018990m	99.1	321	3	0	1229	267	28	348	8.67E-204	566	Citrus sinensis	AP2	AP2 family protein	http://planttfdb.gao-lab.org/tf.php?sp=Csi&did=orange1.1g018990m
TRINITY_DN1810_c0_g1	18.25636026	15.68093258	15.58053486	0.18381267	1.044545979	0.219546012	12.24257473	20.15766127	23.07054107										orange1.1g023427m	89.2	315	1	1	1150	206	1	282	1.16E-206	566	Citrus sinensis	NAC	NAC family protein	http://planttfdb.gao-lab.org/tf.php?sp=Csi&did=orange1.1g023427m
TRINITY_DN20686_c4_g9	17.94989484	19.84786232	17.98770595	71.14941884	66.03579926	72.27443246	11.62923112	15.41477387	19.86212454										orange1.1g018620m	98.3	353	6	0	1282	224	1	353	1.45E-202	566	Citrus sinensis	Trihelix	Trihelix family protein	http://planttfdb.gao-lab.org/tf.php?sp=Csi&did=orange1.1g018620m
TRINITY_DN7499_c0_g1	24.08892637	23.29585935	23.38447163	1.250000366	1.325502587	0.50897779	31.85262921	32.03633278	47.10120447										orange1.1g023196m	99	287	2	1	884	24	1	286	4.40E-206	566	Citrus sinensis	MYB	MYB family protein	http://planttfdb.gao-lab.org/tf.php?sp=Csi&did=orange1.1g023196m
TRINITY_DN20532_c3_g4	17.58810588	17.94608448	17.16882528	1.677264292	4.766437677	1.640465152	4.396488213	5.946791076	11.0395561										orange1.1g043614m	97.9	336	4	2	1295	291	1	334	4.18E-201	565	Citrus sinensis	ERF	ERF family protein	http://planttfdb.gao-lab.org/tf.php?sp=Csi&did=orange1.1g043614m
TRINITY_DN19237_c0_g1	3.845240248	3.387046475	3.320807253	6.191980124	7.3190616	5.88408399	0.752761778	0.348868465	0.931646531										orange1.1g021641m	99.4	309	1	1	1520	597	1	309	4.00E-202	563	Citrus sinensis	Dof	Dof family protein	http://planttfdb.gao-lab.org/tf.php?sp=Csi&did=orange1.1g021641m
TRINITY_DN8310_c0_g1	10.93254919	9.356654025	11.8397128	0.732261855	1.032478054	1.265066958	2.427004469	4.599558389	7.464799383										orange1.1g021100m	100	317	0	0	1283	333	1	317	9.59E-204	563	Citrus sinensis	TCP	TCP family protein	http://planttfdb.gao-lab.org/tf.php?sp=Csi&did=orange1.1g021100m
TRINITY_DN19245_c0_g1	135.9097601	141.8549025	136.9263677	24.31669018	30.06302348	24.55693047	11.12899798	10.53033433	16.64848083										orange1.1g014308m	98.3	288	5	0	2246	1383	1	288	1.88E-193	560	Citrus sinensis	G2-like	G2-like family protein	http://planttfdb.gao-lab.org/tf.php?sp=Csi&did=orange1.1g014308m
TRINITY_DN19576_c1_g1	52.88311002	59.86867654	54.44758389	6.611342249	9.942809444	6.4904106	11.54772109	15.41432779	18.52241278										orange1.1g019028m	88.4	389	3	1	1367	201	1	347	1.37E-200	560	Citrus sinensis	CO-like	CO-like family protein	http://planttfdb.gao-lab.org/tf.php?sp=Csi&did=orange1.1g019028m
TRINITY_DN12253_c0_g2	29.63965525	27.79875471	30.07468297	4.143924922	4.090009682	3.387319203	7.946447639	8.413571284	12.89785976										orange1.1g021815m	95.4	307	10	1	1287	379	1	307	1.59E-201	557	Citrus sinensis	NF-YA	NF-YA family protein	http://planttfdb.gao-lab.org/tf.php?sp=Csi&did=orange1.1g021815m
TRINITY_DN19189_c1_g1	4.792905909	4.598735037	3.649198193	19.16836225	15.28229972	17.79167103	2.897736654	3.822836583	4.149214867										orange1.1g023000m	100	289	0	0	1125	259	1	289	1.24E-202	557	Citrus sinensis	C2H2	C2H2 family protein	http://planttfdb.gao-lab.org/tf.php?sp=Csi&did=orange1.1g023000m
TRINITY_DN14937_c0_g1	8.543823798	8.295432268	11.07096736	17.02860248	22.50734177	16.31029544	2.728942945	0.813103331	2.718004479										orange1.1g021598m	97.1	310	8	1	974	48	1	310	7.34E-203	556	Citrus sinensis	WRKY	WRKY family protein	http://planttfdb.gao-lab.org/tf.php?sp=Csi&did=orange1.1g021598m
TRINITY_DN20706_c1_g1	14.79465167	11.60360449	15.13865137	0.283912638	0.817798757	0.244939767	0.647327499	1.791591978	2.675379058										orange1.1g043131m	99.3	275	2	0	1645	821	318	592	4.91E-195	555	Citrus sinensis	GRAS	GRAS family protein	http://planttfdb.gao-lab.org/tf.php?sp=Csi&did=orange1.1g043131m
TRINITY_DN19497_c2_g1	292.3404095	286.8432031	284.3201857	16.63024105	27.9506778	14.67765534	124.0355645	260.8679948	193.106744										orange1.1g022591m	86.8	334	4	1	1249	248	1	294	4.23E-200	554	Citrus sinensis	LBD	LBD family protein	http://planttfdb.gao-lab.org/tf.php?sp=Csi&did=orange1.1g022591m
TRINITY_DN19521_c0_g1	19.29370627	20.52364637	18.99144192	3.034515331	5.530603025	3.036874021	11.78622669	9.172966414	11.87805187										orange1.1g016378m	98.6	290	4	0	1545	676	74	363	2.57E-190	553	Citrus sinensis	HSF	HSF family protein	http://planttfdb.gao-lab.org/tf.php?sp=Csi&did=orange1.1g016378m
TRINITY_DN12996_c0_g1	18.64421893	18.6861236	17.67362087	2.102329184	1.8201548	2.114546354	6.950484191	8.165794973	8.399801699										orange1.1g022728m	96.9	293	9	0	1356	478	1	293	3.48E-194	546	Citrus sinensis	GATA	GATA family protein	http://planttfdb.gao-lab.org/tf.php?sp=Csi&did=orange1.1g022728m
TRINITY_DN18934_c3_g1	13.09407804	13.84119616	12.81609975	5.413263423	4.634079005	5.621013243	24.50107277	43.08777039	45.37626176										orange1.1g020814m	99.3	281	2	0	1167	325	1	281	2.47E-196	546	Citrus sinensis	bHLH	bHLH family protein	http://planttfdb.gao-lab.org/tf.php?sp=Csi&did=orange1.1g020814m
TRINITY_DN18024_c0_g1	4.962706832	6.64446296	5.511309014	1.473015596	1.441835381	1.079614085	8.559621342	9.420683372	11.31779407										orange1.1g022767m	97.3	292	7	1	949	77	1	292	1.02E-198	545	Citrus sinensis	Trihelix	Trihelix family protein	http://planttfdb.gao-lab.org/tf.php?sp=Csi&did=orange1.1g022767m
TRINITY_DN20846_c0_g2	3.467146626	3.516734173	2.81280841	20.26085808	28.62140428	21.12695003	0.581677855	1.197644645	1.410865864										orange1.1g047187m	81.2	378	30	3	2580	1453	1	339	1.75E-184	536	Citrus sinensis	G2-like	G2-like family protein	http://planttfdb.gao-lab.org/tf.php?sp=Csi&did=orange1.1g047187m
TRINITY_DN16092_c0_g1	9.082766301	10.28632604	8.148366701	0.291766142	1.243507118	0.457387524	2.141276329	2.792128882	5.315792873										orange1.1g023982m	99.3	274	2	0	869	48	1	274	1.43E-195	535	Citrus sinensis	WRKY	WRKY family protein	http://planttfdb.gao-lab.org/tf.php?sp=Csi&did=orange1.1g023982m
TRINITY_DN16732_c0_g1	8.991021187	10.88953652	10.96559626	31.75131783	25.68661287	29.96414974	7.007143637	7.843572534	8.04223977										orange1.1g016134m	59.3	484	104	4	1570	128	1	394	1.23E-184	531	Citrus sinensis	C3H	C3H family protein	http://planttfdb.gao-lab.org/tf.php?sp=Csi&did=orange1.1g016134m
TRINITY_DN18138_c1_g1	20.0403255	17.93478421	17.32763836	0.270377666	0.630759697	0.581290773	2.457979001	4.195859227	9.304871591										orange1.1g018383m	97.2	316	9	0	1130	183	42	357	1.40E-190	531	Citrus sinensis	G2-like	G2-like family protein	http://planttfdb.gao-lab.org/tf.php?sp=Csi&did=orange1.1g018383m
TRINITY_DN18514_c10_g2	29.77484305	31.10748384	31.29933221	10.21082617	16.20294845	8.996361661	10.65433336	12.92887467	17.65535784										orange1.1g005262m	89	372	37	1	1106	3	40	411	1.21E-182	531	Citrus sinensis	Trihelix	Trihelix family protein	http://planttfdb.gao-lab.org/tf.php?sp=Csi&did=orange1.1g005262m
TRINITY_DN16400_c0_g1	14.28844752	15.26686541	13.58099136	5.247134722	9.364945403	6.028756839	41.91140587	44.54922713	55.30450999										orange1.1g024467m	98.9	267	3	0	1294	494	1	267	1.22E-191	529	Citrus sinensis	Whirly	Whirly family protein	http://planttfdb.gao-lab.org/tf.php?sp=Csi&did=orange1.1g024467m
TRINITY_DN19782_c1_g2	0.215210614	0.379132799	0.106696902	0.362944101	0.781575175	0.195075337	4.674280505	11.79039148	4.041039352										orange1.1g021498m	98.9	270	1	1	810	1	1	268	2.34E-192	528	Citrus sinensis	MYB	MYB family protein	http://planttfdb.gao-lab.org/tf.php?sp=Csi&did=orange1.1g021498m
TRINITY_DN8801_c0_g1	14.30439302	13.49140273	14.78577067	6.873003555	6.902018171	8.195530131	71.76620465	98.88894663	132.0402869										orange1.1g040593m	96.7	333	10	1	1531	536	1	333	5.20E-187	525	Citrus sinensis	HB-other	HB-other family protein	http://planttfdb.gao-lab.org/tf.php?sp=Csi&did=orange1.1g040593m
TRINITY_DN19017_c1_g2	4.137108666	4.287219101	3.957400225	0.393999161	0.412441026	0.323532645	4.321803045	5.231107037	4.021240734										orange1.1g004331m	47.1	613	284	14	1894	92	55	639	1.25E-177	524	Citrus sinensis	HD-ZIP	HD-ZIP family protein	http://planttfdb.gao-lab.org/tf.php?sp=Csi&did=orange1.1g004331m
TRINITY_DN19399_c5_g4	32.97390034	37.15783901	38.35788952	3.603722458	5.742226774	2.258082073	4.883571551	9.963544747	10.29326318										orange1.1g016352m	96.1	307	10	1	1208	294	85	391	1.90E-188	524	Citrus sinensis	C2H2	C2H2 family protein	http://planttfdb.gao-lab.org/tf.php?sp=Csi&did=orange1.1g016352m
TRINITY_DN19785_c3_g4	8.60048153	9.827882539	9.296153328	0.627215934	1.735231143	0.561860441	4.058689327	9.895682702	8.782225355										orange1.1g023113m	98.3	287	4	1	1234	377	1	287	3.05E-188	523	Citrus sinensis	HD-ZIP	HD-ZIP family protein	http://planttfdb.gao-lab.org/tf.php?sp=Csi&did=orange1.1g023113m
TRINITY_DN25274_c0_g1	0.272482989	0.480028549	0.450304476	0	0	0.054886503	3.307235827	6.148720575	3.969125345										orange1.1g007527m	98.2	280	5	0	1223	384	246	525	8.89E-185	523	Citrus sinensis	bHLH	bHLH family protein	http://planttfdb.gao-lab.org/tf.php?sp=Csi&did=orange1.1g007527m
TRINITY_DN19359_c6_g7	1.918342882	0.974859038	1.170552748	9.606081001	12.5938297	9.853546756	2.780846821	4.273914822	6.448512663										orange1.1g006487m	100	279	0	0	975	139	7	285	1.63E-180	518	Citrus sinensis	C2H2	C2H2 family protein	http://planttfdb.gao-lab.org/tf.php?sp=Csi&did=orange1.1g006487m
TRINITY_DN20782_c0_g2	21.7960973	21.45401224	21.54348464	37.76180577	47.53569703	38.46833881	21.43789262	37.7632897	37.04085026										orange1.1g019814m	97.5	275	7	0	1412	588	61	335	1.32E-184	518	Citrus sinensis	NF-YC	NF-YC family protein	http://planttfdb.gao-lab.org/tf.php?sp=Csi&did=orange1.1g019814m
TRINITY_DN14472_c0_g1	32.30461272	31.80996028	30.3460076	20.5993406	40.67089173	20.83657385	13.51149755	12.53053862	25.4476796										orange1.1g017964m	62.2	482	51	6	1590	181	1	363	7.36E-184	517	Citrus sinensis	bHLH	bHLH family protein	http://planttfdb.gao-lab.org/tf.php?sp=Csi&did=orange1.1g017964m
TRINITY_DN19062_c0_g1	20.48915405	17.86493194	17.7959489	2.239458168	2.009383015	1.912071763	6.726592805	7.602231841	8.004460605										orange1.1g047248m	84	400	19	1	1269	205	40	439	5.13E-180	517	Citrus sinensis	C3H	C3H family protein	http://planttfdb.gao-lab.org/tf.php?sp=Csi&did=orange1.1g047248m
TRINITY_DN20316_c0_g3	5.383736477	5.085856466	5.260920451	13.74603392	25.66316156	14.5434318	19.39054272	32.9903961	29.77913878										orange1.1g022516m	95.3	296	10	1	976	101	1	296	1.03E-185	516	Citrus sinensis	WOX	WOX family protein	http://planttfdb.gao-lab.org/tf.php?sp=Csi&did=orange1.1g022516m
TRINITY_DN20411_c1_g2	26.21632239	27.56658132	26.5273843	0.031169784	0.167804969	0.055843826	8.640465633	15.83791234	23.01988136										orange1.1g015575m	62.6	463	28	2	2406	1018	76	393	6.70E-179	516	Citrus sinensis	NAC	NAC family protein	http://planttfdb.gao-lab.org/tf.php?sp=Csi&did=orange1.1g015575m
TRINITY_DN18457_c3_g2	584.9115935	573.9691586	579.3274148	49.06911266	35.81826161	52.18288708	363.0403385	163.2552786	59.96245675										orange1.1g016724m	85.4	316	43	1	1236	289	71	383	4.63E-177	514	Citrus sinensis	GATA	GATA family protein	http://planttfdb.gao-lab.org/tf.php?sp=Csi&did=orange1.1g016724m
TRINITY_DN15192_c0_g1	0	0	0	0	0.307164094	0	9.07705206	15.31777272	24.25545171										orange1.1g021355m	98.2	276	5	0	830	3	1	276	1.09E-186	512	Citrus sinensis	bHLH	bHLH family protein	http://planttfdb.gao-lab.org/tf.php?sp=Csi&did=orange1.1g021355m
TRINITY_DN20588_c0_g5	359.4303057	356.3809134	357.8029461	1056.274845	1292.155427	1059.690864	117.9920897	125.2871018	80.41490604										orange1.1g023190m	97.6	255	5	1	1865	1101	33	286	1.48E-179	511	Citrus sinensis	NAC	NAC family protein	http://planttfdb.gao-lab.org/tf.php?sp=Csi&did=orange1.1g023190m
TRINITY_DN26395_c0_g1	6.45881698	7.016671169	6.318901039	0.116187059	0.469126585	0.36428155	1.705397324	1.983355377	4.880524617										orange1.1g036675m	97.1	341	6	2	1129	113	1	339	3.55E-183	510	Citrus sinensis	Trihelix	Trihelix family protein	http://planttfdb.gao-lab.org/tf.php?sp=Csi&did=orange1.1g036675m
TRINITY_DN14029_c0_g1	13.89844027	15.06747126	13.62966875	21.32706371	25.60709203	21.82746188	15.02510659	17.90724755	23.88123901										orange1.1g023883m	98.2	276	3	1	1289	468	1	276	3.88E-183	509	Citrus sinensis	TCP	TCP family protein	http://planttfdb.gao-lab.org/tf.php?sp=Csi&did=orange1.1g023883m
TRINITY_DN7738_c0_g1	2.789014772	2.247600337	2.471270962	7.445638543	10.30910439	7.817301658	0.947687459	0.41414063	0.648290473										orange1.1g023228m	96.4	277	10	0	1569	739	9	285	1.51E-180	509	Citrus sinensis	Dof	Dof family protein	http://planttfdb.gao-lab.org/tf.php?sp=Csi&did=orange1.1g023228m
TRINITY_DN19126_c0_g1	67.33466532	65.05328494	65.30721436	3.345860184	2.703660597	2.839475106	35.29740504	19.16992846	35.58937879										orange1.1g006119m	91.8	269	22	0	334	1140	285	553	8.60E-167	508	Citrus sinensis	ARF	ARF family protein	http://planttfdb.gao-lab.org/tf.php?sp=Csi&did=orange1.1g006119m
TRINITY_DN8375_c0_g1	0	0	0	2.393394137	3.521906673	3.173125951	0	0	0										orange1.1g047353m	96.6	261	9	0	2	784	308	568	3.81E-177	508	Citrus sinensis	MYB_related	MYB_related family protein	http://planttfdb.gao-lab.org/tf.php?sp=Csi&did=orange1.1g047353m
TRINITY_DN16081_c0_g1	47.88262594	47.70958228	50.79460896	28.99483153	29.32797815	28.29431418	48.14863704	95.29940629	143.5327405										orange1.1g022562m	95.9	296	9	2	1298	417	1	295	4.09E-182	506	Citrus sinensis	MYB_related	MYB_related family protein	http://planttfdb.gao-lab.org/tf.php?sp=Csi&did=orange1.1g022562m
TRINITY_DN15083_c0_g1	0.068936733	0	0	2.697209869	3.379804173	2.249530464	0.088075043	0	0										orange1.1g042344m	93.9	295	4	1	943	101	8	302	6.16E-180	504	Citrus sinensis	E2F/DP	E2F/DP family protein	http://planttfdb.gao-lab.org/tf.php?sp=Csi&did=orange1.1g042344m
TRINITY_DN19782_c1_g1	15.95917633	14.8260778	15.93608515	43.82271365	36.83196278	39.06863766	14.70797511	18.74004684	20.0441481										orange1.1g021486m	99.6	246	1	0	738	1	1	246	5.94E-169	501	Citrus sinensis	MYB	MYB family protein	http://planttfdb.gao-lab.org/tf.php?sp=Csi&did=orange1.1g021486m
TRINITY_DN15819_c0_g2	25.37565471	27.16307976	26.9148869	1.920963603	4.032168484	1.80885846	4.758800294	9.811827711	10.23180138										orange1.1g015380m	96.3	271	8	1	1298	486	140	408	3.67E-173	499	Citrus sinensis	bHLH	bHLH family protein	http://planttfdb.gao-lab.org/tf.php?sp=Csi&did=orange1.1g015380m
TRINITY_DN20525_c0_g1	7.098867802	8.269241793	7.354973101	9.59613429	8.926816497	9.034832944	2.831956665	3.377025643	4.035988053										orange1.1g019163m	98.3	347	3	2	3646	2609	1	345	1.84E-167	498	Citrus sinensis	bZIP	bZIP family protein	http://planttfdb.gao-lab.org/tf.php?sp=Csi&did=orange1.1g019163m
TRINITY_DN16842_c0_g1	21.06573972	20.91183722	19.18868828	109.4837379	112.1754155	110.5781591	19.91852492	30.65799694	37.7003772										orange1.1g046416m	83	300	5	1	104	1003	133	386	7.49E-171	497	Citrus sinensis	SBP	SBP family protein	http://planttfdb.gao-lab.org/tf.php?sp=Csi&did=orange1.1g046416m
TRINITY_DN19930_c2_g3	6.26838801	5.324260309	4.994574289	1.434688091	0.338761205	0.946985438	21.02264434	25.77962924	37.52718918										orange1.1g023677m	99.2	257	2	0	772	2	1	257	1.91E-180	496	Citrus sinensis	MYB_related	MYB_related family protein	http://planttfdb.gao-lab.org/tf.php?sp=Csi&did=orange1.1g023677m
TRINITY_DN20672_c2_g2	37.55295099	36.55335994	35.61618178	14.05066859	20.30671268	15.92489313	5.049452703	5.840817637	8.777510802										orange1.1g014485m	96.7	306	8	1	2809	1898	1	306	1.06E-167	496	Citrus sinensis	bHLH	bHLH family protein	http://planttfdb.gao-lab.org/tf.php?sp=Csi&did=orange1.1g014485m
TRINITY_DN7864_c0_g1	3.764868753	5.291891396	3.335948923	0.216146408	0.436365406	0.193624092	0.921078524	0.782663177	0.984512395										orange1.1g024670m	98.9	264	3	0	976	185	1	264	4.53E-178	495	Citrus sinensis	bHLH	bHLH family protein	http://planttfdb.gao-lab.org/tf.php?sp=Csi&did=orange1.1g024670m
TRINITY_DN19203_c0_g1	15.02430205	13.60420851	13.12643925	0.070875203	0.127187399	0	1.476566863	1.759804376	3.299991342										orange1.1g047746m	99.2	247	2	0	935	195	1	247	1.10E-179	494	Citrus sinensis	C2H2	C2H2 family protein	http://planttfdb.gao-lab.org/tf.php?sp=Csi&did=orange1.1g047746m
TRINITY_DN19850_c0_g1	89.71317421	91.97831363	90.49789187	18.28461362	16.70195561	19.97745958	49.87280948	51.54016524	51.30506143										orange1.1g010935m	52.5	551	167	8	2247	607	36	495	1.19E-168	494	Citrus sinensis	MYB_related	MYB_related family protein	http://planttfdb.gao-lab.org/tf.php?sp=Csi&did=orange1.1g010935m
TRINITY_DN15036_c0_g1	24.20312646	21.88831337	23.41630824	7.053916339	7.004809048	7.703381543	3.977885586	2.336920793	2.92815333										orange1.1g021343m	97.3	298	8	0	1705	812	1	298	1.22E-173	493	Citrus sinensis	DBB	DBB family protein	http://planttfdb.gao-lab.org/tf.php?sp=Csi&did=orange1.1g021343m
TRINITY_DN18444_c0_g1	20.04624798	20.38876928	23.23752033	28.45641704	53.07349628	26.66779731	8.107242036	2.616896397	11.42281091										orange1.1g044938m	93.7	271	17	0	1417	605	1	271	3.63E-175	490	Citrus sinensis	ERF	ERF family protein	http://planttfdb.gao-lab.org/tf.php?sp=Csi&did=orange1.1g044938m
TRINITY_DN13823_c0_g1	2.572283883	2.176920038	3.200713589	28.71621627	29.52099664	29.22905326	1.514323796	3.449607467	1.928561301										orange1.1g025402m	95.2	252	12	0	1321	566	1	252	1.27E-171	489	Citrus sinensis	WRKY	WRKY family protein	http://planttfdb.gao-lab.org/tf.php?sp=Csi&did=orange1.1g025402m
TRINITY_DN6128_c0_g1	62.21206595	62.09467721	60.86559626	16.57582822	12.97895329	15.4603793	30.92330047	50.99684554	74.84044989										orange1.1g025430m	99.6	253	1	0	1026	268	1	253	3.72E-176	488	Citrus sinensis	Trihelix	Trihelix family protein	http://planttfdb.gao-lab.org/tf.php?sp=Csi&did=orange1.1g025430m
TRINITY_DN18771_c1_g1	14.47101375	14.18172198	14.44387482	66.6525428	83.18154469	63.99288763	47.62925344	32.77275656	52.02185543										orange1.1g025382m	94.5	254	13	1	1054	293	1	253	3.94E-176	487	Citrus sinensis	ERF	ERF family protein	http://planttfdb.gao-lab.org/tf.php?sp=Csi&did=orange1.1g025382m
TRINITY_DN15912_c0_g1	17.75089406	16.90730057	18.71435972	0.036067679	0.388346339	0.161547252	118.5178574	353.4051452	364.5246636										orange1.1g017497m	98.6	284	4	0	1610	759	87	370	1.85E-169	486	Citrus sinensis	bHLH	bHLH family protein	http://planttfdb.gao-lab.org/tf.php?sp=Csi&did=orange1.1g017497m
TRINITY_DN19278_c2_g1	190.5870007	193.0304914	201.6325326	49.94276436	82.06960341	45.46310255	124.3164157	94.62837822	107.2652666										orange1.1g040502m	96.8	252	8	0	1494	739	1	252	1.84E-173	486	Citrus sinensis	MYB	MYB family protein	http://planttfdb.gao-lab.org/tf.php?sp=Csi&did=orange1.1g040502m
TRINITY_DN20939_c1_g1	263.0056772	275.9241022	270.569825	100.1889948	62.95758969	99.72827913	281.4458082	90.11353426	24.06338365										orange1.1g026103m	99.2	243	2	0	1049	321	1	243	2.67E-176	486	Citrus sinensis	ERF	ERF family protein	http://planttfdb.gao-lab.org/tf.php?sp=Csi&did=orange1.1g026103m
TRINITY_DN8481_c0_g1	8.109612768	8.514792111	7.333530031	21.00716226	20.41969583	20.5824386	13.42787479	15.21332926	16.74474755										orange1.1g021524m	99.3	290	2	0	1291	422	22	311	3.78E-172	486	Citrus sinensis	BBR-BPC	BBR-BPC family protein	http://planttfdb.gao-lab.org/tf.php?sp=Csi&did=orange1.1g021524m
TRINITY_DN14725_c0_g1	19.26563154	21.89811038	21.27378534	19.72416307	27.50367712	20.19724911	7.769628273	4.481845469	3.853388115										orange1.1g018343m	96.9	256	6	1	1076	315	102	357	3.99E-168	485	Citrus sinensis	MYB_related	MYB_related family protein	http://planttfdb.gao-lab.org/tf.php?sp=Csi&did=orange1.1g018343m
TRINITY_DN19488_c0_g1	20.77899564	19.85261267	21.52514503	145.6577402	106.403035	145.2433265	13.61311192	20.98810844	22.52855327										orange1.1g005668m	85.6	375	17	3	2989	1865	1	338	1.61E-158	483	Citrus sinensis	MYB_related	MYB_related family protein	http://planttfdb.gao-lab.org/tf.php?sp=Csi&did=orange1.1g005668m
TRINITY_DN28061_c0_g1	35.42983269	39.52424842	37.24461744	0.136965037	0.307234159	0.184040053	5.188070032	1.912944287	1.178390672										orange1.1g025351m	97.6	255	5	1	971	207	1	254	4.13E-175	483	Citrus sinensis	MYB	MYB family protein	http://planttfdb.gao-lab.org/tf.php?sp=Csi&did=orange1.1g025351m
TRINITY_DN14052_c0_g1	338.9828227	342.6901577	340.2389967	47.00293567	43.25627605	47.05471966	283.4587723	298.0862523	139.5765356										orange1.1g020831m	74.5	361	7	2	1404	322	45	320	4.05E-169	482	Citrus sinensis	WRKY	WRKY family protein	http://planttfdb.gao-lab.org/tf.php?sp=Csi&did=orange1.1g020831m
TRINITY_DN19356_c2_g2	71.63329644	73.43908609	65.5963279	7.90269363	14.97948428	7.628962751	19.22054462	10.53004278	17.10654958										orange1.1g026365m	99.6	239	1	0	1067	351	1	239	5.48E-174	482	Citrus sinensis	LBD	LBD family protein	http://planttfdb.gao-lab.org/tf.php?sp=Csi&did=orange1.1g026365m
TRINITY_DN15483_c0_g1	10.58519098	10.37543823	9.78558653	0.536887269	0.529902005	0.480943964	5.694259411	8.664959529	10.65123162										orange1.1g020752m	100	322	0	0	1168	203	1	322	2.47E-171	481	Citrus sinensis	MYB_related	MYB_related family protein	http://planttfdb.gao-lab.org/tf.php?sp=Csi&did=orange1.1g020752m
TRINITY_DN14194_c0_g1	4.231161907	3.381891271	3.418508625	0.05285693	0.047426569	0	4.855229764	8.093241181	8.774177838										orange1.1g036178m	92.5	334	19	3	1201	206	1	330	2.06E-169	476	Citrus sinensis	Dof	Dof family protein	http://planttfdb.gao-lab.org/tf.php?sp=Csi&did=orange1.1g036178m
TRINITY_DN18864_c2_g3	26.23130431	27.38698635	23.60277732	0.409400946	0.81631185	0.366741633	15.98231823	26.30734228	32.3684803										orange1.1g017042m	95.8	377	13	2	1473	346	1	375	3.51E-167	476	Citrus sinensis	GeBP	GeBP family protein	http://planttfdb.gao-lab.org/tf.php?sp=Csi&did=orange1.1g017042m
TRINITY_DN7931_c0_g1	5.909754008	5.205555489	5.281111833	0	0.044161133	0	4.707365576	10.43838063	11.50782013										orange1.1g025072m	99.2	258	2	0	967	194	1	258	1.07E-169	476	Citrus sinensis	MYB_related	MYB_related family protein	http://planttfdb.gao-lab.org/tf.php?sp=Csi&did=orange1.1g025072m
TRINITY_DN27942_c0_g1	147.3575342	142.7609479	144.5360666	0.643919272	1.564780087	0.81055691	58.8811176	40.45643217	122.7493691										orange1.1g026385m	97.9	239	5	0	922	206	1	239	1.03E-171	474	Citrus sinensis	ERF	ERF family protein	http://planttfdb.gao-lab.org/tf.php?sp=Csi&did=orange1.1g026385m
TRINITY_DN12612_c0_g1	0.1054634	0.27868956	0.104573077	2.988044821	2.681062141	2.166846301	0.067371146	0.073603193	0.072010938										orange1.1g046996m	99.2	246	2	0	739	2	1	246	1.70E-169	473	Citrus sinensis	NAC	NAC family protein	http://planttfdb.gao-lab.org/tf.php?sp=Csi&did=orange1.1g046996m
TRINITY_DN17487_c0_g1	11.53622841	11.63234256	9.482195881	1.228761367	1.286275834	1.467633639	8.678515784	3.01918689	4.042141955										orange1.1g025934m	100	246	0	0	1015	278	1	246	3.20E-168	471	Citrus sinensis	ERF	ERF family protein	http://planttfdb.gao-lab.org/tf.php?sp=Csi&did=orange1.1g025934m
TRINITY_DN19939_c0_g1	11.64613352	9.580154531	11.54781676	0.064928062	0.233030199	0	5.164732693	4.567727535	2.891650304										orange1.1g024229m	85.9	270	17	1	1028	282	1	270	8.28E-170	471	Citrus sinensis	Dof	Dof family protein	http://planttfdb.gao-lab.org/tf.php?sp=Csi&did=orange1.1g024229m
TRINITY_DN20167_c8_g6	12.77604257	16.86504086	14.40345032	5.61008445	10.97756605	6.078810058	1.287001423	3.082048938	5.020832048										orange1.1g017930m	99.2	244	2	0	1580	849	120	363	1.41E-164	468	Citrus sinensis	WRKY	WRKY family protein	http://planttfdb.gao-lab.org/tf.php?sp=Csi&did=orange1.1g017930m
TRINITY_DN18497_c1_g2	13.63033101	14.05165238	10.61198478	4.222798629	6.416788928	3.721773078	26.44409199	39.03707615	37.64107145										orange1.1g026809m	99.6	233	1	0	914	216	1	233	2.09E-168	466	Citrus sinensis	WOX	WOX family protein	http://planttfdb.gao-lab.org/tf.php?sp=Csi&did=orange1.1g026809m
TRINITY_DN20125_c2_g2	8.876901244	8.885387911	9.352085018	0.544383247	0.85479618	0.426701507	3.028647592	8.377618135	10.23515033										orange1.1g011334m	96.8	313	9	1	1189	251	177	488	2.84E-159	466	Citrus sinensis	C2H2	C2H2 family protein	http://planttfdb.gao-lab.org/tf.php?sp=Csi&did=orange1.1g011334m
TRINITY_DN19460_c6_g2	102.6203422	102.6332571	101.192619	0.710261548	1.307939704	0.629942811	37.19697982	30.53909279	40.576645										orange1.1g024547m	99.6	266	1	0	1678	881	1	266	2.20E-163	465	Citrus sinensis	TCP	TCP family protein	http://planttfdb.gao-lab.org/tf.php?sp=Csi&did=orange1.1g024547m
TRINITY_DN19991_c8_g3	47.10441939	43.55814607	44.73201585	52.71632082	38.77977826	51.80168561	128.1453298	92.07323613	80.46944931										orange1.1g045783m	98.7	234	3	0	931	230	1	234	1.61E-167	465	Citrus sinensis	ERF	ERF family protein	http://planttfdb.gao-lab.org/tf.php?sp=Csi&did=orange1.1g045783m
TRINITY_DN18119_c0_g1	3.316595644	3.512629061	3.406046805	0.745774139	1.099326994	0.668064958	5.823334295	10.79954726	9.999504554										orange1.1g048609m	68.2	377	7	1	2623	1493	1	264	1.12E-156	464	Citrus sinensis	B3	B3 family protein	http://planttfdb.gao-lab.org/tf.php?sp=Csi&did=orange1.1g048609m
TRINITY_DN12312_c0_g1	11.0504171	12.16707991	12.6006988	1.490886955	2.333899424	1.836364065	7.809156437	10.07395154	8.818546211										orange1.1g026438m	97.5	238	6	0	1342	629	1	238	1.41E-164	463	Citrus sinensis	DBB	DBB family protein	http://planttfdb.gao-lab.org/tf.php?sp=Csi&did=orange1.1g026438m
TRINITY_DN16556_c0_g1	62.8693281	64.05710117	66.8345714	19.52889571	35.5729	19.97055733	8.80101598	9.675993359	8.5735907										orange1.1g020603m	97.4	229	6	0	745	59	96	324	5.95E-165	463	Citrus sinensis	MYB	MYB family protein	http://planttfdb.gao-lab.org/tf.php?sp=Csi&did=orange1.1g020603m
TRINITY_DN16850_c0_g1	539.4185923	529.4299676	527.4912228	111.2361373	176.7697478	115.2713829	217.9801117	553.5461323	509.3747495										orange1.1g025886m	98.4	247	4	0	1562	822	1	247	3.20E-162	462	Citrus sinensis	HD-ZIP	HD-ZIP family protein	http://planttfdb.gao-lab.org/tf.php?sp=Csi&did=orange1.1g025886m
TRINITY_DN19451_c0_g5	3.173646415	3.160381582	3.468615995	8.822736273	8.800040961	9.10058736	1.576930524	3.329079226	4.210459804										orange1.1g020389m	49.3	629	10	2	2427	562	1	327	7.19E-159	462	Citrus sinensis	MYB_related	MYB_related family protein	http://planttfdb.gao-lab.org/tf.php?sp=Csi&did=orange1.1g020389m
TRINITY_DN20303_c0_g1	65.99546219	60.79404248	64.0111016	21.06397881	19.42832763	18.68081299	10.71205585	19.73931931	10.12298655										orange1.1g018495m	87.6	386	17	2	1412	255	1	355	3.59E-162	461	Citrus sinensis	HSF	HSF family protein	http://planttfdb.gao-lab.org/tf.php?sp=Csi&did=orange1.1g018495m
TRINITY_DN16644_c0_g1	42.22495566	44.95041558	43.82757944	2.246754728	3.280157204	1.978531727	45.43706996	49.24617459	46.09942243										orange1.1g018292m	72.3	339	20	1	1770	754	69	333	2.80E-159	459	Citrus sinensis	AP2	AP2 family protein	http://planttfdb.gao-lab.org/tf.php?sp=Csi&did=orange1.1g018292m
TRINITY_DN12178_c0_g1	36.15073956	35.04105695	35.23926639	0.473331424	2.006417308	0.484583539	15.86031802	9.547620466	7.647801675										orange1.1g046549m	97.5	238	6	0	1110	397	13	250	3.51E-165	458	Citrus sinensis	Dof	Dof family protein	http://planttfdb.gao-lab.org/tf.php?sp=Csi&did=orange1.1g046549m
TRINITY_DN20760_c0_g1	19.99597078	22.07140959	20.48532777	2.854510699	4.821170656	3.309152694	17.17286	26.52075062	25.60711111										orange1.1g024265m	99.3	270	2	0	1138	329	1	270	1.73E-163	458	Citrus sinensis	NF-YC	NF-YC family protein	http://planttfdb.gao-lab.org/tf.php?sp=Csi&did=orange1.1g024265m
TRINITY_DN19125_c1_g6	32.32979801	33.4388819	30.67742959	18.32178067	20.31580548	17.34520069	8.921537627	6.731221228	10.01011967										orange1.1g024640m	97.5	240	5	1	1293	574	1	239	9.91E-163	457	Citrus sinensis	MIKC_MADS	MIKC_MADS family protein	http://planttfdb.gao-lab.org/tf.php?sp=Csi&did=orange1.1g024640m
TRINITY_DN18566_c2_g3	0.24426759	0.322741477	0.242205481	3.707527779	3.770177945	3.32120579	0.936244471	0	0										orange1.1g019911m	97.8	232	2	1	688	2	1	232	3.15E-164	456	Citrus sinensis	MYB	MYB family protein	http://planttfdb.gao-lab.org/tf.php?sp=Csi&did=orange1.1g019911m
TRINITY_DN19149_c0_g1	46.73243469	45.38326061	46.9892234	13.68206762	13.41096347	13.27293154	33.60892724	26.99069871	32.78426275										orange1.1g004450m	36.8	622	381	7	5909	4077	50	670	4.87E-140	453	Citrus sinensis	FAR1	FAR1 family protein	http://planttfdb.gao-lab.org/tf.php?sp=Csi&did=orange1.1g004450m
TRINITY_DN20336_c6_g3	27.8916272	28.78865683	27.75618815	4.048850398	3.785525939	3.413612059	17.2697352	19.78244282	19.49224458										orange1.1g045786m	100	239	0	0	1087	371	215	453	4.46E-154	452	Citrus sinensis	bZIP	bZIP family protein	http://planttfdb.gao-lab.org/tf.php?sp=Csi&did=orange1.1g045786m
TRINITY_DN20239_c0_g1	12.62445758	12.4650652	12.89545346	0.419766969	0.706062052	0.556745228	2.824670279	7.954403916	15.94324276										orange1.1g021503m	94.5	311	13	3	1053	133	1	311	2.09E-160	450	Citrus sinensis	MYB	MYB family protein	http://planttfdb.gao-lab.org/tf.php?sp=Csi&did=orange1.1g021503m
TRINITY_DN23547_c0_g1	8.645212679	7.462759292	7.629284452	18.19559761	13.13424835	17.18774891	15.24252557	9.351951868	9.444791275										orange1.1g014693m	89.4	339	36	0	1020	4	1	339	4.11E-158	449	Citrus sinensis	GeBP	GeBP family protein	http://planttfdb.gao-lab.org/tf.php?sp=Csi&did=orange1.1g014693m
TRINITY_DN12383_c0_g1	16.86687695	15.27911713	18.14986902	3.103125174	3.596412671	2.380767068	4.51131065	12.07375105	10.90365003										orange1.1g038007m	98.7	230	3	0	1088	399	1	230	3.79E-159	443	Citrus sinensis	LBD	LBD family protein	http://planttfdb.gao-lab.org/tf.php?sp=Csi&did=orange1.1g038007m
TRINITY_DN20873_c2_g3	25.83411219	25.5815214	26.85886075	57.66019638	58.83487692	60.10785596	9.548047854	9.782170713	12.54925803										orange1.1g020801m	99.1	223	2	0	838	170	99	321	8.63E-155	436	Citrus sinensis	ERF	ERF family protein	http://planttfdb.gao-lab.org/tf.php?sp=Csi&did=orange1.1g020801m
TRINITY_DN11601_c0_g1	0.193334296	0.425742088	0.191702166	4.564707915	2.632978056	6.308848252	3.458112362	6.611497891	9.900721957										orange1.1g012494m	99.3	269	2	0	809	3	46	314	1.27E-152	435	Citrus sinensis	MYB	MYB family protein	http://planttfdb.gao-lab.org/tf.php?sp=Csi&did=orange1.1g012494m
TRINITY_DN18857_c5_g7	21.90687934	16.55435241	18.06350907	0.155558218	0.488518231	0.278698305	12.52125918	9.414725457	22.98827941										orange1.1g026974m	98.7	230	3	0	863	174	1	230	3.55E-157	435	Citrus sinensis	HD-ZIP	HD-ZIP family protein	http://planttfdb.gao-lab.org/tf.php?sp=Csi&did=orange1.1g026974m
TRINITY_DN28715_c0_g1	0.332131007	0.146277356	0.329327154	4.032904844	7.538700851	4.616200657	0	0.115897564	0										orange1.1g008559m	97.8	223	5	0	2	670	215	437	8.90E-154	435	Citrus sinensis	GRAS	GRAS family protein	http://planttfdb.gao-lab.org/tf.php?sp=Csi&did=orange1.1g008559m
TRINITY_DN14015_c0_g2	10.92770321	10.76314011	10.83545144	0.201045108	0.060130114	0.300160563	19.41913142	4.783878927	3.188091403										orange1.1g037956m	74.8	302	19	1	1059	154	1	245	1.26E-155	434	Citrus sinensis	MYB	MYB family protein	http://planttfdb.gao-lab.org/tf.php?sp=Csi&did=orange1.1g037956m
TRINITY_DN19498_c1_g1	17.12352858	15.11103085	15.32556069	3.923676225	2.84829904	3.870264128	10.7919475	11.9056309	11.87119456										orange1.1g024594m	57.8	453	3	1	2942	1584	1	265	3.97E-145	433	Citrus sinensis	GATA	GATA family protein	http://planttfdb.gao-lab.org/tf.php?sp=Csi&did=orange1.1g024594m
TRINITY_DN16186_c0_g1	64.90603716	63.52929424	64.83352905	33.40020875	31.03799467	33.70185645	34.3695225	27.19294904	27.08715368										orange1.1g004450m	37.9	633	348	6	2773	965	51	668	6.56E-135	431	Citrus sinensis	FAR1	FAR1 family protein	http://planttfdb.gao-lab.org/tf.php?sp=Csi&did=orange1.1g004450m
TRINITY_DN19451_c0_g3	16.56218168	16.35697557	16.11611906	1.197992591	1.191752987	1.04983292	12.20780601	15.89670617	16.18547031										orange1.1g040811m	94.7	227	12	0	2413	1733	1	227	4.20E-146	431	Citrus sinensis	MYB_related	MYB_related family protein	http://planttfdb.gao-lab.org/tf.php?sp=Csi&did=orange1.1g040811m
TRINITY_DN20019_c1_g1	45.53858415	46.28980578	42.75782915	0.671292012	0.372868168	0.773156339	68.56405755	52.28569546	51.89878614										orange1.1g022149m	94.5	275	12	1	2170	1346	1	272	6.78E-147	429	Citrus sinensis	DBB	DBB family protein	http://planttfdb.gao-lab.org/tf.php?sp=Csi&did=orange1.1g022149m
TRINITY_DN19489_c0_g1	31.44087562	29.67968545	27.97223902	0.734857652	2.114501238	0.976079184	40.72144543	29.72878171	29.16260661										orange1.1g015998m	61.2	407	7	3	1866	646	142	397	8.57E-143	428	Citrus sinensis	NAC	NAC family protein	http://planttfdb.gao-lab.org/tf.php?sp=Csi&did=orange1.1g015998m
TRINITY_DN20903_c1_g6	0.113766756	0.200420917	0.225612672	0.076745235	0.068860662	0.068748432	22.67473062	36.28494398	47.15207021										orange1.1g037856m	94.3	246	8	2	863	144	1	246	5.82E-154	428	Citrus sinensis	bHLH	bHLH family protein	http://planttfdb.gao-lab.org/tf.php?sp=Csi&did=orange1.1g037856m
TRINITY_DN15177_c0_g1	0.701242986	0.617683794	0.463548725	0.473047312	1.131860968	0.776886163	6.047480372	11.25618571	9.097432289										orange1.1g026325m	100	240	0	0	814	95	1	240	9.77E-154	427	Citrus sinensis	HD-ZIP	HD-ZIP family protein	http://planttfdb.gao-lab.org/tf.php?sp=Csi&did=orange1.1g026325m
TRINITY_DN15586_c0_g1	402.9763356	397.7773739	397.2610805	93.313136	57.43181003	92.94609724	232.3875615	203.083343	161.4431426										orange1.1g017694m	96.9	261	7	1	1950	1171	107	367	3.38E-144	427	Citrus sinensis	HSF	HSF family protein	http://planttfdb.gao-lab.org/tf.php?sp=Csi&did=orange1.1g017694m
TRINITY_DN20172_c0_g1	116.1062324	122.4811122	119.8184045	1.707524553	3.297342746	1.296836141	78.8802173	59.40713691	41.93087954										orange1.1g017895m	96.8	217	7	0	915	265	148	364	1.36E-146	427	Citrus sinensis	WRKY	WRKY family protein	http://planttfdb.gao-lab.org/tf.php?sp=Csi&did=orange1.1g017895m
TRINITY_DN5612_c0_g1	2.652855655	1.924378122	2.320994317	5.579260208	7.461868837	4.432104357	0.299059857	0.10890795	0.106551949										orange1.1g027605m	98.6	221	3	0	684	22	1	221	1.04E-155	427	Citrus sinensis	NF-YB	NF-YB family protein	http://planttfdb.gao-lab.org/tf.php?sp=Csi&did=orange1.1g027605m
TRINITY_DN31315_c0_g1	0.745308335	0.844069338	0.633442659	0.28729891	0.128891345	0.064340637	1.632380312	7.356445398	10.25070537										orange1.1g008153m	98.8	260	3	0	783	4	1	260	5.83E-148	426	Citrus sinensis	GRAS	GRAS family protein	http://planttfdb.gao-lab.org/tf.php?sp=Csi&did=orange1.1g008153m
TRINITY_DN20336_c6_g1	3.827214026	3.596988116	4.121738547	12.22947198	10.25260007	12.60397719	1.415448271	2.440982769	2.763283459										orange1.1g018284m	100	221	0	0	4529	3867	138	358	6.93E-136	425	Citrus sinensis	bZIP	bZIP family protein	http://planttfdb.gao-lab.org/tf.php?sp=Csi&did=orange1.1g018284m
TRINITY_DN20167_c8_g5	25.80214578	26.64117718	27.62108564	3.466709031	4.672681224	3.468280604	4.695957527	8.892574942	20.64165644										orange1.1g018103m	97	236	5	1	1072	365	127	360	1.28E-146	424	Citrus sinensis	ERF	ERF family protein	http://planttfdb.gao-lab.org/tf.php?sp=Csi&did=orange1.1g018103m
TRINITY_DN13510_c0_g1	0.122268008	0.646192277	0.363707461	4.536402427	13.09911405	3.546512497	11.09106752	3.498578123	1.16879292										orange1.1g025998m	89.9	238	4	1	715	2	1	218	3.22E-152	422	Citrus sinensis	Dof	Dof family protein	http://planttfdb.gao-lab.org/tf.php?sp=Csi&did=orange1.1g025998m
TRINITY_DN1285_c0_g1	0	0	0	2.576578095	4.824768545	1.705987199	0	1.158975643	1.360684295										orange1.1g039095m	98.6	221	3	0	668	6	121	341	2.66E-149	421	Citrus sinensis	C2H2	C2H2 family protein	http://planttfdb.gao-lab.org/tf.php?sp=Csi&did=orange1.1g039095m
TRINITY_DN14833_c0_g1	3.56615023	4.146400443	3.39460297	28.67556201	31.42800621	29.13558531	27.06376686	18.61641773	43.05053923										orange1.1g027547m	97.3	222	6	0	717	52	1	222	1.06E-152	421	Citrus sinensis	bHLH	bHLH family protein	http://planttfdb.gao-lab.org/tf.php?sp=Csi&did=orange1.1g027547m
TRINITY_DN16261_c0_g1	4.142980607	4.67111486	4.929606636	0.603674318	0.621899778	0.480686085	0.169381137	0.493619361	0.362092534										orange1.1g021872m	98.8	245	3	0	961	227	62	306	4.55E-140	421	Citrus sinensis	G2-like	G2-like family protein	http://planttfdb.gao-lab.org/tf.php?sp=Csi&did=orange1.1g021872m
TRINITY_DN19479_c3_g2	37.58142968	40.21807815	38.29195747	8.304608364	6.975407622	8.114144368	10.30311471	10.60365321	13.65501533										orange1.1g026474m	98.7	238	3	0	1064	351	1	238	7.36E-139	421	Citrus sinensis	NF-YA	NF-YA family protein	http://planttfdb.gao-lab.org/tf.php?sp=Csi&did=orange1.1g026474m
TRINITY_DN5460_c0_g1	0.751783022	1.32440309	1.615112336	52.40455056	102.153913	50.19982604	0.560288194	0.349780937	1.02664243										orange1.1g039409m	99.6	224	1	0	797	126	1	224	4.50E-152	421	Citrus sinensis	ERF	ERF family protein	http://planttfdb.gao-lab.org/tf.php?sp=Csi&did=orange1.1g039409m
TRINITY_DN19835_c3_g1	34.16968647	35.52873981	33.84459734	83.67865825	82.50500046	82.75716118	8.33002174	6.496728007	7.768670074										orange1.1g010454m	52	500	10	3	1733	249	236	510	7.00E-138	420	Citrus sinensis	AP2	AP2 family protein	http://planttfdb.gao-lab.org/tf.php?sp=Csi&did=orange1.1g010454m
TRINITY_DN19959_c0_g2	1053.940601	1040.250843	1046.183391	254.0555839	270.1451898	260.2415715	792.5805907	512.9881719	389.0924286										orange1.1g023361m	61	454	5	2	1884	526	1	283	1.77E-144	419	Citrus sinensis	WRKY	WRKY family protein	http://planttfdb.gao-lab.org/tf.php?sp=Csi&did=orange1.1g023361m
TRINITY_DN20873_c2_g8	18.02853973	18.26676034	18.88993311	1049.242761	799.5950045	1085.622991	6.295550048	2.107733972	3.74866868										orange1.1g014123m	91.5	246	21	0	1132	395	185	430	1.80E-142	419	Citrus sinensis	ERF	ERF family protein	http://planttfdb.gao-lab.org/tf.php?sp=Csi&did=orange1.1g014123m
TRINITY_DN20365_c0_g1	53.71075872	51.56383292	54.02453183	171.3443175	155.5918534	169.0817101	28.45785617	38.82568404	46.52407834										orange1.1g016972m	95.6	383	11	2	1341	199	1	379	6.94E-145	418	Citrus sinensis	ZF-HD	ZF-HD family protein	http://planttfdb.gao-lab.org/tf.php?sp=Csi&did=orange1.1g016972m
TRINITY_DN15132_c0_g1	157.5561614	159.3587293	158.8432603	221.1300519	181.0530898	219.4370901	93.67708951	77.61594319	78.46695536										orange1.1g024771m	59.8	435	2	1	1948	644	1	262	2.31E-143	417	Citrus sinensis	GATA	GATA family protein	http://planttfdb.gao-lab.org/tf.php?sp=Csi&did=orange1.1g024771m
TRINITY_DN15380_c0_g1	0.350028736	0.123093445	0.154401648	2.420493314	2.356294895	2.545074339	0.750299805	0.855929853	0.72427413										orange1.1g017166m	98	246	5	0	325	1062	1	246	4.06E-144	417	Citrus sinensis	CO-like	CO-like family protein	http://planttfdb.gao-lab.org/tf.php?sp=Csi&did=orange1.1g017166m
TRINITY_DN18835_c0_g2	34.32935362	33.64056818	36.28858629	202.7568525	209.1613589	205.2641808	111.3728568	98.35839958	95.35160755										orange1.1g024274m	99.3	270	2	0	1520	711	1	270	3.65E-144	415	Citrus sinensis	Trihelix	Trihelix family protein	http://planttfdb.gao-lab.org/tf.php?sp=Csi&did=orange1.1g024274m
TRINITY_DN19321_c0_g3	34.32769456	33.65220436	33.14216567	3.021571034	3.189581145	2.320050251	9.449623768	11.08554714	13.95552981										orange1.1g042473m	86.5	252	34	0	994	239	157	408	1.84E-137	415	Citrus sinensis	C3H	C3H family protein	http://planttfdb.gao-lab.org/tf.php?sp=Csi&did=orange1.1g042473m
TRINITY_DN17388_c0_g2	32.31288724	31.1168506	31.39654143	6.942757714	6.902937079	6.275356836	12.6160893	16.72739888	17.50510897										orange1.1g028041m	99.5	214	1	0	1656	1015	1	214	1.08E-140	410	Citrus sinensis	FAR1	FAR1 family protein	http://planttfdb.gao-lab.org/tf.php?sp=Csi&did=orange1.1g028041m
TRINITY_DN19013_c2_g2	47.69801615	46.00782958	45.75005552	559.3900918	470.9055673	568.0525913	111.80379	77.1899423	56.17250525										orange1.1g024703m	95.9	221	9	0	2058	1396	1	221	1.20E-139	409	Citrus sinensis	bZIP	bZIP family protein	http://planttfdb.gao-lab.org/tf.php?sp=Csi&did=orange1.1g024703m
TRINITY_DN9896_c0_g1	5.265775555	6.184416883	6.284924429	0.06578163	0.354140548	0	2.367142207	0.748610911	0.732416247										orange1.1g041119m	91.8	282	15	3	970	137	1	278	8.19E-145	408	Citrus sinensis	ERF	ERF family protein	http://planttfdb.gao-lab.org/tf.php?sp=Csi&did=orange1.1g041119m
TRINITY_DN20044_c1_g6	128.6089157	128.0749078	124.3498616	14.54738029	10.4624649	14.98689684	67.93497551	80.51882134	68.57467444										orange1.1g038669m	96.3	244	9	0	971	240	1	244	5.88E-145	407	Citrus sinensis	C2H2	C2H2 family protein	http://planttfdb.gao-lab.org/tf.php?sp=Csi&did=orange1.1g038669m
TRINITY_DN19638_c2_g5	80.75856174	86.65344869	85.33280329	23.83869748	36.20501283	25.12320078	94.91260319	74.35091293	84.13289159										orange1.1g022148m	99.1	223	2	0	1099	431	80	302	1.88E-138	405	Citrus sinensis	BES1	BES1 family protein	http://planttfdb.gao-lab.org/tf.php?sp=Csi&did=orange1.1g022148m
TRINITY_DN18497_c2_g4	30.22482988	29.21413489	29.76149302	4.173625569	13.87432492	3.003247346	30.51691841	5.379675456	4.22448854										orange1.1g025665m	97.7	217	5	0	973	323	1	217	1.58E-143	403	Citrus sinensis	bHLH	bHLH family protein	http://planttfdb.gao-lab.org/tf.php?sp=Csi&did=orange1.1g025665m
TRINITY_DN16403_c0_g1	876.6576209	849.2237081	867.9949873	22.75007165	21.62326058	23.23595887	961.972454	445.5437566	254.0453533										orange1.1g028094m	99.1	214	2	0	1122	481	1	214	8.83E-143	402	Citrus sinensis	ERF	ERF family protein	http://planttfdb.gao-lab.org/tf.php?sp=Csi&did=orange1.1g028094m
TRINITY_DN17857_c1_g4	0.992162051	1.747874651	1.124327098	7.26760563	12.43965669	8.56766075	1.539237593	4.065568444	2.625615128										orange1.1g021142m	96.9	225	7	0	696	22	1	225	1.89E-143	401	Citrus sinensis	WRKY	WRKY family protein	http://planttfdb.gao-lab.org/tf.php?sp=Csi&did=orange1.1g021142m
TRINITY_DN20939_c1_g2	342.1573674	344.2309986	357.9920581	94.7280206	78.41328541	101.5400304	335.0347463	168.6194037	54.83660017										orange1.1g029015m	98.5	200	2	1	843	247	1	200	1.98E-144	401	Citrus sinensis	ERF	ERF family protein	http://planttfdb.gao-lab.org/tf.php?sp=Csi&did=orange1.1g029015m
TRINITY_DN4939_c0_g1	0	0	0	2.421188392	3.711256494	3.072611354	0	0	0										orange1.1g047387m	98.1	215	4	0	742	98	25	239	9.73E-145	401	Citrus sinensis	ERF	ERF family protein	http://planttfdb.gao-lab.org/tf.php?sp=Csi&did=orange1.1g047387m
TRINITY_DN19047_c1_g1	4.416581781	5.386579896	4.379296961	0.343771787	0.205635809	0.41060132	2.387304286	4.267861452	4.755470431										orange1.1g021188m	98.5	203	3	0	654	46	114	316	5.41E-143	398	Citrus sinensis	MYB	MYB family protein	http://planttfdb.gao-lab.org/tf.php?sp=Csi&did=orange1.1g021188m
TRINITY_DN19186_c1_g3	198.123187	193.9260122	195.3930229	332.955009	303.1897156	327.2744081	313.7207375	374.3877007	305.3971286										orange1.1g024499m	91.4	267	22	1	1133	336	1	267	1.95E-140	398	Citrus sinensis	C2H2	C2H2 family protein	http://planttfdb.gao-lab.org/tf.php?sp=Csi&did=orange1.1g024499m
TRINITY_DN15666_c0_g1	3.183673141	3.722964384	2.884658912	0.037028535	0.066448671	0.199021113	47.65320389	58.22894894	53.33374502										orange1.1g026436m	97.7	215	5	0	1538	894	1	215	7.26E-136	395	Citrus sinensis	bHLH	bHLH family protein	http://planttfdb.gao-lab.org/tf.php?sp=Csi&did=orange1.1g026436m
TRINITY_DN15783_c0_g2	31.80419789	27.29842716	29.01688018	58.74311599	44.71264289	59.37641938	51.73334965	74.67295945	94.01044425										orange1.1g047185m	93.9	214	13	0	716	75	1	214	9.64E-141	395	Citrus sinensis	MYB_related	MYB_related family protein	http://planttfdb.gao-lab.org/tf.php?sp=Csi&did=orange1.1g047185m
TRINITY_DN20824_c0_g1	115.991648	112.9304428	115.5548967	59.1104806	46.28352459	62.30284428	36.20421212	33.38455493	40.72267019										orange1.1g000448m	52.6	456	189	7	3788	2448	734	1171	4.70E-116	392	Citrus sinensis	HB-other	HB-other family protein	http://planttfdb.gao-lab.org/tf.php?sp=Csi&did=orange1.1g000448m
TRINITY_DN20971_c0_g1	22.0474328	23.02546577	20.179855	7.069976181	10.49944235	7.327468375	37.018198	36.14658427	42.89521224										orange1.1g042922m	57.2	418	115	1	1547	486	1	418	1.33E-131	390	Citrus sinensis	MYB_related	MYB_related family protein	http://planttfdb.gao-lab.org/tf.php?sp=Csi&did=orange1.1g042922m
TRINITY_DN19340_c0_g2	6.379129532	7.246567724	7.290852823	28.16235284	19.06517256	26.20018946	5.77117363	6.570500377	7.856885742										orange1.1g027990m	98.6	216	3	0	931	284	1	216	4.93E-138	389	Citrus sinensis	ERF	ERF family protein	http://planttfdb.gao-lab.org/tf.php?sp=Csi&did=orange1.1g027990m
TRINITY_DN12910_c0_g1	532.4114932	529.1099799	528.8286445	23.57156963	18.61051873	23.30337461	776.7757462	629.1124527	465.7965793										orange1.1g024825m	97.9	195	4	0	948	364	68	262	5.03E-133	387	Citrus sinensis	WRKY	WRKY family protein	http://planttfdb.gao-lab.org/tf.php?sp=Csi&did=orange1.1g024825m
TRINITY_DN12232_c0_g1	36.81675243	40.40276849	39.43045452	3.979247467	3.016399134	4.117741982	19.55579926	21.2228145	26.66642714										orange1.1g029068m	98	199	4	0	955	359	1	199	1.25E-137	386	Citrus sinensis	ERF	ERF family protein	http://planttfdb.gao-lab.org/tf.php?sp=Csi&did=orange1.1g029068m
TRINITY_DN31610_c0_g1	0.723432296	1.147012299	0.430395045	4.099333272	14.71272072	5.508278107	0	0.201954143	0.987926396										orange1.1g028566m	93.7	207	13	0	737	117	1	207	1.06E-138	385	Citrus sinensis	ERF	ERF family protein	http://planttfdb.gao-lab.org/tf.php?sp=Csi&did=orange1.1g028566m
TRINITY_DN18514_c4_g1	6.113400395	6.820918478	5.819319377	12.37200662	17.02095426	10.94246877	4.842578775	3.440552925	3.343860888										orange1.1g043269m	99	191	2	0	1232	660	1	191	7.68E-135	382	Citrus sinensis	MYB	MYB family protein	http://planttfdb.gao-lab.org/tf.php?sp=Csi&did=orange1.1g043269m
TRINITY_DN18862_c4_g1	279.5545034	276.6746684	282.8056085	105.2616325	97.04615874	98.18526692	26.33045642	32.53309799	27.97628919										orange1.1g021882m	96	198	8	0	1175	582	109	306	6.11E-131	382	Citrus sinensis	NAC	NAC family protein	http://planttfdb.gao-lab.org/tf.php?sp=Csi&did=orange1.1g021882m
TRINITY_DN7977_c0_g1	8.002738985	11.02849812	9.343034276	0.348291602	1.48441859	0.077999961	2.968394594	4.774388061	6.874454879										orange1.1g021310m	95	221	11	0	696	34	1	221	1.88E-135	382	Citrus sinensis	ZF-HD	ZF-HD family protein	http://planttfdb.gao-lab.org/tf.php?sp=Csi&did=orange1.1g021310m
TRINITY_DN19343_c1_g1	312.9329583	314.3757386	316.8909042	98.88553081	57.25814334	93.61729429	243.5284472	87.96586917	43.12091638										orange1.1g026746m	93.7	206	13	0	2090	1473	1	206	1.85E-128	377	Citrus sinensis	bHLH	bHLH family protein	http://planttfdb.gao-lab.org/tf.php?sp=Csi&did=orange1.1g026746m
TRINITY_DN13127_c0_g1	1.234741041	1.691839212	0.544141043	2.221164197	5.895865178	2.901675479	0.175281281	0.09574768	0.187352749										orange1.1g028923m	99.5	202	1	0	630	25	1	202	5.11E-135	376	Citrus sinensis	MIKC_MADS	MIKC_MADS family protein	http://planttfdb.gao-lab.org/tf.php?sp=Csi&did=orange1.1g028923m
TRINITY_DN20067_c4_g1	101.6568223	96.44724413	96.41108581	9.123263466	11.73924662	8.799450549	59.8995827	88.57141807	101.5325694										orange1.1g019947m	94.7	246	10	1	1829	1092	1	243	3.14E-126	374	Citrus sinensis	TALE	TALE family protein	http://planttfdb.gao-lab.org/tf.php?sp=Csi&did=orange1.1g019947m
TRINITY_DN20920_c1_g1	8.347162892	7.686731659	7.054002335	0	0.114826475	0	17.0874593	24.89080512	8.095858889										orange1.1g039680m	98.8	246	3	0	1014	277	1	246	3.68E-131	373	Citrus sinensis	ERF	ERF family protein	http://planttfdb.gao-lab.org/tf.php?sp=Csi&did=orange1.1g039680m
TRINITY_DN12329_c0_g1	0.484282425	0.426575968	0.480194109	33.8123306	47.26658792	31.97183589	0.232023589	1.098441551	0										orange1.1g030050m	98.9	183	2	0	786	238	1	183	2.43E-133	372	Citrus sinensis	WRKY	WRKY family protein	http://planttfdb.gao-lab.org/tf.php?sp=Csi&did=orange1.1g030050m
TRINITY_DN20451_c1_g6	0	0	0.19338229	13.09054443	30.574134	10.48904642	0.62293216	0.408333224	0.066583295										orange1.1g045987m	88.2	229	21	1	688	2	1	223	1.34E-126	370	Citrus sinensis	WRKY	WRKY family protein	http://planttfdb.gao-lab.org/tf.php?sp=Csi&did=orange1.1g045987m
TRINITY_DN16327_c0_g1	1.114986211	1.292270947	1.454701958	6.518385706	5.430992484	5.299797011	0.524826916	0.655285807	0.681179418										orange1.1g021635m	70.9	261	71	3	1369	599	50	309	8.33E-125	368	Citrus sinensis	NAC	NAC family protein	http://planttfdb.gao-lab.org/tf.php?sp=Csi&did=orange1.1g021635m
TRINITY_DN19259_c2_g2	0.388987086	0.085445361	0.28855605	2.953849838	2.037986229	2.828951808	0.130131451	0.203775604	0.133132341										orange1.1g029970m	98.4	184	3	0	853	302	1	184	3.95E-130	367	Citrus sinensis	LBD	LBD family protein	http://planttfdb.gao-lab.org/tf.php?sp=Csi&did=orange1.1g029970m
TRINITY_DN18160_c1_g1	9.356537625	7.745141474	6.706662402	1.216726892	2.865775643	1.226187832	0.648114524	1.416134372	0.923666138										orange1.1g036580m	98.9	186	2	0	723	166	1	186	7.08E-130	365	Citrus sinensis	NF-YB	NF-YB family protein	http://planttfdb.gao-lab.org/tf.php?sp=Csi&did=orange1.1g036580m
TRINITY_DN10951_c0_g1	10.430861	9.8449253	11.48475994	4.158273693	7.959605848	4.695342674	28.86115215	55.10881026	49.66490348										orange1.1g043184m	97.8	271	5	1	881	69	1	270	6.10E-128	364	Citrus sinensis	ERF	ERF family protein	http://planttfdb.gao-lab.org/tf.php?sp=Csi&did=orange1.1g043184m
TRINITY_DN2656_c0_g1	17.32896202	18.63268708	21.80421671	0.483717552	0.86804375	0.216657248	4.733347675	3.002630775	15.99400838										orange1.1g030002m	97.8	184	4	0	806	255	1	184	4.43E-130	364	Citrus sinensis	ERF	ERF family protein	http://planttfdb.gao-lab.org/tf.php?sp=Csi&did=orange1.1g030002m
TRINITY_DN8413_c0_g1	126.5603954	116.1312929	120.9778718	1.10558357	0.771554981	0.440169991	61.30498662	9.658762643	5.843964601										orange1.1g029817m	98.4	187	3	0	592	32	1	187	7.87E-132	364	Citrus sinensis	ERF	ERF family protein	http://planttfdb.gao-lab.org/tf.php?sp=Csi&did=orange1.1g029817m
TRINITY_DN19754_c1_g1	28.21711666	29.5086139	29.64755249	3.722481344	7.932488147	3.138782068	23.87552383	35.7529514	38.88096744										orange1.1g007601m	63.4	322	107	3	2538	1597	15	333	1.09E-115	363	Citrus sinensis	ARR-B	ARR-B family protein	http://planttfdb.gao-lab.org/tf.php?sp=Csi&did=orange1.1g007601m
TRINITY_DN18810_c2_g5	167.2133309	157.0335488	159.2932976	22.58386637	24.14865395	21.05738722	46.41855171	59.75666845	71.16611871										orange1.1g028454m	97.1	208	6	0	1165	542	1	208	1.66E-127	362	Citrus sinensis	ERF	ERF family protein	http://planttfdb.gao-lab.org/tf.php?sp=Csi&did=orange1.1g028454m
TRINITY_DN18519_c4_g1	2.07911001	2.663805082	2.37391544	9.350229237	9.34298033	8.414013877	1.569640894	0.439701971	0.172075968										orange1.1g015616m	96.7	213	7	0	840	202	191	403	1.05E-120	359	Citrus sinensis	WRKY	WRKY family protein	http://planttfdb.gao-lab.org/tf.php?sp=Csi&did=orange1.1g015616m
TRINITY_DN18502_c2_g8	0.046091088	0	0.045701987	0.031092312	0	0	7.949739457	5.532740394	7.362693347										orange1.1g035792m	33.4	641	399	11	2190	298	26	648	3.37E-112	358	Citrus sinensis	FAR1	FAR1 family protein	http://planttfdb.gao-lab.org/tf.php?sp=Csi&did=orange1.1g035792m
TRINITY_DN13071_c0_g1	0.199755632	0	0	3.36879893	4.534048088	3.862748501	0	0.278819993	0										orange1.1g039532m	97.6	207	5	0	623	3	58	264	6.26E-125	357	Citrus sinensis	NAC	NAC family protein	http://planttfdb.gao-lab.org/tf.php?sp=Csi&did=orange1.1g039532m
TRINITY_DN7199_c0_g1	0	0	0.118501178	9.110013896	15.33543958	9.605138014	0	0	0										orange1.1g046003m	95.9	172	7	0	263	778	1	172	3.14E-122	355	Citrus sinensis	NAC	NAC family protein	http://planttfdb.gao-lab.org/tf.php?sp=Csi&did=orange1.1g046003m
TRINITY_DN19785_c2_g1	0.283114217	0.187034024	0.210543123	20.11208192	18.37613002	17.88425373	0.271284578	0	0.338295661										orange1.1g048452m	97.9	189	4	0	696	130	1	189	1.18E-122	354	Citrus sinensis	G2-like	G2-like family protein	http://planttfdb.gao-lab.org/tf.php?sp=Csi&did=orange1.1g048452m
TRINITY_DN10508_c0_g1	4.446997889	3.603731509	3.88032154	14.93937106	29.76885727	16.15813017	0.11363159	0.124142875	0.242914596										orange1.1g042174m	86.9	268	21	2	950	147	1	254	9.07E-123	353	Citrus sinensis	ERF	ERF family protein	http://planttfdb.gao-lab.org/tf.php?sp=Csi&did=orange1.1g042174m
TRINITY_DN20491_c0_g5	37.48248515	32.73077627	33.06588763	0.499902836	0.576699856	0.831653244	48.4957191	5.615132231	2.67454517										orange1.1g045963m	92.9	197	14	0	984	394	1	197	1.17E-124	353	Citrus sinensis	ERF	ERF family protein	http://planttfdb.gao-lab.org/tf.php?sp=Csi&did=orange1.1g045963m
TRINITY_DN20583_c5_g1	1.548917223	2.074949389	1.032853241	3.650095985	7.200992706	2.160598911	0.437013649	0.278355832	0.638971768										orange1.1g021347m	74.6	264	11	2	1	792	106	313	6.42E-124	353	Citrus sinensis	WRKY	WRKY family protein	http://planttfdb.gao-lab.org/tf.php?sp=Csi&did=orange1.1g021347m
TRINITY_DN11666_c0_g1	5.773126222	5.39340252	5.203990402	1.357159845	2.064845422	1.427178526	10.33739269	10.92735447	14.39397885										orange1.1g030419m	99.4	177	1	0	906	376	1	177	1.84E-122	349	Citrus sinensis	FAR1	FAR1 family protein	http://planttfdb.gao-lab.org/tf.php?sp=Csi&did=orange1.1g030419m
TRINITY_DN13615_c0_g2	2.341331136	2.901773017	2.918852736	0.934896734	1.244706632	0.542859925	7.602681429	14.06723956	16.62317666										orange1.1g030994m	100	168	0	0	1008	1511	1	168	1.17E-119	348	Citrus sinensis	ERF	ERF family protein	http://planttfdb.gao-lab.org/tf.php?sp=Csi&did=orange1.1g030994m
TRINITY_DN11776_c0_g1	0	0	0	3.453943087	3.337487386	2.618037618	0.628996101	1.236924447	0.134462902										orange1.1g019821m	98.8	162	2	0	488	3	1	162	7.18E-123	347	Citrus sinensis	NAC	NAC family protein	http://planttfdb.gao-lab.org/tf.php?sp=Csi&did=orange1.1g019821m
TRINITY_DN20239_c4_g1	0.459768129	0.539977017	1.063735779	6.823349105	4.82366093	6.668029696	0	0.106957807	0.104643994										orange1.1g045080m	92.1	202	15	1	723	121	2	203	3.31E-124	347	Citrus sinensis	LBD	LBD family protein	http://planttfdb.gao-lab.org/tf.php?sp=Csi&did=orange1.1g045080m
TRINITY_DN20977_c0_g1	114.6340183	106.3876189	109.8331729	4.011946912	12.26922164	4.791872862	12.44235539	32.82456495	33.53576657										orange1.1g019637m	96.3	191	7	0	1019	447	148	338	1.83E-114	346	Citrus sinensis	HD-ZIP	HD-ZIP family protein	http://planttfdb.gao-lab.org/tf.php?sp=Csi&did=orange1.1g019637m
TRINITY_DN7149_c0_g1	40.80442144	42.7256815	44.10704427	2.171065624	1.878444881	1.319714211	3.304178899	5.936158304	6.043190667										orange1.1g029214m	97.1	175	5	0	753	229	23	197	4.60E-122	345	Citrus sinensis	YABBY	YABBY family protein	http://planttfdb.gao-lab.org/tf.php?sp=Csi&did=orange1.1g029214m
TRINITY_DN18534_c0_g1	18.30825262	19.86417572	19.98464619	11.60836723	10.3444179	11.70456613	6.675976275	5.867723436	8.584354781										orange1.1g030079m	95.9	169	7	0	1722	1216	15	183	6.74E-113	341	Citrus sinensis	NAC	NAC family protein	http://planttfdb.gao-lab.org/tf.php?sp=Csi&did=orange1.1g030079m
TRINITY_DN19403_c0_g1	5.537082886	7.027797361	6.185081682	3.131445743	3.336554953	2.103863346	14.84360273	17.21187626	15.45183861										orange1.1g042922m	98	255	5	0	766	2	50	304	1.79E-117	340	Citrus sinensis	MYB_related	MYB_related family protein	http://planttfdb.gao-lab.org/tf.php?sp=Csi&did=orange1.1g042922m
TRINITY_DN7498_c0_g1	8.541003788	10.47157713	9.155568176	1.090037098	2.025960685	0.976455939	7.889203174	9.263389347	13.00342746										orange1.1g030575m	98.9	175	2	0	711	187	1	175	1.58E-119	338	Citrus sinensis	FAR1	FAR1 family protein	http://planttfdb.gao-lab.org/tf.php?sp=Csi&did=orange1.1g030575m
TRINITY_DN2144_c0_g1	30.99727062	31.47107988	32.51502038	4.182052677	1.283716215	4.337804264	14.48627824	3.301891018	0.891161757										orange1.1g038285m	98.9	178	2	0	645	112	1	178	1.40E-120	337	Citrus sinensis	ERF	ERF family protein	http://planttfdb.gao-lab.org/tf.php?sp=Csi&did=orange1.1g038285m
TRINITY_DN19260_c3_g1	195.3973751	186.3308524	190.6916058	84.44348393	105.3088272	86.43951669	799.6149131	576.7564015	330.2639034										orange1.1g019887m	83.4	271	39	1	1109	297	70	334	6.01E-113	335	Citrus sinensis	ERF	ERF family protein	http://planttfdb.gao-lab.org/tf.php?sp=Csi&did=orange1.1g019887m
TRINITY_DN15727_c0_g1	42.55468518	48.24757075	48.52687961	378.4151845	367.4150627	369.5892395	33.0047222	50.27140593	37.0342959										orange1.1g035883m	96	226	8	1	853	176	1	225	5.11E-117	334	Citrus sinensis	bHLH	bHLH family protein	http://planttfdb.gao-lab.org/tf.php?sp=Csi&did=orange1.1g035883m
TRINITY_DN12568_c0_g1	0.754331439	0.996669444	1.121945049	2.798729633	6.049700954	2.165226027	0.120468745	0.263224977	0										orange1.1g029776m	98.3	181	1	1	544	2	1	179	3.22E-118	330	Citrus sinensis	bHLH	bHLH family protein	http://planttfdb.gao-lab.org/tf.php?sp=Csi&did=orange1.1g029776m
TRINITY_DN19260_c3_g4	8.027257614	8.043638193	8.564009776	187.0265657	225.9938109	194.4335194	5.970430993	3.04932313	7.284942174										orange1.1g013481m	94.1	256	3	3	768	1	1	244	6.52E-112	330	Citrus sinensis	ERF	ERF family protein	http://planttfdb.gao-lab.org/tf.php?sp=Csi&did=orange1.1g013481m
TRINITY_DN18105_c0_g2	11.37565803	12.59101491	13.44350191	2.89919125	4.033806757	2.308531025	23.73102946	23.47937418	18.00427676										orange1.1g009555m	98.8	169	2	0	608	102	364	532	4.69E-109	327	Citrus sinensis	bHLH	bHLH family protein	http://planttfdb.gao-lab.org/tf.php?sp=Csi&did=orange1.1g009555m
TRINITY_DN13880_c0_g1	184.7057129	176.6972556	177.8295777	37.7867913	20.45872792	40.27214493	94.93185908	28.86866697	7.649457968										orange1.1g028004m	92.1	215	17	0	1070	426	1	215	3.35E-113	326	Citrus sinensis	ERF	ERF family protein	http://planttfdb.gao-lab.org/tf.php?sp=Csi&did=orange1.1g028004m
TRINITY_DN21869_c0_g1	0	0	0	15.3968989	12.17049924	15.61916735	0.288672716	0	0.106308298										orange1.1g015639m	94.9	196	8	1	1	582	23	218	2.05E-113	325	Citrus sinensis	bHLH	bHLH family protein	http://planttfdb.gao-lab.org/tf.php?sp=Csi&did=orange1.1g015639m
TRINITY_DN13053_c0_g1	8.5275242	6.438339109	8.254212513	0	0.122893664	0	1.55642101	1.983794075	3.188586525										orange1.1g014062m	99.4	162	1	0	548	63	270	431	3.36E-112	323	Citrus sinensis	G2-like	G2-like family protein	http://planttfdb.gao-lab.org/tf.php?sp=Csi&did=orange1.1g014062m
TRINITY_DN20274_c1_g1	23.53659152	25.25534815	23.84708586	47.22807326	71.02280433	46.54642493	7.927770091	15.94839637	7.655593628										orange1.1g023056m	89.7	203	18	3	700	95	88	288	2.35E-110	323	Citrus sinensis	MYB	MYB family protein	http://planttfdb.gao-lab.org/tf.php?sp=Csi&did=orange1.1g023056m
TRINITY_DN3786_c0_g1	0.738477127	0.722756848	0.527214886	13.11225285	22.04827604	13.50173567	0	0.245094289	0.170319676										orange1.1g029952m	97.8	185	4	0	539	1093	1	185	1.71E-111	323	Citrus sinensis	bZIP	bZIP family protein	http://planttfdb.gao-lab.org/tf.php?sp=Csi&did=orange1.1g029952m
TRINITY_DN14347_c0_g1	7.76679732	6.204914477	7.34303321	13.28116165	10.68894771	12.76064415	5.653817228	3.781722472	7.399825307										orange1.1g026227m	94.7	171	8	1	615	106	71	241	4.61E-114	322	Citrus sinensis	GeBP	GeBP family protein	http://planttfdb.gao-lab.org/tf.php?sp=Csi&did=orange1.1g026227m
TRINITY_DN11787_c0_g1	2.670333292	2.842169031	2.096167334	2.702046245	2.828520559	2.823910576	0.355382797	0.077651368	0										orange1.1g046419m	68.1	263	3	1	981	193	324	505	9.09E-107	318	Citrus sinensis	MYB	MYB family protein	http://planttfdb.gao-lab.org/tf.php?sp=Csi&did=orange1.1g046419m
TRINITY_DN6781_c0_g1	55.52663209	57.78714045	60.51054413	1.853255312	4.988572415	1.383456093	8.440463307	0.852141214	0.416853442										orange1.1g030591m	98.8	172	2	0	727	212	4	175	3.27E-113	318	Citrus sinensis	ERF	ERF family protein	http://planttfdb.gao-lab.org/tf.php?sp=Csi&did=orange1.1g030591m
TRINITY_DN14875_c0_g1	210.2582635	206.4163857	197.9797554	155.7172389	189.2138182	152.0440059	50.19173478	73.34331274	130.9208179										orange1.1g031030m	95.5	156	7	0	1279	812	1	156	5.21E-109	317	Citrus sinensis	NAC	NAC family protein	http://planttfdb.gao-lab.org/tf.php?sp=Csi&did=orange1.1g031030m
TRINITY_DN19243_c1_g6	0	0	0	0	0	0	1.013311438	4.111885072	8.819506659										orange1.1g036565m	99.4	162	1	0	488	3	7	168	1.97E-113	316	Citrus sinensis	LBD	LBD family protein	http://planttfdb.gao-lab.org/tf.php?sp=Csi&did=orange1.1g036565m
TRINITY_DN20637_c0_g1	2.047062859	1.697070626	2.746175022	20.38881697	21.50107104	20.66559997	2.615371235	9.16017221	1.39774478										orange1.1g010903m	97	168	5	0	504	1	1	168	1.69E-106	316	Citrus sinensis	WRKY	WRKY family protein	http://planttfdb.gao-lab.org/tf.php?sp=Csi&did=orange1.1g010903m
TRINITY_DN28611_c0_g1	217.9948012	215.0078488	221.1803855	844.3384872	1194.508676	907.8482368	485.6898228	300.0602248	318.8928832										orange1.1g031430m	95.6	159	7	0	665	189	1	159	8.69E-112	315	Citrus sinensis	C2H2	C2H2 family protein	http://planttfdb.gao-lab.org/tf.php?sp=Csi&did=orange1.1g031430m
TRINITY_DN19611_c4_g4	8.903749123	7.726600599	6.932073048	10.94486229	13.61285899	11.19935179	2.317255939	0.736468221	1.125837875										orange1.1g031669m	99.4	155	1	0	1254	790	1	155	1.57E-106	313	Citrus sinensis	ERF	ERF family protein	http://planttfdb.gao-lab.org/tf.php?sp=Csi&did=orange1.1g031669m
TRINITY_DN19262_c3_g5	1.40678478	1.0138534	0.887669167	0	0.077408882	0.386413598	5.718803633	9.371716838	12.74924691										orange1.1g042460m	97.6	165	4	0	510	16	1	165	8.66E-102	310	Citrus sinensis	GRAS	GRAS family protein	http://planttfdb.gao-lab.org/tf.php?sp=Csi&did=orange1.1g042460m
TRINITY_DN19601_c4_g1	20.52549532	18.77127767	17.96111123	1.172763127	0.475221868	1.525009312	9.063694323	10.84144605	15.77634799										orange1.1g036452m	91.4	186	12	1	826	269	63	244	1.17E-102	309	Citrus sinensis	MIKC_MADS	MIKC_MADS family protein	http://planttfdb.gao-lab.org/tf.php?sp=Csi&did=orange1.1g036452m
TRINITY_DN20494_c2_g6	113.8708199	113.8961833	114.7706674	172.4830104	319.7501931	169.0092899	639.2940171	359.9777696	203.9198594										orange1.1g044181m	98.9	178	2	0	931	398	1	178	1.04E-107	309	Citrus sinensis	C2H2	C2H2 family protein	http://planttfdb.gao-lab.org/tf.php?sp=Csi&did=orange1.1g044181m
TRINITY_DN18489_c0_g1	39.40211338	39.16394883	37.41406222	112.2863282	86.74053719	111.4425538	20.40531826	35.48819577	43.9238043										orange1.1g047012m	99.4	161	1	0	3012	2530	237	397	2.01E-96	307	Citrus sinensis	MYB	MYB family protein	http://planttfdb.gao-lab.org/tf.php?sp=Csi&did=orange1.1g047012m
TRINITY_DN20953_c0_g1	4.495951503	3.998668568	3.722210789	8.951463086	9.907668831	8.308877725	3.90377337	6.153619597	9.984490325										orange1.1g004450m	30.3	613	408	7	1857	52	54	658	2.80E-93	306	Citrus sinensis	FAR1	FAR1 family protein	http://planttfdb.gao-lab.org/tf.php?sp=Csi&did=orange1.1g004450m
TRINITY_DN10440_c0_g1	57.28855492	58.04468225	63.10259103	556.6357098	336.1918366	541.8199882	136.5485722	99.73646106	54.49332085										orange1.1g031071m	97	166	5	0	792	295	1	166	4.46E-103	303	Citrus sinensis	ERF	ERF family protein	http://planttfdb.gao-lab.org/tf.php?sp=Csi&did=orange1.1g031071m
TRINITY_DN13064_c0_g1	12.23544997	10.65143733	10.78414062	0.530948708	0.563018945	0.821532705	8.04467811	9.887441081	9.624690253										orange1.1g026390m	98.8	164	2	0	1273	782	1	164	6.37E-102	303	Citrus sinensis	bHLH	bHLH family protein	http://planttfdb.gao-lab.org/tf.php?sp=Csi&did=orange1.1g026390m
TRINITY_DN16728_c0_g1	19.160533	14.95570616	15.70691187	19.1961228	26.46750249	19.54600549	31.08463341	42.49972576	49.02852143										orange1.1g028748m	85.3	204	30	0	1006	395	1	204	3.24E-104	303	Citrus sinensis	NF-YC	NF-YC family protein	http://planttfdb.gao-lab.org/tf.php?sp=Csi&did=orange1.1g028748m
TRINITY_DN19977_c0_g1	8.954541387	9.412742992	9.909101155	0.400481139	0.449171149	0.538126896	4.076868016	5.731492709	5.776404317										orange1.1g028487m	69.6	240	41	1	1879	1160	1	208	7.04E-100	303	Citrus sinensis	DBB	DBB family protein	http://planttfdb.gao-lab.org/tf.php?sp=Csi&did=orange1.1g028487m
TRINITY_DN10483_c0_g1	0	0	0.212162686	5.19624278	34.06139684	5.042697457	0.136685691	0.298659108	0										orange1.1g024492m	98.6	142	2	0	427	2	1	142	1.80E-106	302	Citrus sinensis	MYB	MYB family protein	http://planttfdb.gao-lab.org/tf.php?sp=Csi&did=orange1.1g024492m
TRINITY_DN20760_c2_g3	0.482821949	0.825679187	0.458564634	4.959548523	5.277468552	4.079938553	0.095346604	0.78124852	1.354980207										orange1.1g005514m	92.5	173	13	0	466	984	5	177	3.29E-96	296	Citrus sinensis	TALE	TALE family protein	http://planttfdb.gao-lab.org/tf.php?sp=Csi&did=orange1.1g005514m
TRINITY_DN20727_c1_g1	240.2746161	247.9340515	243.6126837	24.11328349	25.03879616	24.41487004	64.53708715	108.7145506	164.5474227										orange1.1g047949m	71	231	43	1	1343	723	139	369	3.78E-93	295	Citrus sinensis	NAC	NAC family protein	http://planttfdb.gao-lab.org/tf.php?sp=Csi&did=orange1.1g047949m
TRINITY_DN18738_c3_g2	0.387004825	0.113629946	0.255825151	2.638084764	3.991942404	2.588097478	0.206019013	0.191314965	0.240906854										orange1.1g026227m	96	151	6	0	1272	1724	1	151	2.73E-97	293	Citrus sinensis	GeBP	GeBP family protein	http://planttfdb.gao-lab.org/tf.php?sp=Csi&did=orange1.1g026227m
TRINITY_DN15131_c0_g1	1.275962009	1.910664091	1.518228392	0.086074358	0.077231339	0	4.401530057	9.528321543	13.3298688										orange1.1g025268m	93	171	12	0	515	3	1	171	1.37E-100	291	Citrus sinensis	HD-ZIP	HD-ZIP family protein	http://planttfdb.gao-lab.org/tf.php?sp=Csi&did=orange1.1g025268m
TRINITY_DN19752_c3_g1	175.9883255	176.5722276	170.2661101	299.2745603	236.8748648	299.1371021	138.6116972	95.73962711	78.06913549										orange1.1g023197m	74.5	196	4	2	2859	2272	1	150	5.60E-92	291	Citrus sinensis	NAC	NAC family protein	http://planttfdb.gao-lab.org/tf.php?sp=Csi&did=orange1.1g023197m
TRINITY_DN12266_c0_g1	0.545857173	0.641084734	0.541249043	32.03570773	27.03740985	31.99618338	2.034079788	0.952387998	5.093758189										orange1.1g048296m	94.6	167	4	2	757	269	2	167	1.11E-99	290	Citrus sinensis	M-type_MADS	M-type_MADS family protein	http://planttfdb.gao-lab.org/tf.php?sp=Csi&did=orange1.1g048296m
TRINITY_DN15400_c0_g1	0.08760936	0.154339888	0.086869761	5.788241673	8.424579326	6.72359661	3.022152921	3.851997	4.845428917										orange1.1g009439m	75.9	174	41	1	755	234	50	222	1.05E-93	288	Citrus sinensis	MYB	MYB family protein	http://planttfdb.gao-lab.org/tf.php?sp=Csi&did=orange1.1g009439m
TRINITY_DN17140_c0_g1	10.9237704	11.25165887	9.783337142	1.485685672	1.972915219	1.863229464	4.389526236	7.808173988	9.564113088										orange1.1g026226m	96.1	153	6	0	836	378	1	153	1.72E-97	288	Citrus sinensis	B3	B3 family protein	http://planttfdb.gao-lab.org/tf.php?sp=Csi&did=orange1.1g026226m
TRINITY_DN20310_c3_g1	48.22908965	46.35324534	48.44220069	21.52346573	40.54432169	22.03850422	10.98005507	13.81739067	16.6365299										orange1.1g041765m	95.2	167	4	1	872	372	1	163	1.40E-97	288	Citrus sinensis	bZIP	bZIP family protein	http://planttfdb.gao-lab.org/tf.php?sp=Csi&did=orange1.1g041765m
TRINITY_DN11775_c0_g1	10.74272014	11.02283946	9.383931198	18.54852946	10.99206129	16.46121929	2.859401816	3.570177843	2.532384661										orange1.1g032258m	98.6	144	2	0	732	301	1	144	8.28E-100	285	Citrus sinensis	ERF	ERF family protein	http://planttfdb.gao-lab.org/tf.php?sp=Csi&did=orange1.1g032258m
TRINITY_DN17736_c0_g1	194.6744155	195.4188801	202.3359032	109.6344369	70.536503	117.5725697	117.9355008	61.63055491	28.56591164										orange1.1g016555m	67.2	241	35	1	1289	567	191	387	2.36E-88	285	Citrus sinensis	bZIP	bZIP family protein	http://planttfdb.gao-lab.org/tf.php?sp=Csi&did=orange1.1g016555m
TRINITY_DN10148_c0_g1	7.298434367	8.65914952	10.78138627	3.717674813	5.13883062	4.500399337	1.427240149	3.326430762	1.423830733										orange1.1g029257m	68.5	222	25	2	684	19	1	177	3.09E-99	284	Citrus sinensis	WRKY	WRKY family protein	http://planttfdb.gao-lab.org/tf.php?sp=Csi&did=orange1.1g029257m
TRINITY_DN15505_c0_g3	325.8699608	327.0032665	323.9520515	60.88753376	107.3027397	54.90574578	123.9047681	142.0676594	209.2290627										orange1.1g029338m	93.8	195	9	1	878	303	1	195	2.60E-98	284	Citrus sinensis	HD-ZIP	HD-ZIP family protein	http://planttfdb.gao-lab.org/tf.php?sp=Csi&did=orange1.1g029338m
TRINITY_DN15756_c0_g1	0.561938824	0.35355638	0.39799638	3.899056631	3.790019302	3.395755864	7.58970476	19.94508444	5.590979121										orange1.1g045387m	83.4	199	33	0	962	366	44	242	5.92E-95	283	Citrus sinensis	MYB	MYB family protein	http://planttfdb.gao-lab.org/tf.php?sp=Csi&did=orange1.1g045387m
TRINITY_DN19631_c0_g1	30.98585566	29.33045929	31.25927259	0.025998213	0	0.046578432	2.831245007	3.308319458	3.684106538										orange1.1g032295m	99.3	143	1	0	735	307	1	143	9.81E-90	278	Citrus sinensis	bHLH	bHLH family protein	http://planttfdb.gao-lab.org/tf.php?sp=Csi&did=orange1.1g032295m
TRINITY_DN14681_c0_g2	35.07072722	34.23010915	33.690211	21.8874796	21.31584956	21.98607279	139.1721885	60.55381915	58.64644423										orange1.1g023996m	70.7	205	5	1	1456	842	1	150	1.25E-91	277	Citrus sinensis	NAC	NAC family protein	http://planttfdb.gao-lab.org/tf.php?sp=Csi&did=orange1.1g023996m
TRINITY_DN19998_c3_g1	4.901492827	4.395936247	4.904297242	0	0	0	1.110126479	1.39940391	2.707836221										orange1.1g046293m	62.1	235	87	1	922	224	420	654	3.94E-83	277	Citrus sinensis	FAR1	FAR1 family protein	http://planttfdb.gao-lab.org/tf.php?sp=Csi&did=orange1.1g046293m
TRINITY_DN20125_c2_g1	38.23609561	38.3256387	38.75905625	2.198930864	1.709950115	2.363764433	13.17415135	18.57187164	31.27371404										orange1.1g014041m	100	127	0	0	383	3	45	171	7.52E-90	272	Citrus sinensis	C2H2	C2H2 family protein	http://planttfdb.gao-lab.org/tf.php?sp=Csi&did=orange1.1g014041m
TRINITY_DN20099_c2_g2	32.68321627	31.03905896	33.5428702	3.862782747	3.09267791	3.673223801	19.30266024	17.952652	10.52653956										orange1.1g029650m	96.8	190	6	0	885	316	1	190	1.38E-91	271	Citrus sinensis	SBP	SBP family protein	http://planttfdb.gao-lab.org/tf.php?sp=Csi&did=orange1.1g029650m
TRINITY_DN13475_c0_g1	9.163757245	8.071815979	7.297735957	2.093024725	3.10087332	1.962139088	10.50937455	9.316149868	22.17068283										orange1.1g019625m	50.3	364	137	15	1107	67	1	337	5.76E-88	270	Citrus sinensis	bHLH	bHLH family protein	http://planttfdb.gao-lab.org/tf.php?sp=Csi&did=orange1.1g019625m
TRINITY_DN19417_c0_g4	27.55721857	28.14818567	25.40031408	82.21342258	61.47255368	84.51404576	42.97652431	107.7187002	97.17289976										orange1.1g041667m	95.5	154	6	1	516	55	1	153	2.84E-87	270	Citrus sinensis	GRAS	GRAS family protein	http://planttfdb.gao-lab.org/tf.php?sp=Csi&did=orange1.1g041667m
TRINITY_DN20494_c2_g5	9.317665429	9.414352999	9.510741079	20.89020428	49.26522438	17.96823232	32.603308	38.43551461	9.461824903										orange1.1g040287m	96.9	162	5	0	667	182	1	162	1.26E-93	270	Citrus sinensis	C2H2	C2H2 family protein	http://planttfdb.gao-lab.org/tf.php?sp=Csi&did=orange1.1g040287m
TRINITY_DN18370_c1_g5	52.7209698	52.70662297	54.68123171	75.43867001	111.9725502	77.4962918	18.18237567	9.875719052	20.42784158										orange1.1g044691m	97.1	172	5	0	677	162	1	172	1.32E-90	269	Citrus sinensis	bZIP	bZIP family protein	http://planttfdb.gao-lab.org/tf.php?sp=Csi&did=orange1.1g044691m
TRINITY_DN19407_c0_g3	0.318402221	0.249299405	0.35079363	20.92999962	19.55060391	21.97728876	0	0	0.024156292										orange1.1g035792m	38.9	373	208	9	1807	716	239	600	1.57E-77	269	Citrus sinensis	FAR1	FAR1 family protein	http://planttfdb.gao-lab.org/tf.php?sp=Csi&did=orange1.1g035792m
TRINITY_DN17815_c1_g2	5.887941657	5.293277161	4.152971718	38.77732003	81.49090225	39.68866084	1.938804131	2.499416649	3.191384924										orange1.1g019530m	97.9	142	3	0	1162	737	77	218	8.39E-86	268	Citrus sinensis	HD-ZIP	HD-ZIP family protein	http://planttfdb.gao-lab.org/tf.php?sp=Csi&did=orange1.1g019530m
TRINITY_DN20147_c1_g1	31.1587286	30.90994052	30.95567798	14.40732168	21.16684641	15.75785829	63.2306967	79.50925835	80.18529569										orange1.1g026143m	99.3	143	1	0	1343	915	1	143	2.00E-87	268	Citrus sinensis	MIKC_MADS	MIKC_MADS family protein	http://planttfdb.gao-lab.org/tf.php?sp=Csi&did=orange1.1g026143m
TRINITY_DN7654_c0_g2	19.3652764	18.73304883	19.37323917	121.537261	176.0826522	112.5823675	11.65280034	8.808935308	17.17771413										orange1.1g032677m	96.3	136	5	0	1072	665	1	136	3.10E-91	268	Citrus sinensis	MYB_related	MYB_related family protein	http://planttfdb.gao-lab.org/tf.php?sp=Csi&did=orange1.1g032677m
TRINITY_DN16620_c0_g2	400.4679938	397.5307817	390.1760719	601.0165239	500.723395	613.4388421	242.989509	125.0076147	129.9669732										orange1.1g032187m	96.6	145	5	0	1671	1237	1	145	2.58E-87	267	Citrus sinensis	bZIP	bZIP family protein	http://planttfdb.gao-lab.org/tf.php?sp=Csi&did=orange1.1g032187m
TRINITY_DN20736_c0_g1	4.452090691	5.037208855	4.186169582	0.025890597	0.139384052	0.023192813	6.00681513	17.5445485	14.6754268										orange1.1g043175m	90.6	139	13	0	2713	2297	1	139	3.64E-85	266	Citrus sinensis	NAC	NAC family protein	http://planttfdb.gao-lab.org/tf.php?sp=Csi&did=orange1.1g043175m
TRINITY_DN19039_c7_g1	5.410383492	3.903461635	3.850468805	34.27255381	23.6046923	35.96725904	6.420904808	5.507829597	5.595692266										orange1.1g024601m	66.1	233	52	7	1898	1251	1	223	1.66E-84	265	Citrus sinensis	C3H	C3H family protein	http://planttfdb.gao-lab.org/tf.php?sp=Csi&did=orange1.1g024601m
TRINITY_DN20383_c1_g3	13.77858428	14.23168402	12.14601301	0.256798854	0.481226881	0.291558023	5.950143031	5.432343615	6.378035941										orange1.1g005112m	31.2	782	404	24	2727	559	4	710	1.80E-77	265	Citrus sinensis	bHLH	bHLH family protein	http://planttfdb.gao-lab.org/tf.php?sp=Csi&did=orange1.1g005112m
TRINITY_DN18771_c1_g2	1341.960329	1356.022079	1352.352718	460.8630278	218.7372449	466.0436902	891.9776076	358.6477207	114.9276627										orange1.1g042755m	94.9	176	7	1	1464	937	1	174	1.15E-87	264	Citrus sinensis	ERF	ERF family protein	http://planttfdb.gao-lab.org/tf.php?sp=Csi&did=orange1.1g042755m
TRINITY_DN9138_c0_g1	7.171305229	7.235586569	7.584816011	15.83230222	11.83469628	15.96854195	4.692163494	5.672189778	5.8462474										orange1.1g014138m	44.6	372	181	8	1993	914	1	359	5.58E-81	264	Citrus sinensis	MYB_related	MYB_related family protein	http://planttfdb.gao-lab.org/tf.php?sp=Csi&did=orange1.1g014138m
TRINITY_DN20290_c0_g1	29.38886735	29.97825347	31.6110324	7.178111468	5.009397575	6.812904345	14.88966255	10.04900058	7.726896649										orange1.1g045509m	98.4	129	2	0	2635	2249	163	291	1.69E-82	263	Citrus sinensis	WRKY	WRKY family protein	http://planttfdb.gao-lab.org/tf.php?sp=Csi&did=orange1.1g045509m
TRINITY_DN18148_c0_g1	31.83742427	30.20808814	30.36762941	50.60547389	79.93485635	51.27098322	24.22923804	43.14747828	54.32332775										orange1.1g044941m	96.2	130	5	0	2781	2392	14	143	9.46E-82	261	Citrus sinensis	C3H	C3H family protein	http://planttfdb.gao-lab.org/tf.php?sp=Csi&did=orange1.1g044941m
TRINITY_DN32428_c0_g1	0.109144575	0	0.219598483	4.843668084	4.204938954	4.615588987	0.20984508	0.308386862	0.112148464										orange1.1g011207m	100	174	0	0	529	1050	1	174	1.67E-84	261	Citrus sinensis	Trihelix	Trihelix family protein	http://planttfdb.gao-lab.org/tf.php?sp=Csi&did=orange1.1g011207m
TRINITY_DN18744_c0_g3	0.117226257	0.048958407	0.057116276	3.19792586	8.170792273	3.732176265	0.044221111	0.186546656	0.235987889										orange1.1g048727m	92.4	157	12	0	1732	2202	1	157	2.07E-81	260	Citrus sinensis	TCP	TCP family protein	http://planttfdb.gao-lab.org/tf.php?sp=Csi&did=orange1.1g048727m
TRINITY_DN15819_c0_g1	6.475478092	6.933353521	5.416897956	21.94038485	28.47762196	20.06908837	1.361802988	6.121687086	11.99037016										orange1.1g018103m	95.7	161	5	1	350	832	28	186	1.28E-86	259	Citrus sinensis	ERF	ERF family protein	http://planttfdb.gao-lab.org/tf.php?sp=Csi&did=orange1.1g018103m
TRINITY_DN11893_c0_g1	1.315435119	0.772459733	0.652165103	3.771328914	8.028406936	4.239509192	8.123035364	24.25170806	21.55645662										orange1.1g031444m	97.9	140	3	0	752	333	3	142	3.03E-88	258	Citrus sinensis	MYB_related	MYB_related family protein	http://planttfdb.gao-lab.org/tf.php?sp=Csi&did=orange1.1g031444m
TRINITY_DN18984_c4_g2	75.17451282	74.41021727	75.68586179	120.1087323	117.3532392	123.0375428	46.38217978	25.44989925	15.71952161										orange1.1g027532m	98.3	172	1	1	760	251	51	222	2.97E-84	258	Citrus sinensis	WRKY	WRKY family protein	http://planttfdb.gao-lab.org/tf.php?sp=Csi&did=orange1.1g027532m
TRINITY_DN19448_c3_g4	4.5393245	4.442693955	4.200936586	24.90553354	12.94405644	24.26102856	2.33721379	2.196484755	1.659940263										orange1.1g040293m	97.7	215	1	2	634	2	1	215	5.81E-85	257	Citrus sinensis	SRS	SRS family protein	http://planttfdb.gao-lab.org/tf.php?sp=Csi&did=orange1.1g040293m
TRINITY_DN20890_c1_g1	20.48572904	20.73643308	19.80608273	2.967624584	4.418708778	2.917055165	6.613355614	6.057437348	5.893923692										orange1.1g008187m	95.1	184	7	1	1021	476	391	574	9.24E-75	257	Citrus sinensis	TCP	TCP family protein	http://planttfdb.gao-lab.org/tf.php?sp=Csi&did=orange1.1g008187m
TRINITY_DN9219_c0_g1	0.902749592	0.596384353	0.895128572	14.18924443	12.22604994	9.410307628	0.14417152	0.157507846	0.077050243										orange1.1g047241m	98.6	142	2	0	657	232	1	142	5.07E-88	257	Citrus sinensis	ERF	ERF family protein	http://planttfdb.gao-lab.org/tf.php?sp=Csi&did=orange1.1g047241m
TRINITY_DN20239_c4_g4	0	0	0	15.07412459	23.875074	14.70271433	0	0	0										orange1.1g026556m	73.6	197	48	2	896	306	45	237	1.25E-86	256	Citrus sinensis	LBD	LBD family protein	http://planttfdb.gao-lab.org/tf.php?sp=Csi&did=orange1.1g026556m
TRINITY_DN20411_c1_g4	8.391158995	8.755335397	8.427449354	0.012147085	0.032697392	0.010881367	3.358853432	3.405651522	3.491813774										orange1.1g045278m	83.8	142	23	0	5942	5517	1	142	2.02E-78	255	Citrus sinensis	NAC	NAC family protein	http://planttfdb.gao-lab.org/tf.php?sp=Csi&did=orange1.1g045278m
TRINITY_DN19909_c0_g1	14.5919852	14.91892005	14.75946739	0.725080716	1.557468525	0.570797136	16.68717818	21.86786186	23.90790553										orange1.1g004544m	52.1	305	139	2	1036	134	394	695	9.61E-73	254	Citrus sinensis	HD-ZIP	HD-ZIP family protein	http://planttfdb.gao-lab.org/tf.php?sp=Csi&did=orange1.1g004544m
TRINITY_DN2938_c0_g1	2.270691575	5.273040874	2.992477924	9.469137533	16.49283125	6.736070815	6.725240318	7.347346517	17.19578452										orange1.1g039918m	97.9	141	2	1	453	31	1	140	2.32E-89	254	Citrus sinensis	bZIP	bZIP family protein	http://planttfdb.gao-lab.org/tf.php?sp=Csi&did=orange1.1g039918m
TRINITY_DN20657_c3_g1	6.97822289	7.047085775	8.969479392	1.481958516	2.419283803	0.78090553	6.515764038	16.32031541	27.50328567										orange1.1g023113m	70.7	222	52	7	652	2	1	214	6.75E-85	253	Citrus sinensis	HD-ZIP	HD-ZIP family protein	http://planttfdb.gao-lab.org/tf.php?sp=Csi&did=orange1.1g023113m
TRINITY_DN19460_c3_g3	9.749045041	10.12081909	7.790245201	9.155749	10.84312751	9.312148118	1.333124017	0.91985826	3.118357972										orange1.1g015486m	97.6	167	1	2	515	1012	1	165	8.10E-82	251	Citrus sinensis	bHLH	bHLH family protein	http://planttfdb.gao-lab.org/tf.php?sp=Csi&did=orange1.1g015486m
TRINITY_DN13154_c0_g1	22.09824426	21.50683462	22.37137652	0.416982445	1.309500259	1.213982721	39.28954258	23.51110867	0.738612193										orange1.1g045327m	98.4	126	2	0	669	292	1	126	4.75E-86	249	Citrus sinensis	ERF	ERF family protein	http://planttfdb.gao-lab.org/tf.php?sp=Csi&did=orange1.1g045327m
TRINITY_DN2513_c0_g1	69.53992949	65.72005437	72.83147192	578.0744915	755.7979508	570.5426967	48.68003941	10.11085522	7.419095685										orange1.1g031966m	100	150	0	0	622	173	1	150	3.88E-86	249	Citrus sinensis	C2H2	C2H2 family protein	http://planttfdb.gao-lab.org/tf.php?sp=Csi&did=orange1.1g031966m
TRINITY_DN12039_c0_g1	0.439199555	0	0.145163943	24.49223205	18.60868789	23.79799326	0	0.102172853	0										orange1.1g048608m	99.3	152	1	0	645	190	1	152	1.56E-85	248	Citrus sinensis	ERF	ERF family protein	http://planttfdb.gao-lab.org/tf.php?sp=Csi&did=orange1.1g048608m
TRINITY_DN15353_c0_g1	54.66274597	52.63117889	52.37535288	110.6565348	65.14584538	105.8322219	17.67626979	16.60575859	27.82755444										orange1.1g037037m	32.7	468	263	8	1952	588	264	692	9.87E-73	247	Citrus sinensis	BES1	BES1 family protein	http://planttfdb.gao-lab.org/tf.php?sp=Csi&did=orange1.1g037037m
TRINITY_DN20494_c2_g7	4.6672492	4.551581556	5.950090599	0.674668226	3.682575367	0.755460293	110.2485284	132.5645543	68.05399649										orange1.1g041414m	98	152	3	0	736	281	1	152	1.68E-82	247	Citrus sinensis	C2H2	C2H2 family protein	http://planttfdb.gao-lab.org/tf.php?sp=Csi&did=orange1.1g041414m
TRINITY_DN19878_c0_g9	8.201188758	8.060581009	6.941255864	21.39653885	13.60671149	20.30061537	16.52818936	20.63521976	22.04178344										orange1.1g005229m	82.2	180	32	0	542	3	269	448	2.89E-77	246	Citrus sinensis	ERF	ERF family protein	http://planttfdb.gao-lab.org/tf.php?sp=Csi&did=orange1.1g005229m
TRINITY_DN18868_c0_g1	8.673797657	11.19690247	9.935145117	50.94583908	51.59551711	54.58403699	3.8213204	0.730590829	2.450694833										orange1.1g032052m	85.1	148	2	1	616	233	1	148	2.80E-81	237	Citrus sinensis	M-type_MADS	M-type_MADS family protein	http://planttfdb.gao-lab.org/tf.php?sp=Csi&did=orange1.1g032052m
TRINITY_DN19047_c2_g4	200.0785664	210.5345639	204.6263888	179.4189752	256.1761839	173.9652195	162.8881142	123.1278477	71.04392802										orange1.1g046419m	98.3	116	2	0	1155	808	1	116	3.66E-72	235	Citrus sinensis	MYB	MYB family protein	http://planttfdb.gao-lab.org/tf.php?sp=Csi&did=orange1.1g046419m
TRINITY_DN20684_c2_g1	5.574556736	5.774106166	5.936555272	0.501165076	1.088482597	0.580986353	16.07206836	25.26048413	29.17742787										orange1.1g040019m	96.8	126	4	0	956	579	41	166	7.98E-73	232	Citrus sinensis	bHLH	bHLH family protein	http://planttfdb.gao-lab.org/tf.php?sp=Csi&did=orange1.1g040019m
TRINITY_DN18230_c2_g1	35.32486741	35.35863937	36.66560232	6.116686464	8.232414919	6.62085914	13.60591184	14.04052751	16.76791201										orange1.1g008335m	56.4	220	92	3	964	311	179	396	7.92E-68	231	Citrus sinensis	NAC	NAC family protein	http://planttfdb.gao-lab.org/tf.php?sp=Csi&did=orange1.1g008335m
TRINITY_DN19047_c0_g2	0.190194679	0	0.188589054	0.384906873	0.460483608	0.114933275	2.429967844	9.424354076	4.415439921										orange1.1g018154m	99	105	1	0	315	1	1	105	1.26E-76	230	Citrus sinensis	MYB	MYB family protein	http://planttfdb.gao-lab.org/tf.php?sp=Csi&did=orange1.1g018154m
TRINITY_DN15642_c0_g1	1.531567678	2.380708388	2.14395977	13.12735018	9.161200192	11.32395218	0.46041496	0.503004814	0.799700419										orange1.1g028326m	58.2	208	81	3	1138	515	1	202	1.44E-74	228	Citrus sinensis	DBB	DBB family protein	http://planttfdb.gao-lab.org/tf.php?sp=Csi&did=orange1.1g028326m
TRINITY_DN19407_c0_g2	25.20416337	27.05633277	25.29085496	24.95164827	19.19765782	25.37137191	18.40346864	9.59912978	9.100865102										orange1.1g037987m	83.5	139	23	0	2199	1783	1	139	2.48E-70	228	Citrus sinensis	FAR1	FAR1 family protein	http://planttfdb.gao-lab.org/tf.php?sp=Csi&did=orange1.1g037987m
TRINITY_DN20660_c0_g1	8.207991677	5.43790222	7.303961308	13.10891849	20.76422497	13.22674743	4.840017919	12.04428534	11.30471841										orange1.1g024492m	71.3	150	34	3	805	359	1	142	5.91E-72	227	Citrus sinensis	MYB	MYB family protein	http://planttfdb.gao-lab.org/tf.php?sp=Csi&did=orange1.1g024492m
TRINITY_DN19974_c3_g3	6.709380132	5.08907988	8.870319318	0	0.112806914	0.112623059	6.667147954	13.5272065	17.36528697										orange1.1g017473m	93	115	8	0	345	1	1	115	6.46E-75	226	Citrus sinensis	NAC	NAC family protein	http://planttfdb.gao-lab.org/tf.php?sp=Csi&did=orange1.1g017473m
TRINITY_DN12143_c0_g1	0.707185724	0.207639467	0.116869276	9.461614383	7.062740501	7.621025818	0.225878897	0.575804636	0.080478326										orange1.1g032729m	99.1	115	0	1	350	6	22	135	5.36E-75	223	Citrus sinensis	HSF	HSF family protein	http://planttfdb.gao-lab.org/tf.php?sp=Csi&did=orange1.1g032729m
TRINITY_DN17095_c0_g2	18.20259372	17.21269416	17.1022059	23.31571179	18.30046946	23.56759084	42.97529501	67.82767041	67.65204774										orange1.1g023406m	89.9	129	13	0	664	278	153	281	1.40E-69	223	Citrus sinensis	G2-like	G2-like family protein	http://planttfdb.gao-lab.org/tf.php?sp=Csi&did=orange1.1g023406m
TRINITY_DN4602_c0_g1	5.462568105	3.798675529	3.991070675	0	0.174019968	0.347472693	5.326150449	1.00324765	3.72986888										orange1.1g024860m	99	102	1	0	308	3	1	102	9.78E-76	222	Citrus sinensis	MYB	MYB family protein	http://planttfdb.gao-lab.org/tf.php?sp=Csi&did=orange1.1g024860m
TRINITY_DN20803_c0_g1	121.7557156	121.7239997	127.3569593	5.915731165	4.189675042	5.836681829	154.2147628	354.5120112	462.1877104										orange1.1g030957m	75	172	7	1	788	273	33	168	3.30E-73	221	Citrus sinensis	bZIP	bZIP family protein	http://planttfdb.gao-lab.org/tf.php?sp=Csi&did=orange1.1g030957m
TRINITY_DN10395_c0_g1	0.960206146	0.528618278	0.952100078	5.100950302	7.41020951	6.745355822	1.533474853	1.675326172	3.60598463										orange1.1g022553m	99.1	117	1	0	353	3	4	120	4.87E-71	218	Citrus sinensis	ERF	ERF family protein	http://planttfdb.gao-lab.org/tf.php?sp=Csi&did=orange1.1g022553m
TRINITY_DN20860_c2_g3	69.23037613	69.20443091	71.62298013	3.444601882	4.151903238	2.714865679	3.40193105	1.361231389	3.606291333										orange1.1g043557m	69.6	135	41	0	1055	651	1	135	5.88E-64	218	Citrus sinensis	MYB	MYB family protein	http://planttfdb.gao-lab.org/tf.php?sp=Csi&did=orange1.1g043557m
TRINITY_DN12859_c0_g2	9.114216323	11.32477324	10.87092384	1.871223162	2.078736349	2.155169471	1.856372348	1.690077264	2.976328628										orange1.1g008756m	60.4	192	73	2	1065	496	364	554	1.30E-62	217	Citrus sinensis	bHLH	bHLH family protein	http://planttfdb.gao-lab.org/tf.php?sp=Csi&did=orange1.1g008756m
TRINITY_DN14115_c0_g1	24.39532321	22.70297079	23.55835045	291.4266062	575.1029817	264.2649077	18.76854811	7.106321579	14.7742556										orange1.1g026855m	97.3	111	2	1	491	159	123	232	2.05E-70	216	Citrus sinensis	MYB	MYB family protein	http://planttfdb.gao-lab.org/tf.php?sp=Csi&did=orange1.1g026855m
TRINITY_DN19639_c1_g2	6.948760449	5.824304249	5.325299373	0.112952355	0.304043917	0.101182793	0.150282266	0.058428418	0.057164439										orange1.1g003592m	98.4	122	2	0	582	947	1	122	1.80E-63	215	Citrus sinensis	ARF	ARF family protein	http://planttfdb.gao-lab.org/tf.php?sp=Csi&did=orange1.1g003592m
TRINITY_DN18951_c0_g1	0.510384804	0	0.506076131	3.442974319	1.54462678	1.953338465	0	0	0										orange1.1g047639m	61.5	169	52	3	602	105	1	159	2.26E-71	214	Citrus sinensis	NAC	NAC family protein	http://planttfdb.gao-lab.org/tf.php?sp=Csi&did=orange1.1g047639m
TRINITY_DN20260_c2_g7	52.22448705	52.61687926	52.19732473	22.18867837	19.86109689	21.51382825	71.34309654	90.41531172	87.55719964										orange1.1g044541m	92.3	142	11	0	646	221	96	237	3.02E-66	211	Citrus sinensis	C2H2	C2H2 family protein	http://planttfdb.gao-lab.org/tf.php?sp=Csi&did=orange1.1g044541m
TRINITY_DN1276_c0_g1	0.291648459	0	0.14459318	2.557638065	3.177517947	2.203013306	0	0	0										orange1.1g008559m	90	120	12	0	404	763	1	120	8.55E-66	210	Citrus sinensis	GRAS	GRAS family protein	http://planttfdb.gao-lab.org/tf.php?sp=Csi&did=orange1.1g008559m
TRINITY_DN19576_c3_g2	0.170593422	0.153226635	0	8.624733883	10.87297789	8.038354285	0.067640835	0.079176244	0.149188824										orange1.1g019028m	99.3	153	1	0	864	1322	1	153	4.38E-65	209	Citrus sinensis	CO-like	CO-like family protein	http://planttfdb.gao-lab.org/tf.php?sp=Csi&did=orange1.1g019028m
TRINITY_DN18160_c1_g6	116.0347736	114.8154042	114.7173063	115.8610948	94.26339208	118.8212938	65.41655777	72.89477586	72.01590068										orange1.1g036580m	85.9	128	14	2	411	34	1	126	1.15E-69	207	Citrus sinensis	NF-YB	NF-YB family protein	http://planttfdb.gao-lab.org/tf.php?sp=Csi&did=orange1.1g036580m
TRINITY_DN20646_c0_g2	30.63134033	31.19809564	31.18866262	6.076076577	11.20963482	6.785917153	13.73559151	20.77985077	23.30719564										orange1.1g003323m	99.1	108	0	1	322	2	1	108	8.29E-57	207	Citrus sinensis	TALE	TALE family protein	http://planttfdb.gao-lab.org/tf.php?sp=Csi&did=orange1.1g003323m
TRINITY_DN19725_c1_g1	237.212524	230.4362416	231.8116031	472.1485553	292.7739061	382.0733018	284.4990096	200.7066239	171.0782248										orange1.1g037037m	39.1	304	139	8	1263	370	429	692	1.07E-56	206	Citrus sinensis	BES1	BES1 family protein	http://planttfdb.gao-lab.org/tf.php?sp=Csi&did=orange1.1g037037m
TRINITY_DN7561_c0_g1	14.4989768	14.38159185	14.43908317	9.18542633	6.677338431	8.952097469	3.46322046	4.839462034	6.413461435										orange1.1g010166m	50	210	94	2	1602	1006	37	246	1.31E-60	206	Citrus sinensis	HSF	HSF family protein	http://planttfdb.gao-lab.org/tf.php?sp=Csi&did=orange1.1g010166m
TRINITY_DN13681_c0_g1	534.6324071	537.2048303	535.7287611	37.3588001	24.73148189	35.59327697	531.8695083	228.917988	254.3115104										orange1.1g029281m	97	99	3	0	1284	988	62	160	1.72E-63	204	Citrus sinensis	NAC	NAC family protein	http://planttfdb.gao-lab.org/tf.php?sp=Csi&did=orange1.1g029281m
TRINITY_DN19546_c2_g1	8.222457416	8.867866976	8.272356192	18.15542168	16.46013097	19.34185326	1.998547814	3.107174426	4.381920105										orange1.1g014138m	35.9	398	225	11	2106	964	1	385	1.47E-58	203	Citrus sinensis	MYB_related	MYB_related family protein	http://planttfdb.gao-lab.org/tf.php?sp=Csi&did=orange1.1g014138m
TRINITY_DN20350_c0_g2	33.71103646	42.92562982	37.92949237	12.03501672	6.371941919	6.860812867	105.4432475	152.742801	216.584484										orange1.1g036452m	98	102	2	0	308	3	1	102	3.54E-65	198	Citrus sinensis	MIKC_MADS	MIKC_MADS family protein	http://planttfdb.gao-lab.org/tf.php?sp=Csi&did=orange1.1g036452m
TRINITY_DN20045_c0_g1	24.41449161	25.99321007	24.052187	2.076460719	4.418455164	1.519739919	7.743213852	2.216516448	2.140638717										orange1.1g014111m	45.1	257	109	9	1473	736	193	428	2.15E-57	197	Citrus sinensis	C2H2	C2H2 family protein	http://planttfdb.gao-lab.org/tf.php?sp=Csi&did=orange1.1g014111m
TRINITY_DN19878_c0_g5	8.106182145	8.822252061	7.18795212	3.452967441	2.693037732	3.563269179	34.16059717	56.56915852	55.55162188										orange1.1g003684m	60.8	204	54	2	617	6	383	560	6.83E-55	195	Citrus sinensis	ERF	ERF family protein	http://planttfdb.gao-lab.org/tf.php?sp=Csi&did=orange1.1g003684m
TRINITY_DN17789_c6_g1	0.270057979	0.416286894	0.40166722	31.35900286	43.53770521	31.92566031	0.04312898	0	0										orange1.1g031402m	74.2	159	28	6	1563	1126	1	159	5.98E-60	192	Citrus sinensis	ERF	ERF family protein	http://planttfdb.gao-lab.org/tf.php?sp=Csi&did=orange1.1g031402m
TRINITY_DN10844_c0_g1	11.06025284	10.95026662	9.913783673	2.187408261	1.178550233	1.032048571	10.70497482	8.401823726	14.94726764										orange1.1g018783m	81.8	110	20	0	444	115	1	110	2.49E-61	191	Citrus sinensis	MYB	MYB family protein	http://planttfdb.gao-lab.org/tf.php?sp=Csi&did=orange1.1g018783m
TRINITY_DN14547_c0_g1	4.333225085	5.050030716	5.486483829	26.30811953	24.61407659	28.07877074	9.581920835	8.421148966	6.736841158										orange1.1g024081m	84.8	125	17	1	975	607	148	272	8.60E-58	191	Citrus sinensis	MYB_related	MYB_related family protein	http://planttfdb.gao-lab.org/tf.php?sp=Csi&did=orange1.1g024081m
TRINITY_DN19913_c0_g1	32.27480287	32.70212441	32.51165976	7.18035429	8.273558225	7.121942549	44.00585137	13.20411825	3.877490747										orange1.1g000392m	42.8	243	97	3	2822	2094	279	479	5.14E-50	191	Citrus sinensis	C2H2	C2H2 family protein	http://planttfdb.gao-lab.org/tf.php?sp=Csi&did=orange1.1g000392m
TRINITY_DN19726_c2_g2	0	0	0	3.447641001	1.675529247	2.885881075	0.053521506	0.058472416	0										orange1.1g036534m	89.9	119	12	0	358	2	1	119	3.37E-59	190	Citrus sinensis	LBD	LBD family protein	http://planttfdb.gao-lab.org/tf.php?sp=Csi&did=orange1.1g036534m
TRINITY_DN19355_c7_g3	71.91776829	74.5665389	73.7825967	23.06910187	30.14648011	21.77882	9.313002673	2.345048622	2.701374772										orange1.1g020831m	36.4	385	121	7	1361	246	46	319	1.50E-55	189	Citrus sinensis	WRKY	WRKY family protein	http://planttfdb.gao-lab.org/tf.php?sp=Csi&did=orange1.1g020831m
TRINITY_DN17340_c0_g1	73.27134034	84.41837102	79.16745758	50.29482742	63.71476411	52.5631622	378.1017488	679.4245506	1075.30449										orange1.1g043591m	98.9	95	1	0	544	260	1	95	2.88E-62	187	Citrus sinensis	ZF-HD	ZF-HD family protein	http://planttfdb.gao-lab.org/tf.php?sp=Csi&did=orange1.1g043591m
TRINITY_DN16788_c0_g1	18.62811904	21.47768387	17.56984273	0.749206208	0.733347306	1.037215448	15.12473066	14.76221562	10.16860447										orange1.1g021975m	61.3	137	53	0	1025	615	127	263	1.25E-54	186	Citrus sinensis	C2H2	C2H2 family protein	http://planttfdb.gao-lab.org/tf.php?sp=Csi&did=orange1.1g021975m
TRINITY_DN19878_c0_g6	7.319857802	8.571280757	6.237338811	0.614101419	2.197067178	0.943934162	19.60208082	25.59367646	33.4099927										orange1.1g003684m	82	172	31	0	659	144	1	172	1.10E-54	186	Citrus sinensis	ERF	ERF family protein	http://planttfdb.gao-lab.org/tf.php?sp=Csi&did=orange1.1g003684m
TRINITY_DN19650_c0_g1	106.0200303	102.0338386	114.9908937	347.9780234	328.3663739	361.9720346	138.9321268	134.6582637	123.4365381										orange1.1g034117m	97.1	103	3	0	1590	1282	1	103	4.36E-58	185	Citrus sinensis	YABBY	YABBY family protein	http://planttfdb.gao-lab.org/tf.php?sp=Csi&did=orange1.1g034117m
TRINITY_DN18744_c0_g1	3.593053616	3.191505954	3.173516209	0.264786682	0.310685853	0.218950229	3.317741924	5.932480233	7.339448623	TRINITY_DN18744_c0_g1_i1	3685	K01641	ko00900	E2.3.3.10	Terpenoid backbone biosynthesis	https://www.genome.jp/dbget-bin/www_bget?ko:K01641	https://www.kegg.jp/kegg-bin/show_pathway?ko00900	Metabolism	orange1.1g048727m	44.9	296	99	8	921	136	92	357	2.84E-52	184	Citrus sinensis	TCP	TCP family protein	http://planttfdb.gao-lab.org/tf.php?sp=Csi&did=orange1.1g048727m
TRINITY_DN18744_c0_g1	3.593053616	3.191505954	3.173516209	0.264786682	0.310685853	0.218950229	3.317741924	5.932480233	7.339448623	TRINITY_DN18744_c0_g1_i2	1671	K01641	ko00900	E2.3.3.10	Terpenoid backbone biosynthesis	https://www.genome.jp/dbget-bin/www_bget?ko:K01641	https://www.kegg.jp/kegg-bin/show_pathway?ko00900	Metabolism	orange1.1g048727m	44.9	296	99	8	921	136	92	357	2.84E-52	184	Citrus sinensis	TCP	TCP family protein	http://planttfdb.gao-lab.org/tf.php?sp=Csi&did=orange1.1g048727m
TRINITY_DN18744_c0_g1	3.593053616	3.191505954	3.173516209	0.264786682	0.310685853	0.218950229	3.317741924	5.932480233	7.339448623	TRINITY_DN18744_c0_g1_i3	1189	K01641	ko00900	E2.3.3.10	Terpenoid backbone biosynthesis	https://www.genome.jp/dbget-bin/www_bget?ko:K01641	https://www.kegg.jp/kegg-bin/show_pathway?ko00900	Metabolism	orange1.1g048727m	44.9	296	99	8	921	136	92	357	2.84E-52	184	Citrus sinensis	TCP	TCP family protein	http://planttfdb.gao-lab.org/tf.php?sp=Csi&did=orange1.1g048727m
TRINITY_DN18744_c0_g1	3.593053616	3.191505954	3.173516209	0.264786682	0.310685853	0.218950229	3.317741924	5.932480233	7.339448623	TRINITY_DN18744_c0_g1_i6	3316	K01641	ko00900	E2.3.3.10	Terpenoid backbone biosynthesis	https://www.genome.jp/dbget-bin/www_bget?ko:K01641	https://www.kegg.jp/kegg-bin/show_pathway?ko00900	Metabolism	orange1.1g048727m	44.9	296	99	8	921	136	92	357	2.84E-52	184	Citrus sinensis	TCP	TCP family protein	http://planttfdb.gao-lab.org/tf.php?sp=Csi&did=orange1.1g048727m
TRINITY_DN18744_c0_g1	3.593053616	3.191505954	3.173516209	0.264786682	0.310685853	0.218950229	3.317741924	5.932480233	7.339448623	TRINITY_DN18744_c0_g1_i7	1139	K01641	ko00900	E2.3.3.10	Terpenoid backbone biosynthesis	https://www.genome.jp/dbget-bin/www_bget?ko:K01641	https://www.kegg.jp/kegg-bin/show_pathway?ko00900	Metabolism	orange1.1g048727m	44.9	296	99	8	921	136	92	357	2.84E-52	184	Citrus sinensis	TCP	TCP family protein	http://planttfdb.gao-lab.org/tf.php?sp=Csi&did=orange1.1g048727m
TRINITY_DN18744_c0_g1	3.593053616	3.191505954	3.173516209	0.264786682	0.310685853	0.218950229	3.317741924	5.932480233	7.339448623	TRINITY_DN18744_c0_g1_i8	1571	K01641	ko00900	E2.3.3.10	Terpenoid backbone biosynthesis	https://www.genome.jp/dbget-bin/www_bget?ko:K01641	https://www.kegg.jp/kegg-bin/show_pathway?ko00900	Metabolism	orange1.1g048727m	44.9	296	99	8	921	136	92	357	2.84E-52	184	Citrus sinensis	TCP	TCP family protein	http://planttfdb.gao-lab.org/tf.php?sp=Csi&did=orange1.1g048727m
TRINITY_DN18744_c0_g1	3.593053616	3.191505954	3.173516209	0.264786682	0.310685853	0.218950229	3.317741924	5.932480233	7.339448623	TRINITY_DN18744_c0_g1_i9	3471	K01641	ko00900	E2.3.3.10	Terpenoid backbone biosynthesis	https://www.genome.jp/dbget-bin/www_bget?ko:K01641	https://www.kegg.jp/kegg-bin/show_pathway?ko00900	Metabolism	orange1.1g048727m	44.9	296	99	8	921	136	92	357	2.84E-52	184	Citrus sinensis	TCP	TCP family protein	http://planttfdb.gao-lab.org/tf.php?sp=Csi&did=orange1.1g048727m
TRINITY_DN17154_c0_g1	66.03159396	64.01339467	67.99423495	20.61575948	22.51271466	20.24901724	66.30689312	71.05843529	81.73094337										orange1.1g026599m	88.1	143	17	0	708	280	94	236	1.37E-56	184	Citrus sinensis	bHLH	bHLH family protein	http://planttfdb.gao-lab.org/tf.php?sp=Csi&did=orange1.1g026599m
TRINITY_DN1923_c0_g1	4.793682214	3.778002465	3.752537297	0.170196916	0	0	0	0	0.172271065										orange1.1g024786m	100	104	0	0	441	130	159	262	1.23E-59	182	Citrus sinensis	Dof	Dof family protein	http://planttfdb.gao-lab.org/tf.php?sp=Csi&did=orange1.1g024786m
TRINITY_DN13626_c0_g2	0.351211765	0.309361833	0.069649366	0	0.170064969	0	65.8265863	40.24733157	5.851343344										orange1.1g045349m	86.9	107	14	0	1272	952	44	150	3.92E-56	181	Citrus sinensis	bHLH	bHLH family protein	http://planttfdb.gao-lab.org/tf.php?sp=Csi&did=orange1.1g045349m
TRINITY_DN19476_c3_g1	10.4976196	10.03465414	8.479485209	95.69976489	105.3940056	101.1912354	7.933039591	11.52759567	15.46576245										orange1.1g041516m	91.5	118	10	0	1358	1005	1	118	5.73E-55	180	Citrus sinensis	ERF	ERF family protein	http://planttfdb.gao-lab.org/tf.php?sp=Csi&did=orange1.1g041516m
TRINITY_DN12891_c0_g1	1.097276994	1.353137674	1.523219281	2.886801544	5.24685649	3.779536556	14.22933093	23.89272864	24.05016201										orange1.1g017879m	100	83	0	0	478	230	1	83	2.69E-54	178	Citrus sinensis	C3H	C3H family protein	http://planttfdb.gao-lab.org/tf.php?sp=Csi&did=orange1.1g017879m
TRINITY_DN19403_c0_g2	27.47308309	28.55935049	30.00967798	9.589022723	11.41771277	9.972630192	56.11174002	41.14057389	37.52707382										orange1.1g042922m	55.7	192	21	1	395	12	111	302	6.97E-56	178	Citrus sinensis	MYB_related	MYB_related family protein	http://planttfdb.gao-lab.org/tf.php?sp=Csi&did=orange1.1g042922m
TRINITY_DN10776_c0_g1	0.573525192	0.757777026	0.142170872	3.385295625	8.765358876	2.945905731	1.007528549	3.402250664	3.32864994										orange1.1g011752m	98.4	125	2	0	377	3	1	125	1.13E-53	177	Citrus sinensis	Dof	Dof family protein	http://planttfdb.gao-lab.org/tf.php?sp=Csi&did=orange1.1g011752m
TRINITY_DN19069_c1_g2	26.09700725	24.22615989	27.1162983	16.3396211	19.67403278	13.78715035	4.192718394	3.489949128	8.429426468										orange1.1g029398m	97.6	85	2	0	527	273	110	194	1.07E-56	176	Citrus sinensis	MYB_related	MYB_related family protein	http://planttfdb.gao-lab.org/tf.php?sp=Csi&did=orange1.1g029398m
TRINITY_DN20717_c0_g1	44.62952578	42.86048774	45.78931722	4.669274178	4.439690492	4.43245459	20.5904239	20.40421278	27.36950552										orange1.1g009808m	98.8	84	1	0	480	229	441	524	8.09E-51	174	Citrus sinensis	WRKY	WRKY family protein	http://planttfdb.gao-lab.org/tf.php?sp=Csi&did=orange1.1g009808m
TRINITY_DN15351_c0_g1	137.0390569	136.9307317	137.2843333	236.9862275	232.5781396	233.7916118	245.0108782	162.5923649	125.7414567										orange1.1g036240m	56.7	150	63	1	2551	2108	51	200	8.43E-48	173	Citrus sinensis	NAC	NAC family protein	http://planttfdb.gao-lab.org/tf.php?sp=Csi&did=orange1.1g036240m
TRINITY_DN15954_c0_g1	8.041317658	8.677088694	7.760299054	16.61716099	12.68780605	18.5355138	5.030964558	4.283842904	6.831778117										orange1.1g008559m	96.2	79	3	0	4	240	483	561	1.70E-47	172	Citrus sinensis	GRAS	GRAS family protein	http://planttfdb.gao-lab.org/tf.php?sp=Csi&did=orange1.1g008559m
TRINITY_DN16124_c0_g1	1.39079859	1.547460452	0.870983657	5.528281934	7.513922331	6.009656812	1.262544148	0.919555675	1.560165536										orange1.1g046003m	96.7	90	3	0	4	273	303	392	2.76E-47	172	Citrus sinensis	NAC	NAC family protein	http://planttfdb.gao-lab.org/tf.php?sp=Csi&did=orange1.1g046003m
TRINITY_DN19700_c3_g7	31.03980602	33.22149326	32.83188128	431.9810876	392.2441828	463.33975	106.5119539	79.06108231	38.82475597										orange1.1g022743m	97.3	110	1	1	786	457	1	108	2.47E-50	171	Citrus sinensis	Trihelix	Trihelix family protein	http://planttfdb.gao-lab.org/tf.php?sp=Csi&did=orange1.1g022743m
TRINITY_DN7804_c0_g1	1.475648371	1.299812051	0.877914561	0.398179523	1.786358822	0.356689475	8.483939455	10.91650533	9.874285016										orange1.1g020318m	97.5	81	2	0	246	4	1	81	3.64E-55	171	Citrus sinensis	BES1	BES1 family protein	http://planttfdb.gao-lab.org/tf.php?sp=Csi&did=orange1.1g020318m
TRINITY_DN20710_c1_g8	0	0	0	6.097054242	6.979809303	7.062601481	0.099547002	0.217510835	0.106402717										orange1.1g037152m	100	74	0	0	360	139	1	74	5.15E-56	170	Citrus sinensis	GATA	GATA family protein	http://planttfdb.gao-lab.org/tf.php?sp=Csi&did=orange1.1g037152m
TRINITY_DN19878_c0_g8	79.42368307	84.91941902	82.56090742	323.8021803	274.0677881	338.1110348	181.0812037	166.8625342	118.7912608										orange1.1g005229m	97.7	86	2	0	368	111	1	86	1.03E-49	169	Citrus sinensis	ERF	ERF family protein	http://planttfdb.gao-lab.org/tf.php?sp=Csi&did=orange1.1g005229m
TRINITY_DN20588_c0_g2	267.5684662	257.4862552	279.459499	95.96445695	94.8778487	93.91476627	44.86796838	24.89823426	19.79218472										orange1.1g025667m	92.9	85	6	0	499	245	165	249	1.69E-54	169	Citrus sinensis	NAC	NAC family protein	http://planttfdb.gao-lab.org/tf.php?sp=Csi&did=orange1.1g025667m
TRINITY_DN19865_c0_g1	5.107194822	6.105281129	4.340639863	0	0.220805664	0	0.4660758	0	0.249087016										orange1.1g020996m	100	78	0	0	280	47	241	318	1.75E-54	168	Citrus sinensis	GATA	GATA family protein	http://planttfdb.gao-lab.org/tf.php?sp=Csi&did=orange1.1g020996m
TRINITY_DN20653_c0_g1	25.5995597	24.67716482	25.22960893	51.3287116	59.13545165	49.75729364	20.51592323	17.46382362	12.65183412										orange1.1g000392m	45.7	184	91	2	3553	3020	300	480	8.72E-43	168	Citrus sinensis	C2H2	C2H2 family protein	http://planttfdb.gao-lab.org/tf.php?sp=Csi&did=orange1.1g000392m
TRINITY_DN19974_c3_g2	4.613380688	5.139330039	2.556301627	0	0.164257872	0.163990161	1.820253351	1.799239017	1.575019728										orange1.1g031935m	91.1	79	7	0	452	216	60	138	1.46E-52	165	Citrus sinensis	NAC	NAC family protein	http://planttfdb.gao-lab.org/tf.php?sp=Csi&did=orange1.1g031935m
TRINITY_DN19491_c0_g1	26.63690672	24.34055207	22.2625156	0.313670377	0.844334495	0.481690503	5.389088387	5.42400601	7.57447591										orange1.1g030615m	100	79	0	0	562	326	96	174	3.41E-49	164	Citrus sinensis	YABBY	YABBY family protein	http://planttfdb.gao-lab.org/tf.php?sp=Csi&did=orange1.1g030615m
TRINITY_DN19137_c0_g1	0	0	0	1.868564813	4.5981624	1.462734142	0	0	0										orange1.1g021896m	97.6	85	2	0	106	360	1	85	6.34E-51	163	Citrus sinensis	WRKY	WRKY family protein	http://planttfdb.gao-lab.org/tf.php?sp=Csi&did=orange1.1g021896m
TRINITY_DN19928_c0_g1	5.006067493	3.129358825	5.284051793	8.17019305	13.58643851	7.123694521	37.0340854	15.44011238	30.21219435										orange1.1g004776m	100	79	0	0	377	141	1	79	7.51E-47	161	Citrus sinensis	HD-ZIP	HD-ZIP family protein	http://planttfdb.gao-lab.org/tf.php?sp=Csi&did=orange1.1g004776m
TRINITY_DN19332_c4_g1	37.90830149	39.40009254	40.07347248	1.893168261	2.953072262	2.087263208	14.453337	11.69169862	13.08939219										orange1.1g036175m	36.5	359	220	6	1180	116	7	361	5.20E-44	159	Citrus sinensis	bHLH	bHLH family protein	http://planttfdb.gao-lab.org/tf.php?sp=Csi&did=orange1.1g036175m
TRINITY_DN20436_c4_g2	10.94017301	9.636556374	9.655325567	0.942136069	2.172064088	1.16045339	10.52022297	13.93013559	17.77437351										orange1.1g027399m	69.9	103	31	0	151	459	1	103	1.02E-44	158	Citrus sinensis	LBD	LBD family protein	http://planttfdb.gao-lab.org/tf.php?sp=Csi&did=orange1.1g027399m
TRINITY_DN19419_c0_g1	53.08423446	52.71860077	50.9381583	8.255125437	9.909731689	7.97543742	43.1955517	48.386363	36.2176635										orange1.1g026043m	91.3	80	7	0	510	271	165	244	1.55E-43	154	Citrus sinensis	MIKC_MADS	MIKC_MADS family protein	http://planttfdb.gao-lab.org/tf.php?sp=Csi&did=orange1.1g026043m
TRINITY_DN19436_c1_g3	20.50169498	21.50632299	20.96735845	1.92590528	3.075570573	1.49798227	11.76630537	21.01482811	24.65425002										orange1.1g015846m	45.5	235	98	7	3076	2381	4	211	1.85E-41	154	Citrus sinensis	ERF	ERF family protein	http://planttfdb.gao-lab.org/tf.php?sp=Csi&did=orange1.1g015846m
TRINITY_DN35651_c0_g1	0.548097966	0.965574667	0.815206378	0	0.165876176	0.331211656	3.501308347	8.032900147	11.60156519										orange1.1g021188m	100	67	0	0	201	1	1	67	2.49E-44	144	Citrus sinensis	MYB	MYB family protein	http://planttfdb.gao-lab.org/tf.php?sp=Csi&did=orange1.1g021188m
TRINITY_DN19108_c0_g1	514.7254594	521.7818105	512.5282074	1271.406755	1000.430225	1287.537856	985.3292508	1129.271025	1082.775496										orange1.1g026240m	48.4	248	95	10	1080	403	1	237	4.52E-41	142	Citrus sinensis	ERF	ERF family protein	http://planttfdb.gao-lab.org/tf.php?sp=Csi&did=orange1.1g026240m
TRINITY_DN19835_c2_g3	33.32508893	33.3731877	32.87619356	3.670762838	4.173307543	4.534138661	24.18157551	24.50782851	27.9931585										orange1.1g008335m	38.8	206	118	3	1036	422	193	391	1.60E-36	142	Citrus sinensis	NAC	NAC family protein	http://planttfdb.gao-lab.org/tf.php?sp=Csi&did=orange1.1g008335m
TRINITY_DN19260_c3_g5	0.270550486	0.297890057	0.067066624	34.25648937	39.92967082	35.39391176	1.875643432	0.583447361	0.092366614										orange1.1g036963m	96.8	93	3	0	43	321	102	194	2.14E-40	141	Citrus sinensis	ERF	ERF family protein	http://planttfdb.gao-lab.org/tf.php?sp=Csi&did=orange1.1g036963m
TRINITY_DN28077_c0_g1	0	0	0	4.364873131	6.470638809	3.655052519	0	0	0										orange1.1g039729m	56.8	155	47	5	544	104	1	143	5.59E-43	141	Citrus sinensis	ERF	ERF family protein	http://planttfdb.gao-lab.org/tf.php?sp=Csi&did=orange1.1g039729m
TRINITY_DN18334_c0_g2	152.7319554	157.0747262	153.1901187	729.1000243	468.3541182	737.0096284	270.0239778	126.4120388	46.63245223										orange1.1g023000m	41.9	186	85	6	889	392	2	184	7.58E-40	140	Citrus sinensis	C2H2	C2H2 family protein	http://planttfdb.gao-lab.org/tf.php?sp=Csi&did=orange1.1g023000m
TRINITY_DN19376_c0_g1	29.15856324	29.78272364	31.41374056	9.592541349	9.359245416	9.14535465	13.46931884	11.86856009	13.1634782										orange1.1g036915m	91.3	69	6	0	264	470	187	255	2.97E-37	139	Citrus sinensis	B3	B3 family protein	http://planttfdb.gao-lab.org/tf.php?sp=Csi&did=orange1.1g036915m
TRINITY_DN20044_c1_g8	52.84052901	45.11438895	56.83663625	14.0841953	19.50649192	19.26112676	80.61336132	120.4441235	97.6681178										orange1.1g038669m	97	66	2	0	113	310	1	66	2.26E-43	138	Citrus sinensis	C2H2	C2H2 family protein	http://planttfdb.gao-lab.org/tf.php?sp=Csi&did=orange1.1g038669m
TRINITY_DN20169_c6_g1	0	0	0	1.846490362	4.635699777	2.142888613	0.218026256	0	0.226050287										orange1.1g038558m	94.3	105	4	1	9	323	55	157	3.26E-42	138	Citrus sinensis	bHLH	bHLH family protein	http://planttfdb.gao-lab.org/tf.php?sp=Csi&did=orange1.1g038558m
TRINITY_DN20710_c1_g2	0.93030006	0.983336073	0.184489292	46.18882471	28.37980494	48.79667105	2.495999579	1.558221433	0.508170835										orange1.1g037152m	89.6	67	7	0	211	11	8	74	3.03E-43	136	Citrus sinensis	GATA	GATA family protein	http://planttfdb.gao-lab.org/tf.php?sp=Csi&did=orange1.1g037152m
TRINITY_DN17789_c6_g2	0.56264924	1.111393531	0.278949675	7.615754729	8.997593543	6.891899028	2.184413603	1.963372139	0.485987347										orange1.1g047241m	63.4	134	47	2	505	104	9	140	1.31E-40	134	Citrus sinensis	ERF	ERF family protein	http://planttfdb.gao-lab.org/tf.php?sp=Csi&did=orange1.1g047241m
TRINITY_DN14560_c0_g1	5.226567949	5.774228758	5.533797437	23.60465912	23.48521392	24.94529287	7.922546434	10.75743475	8.891573529										orange1.1g028999m	100	62	0	0	410	225	139	200	3.69E-38	133	Citrus sinensis	bHLH	bHLH family protein	http://planttfdb.gao-lab.org/tf.php?sp=Csi&did=orange1.1g028999m
TRINITY_DN19750_c2_g7	13.58859583	13.70853971	15.69534369	6.609389389	6.748632411	7.509653833	32.64476634	30.67147984	30.05554654										orange1.1g008080m	98.3	58	1	0	174	1	1	58	8.93E-36	132	Citrus sinensis	SBP	SBP family protein	http://planttfdb.gao-lab.org/tf.php?sp=Csi&did=orange1.1g008080m
TRINITY_DN20657_c1_g2	0	0	0	3.988527737	7.808200302	3.085708589	0.171682511	0	0										orange1.1g025665m	94.6	74	4	0	193	414	159	232	1.70E-40	132	Citrus sinensis	bHLH	bHLH family protein	http://planttfdb.gao-lab.org/tf.php?sp=Csi&did=orange1.1g025665m
TRINITY_DN5995_c0_g1	58.66285792	59.4218468	63.79049605	87.45243113	95.15868459	89.56799638	94.0583967	92.11171776	101.7351045										orange1.1g044991m	95.9	74	3	0	429	208	41	114	1.59E-41	132	Citrus sinensis	S1Fa-like	S1Fa-like family protein	http://planttfdb.gao-lab.org/tf.php?sp=Csi&did=orange1.1g044991m
TRINITY_DN19164_c0_g1	13.14590448	13.69116813	13.88503056	25.02965688	28.81028701	25.29983485	24.69626459	30.36026663	32.27272746										orange1.1g000392m	44.4	144	71	2	5374	4961	299	439	2.12E-31	131	Citrus sinensis	C2H2	C2H2 family protein	http://planttfdb.gao-lab.org/tf.php?sp=Csi&did=orange1.1g000392m
TRINITY_DN11547_c0_g2	0.199397647	0.175637686	0.197714331	0.538041865	0.603456341	0.602472814	2.547546933	6.401367262	4.220641101										orange1.1g018305m	100	62	0	0	275	90	1	62	5.57E-38	130	Citrus sinensis	DBB	DBB family protein	http://planttfdb.gao-lab.org/tf.php?sp=Csi&did=orange1.1g018305m
TRINITY_DN20239_c4_g2	0	0	0	5.584452958	10.54111411	5.905726276	0	0	0										orange1.1g047530m	93.1	72	4	1	222	434	1	72	1.08E-40	130	Citrus sinensis	LBD	LBD family protein	http://planttfdb.gao-lab.org/tf.php?sp=Csi&did=orange1.1g047530m
TRINITY_DN19789_c1_g1	31.61095445	30.37886818	32.95678539	252.0697329	265.6470904	262.1822144	204.1343829	233.1866509	252.1101881										orange1.1g043122m	100	59	0	0	467	291	48	106	2.70E-36	129	Citrus sinensis	WRKY	WRKY family protein	http://planttfdb.gao-lab.org/tf.php?sp=Csi&did=orange1.1g043122m
TRINITY_DN12764_c0_g1	45.63979838	49.716549	45.79006312	2.823740345	3.841321841	3.998255266	16.73404433	13.570142	21.75883907										orange1.1g018783m	58.2	110	46	0	483	154	230	339	5.41E-36	128	Citrus sinensis	MYB	MYB family protein	http://planttfdb.gao-lab.org/tf.php?sp=Csi&did=orange1.1g018783m
TRINITY_DN20169_c4_g1	18.96011542	18.93450617	19.57371874	7.808069391	7.863298489	7.591157463	3.788340743	3.6756433	5.460787399										orange1.1g038558m	100	62	0	0	1390	1205	308	369	3.65E-33	128	Citrus sinensis	bHLH	bHLH family protein	http://planttfdb.gao-lab.org/tf.php?sp=Csi&did=orange1.1g038558m
TRINITY_DN17087_c0_g1	6.001288413	4.757564498	5.117537918	64.57884049	64.57307421	63.64859729	3.296970934	5.73799214	2.294717492										orange1.1g036963m	94	67	4	0	937	737	2	68	4.33E-35	127	Citrus sinensis	ERF	ERF family protein	http://planttfdb.gao-lab.org/tf.php?sp=Csi&did=orange1.1g036963m
TRINITY_DN19878_c0_g7	8.336179783	6.353690564	6.89955681	0.51122306	0.291900987	0.249793063	2.380954716	5.589456062	4.515955308										orange1.1g003684m	31.6	367	132	6	1464	397	472	730	4.88E-32	127	Citrus sinensis	ERF	ERF family protein	http://planttfdb.gao-lab.org/tf.php?sp=Csi&did=orange1.1g003684m
TRINITY_DN20873_c2_g10	4.007790104	4.034545262	3.217012248	433.9817396	460.2381611	479.2771107	0.97532157	2.538653646	3.779030282										orange1.1g020922m	94.4	71	4	0	223	11	2	72	1.48E-36	126	Citrus sinensis	ERF	ERF family protein	http://planttfdb.gao-lab.org/tf.php?sp=Csi&did=orange1.1g020922m
TRINITY_DN19017_c1_g1	12.46621563	12.00699681	12.82306829	0.23578065	0.211557259	0.140808306	5.656354468	4.390757986	1.750129713										orange1.1g045292m	44.9	167	72	3	949	449	519	665	3.73E-33	125	Citrus sinensis	HD-ZIP	HD-ZIP family protein	http://planttfdb.gao-lab.org/tf.php?sp=Csi&did=orange1.1g045292m
TRINITY_DN33233_c0_g1	1.53660378	2.481424172	1.621792908	7.016435367	6.642086364	8.221775197	2.591476103	4.522403662	7.121046072										orange1.1g018783m	79.7	74	15	0	296	517	1	74	2.49E-36	125	Citrus sinensis	MYB	MYB family protein	http://planttfdb.gao-lab.org/tf.php?sp=Csi&did=orange1.1g018783m
TRINITY_DN5527_c0_g1	0	0	0	3.299201765	10.92121454	3.588732884	0.112695958	0.121901677	0										orange1.1g010728m	98.5	66	1	0	1	198	437	502	7.57E-35	125	Citrus sinensis	bHLH	bHLH family protein	http://planttfdb.gao-lab.org/tf.php?sp=Csi&did=orange1.1g010728m
TRINITY_DN19700_c3_g2	60.85446025	63.95279366	63.10363282	482.2695361	449.5199353	514.4573452	114.9179087	80.05004499	41.80868089										orange1.1g022743m	89.4	123	13	0	1841	1473	170	292	8.47E-33	124	Citrus sinensis	Trihelix	Trihelix family protein	http://planttfdb.gao-lab.org/tf.php?sp=Csi&did=orange1.1g022743m
TRINITY_DN20588_c0_g1	417.1976222	421.2984292	419.3887754	841.5698202	863.4731279	923.4114567	987.1744366	755.9393868	555.2530288										orange1.1g021910m	100	55	0	0	166	2	1	55	1.44E-32	124	Citrus sinensis	NAC	NAC family protein	http://planttfdb.gao-lab.org/tf.php?sp=Csi&did=orange1.1g021910m
TRINITY_DN19991_c4_g1	0.342121578	0.618432502	0.586283785	19.16357665	41.70978409	19.30292452	2.249174013	5.798418669	8.271045916										orange1.1g006378m	45.7	184	71	5	733	209	5	168	1.29E-30	122	Citrus sinensis	MYB_related	MYB_related family protein	http://planttfdb.gao-lab.org/tf.php?sp=Csi&did=orange1.1g006378m
TRINITY_DN25616_c0_g1	5.421490352	1.733593667	2.177002651	0.604231166	0	0.713589263	11.23479013	7.842055617	7.580430687										orange1.1g046549m	100	53	0	0	159	1	1	53	2.35E-35	122	Citrus sinensis	Dof	Dof family protein	http://planttfdb.gao-lab.org/tf.php?sp=Csi&did=orange1.1g046549m
TRINITY_DN18307_c0_g1	1.009043717	1.007315047	1.000525361	97.65557437	34.24290019	98.98402506	2.105653816	3.614966955	3.353036521										orange1.1g007432m	65	80	27	1	834	598	55	134	4.53E-30	120	Citrus sinensis	NAC	NAC family protein	http://planttfdb.gao-lab.org/tf.php?sp=Csi&did=orange1.1g007432m
TRINITY_DN19706_c2_g2	72.28402199	68.05027371	74.18760965	3.896209006	2.94416856	4.05839565	75.41901777	94.52054615	101.7766106										orange1.1g033320m	98.1	54	1	0	698	537	1	54	3.06E-33	120	Citrus sinensis	C3H	C3H family protein	http://planttfdb.gao-lab.org/tf.php?sp=Csi&did=orange1.1g033320m
TRINITY_DN19207_c1_g2	18.29698145	18.6773403	19.72504313	0.2307075	0.13800354	0.172223274	4.879231027	5.887501269	9.340763092										orange1.1g003684m	79.5	78	16	0	1472	1239	1	78	5.19E-29	119	Citrus sinensis	ERF	ERF family protein	http://planttfdb.gao-lab.org/tf.php?sp=Csi&did=orange1.1g003684m
TRINITY_DN19779_c0_g5	9.303317111	10.13054933	8.882661401	23.1864899	23.82757876	24.18548789	9.02626124	16.92460415	17.63544899										orange1.1g047949m	98.2	56	1	0	170	3	1	56	2.81E-30	119	Citrus sinensis	NAC	NAC family protein	http://planttfdb.gao-lab.org/tf.php?sp=Csi&did=orange1.1g047949m
TRINITY_DN15319_c0_g1	14.37229866	14.21272988	13.91044648	1.781156553	1.671987199	1.341486824	2.542353857	2.557268613	2.453004141										orange1.1g026043m	41.1	185	93	3	948	403	1	172	1.31E-32	118	Citrus sinensis	MIKC_MADS	MIKC_MADS family protein	http://planttfdb.gao-lab.org/tf.php?sp=Csi&did=orange1.1g026043m
TRINITY_DN19896_c0_g2	29.96982269	24.90684196	27.30734553	30.18169165	57.09455795	32.47127832	26.71650741	29.75470921	42.58478827										orange1.1g005668m	34.4	294	146	9	1229	399	311	574	1.65E-28	115	Citrus sinensis	MYB_related	MYB_related family protein	http://planttfdb.gao-lab.org/tf.php?sp=Csi&did=orange1.1g005668m
TRINITY_DN19600_c0_g1	8.089101547	7.835006358	6.975956382	15.72221276	21.16044032	15.05785982	9.028108942	10.33909581	11.97768566										orange1.1g021100m	85.9	64	9	0	688	879	72	135	1.25E-28	114	Citrus sinensis	TCP	TCP family protein	http://planttfdb.gao-lab.org/tf.php?sp=Csi&did=orange1.1g021100m
TRINITY_DN20856_c3_g2	0	0.51857453	0.101755696	18.66826359	20.83794504	15.76237341	0	0	0.328226556										orange1.1g033258m	53.1	128	28	4	315	13	1	123	8.89E-34	114	Citrus sinensis	NAC	NAC family protein	http://planttfdb.gao-lab.org/tf.php?sp=Csi&did=orange1.1g033258m
TRINITY_DN19650_c0_g5	166.173338	172.88907	183.1579341	57.94431383	58.45375924	58.55253325	73.94833962	90.03300759	91.10007155										orange1.1g032101m	58.2	122	41	3	884	531	23	138	6.18E-31	113	Citrus sinensis	YABBY	YABBY family protein	http://planttfdb.gao-lab.org/tf.php?sp=Csi&did=orange1.1g032101m
TRINITY_DN20850_c2_g1	35.47295974	36.91368311	34.17673165	11.66137347	8.275534324	10.25633381	18.53679347	19.3199821	23.21173765										orange1.1g044941m	92.9	56	4	0	1093	926	147	202	7.97E-30	113	Citrus sinensis	C3H	C3H family protein	http://planttfdb.gao-lab.org/tf.php?sp=Csi&did=orange1.1g044941m
TRINITY_DN20856_c3_g3	0.843821463	0.703454621	0.802632357	13.70092277	12.90476935	13.39292367	0.485522976	0.252387979	0.058851193										orange1.1g033258m	53.1	128	28	4	665	967	1	123	6.63E-31	113	Citrus sinensis	NAC	NAC family protein	http://planttfdb.gao-lab.org/tf.php?sp=Csi&did=orange1.1g033258m
TRINITY_DN24161_c0_g1	0	0	0	4.069346755	4.259820119	3.645323463	0.214086022	0	0										orange1.1g044013m	94.3	53	3	0	160	2	1	53	5.88E-32	106	Citrus sinensis	C2H2	C2H2 family protein	http://planttfdb.gao-lab.org/tf.php?sp=Csi&did=orange1.1g044013m
TRINITY_DN17615_c0_g2	0.375192178	0	0.363472508	0.212370129	0.743935363	0	4.69986862	9.814771757	10.16487424										orange1.1g047455m	96.5	57	2	0	86	256	1	57	5.01E-30	105	Citrus sinensis	ERF	ERF family protein	http://planttfdb.gao-lab.org/tf.php?sp=Csi&did=orange1.1g047455m
TRINITY_DN32730_c0_g1	5.021410585	4.888651786	3.930805102	0	0.159966099	0	0.337655864	0.36889011	1.804549639										orange1.1g021941m	59.2	103	31	2	407	132	196	298	1.07E-29	105	Citrus sinensis	ZF-HD	ZF-HD family protein	http://planttfdb.gao-lab.org/tf.php?sp=Csi&did=orange1.1g021941m
TRINITY_DN20377_c2_g2	1.064334462	1.442322718	1.217710778	4.118461052	10.18957212	4.007441688	0.20920253	0.342831647	0.223610125										orange1.1g013304m	98	49	1	0	1140	994	1	49	3.08E-25	103	Citrus sinensis	MYB_related	MYB_related family protein	http://planttfdb.gao-lab.org/tf.php?sp=Csi&did=orange1.1g013304m
TRINITY_DN20097_c0_g1	4.374010307	3.491608146	2.575144145	10.69606076	10.25905433	12.05952217	5.762964279	5.532898463	5.13321215										orange1.1g006595m	96.3	54	2	0	163	2	1	54	1.02E-23	96.7	Citrus sinensis	SBP	SBP family protein	http://planttfdb.gao-lab.org/tf.php?sp=Csi&did=orange1.1g006595m
TRINITY_DN19243_c1_g9	0.442765383	0.168106053	0.068124965	2.059878975	4.694563241	1.688395444	0	0.245074644	0.130311389										orange1.1g036565m	95.2	42	2	0	407	532	4	45	6.78E-25	92.4	Citrus sinensis	LBD	LBD family protein	http://planttfdb.gao-lab.org/tf.php?sp=Csi&did=orange1.1g036565m
TRINITY_DN12390_c0_g1	21.66623301	21.82593495	24.27259816	1.574619024	1.267940003	1.410544743	8.334959633	9.85783909	20.71951086										orange1.1g026226m	30.6	271	103	8	918	160	20	223	1.21E-21	90.9	Citrus sinensis	B3	B3 family protein	http://planttfdb.gao-lab.org/tf.php?sp=Csi&did=orange1.1g026226m
TRINITY_DN20834_c2_g5	13.75545564	18.63967286	15.17925655	4.78926996	5.102966398	5.027614613	2.763694734	2.09031599	3.085823063										orange1.1g008335m	45.1	144	73	5	662	237	24	163	4.18E-20	87.4	Citrus sinensis	NAC	NAC family protein	http://planttfdb.gao-lab.org/tf.php?sp=Csi&did=orange1.1g008335m
TRINITY_DN18514_c10_g1	0.23639016	0.129174895	0.146858315	7.174449566	13.67449479	7.99248258	0.099274145	0.056010823	0.204749527										orange1.1g019947m	97.6	41	1	0	718	840	139	179	1.87E-19	85.9	Citrus sinensis	TALE	TALE family protein	http://planttfdb.gao-lab.org/tf.php?sp=Csi&did=orange1.1g019947m
TRINITY_DN20637_c1_g1	13.50568879	10.9345346	13.67660287	0.155076116	0.313074147	0.118426986	2.202785933	3.850481062	3.139319827										orange1.1g021872m	57.4	68	29	0	1611	1408	34	101	2.70E-19	85.5	Citrus sinensis	G2-like	G2-like family protein	http://planttfdb.gao-lab.org/tf.php?sp=Csi&did=orange1.1g021872m
TRINITY_DN19785_c5_g2	23.3758148	22.67873194	22.51859054	0.056117264	0.201659543	0.100539762	9.778008924	11.90170502	12.18384695										orange1.1g023005m	61.3	111	40	1	2169	1846	1	111	4.40E-19	85.1	Citrus sinensis	DBB	DBB family protein	http://planttfdb.gao-lab.org/tf.php?sp=Csi&did=orange1.1g023005m
TRINITY_DN17956_c0_g1	41.9805626	41.86042313	44.67942608	3.600512627	2.795717474	1.550644975	127.3345742	80.73163454	90.75935799										orange1.1g027547m	35	137	86	1	773	372	60	196	4.20E-20	84.3	Citrus sinensis	bHLH	bHLH family protein	http://planttfdb.gao-lab.org/tf.php?sp=Csi&did=orange1.1g027547m
TRINITY_DN19179_c0_g1	3.779664957	3.901505918	3.981991806	0.737023112	1.133867558	0.571006082	8.752527489	8.779055946	10.14163602										orange1.1g021071m	47.3	150	58	7	88	498	122	263	1.87E-18	84.3	Citrus sinensis	MYB	MYB family protein	http://planttfdb.gao-lab.org/tf.php?sp=Csi&did=orange1.1g021071m
TRINITY_DN18655_c0_g2	7.690480497	8.626042556	9.014146799	0	0.161419525	0.081702567	0.079238082	0	0.31675982										orange1.1g034546m	44.2	104	16	1	634	323	21	82	1.10E-21	84	Citrus sinensis	MYB_related	MYB_related family protein	http://planttfdb.gao-lab.org/tf.php?sp=Csi&did=orange1.1g034546m
TRINITY_DN20270_c1_g9	0.13685595	0.241096749	0.407101832	4.06211681	7.703754818	4.879362853	0.087425042	0	0.467229642										orange1.1g022809m	100	40	0	0	120	1	1	40	9.27E-20	83.2	Citrus sinensis	bHLH	bHLH family protein	http://planttfdb.gao-lab.org/tf.php?sp=Csi&did=orange1.1g022809m
TRINITY_DN19854_c2_g6	0	0.187034024	0.210543123	2.291811913	2.313402857	3.464448635	0.542569156	0.889137803	0.434951564										orange1.1g014879m	97.5	40	1	0	121	2	1	40	3.60E-20	82.8	Citrus sinensis	bZIP	bZIP family protein	http://planttfdb.gao-lab.org/tf.php?sp=Csi&did=orange1.1g014879m
TRINITY_DN12761_c0_g1	10.6807673	13.02175346	11.85305582	0.23857864	0.556576261	0.341950241	2.801491853	5.183339892	5.554181233										orange1.1g012558m	45.1	122	60	4	711	346	332	446	7.38E-18	82.4	Citrus sinensis	CO-like	CO-like family protein	http://planttfdb.gao-lab.org/tf.php?sp=Csi&did=orange1.1g012558m
TRINITY_DN18984_c4_g1	8.242260346	7.180111673	7.393371524	11.62171276	18.03138202	11.14034466	0.507049317	0.12053103	0.109671599										orange1.1g022353m	97.1	34	1	0	1272	1171	265	298	5.99E-18	82	Citrus sinensis	WRKY	WRKY family protein	http://planttfdb.gao-lab.org/tf.php?sp=Csi&did=orange1.1g022353m
TRINITY_DN18027_c0_g1	0.39892528	0.319445335	0.143839109	3.963236018	3.556065147	3.966659017	2.1313701	2.733490141	1.040027599										orange1.1g007601m	32.9	167	95	4	2353	1856	46	196	6.05E-16	78.6	Citrus sinensis	ARR-B	ARR-B family protein	http://planttfdb.gao-lab.org/tf.php?sp=Csi&did=orange1.1g007601m
TRINITY_DN9232_c0_g1	11.36922657	10.11171248	10.28820642	0.297844604	1.068979803	0.400214084	1.974348873	2.388087709	4.069903919										orange1.1g012558m	44.9	118	35	5	450	172	332	444	1.40E-16	76.6	Citrus sinensis	CO-like	CO-like family protein	http://planttfdb.gao-lab.org/tf.php?sp=Csi&did=orange1.1g012558m
TRINITY_DN18352_c5_g1	8.950964448	9.34814591	9.849072941	92.61010259	107.5337076	96.83713651	25.26040656	51.47763811	51.85973067										orange1.1g007601m	42.3	97	51	2	2380	2093	60	152	6.86E-15	75.1	Citrus sinensis	ARR-B	ARR-B family protein	http://planttfdb.gao-lab.org/tf.php?sp=Csi&did=orange1.1g007601m
TRINITY_DN20588_c0_g7	1.175322752	3.105818514	3.772013494	7.135685507	7.11398531	7.102390785	0.250269575	0.27342031	0.802516266										orange1.1g045382m	89.2	37	4	0	282	172	4	40	3.27E-19	74.3	Citrus sinensis	E2F/DP	E2F/DP family protein	http://planttfdb.gao-lab.org/tf.php?sp=Csi&did=orange1.1g045382m
TRINITY_DN8686_c0_g1	0	0	0	7.245282733	3.096987201	8.661090163	0	0	0										orange1.1g036039m	35.8	95	61	0	517	233	306	400	7.08E-16	72.8	Citrus sinensis	bZIP	bZIP family protein	http://planttfdb.gao-lab.org/tf.php?sp=Csi&did=orange1.1g036039m
TRINITY_DN20198_c0_g2	154.0025906	150.0582806	147.6733788	53.91690395	59.44344351	50.42697457	301.1602288	361.7204019	399.8287584										orange1.1g036452m	72.9	48	13	0	1371	1228	81	128	6.53E-15	71.2	Citrus sinensis	MIKC_MADS	MIKC_MADS family protein	http://planttfdb.gao-lab.org/tf.php?sp=Csi&did=orange1.1g036452m
TRINITY_DN15920_c0_g1	16.30240105	16.31436057	16.97301485	27.49334804	24.33984783	26.6262088	20.01830652	15.86527749	15.92403053										orange1.1g015846m	37.2	121	55	4	1761	1462	7	127	2.52E-13	68.9	Citrus sinensis	ERF	ERF family protein	http://planttfdb.gao-lab.org/tf.php?sp=Csi&did=orange1.1g015846m
TRINITY_DN7729_c0_g2	0	0	0	1.586336459	3.590558702	1.938334158	0	0	0										orange1.1g039729m	41.2	119	32	4	355	5	3	85	4.57E-16	68.9	Citrus sinensis	ERF	ERF family protein	http://planttfdb.gao-lab.org/tf.php?sp=Csi&did=orange1.1g039729m
TRINITY_DN17056_c0_g1	87.05584478	90.57907362	88.11606547	16.22567674	14.40215467	15.25390584	23.98957794	18.55546406	25.99491088										orange1.1g011313m	43.7	71	36	1	1846	1646	9	79	2.70E-12	65.9	Citrus sinensis	C2H2	C2H2 family protein	http://planttfdb.gao-lab.org/tf.php?sp=Csi&did=orange1.1g011313m
TRINITY_DN16893_c0_g1	26.87281156	28.73201654	27.23642074	6.930130781	4.88318004	7.014706948	23.54387858	34.55222586	48.30949767										orange1.1g009328m	37	108	45	2	488	165	429	513	9.94E-12	63.9	Citrus sinensis	ARF	ARF family protein	http://planttfdb.gao-lab.org/tf.php?sp=Csi&did=orange1.1g009328m
TRINITY_DN7409_c0_g2	0	0	0	3.078503209	4.340642599	3.151685911	0	0	0										orange1.1g020051m	54.5	55	25	0	220	384	26	80	2.08E-13	63.2	Citrus sinensis	GRF	GRF family protein	http://planttfdb.gao-lab.org/tf.php?sp=Csi&did=orange1.1g020051m
TRINITY_DN20147_c5_g1	177.4094497	180.2996704	181.2378013	46.03637197	54.18549345	45.11987314	400.6385376	557.0025487	557.6829727										orange1.1g026143m	72	50	12	2	479	330	62	109	1.32E-11	62	Citrus sinensis	MIKC_MADS	MIKC_MADS family protein	http://planttfdb.gao-lab.org/tf.php?sp=Csi&did=orange1.1g026143m
TRINITY_DN20318_c0_g9	26.77925218	28.29388893	29.96161768	61.35427221	47.55762283	60.68670384	8.593312307	10.64394795	17.66007113										orange1.1g011313m	48.5	66	33	1	562	365	9	73	2.48E-11	61.6	Citrus sinensis	C2H2	C2H2 family protein	http://planttfdb.gao-lab.org/tf.php?sp=Csi&did=orange1.1g011313m
TRINITY_DN20491_c0_g1	227.2579601	232.1530503	228.6289949	200.1236958	222.3159427	201.9515227	161.9817158	133.8294014	135.635923										orange1.1g029519m	30.9	191	107	6	2117	1605	1	186	7.29E-12	61.6	Citrus sinensis	bZIP	bZIP family protein	http://planttfdb.gao-lab.org/tf.php?sp=Csi&did=orange1.1g029519m
TRINITY_DN19812_c0_g2	144.2620556	147.6319974	140.7110832	10.09701613	12.01389494	8.950036879	121.7451865	149.7688892	153.8298611										orange1.1g046479m	48.4	64	33	0	1479	1288	94	157	2.00E-11	60.8	Citrus sinensis	MIKC_MADS	MIKC_MADS family protein	http://planttfdb.gao-lab.org/tf.php?sp=Csi&did=orange1.1g046479m
TRINITY_DN19688_c2_g2	14.1272426	14.6987864	14.5250534	1.119296721	1.147775502	1.117257213	10.47826569	15.41778335	16.73510272										orange1.1g016203m	70.3	37	11	0	1764	1654	357	393	1.54E-10	60.1	Citrus sinensis	MYB_related	MYB_related family protein	http://planttfdb.gao-lab.org/tf.php?sp=Csi&did=orange1.1g016203m
TRINITY_DN14497_c0_g1	4.862344006	6.093811463	5.497698259	10.46046925	12.62864369	11.30211744	13.8233163	20.76021934	16.04462772										orange1.1g009328m	33.3	99	53	2	716	420	429	514	3.28E-10	58.9	Citrus sinensis	ARF	ARF family protein	http://planttfdb.gao-lab.org/tf.php?sp=Csi&did=orange1.1g009328m
TRINITY_DN17019_c0_g1	17.13501772	17.69781574	17.10313166	13.01667177	19.25147034	12.92030149	39.40087298	43.70092002	48.74085502										orange1.1g011313m	40.3	67	37	1	2704	2513	9	75	1.42E-09	57.8	Citrus sinensis	C2H2	C2H2 family protein	http://planttfdb.gao-lab.org/tf.php?sp=Csi&did=orange1.1g011313m
TRINITY_DN18241_c0_g2	3.138212203	3.518157952	3.111719389	38.94551888	143.9771071	42.98274633	15.97825356	11.95101013	20.38894316										orange1.1g032187m	41.8	91	53	0	695	423	12	102	3.40E-11	57.4	Citrus sinensis	bZIP	bZIP family protein	http://planttfdb.gao-lab.org/tf.php?sp=Csi&did=orange1.1g032187m
TRINITY_DN20867_c2_g1	6.1920772	6.590536884	4.988590451	12.74878502	23.15131389	13.25230636	2.472228154	2.971008866	3.875649567										orange1.1g030971m	96.4	28	1	0	152	69	30	57	2.18E-10	56.2	Citrus sinensis	GATA	GATA family protein	http://planttfdb.gao-lab.org/tf.php?sp=Csi&did=orange1.1g030971m
TRINITY_DN20234_c5_g2	10.21480863	8.404787756	8.785419631	2.52871437	1.662500963	2.883012329	2.285769905	1.070233251	1.279765602										orange1.1g013055m	71.8	39	11	0	280	164	117	155	4.07E-10	55.1	Citrus sinensis	WRKY	WRKY family protein	http://planttfdb.gao-lab.org/tf.php?sp=Csi&did=orange1.1g013055m
TRINITY_DN19257_c1_g1	60.30015051	58.24825305	56.19419588	5.335414078	7.306885464	5.677863519	18.91829321	31.79099303	51.56806818										orange1.1g022048m	52.6	57	26	1	1574	1404	128	183	6.94E-09	53.9	Citrus sinensis	MYB_related	MYB_related family protein	http://planttfdb.gao-lab.org/tf.php?sp=Csi&did=orange1.1g022048m
TRINITY_DN18655_c0_g1	0.430698918	0.512159492	0.812843156	3.002273606	3.63666929	4.329996217	0	0	0.12351502										orange1.1g034546m	73.3	30	8	0	415	504	20	49	1.17E-10	53.5	Citrus sinensis	MYB_related	MYB_related family protein	http://planttfdb.gao-lab.org/tf.php?sp=Csi&did=orange1.1g034546m
TRINITY_DN19435_c0_g3	107.8481681	103.3546402	105.3697113	11.94764937	16.19513518	10.43514426	23.71912472	29.53312408	29.19656675										orange1.1g002516m	31.5	124	57	5	730	359	801	896	1.96E-08	53.5	Citrus sinensis	ARF	ARF family protein	http://planttfdb.gao-lab.org/tf.php?sp=Csi&did=orange1.1g002516m
TRINITY_DN20583_c1_g8	43.60892282	42.54099156	43.44283563	1.008089428	1.31566745	1.149332754	14.4930225	10.71380292	18.41312656										orange1.1g003505m	30.8	133	63	4	767	396	650	762	2.22E-08	53.1	Citrus sinensis	ARF	ARF family protein	http://planttfdb.gao-lab.org/tf.php?sp=Csi&did=orange1.1g003505m
TRINITY_DN15837_c0_g1	54.13344006	56.26260534	58.59833367	4.485720245	5.838897258	4.640866347	18.72639992	15.49105576	17.84180102										orange1.1g011313m	40.5	79	41	1	878	642	2	74	1.31E-08	52.8	Citrus sinensis	C2H2	C2H2 family protein	http://planttfdb.gao-lab.org/tf.php?sp=Csi&did=orange1.1g011313m
TRINITY_DN19748_c1_g5	15.16139113	14.02346942	14.13260757	0.970824125	0.857473896	1.700738383	4.366870265	6.395409362	12.41769251										orange1.1g042908m	68.6	35	11	0	941	837	97	131	7.73E-09	52.4	Citrus sinensis	bHLH	bHLH family protein	http://planttfdb.gao-lab.org/tf.php?sp=Csi&did=orange1.1g042908m
TRINITY_DN20599_c2_g1	14.99053935	14.98119732	13.76039825	56.98712291	51.00696779	53.63744466	15.3084556	17.67120849	20.61372196										orange1.1g038008m	92.3	26	2	0	740	663	1	26	1.59E-09	52.4	Citrus sinensis	G2-like	G2-like family protein	http://planttfdb.gao-lab.org/tf.php?sp=Csi&did=orange1.1g038008m
TRINITY_DN20824_c0_g2	3.213397464	3.821165883	5.177688645	30.45627738	19.49865471	31.45769389	12.00860282	19.9723804	21.44756106										orange1.1g011313m	37.3	67	39	1	1230	1039	9	75	2.31E-08	52.4	Citrus sinensis	C2H2	C2H2 family protein	http://planttfdb.gao-lab.org/tf.php?sp=Csi&did=orange1.1g011313m
TRINITY_DN1399_c0_g1	6.876108228	5.577620604	7.477555986	0.813949733	0.224485759	0.522946403	0.15794791	0.949072277	0.759715398										orange1.1g011313m	39	82	46	2	645	409	8	88	1.25E-08	52	Citrus sinensis	C2H2	C2H2 family protein	http://planttfdb.gao-lab.org/tf.php?sp=Csi&did=orange1.1g011313m
TRINITY_DN18070_c0_g2	30.71811974	35.08073803	34.70886183	4.216676413	6.053548548	6.151605245	11.75102026	18.69615604	33.41284416										orange1.1g020455m	63	46	15	1	145	14	199	244	5.82E-09	51.2	Citrus sinensis	bHLH	bHLH family protein	http://planttfdb.gao-lab.org/tf.php?sp=Csi&did=orange1.1g020455m
TRINITY_DN19928_c3_g1	205.4036774	206.5668596	207.0769015	3.813694124	3.482042357	4.15110386	112.5197383	53.80436392	22.16657231										orange1.1g024081m	50	62	29	1	499	684	117	176	1.15E-07	51.2	Citrus sinensis	MYB_related	MYB_related family protein	http://planttfdb.gao-lab.org/tf.php?sp=Csi&did=orange1.1g024081m
TRINITY_DN19483_c2_g2	92.96411084	95.94630578	92.61207374	22.81778413	27.28549233	24.15144537	61.99532909	63.22635911	73.84288922										orange1.1g007341m	51.1	45	22	0	2229	2095	1	45	2.92E-07	50.8	Citrus sinensis	G2-like	G2-like family protein	http://planttfdb.gao-lab.org/tf.php?sp=Csi&did=orange1.1g007341m
TRINITY_DN13293_c0_g1	2.743493109	2.953600316	7.556479214	0.205635178	0.922544214	0.620781386	12.67499522	27.51624096	24.50030124										orange1.1g043184m	96	25	1	0	3	77	28	52	1.43E-09	50.4	Citrus sinensis	ERF	ERF family protein	http://planttfdb.gao-lab.org/tf.php?sp=Csi&did=orange1.1g043184m
TRINITY_DN16267_c0_g1	64.1950963	62.59255749	68.93374581	9.537215548	11.28671428	10.50643567	21.19481315	16.37033003	16.32913942										orange1.1g011313m	42.3	52	30	0	1069	914	9	60	1.00E-07	50.4	Citrus sinensis	C2H2	C2H2 family protein	http://planttfdb.gao-lab.org/tf.php?sp=Csi&did=orange1.1g011313m
TRINITY_DN20670_c0_g1	71.99171028	74.08617288	69.54261345	33.53599734	30.58506087	34.15148869	156.3327111	120.4565704	123.0124491										orange1.1g011313m	43.3	67	34	1	2039	1851	9	75	2.96E-07	50.1	Citrus sinensis	C2H2	C2H2 family protein	http://planttfdb.gao-lab.org/tf.php?sp=Csi&did=orange1.1g011313m
TRINITY_DN19483_c2_g1	170.344787	173.7578137	172.5768071	54.28758348	55.07482008	53.00254586	82.12853453	65.6944664	90.024743										orange1.1g007341m	48.9	45	23	0	3117	2983	1	45	7.52E-07	49.7	Citrus sinensis	G2-like	G2-like family protein	http://planttfdb.gao-lab.org/tf.php?sp=Csi&did=orange1.1g007341m
TRINITY_DN10656_c0_g1	19.64393821	21.06475591	24.63633698	102.4502298	53.38782035	98.8129411	27.57750666	5.960677243	5.460620098										orange1.1g004820m	30	90	58	2	953	684	610	694	1.09E-06	47.4	Citrus sinensis	ARF	ARF family protein	http://planttfdb.gao-lab.org/tf.php?sp=Csi&did=orange1.1g004820m
TRINITY_DN20160_c0_g2	26.14031084	34.83339693	22.26430111	2.260748197	0.608545731	1.417625791	0	0.713363472	0.228829939										orange1.1g037198m	83.3	30	4	1	99	13	264	293	1.37E-08	47.4	Citrus sinensis	NAC	NAC family protein	http://planttfdb.gao-lab.org/tf.php?sp=Csi&did=orange1.1g037198m
TRINITY_DN34190_c0_g1	0.688088356	1.090973974	0.886963361	0.185669363	0.208242819	0.124742052	56.83487406	66.84644674	85.18021131										orange1.1g048609m	95.5	22	1	0	60	125	399	420	1.01E-06	47.4	Citrus sinensis	B3	B3 family protein	http://planttfdb.gao-lab.org/tf.php?sp=Csi&did=orange1.1g048609m
TRINITY_DN36132_c0_g1	0	0	0	1.949528316	3.498479356	2.270305349	0.18461444	0.201691865	0										orange1.1g003323m	100	23	0	0	5	73	454	476	5.03E-08	46.6	Citrus sinensis	TALE	TALE family protein	http://planttfdb.gao-lab.org/tf.php?sp=Csi&did=orange1.1g003323m
TRINITY_DN18240_c0_g1	4.699502084	4.531091393	3.967151587	0.342725297	0.461272107	0.268636851	1.866165373	1.418289828	2.298225805										orange1.1g009239m	65.5	29	10	0	1417	1331	24	52	3.95E-06	45.8	Citrus sinensis	C3H	C3H family protein	http://planttfdb.gao-lab.org/tf.php?sp=Csi&did=orange1.1g009239m
TRINITY_DN19928_c3_g2	0	0	0	13.68589617	9.657663916	12.87937393	0	0	0										orange1.1g024081m	49.1	57	27	1	609	439	122	176	3.20E-07	45.8	Citrus sinensis	MYB_related	MYB_related family protein	http://planttfdb.gao-lab.org/tf.php?sp=Csi&did=orange1.1g024081m
TRINITY_DN20270_c1_g8	10.54522941	11.93078538	12.26861562	72.74885812	53.61559611	71.11605344	13.29317287	17.20497878	17.12079773										orange1.1g021744m	27.5	149	92	5	1332	892	130	264	9.04E-06	44.7	Citrus sinensis	C3H	C3H family protein	http://planttfdb.gao-lab.org/tf.php?sp=Csi&did=orange1.1g021744m
TRINITY_DN20834_c2_g2	0.098638198	0.0868846	0.391221973	3.593146603	6.567402514	4.828114587	0	0.137679731	0.404103935										orange1.1g008335m	56.5	46	19	1	167	30	24	68	4.68E-06	44.7	Citrus sinensis	NAC	NAC family protein	http://planttfdb.gao-lab.org/tf.php?sp=Csi&did=orange1.1g008335m
TRINITY_DN19052_c2_g7	0.710497364	0.751002518	1.408998678	2.684024935	4.214483592	3.091308786	0.453873304	0.198343214	0.194052464										orange1.1g009239m	100	18	0	0	635	688	7	24	3.81E-06	43.9	Citrus sinensis	C3H	C3H family protein	http://planttfdb.gao-lab.org/tf.php?sp=Csi&did=orange1.1g009239m
TRINITY_DN19000_c2_g1	0.95232999	1.537894601	1.416435619	14.23724399	23.71511107	14.67489702	3.752558438	2.771522439	2.720236304										orange1.1g046676m	52	50	20	1	503	354	1	46	8.94E-06	42.4	Citrus sinensis	HSF	HSF family protein	http://planttfdb.gao-lab.org/tf.php?sp=Csi&did=orange1.1g046676m
TRINITY_DN16877_c0_g1	61.27985665	62.55955814	65.452727	15.38284224	21.92154712	13.82262247	22.59476921	23.30526466	34.70781007	TRINITY_DN16877_c0_g1_i1	1576	K23232	ko00902	10HGO	Monoterpenoid biosynthesis	https://www.genome.jp/dbget-bin/www_bget?ko:K23232	https://www.kegg.jp/kegg-bin/show_pathway?ko00902	Metabolism
TRINITY_DN16877_c0_g1	61.27985665	62.55955814	65.452727	15.38284224	21.92154712	13.82262247	22.59476921	23.30526466	34.70781007	TRINITY_DN16877_c0_g1_i2	1017	K23232	ko00902	10HGO	Monoterpenoid biosynthesis	https://www.genome.jp/dbget-bin/www_bget?ko:K23232	https://www.kegg.jp/kegg-bin/show_pathway?ko00902	Metabolism
TRINITY_DN16877_c0_g1	61.27985665	62.55955814	65.452727	15.38284224	21.92154712	13.82262247	22.59476921	23.30526466	34.70781007	TRINITY_DN16877_c0_g1_i3	1231	K23232	ko00902	10HGO	Monoterpenoid biosynthesis	https://www.genome.jp/dbget-bin/www_bget?ko:K23232	https://www.kegg.jp/kegg-bin/show_pathway?ko00902	Metabolism
TRINITY_DN20557_c0_g1	376.4210484	379.0534931	380.1116035	8179.59431	6776.594961	8024.472628	2028.273672	1259.990822	1200.409787	TRINITY_DN20557_c0_g1_i1	2203	K23232	ko00902	10HGO	Monoterpenoid biosynthesis	https://www.genome.jp/dbget-bin/www_bget?ko:K23232	https://www.kegg.jp/kegg-bin/show_pathway?ko00902	Metabolism
TRINITY_DN20557_c0_g1	376.4210484	379.0534931	380.1116035	8179.59431	6776.594961	8024.472628	2028.273672	1259.990822	1200.409787	TRINITY_DN20557_c0_g1_i2	2811	K23232	ko00902	10HGO	Monoterpenoid biosynthesis	https://www.genome.jp/dbget-bin/www_bget?ko:K23232	https://www.kegg.jp/kegg-bin/show_pathway?ko00902	Metabolism
TRINITY_DN20557_c0_g1	376.4210484	379.0534931	380.1116035	8179.59431	6776.594961	8024.472628	2028.273672	1259.990822	1200.409787	TRINITY_DN20557_c0_g1_i3	2099	K23232	ko00902	10HGO	Monoterpenoid biosynthesis	https://www.genome.jp/dbget-bin/www_bget?ko:K23232	https://www.kegg.jp/kegg-bin/show_pathway?ko00902	Metabolism
TRINITY_DN20557_c0_g1	376.4210484	379.0534931	380.1116035	8179.59431	6776.594961	8024.472628	2028.273672	1259.990822	1200.409787	TRINITY_DN20557_c0_g1_i4	1090	K23232	ko00902	10HGO	Monoterpenoid biosynthesis	https://www.genome.jp/dbget-bin/www_bget?ko:K23232	https://www.kegg.jp/kegg-bin/show_pathway?ko00902	Metabolism
TRINITY_DN20557_c0_g1	376.4210484	379.0534931	380.1116035	8179.59431	6776.594961	8024.472628	2028.273672	1259.990822	1200.409787	TRINITY_DN20557_c0_g1_i5	2707	K23232	ko00902	10HGO	Monoterpenoid biosynthesis	https://www.genome.jp/dbget-bin/www_bget?ko:K23232	https://www.kegg.jp/kegg-bin/show_pathway?ko00902	Metabolism
TRINITY_DN19110_c1_g1	6.92726738	6.026492154	6.190388583	0	0	0	0.273161258	0.179057728	0.58394727	TRINITY_DN19110_c1_g1_i1	1145	K23094	ko00130	ABC4, menA	Ubiquinone and other terpenoid-quinone biosynthesis	https://www.genome.jp/dbget-bin/www_bget?ko:K23094	https://www.kegg.jp/kegg-bin/show_pathway?ko00130	Metabolism
TRINITY_DN19110_c1_g1	6.92726738	6.026492154	6.190388583	0	0	0	0.273161258	0.179057728	0.58394727	TRINITY_DN19110_c1_g1_i2	1202	K23094	ko00130	ABC4, menA	Ubiquinone and other terpenoid-quinone biosynthesis	https://www.genome.jp/dbget-bin/www_bget?ko:K23094	https://www.kegg.jp/kegg-bin/show_pathway?ko00130	Metabolism
TRINITY_DN19110_c1_g1	6.92726738	6.026492154	6.190388583	0	0	0	0.273161258	0.179057728	0.58394727	TRINITY_DN19110_c1_g1_i3	1124	K23094	ko00130	ABC4, menA	Ubiquinone and other terpenoid-quinone biosynthesis	https://www.genome.jp/dbget-bin/www_bget?ko:K23094	https://www.kegg.jp/kegg-bin/show_pathway?ko00130	Metabolism
TRINITY_DN19110_c1_g1	6.92726738	6.026492154	6.190388583	0	0	0	0.273161258	0.179057728	0.58394727	TRINITY_DN19110_c1_g1_i4	1301	K23094	ko00130	ABC4, menA	Ubiquinone and other terpenoid-quinone biosynthesis	https://www.genome.jp/dbget-bin/www_bget?ko:K23094	https://www.kegg.jp/kegg-bin/show_pathway?ko00130	Metabolism
TRINITY_DN18109_c0_g1	0.306343302	0.80951951	1.154277166	0	0.074169304	0.03702421	841.1378518	1363.046619	1254.952782	TRINITY_DN18109_c0_g1_i1	1748	K17961	ko00904	CYP82G1	Diterpenoid biosynthesis	https://www.genome.jp/dbget-bin/www_bget?ko:K17961	https://www.kegg.jp/kegg-bin/show_pathway?ko00904	Metabolism
TRINITY_DN18109_c0_g1	0.306343302	0.80951951	1.154277166	0	0.074169304	0.03702421	841.1378518	1363.046619	1254.952782	TRINITY_DN18109_c0_g1_i2	1816	K17961	ko00904	CYP82G1	Diterpenoid biosynthesis	https://www.genome.jp/dbget-bin/www_bget?ko:K17961	https://www.kegg.jp/kegg-bin/show_pathway?ko00904	Metabolism
TRINITY_DN18109_c0_g1	0.306343302	0.80951951	1.154277166	0	0.074169304	0.03702421	841.1378518	1363.046619	1254.952782	TRINITY_DN18109_c0_g1_i3	1689	K17961	ko00904	CYP82G1	Diterpenoid biosynthesis	https://www.genome.jp/dbget-bin/www_bget?ko:K17961	https://www.kegg.jp/kegg-bin/show_pathway?ko00904	Metabolism
TRINITY_DN18698_c1_g1	0.529267962	0.310800725	0.174933293	8.25149194	3.559499345	8.031357473	0	0.164167797	0.080308182	TRINITY_DN18698_c1_g1_i1	525	K15803	ko00909	GERD	Sesquiterpenoid and triterpenoid biosynthesis	https://www.genome.jp/dbget-bin/www_bget?ko:K15803	https://www.kegg.jp/kegg-bin/show_pathway?ko00909	Metabolism
TRINITY_DN18698_c1_g1	0.529267962	0.310800725	0.174933293	8.25149194	3.559499345	8.031357473	0	0.164167797	0.080308182	TRINITY_DN18698_c1_g1_i2	1892	K15803	ko00909	GERD	Sesquiterpenoid and triterpenoid biosynthesis	https://www.genome.jp/dbget-bin/www_bget?ko:K15803	https://www.kegg.jp/kegg-bin/show_pathway?ko00909	Metabolism
TRINITY_DN18698_c1_g1	0.529267962	0.310800725	0.174933293	8.25149194	3.559499345	8.031357473	0	0.164167797	0.080308182	TRINITY_DN18698_c1_g1_i3	1670	K15803	ko00909	GERD	Sesquiterpenoid and triterpenoid biosynthesis	https://www.genome.jp/dbget-bin/www_bget?ko:K15803	https://www.kegg.jp/kegg-bin/show_pathway?ko00909	Metabolism
TRINITY_DN18698_c1_g1	0.529267962	0.310800725	0.174933293	8.25149194	3.559499345	8.031357473	0	0.164167797	0.080308182	TRINITY_DN18698_c1_g1_i4	1605	K15803	ko00909	GERD	Sesquiterpenoid and triterpenoid biosynthesis	https://www.genome.jp/dbget-bin/www_bget?ko:K15803	https://www.kegg.jp/kegg-bin/show_pathway?ko00909	Metabolism
TRINITY_DN18698_c1_g1	0.529267962	0.310800725	0.174933293	8.25149194	3.559499345	8.031357473	0	0.164167797	0.080308182	TRINITY_DN18698_c1_g1_i6	1277	K15803	ko00909	GERD	Sesquiterpenoid and triterpenoid biosynthesis	https://www.genome.jp/dbget-bin/www_bget?ko:K15803	https://www.kegg.jp/kegg-bin/show_pathway?ko00909	Metabolism
TRINITY_DN20938_c1_g2	19.50942663	19.94720566	19.04583456	3.503756755	3.566774234	3.1158409	18.08585344	13.6083001	18.40817105	TRINITY_DN20938_c1_g2_i1	1972	K15095	ko00902	E1.1.1.208	Monoterpenoid biosynthesis	https://www.genome.jp/dbget-bin/www_bget?ko:K15095	https://www.kegg.jp/kegg-bin/show_pathway?ko00902	Metabolism
TRINITY_DN20938_c1_g2	19.50942663	19.94720566	19.04583456	3.503756755	3.566774234	3.1158409	18.08585344	13.6083001	18.40817105	TRINITY_DN20938_c1_g2_i7	455	K15095	ko00902	E1.1.1.208	Monoterpenoid biosynthesis	https://www.genome.jp/dbget-bin/www_bget?ko:K15095	https://www.kegg.jp/kegg-bin/show_pathway?ko00902	Metabolism
TRINITY_DN20938_c1_g2	19.50942663	19.94720566	19.04583456	3.503756755	3.566774234	3.1158409	18.08585344	13.6083001	18.40817105	TRINITY_DN20938_c1_g2_i8	2486	K15095	ko00902	E1.1.1.208	Monoterpenoid biosynthesis	https://www.genome.jp/dbget-bin/www_bget?ko:K15095	https://www.kegg.jp/kegg-bin/show_pathway?ko00902	Metabolism
TRINITY_DN20938_c1_g2	19.50942663	19.94720566	19.04583456	3.503756755	3.566774234	3.1158409	18.08585344	13.6083001	18.40817105	TRINITY_DN20938_c1_g2_i9	1271	K15095	ko00902	E1.1.1.208	Monoterpenoid biosynthesis	https://www.genome.jp/dbget-bin/www_bget?ko:K15095	https://www.kegg.jp/kegg-bin/show_pathway?ko00902	Metabolism
TRINITY_DN20938_c1_g2	19.50942663	19.94720566	19.04583456	3.503756755	3.566774234	3.1158409	18.08585344	13.6083001	18.40817105	TRINITY_DN20938_c1_g2_i10	468	K15095	ko00902	E1.1.1.208	Monoterpenoid biosynthesis	https://www.genome.jp/dbget-bin/www_bget?ko:K15095	https://www.kegg.jp/kegg-bin/show_pathway?ko00902	Metabolism
TRINITY_DN20938_c1_g2	19.50942663	19.94720566	19.04583456	3.503756755	3.566774234	3.1158409	18.08585344	13.6083001	18.40817105	TRINITY_DN20938_c1_g2_i11	1298	K15095	ko00902	E1.1.1.208	Monoterpenoid biosynthesis	https://www.genome.jp/dbget-bin/www_bget?ko:K15095	https://www.kegg.jp/kegg-bin/show_pathway?ko00902	Metabolism
TRINITY_DN17081_c0_g1	6.169141108	6.786505139	5.682070151	0.110976107	0.101234337	0.033468864	1.804062499	1.703048733	2.602277978	TRINITY_DN17081_c0_g1_i1	3899	K14759	ko00130	PHYLLO	Ubiquinone and other terpenoid-quinone biosynthesis	https://www.genome.jp/dbget-bin/www_bget?ko:K14759	https://www.kegg.jp/kegg-bin/show_pathway?ko00130	Metabolism
TRINITY_DN17081_c0_g1	6.169141108	6.786505139	5.682070151	0.110976107	0.101234337	0.033468864	1.804062499	1.703048733	2.602277978	TRINITY_DN17081_c0_g1_i2	267	K14759	ko00130	PHYLLO	Ubiquinone and other terpenoid-quinone biosynthesis	https://www.genome.jp/dbget-bin/www_bget?ko:K14759	https://www.kegg.jp/kegg-bin/show_pathway?ko00130	Metabolism
TRINITY_DN17081_c0_g1	6.169141108	6.786505139	5.682070151	0.110976107	0.101234337	0.033468864	1.804062499	1.703048733	2.602277978	TRINITY_DN17081_c0_g1_i3	3824	K14759	ko00130	PHYLLO	Ubiquinone and other terpenoid-quinone biosynthesis	https://www.genome.jp/dbget-bin/www_bget?ko:K14759	https://www.kegg.jp/kegg-bin/show_pathway?ko00130	Metabolism
TRINITY_DN17081_c0_g1	6.169141108	6.786505139	5.682070151	0.110976107	0.101234337	0.033468864	1.804062499	1.703048733	2.602277978	TRINITY_DN17081_c0_g1_i4	3737	K14759	ko00130	PHYLLO	Ubiquinone and other terpenoid-quinone biosynthesis	https://www.genome.jp/dbget-bin/www_bget?ko:K14759	https://www.kegg.jp/kegg-bin/show_pathway?ko00130	Metabolism
TRINITY_DN17081_c0_g1	6.169141108	6.786505139	5.682070151	0.110976107	0.101234337	0.033468864	1.804062499	1.703048733	2.602277978	TRINITY_DN17081_c0_g1_i5	4058	K14759	ko00130	PHYLLO	Ubiquinone and other terpenoid-quinone biosynthesis	https://www.genome.jp/dbget-bin/www_bget?ko:K14759	https://www.kegg.jp/kegg-bin/show_pathway?ko00130	Metabolism
TRINITY_DN19104_c2_g2	2.832944295	2.464182197	2.633464271	0.023888237	0.064302095	0.085596392	12.26081961	3.583529081	3.67526227	TRINITY_DN19104_c2_g2_i1	2391	K14175	ko00909	NES1	Sesquiterpenoid and triterpenoid biosynthesis	https://www.genome.jp/dbget-bin/www_bget?ko:K14175	https://www.kegg.jp/kegg-bin/show_pathway?ko00909	Metabolism
TRINITY_DN19104_c2_g2	2.832944295	2.464182197	2.633464271	0.023888237	0.064302095	0.085596392	12.26081961	3.583529081	3.67526227	TRINITY_DN19104_c2_g2_i2	2873	K14175	ko00909	NES1	Sesquiterpenoid and triterpenoid biosynthesis	https://www.genome.jp/dbget-bin/www_bget?ko:K14175	https://www.kegg.jp/kegg-bin/show_pathway?ko00909	Metabolism
TRINITY_DN19104_c2_g2	2.832944295	2.464182197	2.633464271	0.023888237	0.064302095	0.085596392	12.26081961	3.583529081	3.67526227	TRINITY_DN19104_c2_g2_i3	2122	K14175	ko00909	NES1	Sesquiterpenoid and triterpenoid biosynthesis	https://www.genome.jp/dbget-bin/www_bget?ko:K14175	https://www.kegg.jp/kegg-bin/show_pathway?ko00909	Metabolism
TRINITY_DN19104_c2_g2	2.832944295	2.464182197	2.633464271	0.023888237	0.064302095	0.085596392	12.26081961	3.583529081	3.67526227	TRINITY_DN19104_c2_g2_i4	3142	K14175	ko00909	NES1	Sesquiterpenoid and triterpenoid biosynthesis	https://www.genome.jp/dbget-bin/www_bget?ko:K14175	https://www.kegg.jp/kegg-bin/show_pathway?ko00909	Metabolism
TRINITY_DN19104_c2_g2	2.832944295	2.464182197	2.633464271	0.023888237	0.064302095	0.085596392	12.26081961	3.583529081	3.67526227	TRINITY_DN19104_c2_g2_i5	3030	K14175	ko00909	NES1	Sesquiterpenoid and triterpenoid biosynthesis	https://www.genome.jp/dbget-bin/www_bget?ko:K14175	https://www.kegg.jp/kegg-bin/show_pathway?ko00909	Metabolism
TRINITY_DN19104_c2_g2	2.832944295	2.464182197	2.633464271	0.023888237	0.064302095	0.085596392	12.26081961	3.583529081	3.67526227	TRINITY_DN19104_c2_g2_i6	808	K14175	ko00909	NES1	Sesquiterpenoid and triterpenoid biosynthesis	https://www.genome.jp/dbget-bin/www_bget?ko:K14175	https://www.kegg.jp/kegg-bin/show_pathway?ko00909	Metabolism
TRINITY_DN12846_c0_g1	0.305838063	0.05387896	0.181953705	0.165050775	3.369137555	0.036963148	2.422620498	7.555960501	13.44850787	TRINITY_DN12846_c0_g1_i1	1819	K14173	ko00909	AFS1	Sesquiterpenoid and triterpenoid biosynthesis	https://www.genome.jp/dbget-bin/www_bget?ko:K14173	https://www.kegg.jp/kegg-bin/show_pathway?ko00909	Metabolism
TRINITY_DN19399_c0_g1	0.174668583	1.018522113	0.432985073	2.685314579	10.18220883	2.120518931	0	0	0	TRINITY_DN19399_c0_g1_i1	637	K13789	ko00900	GGPS	Terpenoid backbone biosynthesis	https://www.genome.jp/dbget-bin/www_bget?ko:K13789	https://www.kegg.jp/kegg-bin/show_pathway?ko00900	Metabolism
TRINITY_DN19668_c2_g1	30.73942426	29.98847972	31.94765478	76.28837145	72.69157471	83.3070019	80.72153823	103.5122007	126.102649	TRINITY_DN19668_c2_g1_i1	2255	K13789	ko00900	GGPS	Terpenoid backbone biosynthesis	https://www.genome.jp/dbget-bin/www_bget?ko:K13789	https://www.kegg.jp/kegg-bin/show_pathway?ko00900	Metabolism
TRINITY_DN19668_c2_g1	30.73942426	29.98847972	31.94765478	76.28837145	72.69157471	83.3070019	80.72153823	103.5122007	126.102649	TRINITY_DN19668_c2_g1_i2	1557	K13789	ko00900	GGPS	Terpenoid backbone biosynthesis	https://www.genome.jp/dbget-bin/www_bget?ko:K13789	https://www.kegg.jp/kegg-bin/show_pathway?ko00900	Metabolism
TRINITY_DN19668_c2_g1	30.73942426	29.98847972	31.94765478	76.28837145	72.69157471	83.3070019	80.72153823	103.5122007	126.102649	TRINITY_DN19668_c2_g1_i3	2178	K13789	ko00900	GGPS	Terpenoid backbone biosynthesis	https://www.genome.jp/dbget-bin/www_bget?ko:K13789	https://www.kegg.jp/kegg-bin/show_pathway?ko00900	Metabolism
TRINITY_DN19804_c1_g1	3.305729252	2.9118229	3.62285618	18.60282903	24.95846355	19.34545389	4.779190079	7.953345754	6.177513793	TRINITY_DN19804_c1_g1_i1	1279	K13789	ko00900	GGPS	Terpenoid backbone biosynthesis	https://www.genome.jp/dbget-bin/www_bget?ko:K13789	https://www.kegg.jp/kegg-bin/show_pathway?ko00900	Metabolism
TRINITY_DN34778_c0_g1	0	0.139473433	0.317170043	1.291092351	4.096704289	3.354734354	0.135771842	0.074165586	0	TRINITY_DN34778_c0_g1_i1	1047	K13789	ko00900	GGPS	Terpenoid backbone biosynthesis	https://www.genome.jp/dbget-bin/www_bget?ko:K13789	https://www.kegg.jp/kegg-bin/show_pathway?ko00900	Metabolism
TRINITY_DN20691_c0_g1	14.47565879	16.61298802	14.44182741	0	0.06872013	0	93.18173206	96.89979522	67.34140546	TRINITY_DN20691_c0_g1_i1	1393	K12742	ko00900	ispS	Terpenoid backbone biosynthesis	https://www.genome.jp/dbget-bin/www_bget?ko:K12742	https://www.kegg.jp/kegg-bin/show_pathway?ko00900	Metabolism
TRINITY_DN20691_c0_g1	14.47565879	16.61298802	14.44182741	0	0.06872013	0	93.18173206	96.89979522	67.34140546	TRINITY_DN20691_c0_g1_i2	1757	K12742	ko00900	ispS	Terpenoid backbone biosynthesis	https://www.genome.jp/dbget-bin/www_bget?ko:K12742	https://www.kegg.jp/kegg-bin/show_pathway?ko00900	Metabolism
TRINITY_DN20691_c0_g1	14.47565879	16.61298802	14.44182741	0	0.06872013	0	93.18173206	96.89979522	67.34140546	TRINITY_DN20691_c0_g1_i3	1960	K12742	ko00900	ispS	Terpenoid backbone biosynthesis	https://www.genome.jp/dbget-bin/www_bget?ko:K12742	https://www.kegg.jp/kegg-bin/show_pathway?ko00900	Metabolism
TRINITY_DN20691_c0_g1	14.47565879	16.61298802	14.44182741	0	0.06872013	0	93.18173206	96.89979522	67.34140546	TRINITY_DN20691_c0_g1_i4	681	K12742	ko00900	ispS	Terpenoid backbone biosynthesis	https://www.genome.jp/dbget-bin/www_bget?ko:K12742	https://www.kegg.jp/kegg-bin/show_pathway?ko00900	Metabolism
TRINITY_DN20691_c0_g1	14.47565879	16.61298802	14.44182741	0	0.06872013	0	93.18173206	96.89979522	67.34140546	TRINITY_DN20691_c0_g1_i5	792	K12742	ko00900	ispS	Terpenoid backbone biosynthesis	https://www.genome.jp/dbget-bin/www_bget?ko:K12742	https://www.kegg.jp/kegg-bin/show_pathway?ko00900	Metabolism
TRINITY_DN20691_c0_g3	22.35635902	19.31224242	19.68553701	0.873431034	0.33698987	0.469452052	23.63171534	176.1119775	31.81433474	TRINITY_DN20691_c0_g3_i1	627	K12742	ko00900	ispS	Terpenoid backbone biosynthesis	https://www.genome.jp/dbget-bin/www_bget?ko:K12742	https://www.kegg.jp/kegg-bin/show_pathway?ko00900	Metabolism
TRINITY_DN20837_c0_g1	12.99522598	13.66848809	14.20045683	0	0	0	51.32810738	46.77868707	36.78788717	TRINITY_DN20837_c0_g1_i1	1178	K12742	ko00900	ispS	Terpenoid backbone biosynthesis	https://www.genome.jp/dbget-bin/www_bget?ko:K12742	https://www.kegg.jp/kegg-bin/show_pathway?ko00900	Metabolism
TRINITY_DN20837_c0_g1	12.99522598	13.66848809	14.20045683	0	0	0	51.32810738	46.77868707	36.78788717	TRINITY_DN20837_c0_g1_i2	1039	K12742	ko00900	ispS	Terpenoid backbone biosynthesis	https://www.genome.jp/dbget-bin/www_bget?ko:K12742	https://www.kegg.jp/kegg-bin/show_pathway?ko00900	Metabolism
TRINITY_DN20837_c0_g1	12.99522598	13.66848809	14.20045683	0	0	0	51.32810738	46.77868707	36.78788717	TRINITY_DN20837_c0_g1_i3	1126	K12742	ko00900	ispS	Terpenoid backbone biosynthesis	https://www.genome.jp/dbget-bin/www_bget?ko:K12742	https://www.kegg.jp/kegg-bin/show_pathway?ko00900	Metabolism
TRINITY_DN20837_c0_g1	12.99522598	13.66848809	14.20045683	0	0	0	51.32810738	46.77868707	36.78788717	TRINITY_DN20837_c0_g1_i4	1798	K12742	ko00900	ispS	Terpenoid backbone biosynthesis	https://www.genome.jp/dbget-bin/www_bget?ko:K12742	https://www.kegg.jp/kegg-bin/show_pathway?ko00900	Metabolism
TRINITY_DN20873_c2_g1	98.74411635	98.80838413	96.81410297	5.411993211	4.81115376	4.799149221	21.77077216	28.53747879	22.06702745	TRINITY_DN20873_c2_g1_i1	578	K12742	ko00900	ispS	Terpenoid backbone biosynthesis	https://www.genome.jp/dbget-bin/www_bget?ko:K12742	https://www.kegg.jp/kegg-bin/show_pathway?ko00900	Metabolism
TRINITY_DN20873_c2_g1	98.74411635	98.80838413	96.81410297	5.411993211	4.81115376	4.799149221	21.77077216	28.53747879	22.06702745	TRINITY_DN20873_c2_g1_i2	646	K12742	ko00900	ispS	Terpenoid backbone biosynthesis	https://www.genome.jp/dbget-bin/www_bget?ko:K12742	https://www.kegg.jp/kegg-bin/show_pathway?ko00900	Metabolism
TRINITY_DN20873_c2_g4	1925.399566	1977.644113	2051.448474	70.05729131	81.71852342	75.76201841	268.3621994	411.3241226	436.0744925	TRINITY_DN20873_c2_g4_i1	354	K12742	ko00900	ispS	Terpenoid backbone biosynthesis	https://www.genome.jp/dbget-bin/www_bget?ko:K12742	https://www.kegg.jp/kegg-bin/show_pathway?ko00900	Metabolism
TRINITY_DN14592_c0_g1	2.302578597	2.68012983	3.424710313	0.443795064	0.497751128	0.248469941	14.07872722	16.58628631	17.9681395	TRINITY_DN14592_c0_g1_i1	1353	K12502	ko00130	VTE3, APG1	Ubiquinone and other terpenoid-quinone biosynthesis	https://www.genome.jp/dbget-bin/www_bget?ko:K12502	https://www.kegg.jp/kegg-bin/show_pathway?ko00130	Metabolism
TRINITY_DN14592_c0_g2	1.576613786	2.116185234	2.009962285	0.050645641	0	0.045368398	20.76663309	18.28632083	24.81121813	TRINITY_DN14592_c0_g2_i1	1482	K12502	ko00130	VTE3, APG1	Ubiquinone and other terpenoid-quinone biosynthesis	https://www.genome.jp/dbget-bin/www_bget?ko:K12502	https://www.kegg.jp/kegg-bin/show_pathway?ko00130	Metabolism
TRINITY_DN9038_c0_g1	0	0.318200742	0.716393484	0.12184552	0.21865496	0.218298591	3.461520752	6.428928202	4.439895184	TRINITY_DN9038_c0_g1_i1	616	K12501	ko00130	HST	Ubiquinone and other terpenoid-quinone biosynthesis	https://www.genome.jp/dbget-bin/www_bget?ko:K12501	https://www.kegg.jp/kegg-bin/show_pathway?ko00130	Metabolism
TRINITY_DN20419_c1_g1	0	0.329320661	0.296571496	2.320305542	2.262961277	2.759476109	0	0.208740237	0.306336854	TRINITY_DN20419_c1_g1_i1	1488	K11778	ko00900	DHDDS, RER2, SRT1	Terpenoid backbone biosynthesis	https://www.genome.jp/dbget-bin/www_bget?ko:K11778	https://www.kegg.jp/kegg-bin/show_pathway?ko00900	Metabolism
TRINITY_DN837_c0_g1	15.73589262	14.49086181	14.65741068	16.94140106	20.58855101	16.18465755	27.1613995	58.84864396	55.13363175	TRINITY_DN837_c0_g1_i1	1400	K11778	ko00900	DHDDS, RER2, SRT1	Terpenoid backbone biosynthesis	https://www.genome.jp/dbget-bin/www_bget?ko:K11778	https://www.kegg.jp/kegg-bin/show_pathway?ko00900	Metabolism
TRINITY_DN12806_c0_g1	66.08360481	67.76502897	68.73970104	1.918813393	1.36132862	1.399083718	42.21491253	67.03316675	54.20086075	TRINITY_DN12806_c0_g1_i1	1682	K10960	ko00900	chlP, bchP	Terpenoid backbone biosynthesis	https://www.genome.jp/dbget-bin/www_bget?ko:K10960	https://www.kegg.jp/kegg-bin/show_pathway?ko00900	Metabolism
TRINITY_DN17326_c0_g2	5.186908327	4.338353251	5.797134047	14.01498665	20.39482569	13.7562565	33.6429048	39.60295235	28.21283237	TRINITY_DN17326_c0_g2_i1	259	K10960	ko00900	chlP, bchP	Terpenoid backbone biosynthesis	https://www.genome.jp/dbget-bin/www_bget?ko:K10960	https://www.kegg.jp/kegg-bin/show_pathway?ko00900	Metabolism
TRINITY_DN17326_c0_g2	5.186908327	4.338353251	5.797134047	14.01498665	20.39482569	13.7562565	33.6429048	39.60295235	28.21283237	TRINITY_DN17326_c0_g2_i2	772	K10960	ko00900	chlP, bchP	Terpenoid backbone biosynthesis	https://www.genome.jp/dbget-bin/www_bget?ko:K10960	https://www.kegg.jp/kegg-bin/show_pathway?ko00900	Metabolism
TRINITY_DN17326_c0_g2	5.186908327	4.338353251	5.797134047	14.01498665	20.39482569	13.7562565	33.6429048	39.60295235	28.21283237	TRINITY_DN17326_c0_g2_i3	1029	K10960	ko00900	chlP, bchP	Terpenoid backbone biosynthesis	https://www.genome.jp/dbget-bin/www_bget?ko:K10960	https://www.kegg.jp/kegg-bin/show_pathway?ko00900	Metabolism
TRINITY_DN17326_c0_g3	27.00179435	32.83427501	30.42344537	7.958159374	7.875939215	9.015992534	12.66173325	15.61859745	13.52869496	TRINITY_DN17326_c0_g3_i1	1049	K10960	ko00900	chlP, bchP	Terpenoid backbone biosynthesis	https://www.genome.jp/dbget-bin/www_bget?ko:K10960	https://www.kegg.jp/kegg-bin/show_pathway?ko00900	Metabolism
TRINITY_DN17326_c0_g3	27.00179435	32.83427501	30.42344537	7.958159374	7.875939215	9.015992534	12.66173325	15.61859745	13.52869496	TRINITY_DN17326_c0_g3_i2	1055	K10960	ko00900	chlP, bchP	Terpenoid backbone biosynthesis	https://www.genome.jp/dbget-bin/www_bget?ko:K10960	https://www.kegg.jp/kegg-bin/show_pathway?ko00900	Metabolism
TRINITY_DN19599_c0_g2	10.51906176	9.929951958	9.997305571	0.669433109	0.720789093	0.671640047	44.32332218	30.9718978	35.55999295	TRINITY_DN19599_c0_g2_i1	2047	K09834	ko00130	VTE1, SXD1	Ubiquinone and other terpenoid-quinone biosynthesis	https://www.genome.jp/dbget-bin/www_bget?ko:K09834	https://www.kegg.jp/kegg-bin/show_pathway?ko00130	Metabolism
TRINITY_DN19599_c0_g2	10.51906176	9.929951958	9.997305571	0.669433109	0.720789093	0.671640047	44.32332218	30.9718978	35.55999295	TRINITY_DN19599_c0_g2_i2	1696	K09834	ko00130	VTE1, SXD1	Ubiquinone and other terpenoid-quinone biosynthesis	https://www.genome.jp/dbget-bin/www_bget?ko:K09834	https://www.kegg.jp/kegg-bin/show_pathway?ko00130	Metabolism
TRINITY_DN19599_c0_g2	10.51906176	9.929951958	9.997305571	0.669433109	0.720789093	0.671640047	44.32332218	30.9718978	35.55999295	TRINITY_DN19599_c0_g2_i3	2120	K09834	ko00130	VTE1, SXD1	Ubiquinone and other terpenoid-quinone biosynthesis	https://www.genome.jp/dbget-bin/www_bget?ko:K09834	https://www.kegg.jp/kegg-bin/show_pathway?ko00130	Metabolism
TRINITY_DN19599_c0_g2	10.51906176	9.929951958	9.997305571	0.669433109	0.720789093	0.671640047	44.32332218	30.9718978	35.55999295	TRINITY_DN19599_c0_g2_i4	1792	K09834	ko00130	VTE1, SXD1	Ubiquinone and other terpenoid-quinone biosynthesis	https://www.genome.jp/dbget-bin/www_bget?ko:K09834	https://www.kegg.jp/kegg-bin/show_pathway?ko00130	Metabolism
TRINITY_DN19599_c0_g2	10.51906176	9.929951958	9.997305571	0.669433109	0.720789093	0.671640047	44.32332218	30.9718978	35.55999295	TRINITY_DN19599_c0_g2_i5	1368	K09834	ko00130	VTE1, SXD1	Ubiquinone and other terpenoid-quinone biosynthesis	https://www.genome.jp/dbget-bin/www_bget?ko:K09834	https://www.kegg.jp/kegg-bin/show_pathway?ko00130	Metabolism
TRINITY_DN19599_c0_g2	10.51906176	9.929951958	9.997305571	0.669433109	0.720789093	0.671640047	44.32332218	30.9718978	35.55999295	TRINITY_DN19599_c0_g2_i6	2051	K09834	ko00130	VTE1, SXD1	Ubiquinone and other terpenoid-quinone biosynthesis	https://www.genome.jp/dbget-bin/www_bget?ko:K09834	https://www.kegg.jp/kegg-bin/show_pathway?ko00130	Metabolism
TRINITY_DN19599_c0_g2	10.51906176	9.929951958	9.997305571	0.669433109	0.720789093	0.671640047	44.32332218	30.9718978	35.55999295	TRINITY_DN19599_c0_g2_i7	2375	K09834	ko00130	VTE1, SXD1	Ubiquinone and other terpenoid-quinone biosynthesis	https://www.genome.jp/dbget-bin/www_bget?ko:K09834	https://www.kegg.jp/kegg-bin/show_pathway?ko00130	Metabolism
TRINITY_DN19599_c0_g2	10.51906176	9.929951958	9.997305571	0.669433109	0.720789093	0.671640047	44.32332218	30.9718978	35.55999295	TRINITY_DN19599_c0_g2_i8	1623	K09834	ko00130	VTE1, SXD1	Ubiquinone and other terpenoid-quinone biosynthesis	https://www.genome.jp/dbget-bin/www_bget?ko:K09834	https://www.kegg.jp/kegg-bin/show_pathway?ko00130	Metabolism
TRINITY_DN19599_c0_g2	10.51906176	9.929951958	9.997305571	0.669433109	0.720789093	0.671640047	44.32332218	30.9718978	35.55999295	TRINITY_DN19599_c0_g2_i9	2803	K09834	ko00130	VTE1, SXD1	Ubiquinone and other terpenoid-quinone biosynthesis	https://www.genome.jp/dbget-bin/www_bget?ko:K09834	https://www.kegg.jp/kegg-bin/show_pathway?ko00130	Metabolism
TRINITY_DN19599_c0_g2	10.51906176	9.929951958	9.997305571	0.669433109	0.720789093	0.671640047	44.32332218	30.9718978	35.55999295	TRINITY_DN19599_c0_g2_i10	1951	K09834	ko00130	VTE1, SXD1	Ubiquinone and other terpenoid-quinone biosynthesis	https://www.genome.jp/dbget-bin/www_bget?ko:K09834	https://www.kegg.jp/kegg-bin/show_pathway?ko00130	Metabolism
TRINITY_DN19599_c0_g2	10.51906176	9.929951958	9.997305571	0.669433109	0.720789093	0.671640047	44.32332218	30.9718978	35.55999295	TRINITY_DN19599_c0_g2_i11	770	K09834	ko00130	VTE1, SXD1	Ubiquinone and other terpenoid-quinone biosynthesis	https://www.genome.jp/dbget-bin/www_bget?ko:K09834	https://www.kegg.jp/kegg-bin/show_pathway?ko00130	Metabolism
TRINITY_DN19599_c0_g2	10.51906176	9.929951958	9.997305571	0.669433109	0.720789093	0.671640047	44.32332218	30.9718978	35.55999295	TRINITY_DN19599_c0_g2_i12	2475	K09834	ko00130	VTE1, SXD1	Ubiquinone and other terpenoid-quinone biosynthesis	https://www.genome.jp/dbget-bin/www_bget?ko:K09834	https://www.kegg.jp/kegg-bin/show_pathway?ko00130	Metabolism
TRINITY_DN19259_c3_g2	0	0	0	0	0	0	15.16192972	29.184995	7.717199304	TRINITY_DN19259_c3_g2_i1	886	K09833	ko00130	HPT, HGGT, ubiA	Ubiquinone and other terpenoid-quinone biosynthesis	https://www.genome.jp/dbget-bin/www_bget?ko:K09833	https://www.kegg.jp/kegg-bin/show_pathway?ko00130	Metabolism
TRINITY_DN20684_c3_g1	0.414133575	0.182392981	0.410637456	3.398976012	3.676441705	3.670449762	0.044092158	0.433537415	0.047128747	TRINITY_DN20684_c3_g1_i1	1164	K09833	ko00130	HPT, HGGT, ubiA	Ubiquinone and other terpenoid-quinone biosynthesis	https://www.genome.jp/dbget-bin/www_bget?ko:K09833	https://www.kegg.jp/kegg-bin/show_pathway?ko00130	Metabolism
TRINITY_DN20684_c3_g1	0.414133575	0.182392981	0.410637456	3.398976012	3.676441705	3.670449762	0.044092158	0.433537415	0.047128747	TRINITY_DN20684_c3_g1_i2	1398	K09833	ko00130	HPT, HGGT, ubiA	Ubiquinone and other terpenoid-quinone biosynthesis	https://www.genome.jp/dbget-bin/www_bget?ko:K09833	https://www.kegg.jp/kegg-bin/show_pathway?ko00130	Metabolism
TRINITY_DN20684_c3_g1	0.414133575	0.182392981	0.410637456	3.398976012	3.676441705	3.670449762	0.044092158	0.433537415	0.047128747	TRINITY_DN20684_c3_g1_i3	1201	K09833	ko00130	HPT, HGGT, ubiA	Ubiquinone and other terpenoid-quinone biosynthesis	https://www.genome.jp/dbget-bin/www_bget?ko:K09833	https://www.kegg.jp/kegg-bin/show_pathway?ko00130	Metabolism
TRINITY_DN20684_c3_g1	0.414133575	0.182392981	0.410637456	3.398976012	3.676441705	3.670449762	0.044092158	0.433537415	0.047128747	TRINITY_DN20684_c3_g1_i4	1051	K09833	ko00130	HPT, HGGT, ubiA	Ubiquinone and other terpenoid-quinone biosynthesis	https://www.genome.jp/dbget-bin/www_bget?ko:K09833	https://www.kegg.jp/kegg-bin/show_pathway?ko00130	Metabolism
TRINITY_DN20684_c3_g1	0.414133575	0.182392981	0.410637456	3.398976012	3.676441705	3.670449762	0.044092158	0.433537415	0.047128747	TRINITY_DN20684_c3_g1_i5	1462	K09833	ko00130	HPT, HGGT, ubiA	Ubiquinone and other terpenoid-quinone biosynthesis	https://www.genome.jp/dbget-bin/www_bget?ko:K09833	https://www.kegg.jp/kegg-bin/show_pathway?ko00130	Metabolism
TRINITY_DN20684_c3_g1	0.414133575	0.182392981	0.410637456	3.398976012	3.676441705	3.670449762	0.044092158	0.433537415	0.047128747	TRINITY_DN20684_c3_g1_i6	1314	K09833	ko00130	HPT, HGGT, ubiA	Ubiquinone and other terpenoid-quinone biosynthesis	https://www.genome.jp/dbget-bin/www_bget?ko:K09833	https://www.kegg.jp/kegg-bin/show_pathway?ko00130	Metabolism
TRINITY_DN20684_c3_g1	0.414133575	0.182392981	0.410637456	3.398976012	3.676441705	3.670449762	0.044092158	0.433537415	0.047128747	TRINITY_DN20684_c3_g1_i7	1464	K09833	ko00130	HPT, HGGT, ubiA	Ubiquinone and other terpenoid-quinone biosynthesis	https://www.genome.jp/dbget-bin/www_bget?ko:K09833	https://www.kegg.jp/kegg-bin/show_pathway?ko00130	Metabolism
TRINITY_DN20684_c3_g1	0.414133575	0.182392981	0.410637456	3.398976012	3.676441705	3.670449762	0.044092158	0.433537415	0.047128747	TRINITY_DN20684_c3_g1_i8	1612	K09833	ko00130	HPT, HGGT, ubiA	Ubiquinone and other terpenoid-quinone biosynthesis	https://www.genome.jp/dbget-bin/www_bget?ko:K09833	https://www.kegg.jp/kegg-bin/show_pathway?ko00130	Metabolism
TRINITY_DN20684_c3_g1	0.414133575	0.182392981	0.410637456	3.398976012	3.676441705	3.670449762	0.044092158	0.433537415	0.047128747	TRINITY_DN20684_c3_g1_i9	1312	K09833	ko00130	HPT, HGGT, ubiA	Ubiquinone and other terpenoid-quinone biosynthesis	https://www.genome.jp/dbget-bin/www_bget?ko:K09833	https://www.kegg.jp/kegg-bin/show_pathway?ko00130	Metabolism
TRINITY_DN20684_c3_g1	0.414133575	0.182392981	0.410637456	3.398976012	3.676441705	3.670449762	0.044092158	0.433537415	0.047128747	TRINITY_DN20684_c3_g1_i10	1546	K09833	ko00130	HPT, HGGT, ubiA	Ubiquinone and other terpenoid-quinone biosynthesis	https://www.genome.jp/dbget-bin/www_bget?ko:K09833	https://www.kegg.jp/kegg-bin/show_pathway?ko00130	Metabolism
TRINITY_DN20684_c3_g1	0.414133575	0.182392981	0.410637456	3.398976012	3.676441705	3.670449762	0.044092158	0.433537415	0.047128747	TRINITY_DN20684_c3_g1_i11	1351	K09833	ko00130	HPT, HGGT, ubiA	Ubiquinone and other terpenoid-quinone biosynthesis	https://www.genome.jp/dbget-bin/www_bget?ko:K09833	https://www.kegg.jp/kegg-bin/show_pathway?ko00130	Metabolism
TRINITY_DN20684_c3_g1	0.414133575	0.182392981	0.410637456	3.398976012	3.676441705	3.670449762	0.044092158	0.433537415	0.047128747	TRINITY_DN20684_c3_g1_i12	1285	K09833	ko00130	HPT, HGGT, ubiA	Ubiquinone and other terpenoid-quinone biosynthesis	https://www.genome.jp/dbget-bin/www_bget?ko:K09833	https://www.kegg.jp/kegg-bin/show_pathway?ko00130	Metabolism
TRINITY_DN20763_c0_g2	0.088727183	0	0.087978147	8.858383048	17.39603516	8.525134457	0.736838335	6.130371165	0.363500191	TRINITY_DN20763_c0_g2_i1	1254	K09833	ko00130	HPT, HGGT, ubiA	Ubiquinone and other terpenoid-quinone biosynthesis	https://www.genome.jp/dbget-bin/www_bget?ko:K09833	https://www.kegg.jp/kegg-bin/show_pathway?ko00130	Metabolism
TRINITY_DN20763_c0_g2	0.088727183	0	0.087978147	8.858383048	17.39603516	8.525134457	0.736838335	6.130371165	0.363500191	TRINITY_DN20763_c0_g2_i2	1149	K09833	ko00130	HPT, HGGT, ubiA	Ubiquinone and other terpenoid-quinone biosynthesis	https://www.genome.jp/dbget-bin/www_bget?ko:K09833	https://www.kegg.jp/kegg-bin/show_pathway?ko00130	Metabolism
TRINITY_DN20882_c1_g1	8.313835767	7.493005246	7.717459852	0.835290749	1.284815153	0.855147423	0	0	0	TRINITY_DN20882_c1_g1_i1	629	K09833	ko00130	HPT, HGGT, ubiA	Ubiquinone and other terpenoid-quinone biosynthesis	https://www.genome.jp/dbget-bin/www_bget?ko:K09833	https://www.kegg.jp/kegg-bin/show_pathway?ko00130	Metabolism
TRINITY_DN20882_c1_g1	8.313835767	7.493005246	7.717459852	0.835290749	1.284815153	0.855147423	0	0	0	TRINITY_DN20882_c1_g1_i2	597	K09833	ko00130	HPT, HGGT, ubiA	Ubiquinone and other terpenoid-quinone biosynthesis	https://www.genome.jp/dbget-bin/www_bget?ko:K09833	https://www.kegg.jp/kegg-bin/show_pathway?ko00130	Metabolism
TRINITY_DN20882_c1_g1	8.313835767	7.493005246	7.717459852	0.835290749	1.284815153	0.855147423	0	0	0	TRINITY_DN20882_c1_g1_i3	317	K09833	ko00130	HPT, HGGT, ubiA	Ubiquinone and other terpenoid-quinone biosynthesis	https://www.genome.jp/dbget-bin/www_bget?ko:K09833	https://www.kegg.jp/kegg-bin/show_pathway?ko00130	Metabolism
TRINITY_DN20882_c1_g3	8.724657233	10.36184973	9.914633344	7.406489953	8.069620224	6.693977241	0.438357635	0	0.200805832	TRINITY_DN20882_c1_g3_i1	1135	K09833	ko00130	HPT, HGGT, ubiA	Ubiquinone and other terpenoid-quinone biosynthesis	https://www.genome.jp/dbget-bin/www_bget?ko:K09833	https://www.kegg.jp/kegg-bin/show_pathway?ko00130	Metabolism
TRINITY_DN20882_c1_g5	5.649668883	5.987495988	6.916723409	24.38375066	26.83360856	23.37582034	17.23514498	25.46803938	22.24037305	TRINITY_DN20882_c1_g5_i1	1805	K09833	ko00130	HPT, HGGT, ubiA	Ubiquinone and other terpenoid-quinone biosynthesis	https://www.genome.jp/dbget-bin/www_bget?ko:K09833	https://www.kegg.jp/kegg-bin/show_pathway?ko00130	Metabolism
TRINITY_DN20882_c1_g5	5.649668883	5.987495988	6.916723409	24.38375066	26.83360856	23.37582034	17.23514498	25.46803938	22.24037305	TRINITY_DN20882_c1_g5_i2	1930	K09833	ko00130	HPT, HGGT, ubiA	Ubiquinone and other terpenoid-quinone biosynthesis	https://www.genome.jp/dbget-bin/www_bget?ko:K09833	https://www.kegg.jp/kegg-bin/show_pathway?ko00130	Metabolism
TRINITY_DN20691_c0_g3	22.35635902	19.31224242	19.68553701	0.873431034	0.33698987	0.469452052	23.63171534	176.1119775	31.81433474	TRINITY_DN20691_c0_g3_i2	1191	K07385	ko00902	TPS-Cin	Monoterpenoid biosynthesis	https://www.genome.jp/dbget-bin/www_bget?ko:K07385	https://www.kegg.jp/kegg-bin/show_pathway?ko00902	Metabolism
TRINITY_DN13483_c0_g1	2.060442355	2.197011753	2.15057693	0.512083705	0.131278221	0.458724915	15.0327616	15.5151369	16.8825644	TRINITY_DN13483_c0_g1_i1	1026	K06127	ko00130	COQ5	Ubiquinone and other terpenoid-quinone biosynthesis	https://www.genome.jp/dbget-bin/www_bget?ko:K06127	https://www.kegg.jp/kegg-bin/show_pathway?ko00130	Metabolism
TRINITY_DN13483_c0_g1	2.060442355	2.197011753	2.15057693	0.512083705	0.131278221	0.458724915	15.0327616	15.5151369	16.8825644	TRINITY_DN13483_c0_g1_i2	996	K06127	ko00130	COQ5	Ubiquinone and other terpenoid-quinone biosynthesis	https://www.genome.jp/dbget-bin/www_bget?ko:K06127	https://www.kegg.jp/kegg-bin/show_pathway?ko00130	Metabolism
TRINITY_DN15743_c0_g1	3.812613895	3.831308939	3.301218622	6.665279241	10.4658901	6.61975728	2.675661987	1.798873392	2.383277069	TRINITY_DN15743_c0_g1_i1	2072	K06013	ko00900	STE24	Terpenoid backbone biosynthesis	https://www.genome.jp/dbget-bin/www_bget?ko:K06013	https://www.kegg.jp/kegg-bin/show_pathway?ko00900	Metabolism
TRINITY_DN15743_c0_g1	3.812613895	3.831308939	3.301218622	6.665279241	10.4658901	6.61975728	2.675661987	1.798873392	2.383277069	TRINITY_DN15743_c0_g1_i2	2007	K06013	ko00900	STE24	Terpenoid backbone biosynthesis	https://www.genome.jp/dbget-bin/www_bget?ko:K06013	https://www.kegg.jp/kegg-bin/show_pathway?ko00900	Metabolism
TRINITY_DN18506_c0_g1	23.9760565	23.75898876	24.02129262	10.99317356	7.709611914	10.86641876	28.95711681	38.99998566	42.93116756	TRINITY_DN18506_c0_g1_i1	1685	K05954	ko00900	FNTB	Terpenoid backbone biosynthesis	https://www.genome.jp/dbget-bin/www_bget?ko:K05954	https://www.kegg.jp/kegg-bin/show_pathway?ko00900	Metabolism
TRINITY_DN18506_c0_g1	23.9760565	23.75898876	24.02129262	10.99317356	7.709611914	10.86641876	28.95711681	38.99998566	42.93116756	TRINITY_DN18506_c0_g1_i2	1649	K05954	ko00900	FNTB	Terpenoid backbone biosynthesis	https://www.genome.jp/dbget-bin/www_bget?ko:K05954	https://www.kegg.jp/kegg-bin/show_pathway?ko00900	Metabolism
TRINITY_DN18506_c0_g1	23.9760565	23.75898876	24.02129262	10.99317356	7.709611914	10.86641876	28.95711681	38.99998566	42.93116756	TRINITY_DN18506_c0_g1_i3	924	K05954	ko00900	FNTB	Terpenoid backbone biosynthesis	https://www.genome.jp/dbget-bin/www_bget?ko:K05954	https://www.kegg.jp/kegg-bin/show_pathway?ko00900	Metabolism
TRINITY_DN18506_c0_g1	23.9760565	23.75898876	24.02129262	10.99317356	7.709611914	10.86641876	28.95711681	38.99998566	42.93116756	TRINITY_DN18506_c0_g1_i4	1782	K05954	ko00900	FNTB	Terpenoid backbone biosynthesis	https://www.genome.jp/dbget-bin/www_bget?ko:K05954	https://www.kegg.jp/kegg-bin/show_pathway?ko00900	Metabolism
TRINITY_DN18506_c0_g1	23.9760565	23.75898876	24.02129262	10.99317356	7.709611914	10.86641876	28.95711681	38.99998566	42.93116756	TRINITY_DN18506_c0_g1_i5	1746	K05954	ko00900	FNTB	Terpenoid backbone biosynthesis	https://www.genome.jp/dbget-bin/www_bget?ko:K05954	https://www.kegg.jp/kegg-bin/show_pathway?ko00900	Metabolism
TRINITY_DN18506_c0_g1	23.9760565	23.75898876	24.02129262	10.99317356	7.709611914	10.86641876	28.95711681	38.99998566	42.93116756	TRINITY_DN18506_c0_g1_i6	1763	K05954	ko00900	FNTB	Terpenoid backbone biosynthesis	https://www.genome.jp/dbget-bin/www_bget?ko:K05954	https://www.kegg.jp/kegg-bin/show_pathway?ko00900	Metabolism
TRINITY_DN11862_c0_g1	29.1565243	29.79573897	28.7137021	1.773184618	1.073397075	1.699156853	28.01188466	27.38471299	27.74710253	TRINITY_DN11862_c0_g1_i1	1481	K05928	ko00130	E2.1.1.95	Ubiquinone and other terpenoid-quinone biosynthesis	https://www.genome.jp/dbget-bin/www_bget?ko:K05928	https://www.kegg.jp/kegg-bin/show_pathway?ko00130	Metabolism
TRINITY_DN11862_c0_g1	29.1565243	29.79573897	28.7137021	1.773184618	1.073397075	1.699156853	28.01188466	27.38471299	27.74710253	TRINITY_DN11862_c0_g1_i2	1194	K05928	ko00130	E2.1.1.95	Ubiquinone and other terpenoid-quinone biosynthesis	https://www.genome.jp/dbget-bin/www_bget?ko:K05928	https://www.kegg.jp/kegg-bin/show_pathway?ko00130	Metabolism
TRINITY_DN11862_c0_g1	29.1565243	29.79573897	28.7137021	1.773184618	1.073397075	1.699156853	28.01188466	27.38471299	27.74710253	TRINITY_DN11862_c0_g1_i3	1694	K05928	ko00130	E2.1.1.95	Ubiquinone and other terpenoid-quinone biosynthesis	https://www.genome.jp/dbget-bin/www_bget?ko:K05928	https://www.kegg.jp/kegg-bin/show_pathway?ko00130	Metabolism
TRINITY_DN11862_c0_g1	29.1565243	29.79573897	28.7137021	1.773184618	1.073397075	1.699156853	28.01188466	27.38471299	27.74710253	TRINITY_DN11862_c0_g1_i4	964	K05928	ko00130	E2.1.1.95	Ubiquinone and other terpenoid-quinone biosynthesis	https://www.genome.jp/dbget-bin/www_bget?ko:K05928	https://www.kegg.jp/kegg-bin/show_pathway?ko00130	Metabolism
TRINITY_DN11862_c0_g1	29.1565243	29.79573897	28.7137021	1.773184618	1.073397075	1.699156853	28.01188466	27.38471299	27.74710253	TRINITY_DN11862_c0_g1_i5	1407	K05928	ko00130	E2.1.1.95	Ubiquinone and other terpenoid-quinone biosynthesis	https://www.genome.jp/dbget-bin/www_bget?ko:K05928	https://www.kegg.jp/kegg-bin/show_pathway?ko00130	Metabolism
TRINITY_DN10815_c0_g1	1.590194011	1.707113585	1.57676958	2.279528866	3.819967577	2.462415909	7.079085643	9.606712354	11.63833772	TRINITY_DN10815_c0_g1_i1	2239	K05356	ko00900	SPS, sds	Terpenoid backbone biosynthesis	https://www.genome.jp/dbget-bin/www_bget?ko:K05356	https://www.kegg.jp/kegg-bin/show_pathway?ko00900	Metabolism
TRINITY_DN10815_c0_g1	1.590194011	1.707113585	1.57676958	2.279528866	3.819967577	2.462415909	7.079085643	9.606712354	11.63833772	TRINITY_DN10815_c0_g1_i2	1967	K05356	ko00900	SPS, sds	Terpenoid backbone biosynthesis	https://www.genome.jp/dbget-bin/www_bget?ko:K05356	https://www.kegg.jp/kegg-bin/show_pathway?ko00900	Metabolism
TRINITY_DN12743_c0_g1	0.867554676	1.814922753	1.935519237	3.291966673	7.87866246	3.669799319	0.069275399	0.075683595	0	TRINITY_DN12743_c0_g1_i1	1026	K04125	ko00904	E1.14.11.13	Diterpenoid biosynthesis	https://www.genome.jp/dbget-bin/www_bget?ko:K04125	https://www.kegg.jp/kegg-bin/show_pathway?ko00904	Metabolism
TRINITY_DN12743_c0_g1	0.867554676	1.814922753	1.935519237	3.291966673	7.87866246	3.669799319	0.069275399	0.075683595	0	TRINITY_DN12743_c0_g1_i2	520	K04125	ko00904	E1.14.11.13	Diterpenoid biosynthesis	https://www.genome.jp/dbget-bin/www_bget?ko:K04125	https://www.kegg.jp/kegg-bin/show_pathway?ko00904	Metabolism
TRINITY_DN1716_c0_g1	0	0	0	11.92834868	14.65469378	9.863466909	0	0	0	TRINITY_DN1716_c0_g1_i1	409	K04125	ko00904	E1.14.11.13	Diterpenoid biosynthesis	https://www.genome.jp/dbget-bin/www_bget?ko:K04125	https://www.kegg.jp/kegg-bin/show_pathway?ko00904	Metabolism
TRINITY_DN19932_c2_g1	0.439687554	0.516250001	0.484363689	0.930309782	2.625892624	1.038618739	4.148314809	11.26081068	6.903413868	TRINITY_DN19932_c2_g1_i1	1304	K04125	ko00904	E1.14.11.13	Diterpenoid biosynthesis	https://www.genome.jp/dbget-bin/www_bget?ko:K04125	https://www.kegg.jp/kegg-bin/show_pathway?ko00904	Metabolism
TRINITY_DN19932_c2_g1	0.439687554	0.516250001	0.484363689	0.930309782	2.625892624	1.038618739	4.148314809	11.26081068	6.903413868	TRINITY_DN19932_c2_g1_i2	2280	K04125	ko00904	E1.14.11.13	Diterpenoid biosynthesis	https://www.genome.jp/dbget-bin/www_bget?ko:K04125	https://www.kegg.jp/kegg-bin/show_pathway?ko00904	Metabolism
TRINITY_DN19932_c2_g1	0.439687554	0.516250001	0.484363689	0.930309782	2.625892624	1.038618739	4.148314809	11.26081068	6.903413868	TRINITY_DN19932_c2_g1_i3	2198	K04125	ko00904	E1.14.11.13	Diterpenoid biosynthesis	https://www.genome.jp/dbget-bin/www_bget?ko:K04125	https://www.kegg.jp/kegg-bin/show_pathway?ko00904	Metabolism
TRINITY_DN19932_c2_g1	0.439687554	0.516250001	0.484363689	0.930309782	2.625892624	1.038618739	4.148314809	11.26081068	6.903413868	TRINITY_DN19932_c2_g1_i4	1781	K04125	ko00904	E1.14.11.13	Diterpenoid biosynthesis	https://www.genome.jp/dbget-bin/www_bget?ko:K04125	https://www.kegg.jp/kegg-bin/show_pathway?ko00904	Metabolism
TRINITY_DN19932_c2_g1	0.439687554	0.516250001	0.484363689	0.930309782	2.625892624	1.038618739	4.148314809	11.26081068	6.903413868	TRINITY_DN19932_c2_g1_i5	1335	K04125	ko00904	E1.14.11.13	Diterpenoid biosynthesis	https://www.genome.jp/dbget-bin/www_bget?ko:K04125	https://www.kegg.jp/kegg-bin/show_pathway?ko00904	Metabolism
TRINITY_DN33858_c0_g1	1.181302054	0.520269827	2.049826611	11.30584122	11.08411468	10.64666131	73.15178745	297.3573348	212.2867645	TRINITY_DN33858_c0_g1_i1	1507	K04125	ko00904	E1.14.11.13	Diterpenoid biosynthesis	https://www.genome.jp/dbget-bin/www_bget?ko:K04125	https://www.kegg.jp/kegg-bin/show_pathway?ko00904	Metabolism
TRINITY_DN33858_c0_g1	1.181302054	0.520269827	2.049826611	11.30584122	11.08411468	10.64666131	73.15178745	297.3573348	212.2867645	TRINITY_DN33858_c0_g1_i2	584	K04125	ko00904	E1.14.11.13	Diterpenoid biosynthesis	https://www.genome.jp/dbget-bin/www_bget?ko:K04125	https://www.kegg.jp/kegg-bin/show_pathway?ko00904	Metabolism
TRINITY_DN11821_c0_g1	1.067046869	0.939898967	0.865668151	0.327187621	0.352288026	0.234475906	1.673118662	15.09699659	3.046809792	TRINITY_DN11821_c0_g1_i1	554	K04123	ko00904	KAO	Diterpenoid biosynthesis	https://www.genome.jp/dbget-bin/www_bget?ko:K04123	https://www.kegg.jp/kegg-bin/show_pathway?ko00904	Metabolism
TRINITY_DN11821_c0_g1	1.067046869	0.939898967	0.865668151	0.327187621	0.352288026	0.234475906	1.673118662	15.09699659	3.046809792	TRINITY_DN11821_c0_g1_i2	1147	K04123	ko00904	KAO	Diterpenoid biosynthesis	https://www.genome.jp/dbget-bin/www_bget?ko:K04123	https://www.kegg.jp/kegg-bin/show_pathway?ko00904	Metabolism
TRINITY_DN18731_c0_g1	3.106690109	5.121166156	3.652549466	0	0.026863074	0.053638585	3.232041394	6.194764108	6.485005792	TRINITY_DN18731_c0_g1_i1	1286	K04121	ko00904	E4.2.3.19	Diterpenoid biosynthesis	https://www.genome.jp/dbget-bin/www_bget?ko:K04121	https://www.kegg.jp/kegg-bin/show_pathway?ko00904	Metabolism
TRINITY_DN18731_c0_g1	3.106690109	5.121166156	3.652549466	0	0.026863074	0.053638585	3.232041394	6.194764108	6.485005792	TRINITY_DN18731_c0_g1_i2	2507	K04121	ko00904	E4.2.3.19	Diterpenoid biosynthesis	https://www.genome.jp/dbget-bin/www_bget?ko:K04121	https://www.kegg.jp/kegg-bin/show_pathway?ko00904	Metabolism
TRINITY_DN18405_c0_g1	14.25350006	15.42983115	15.52007194	53.51253913	56.4002831	52.02184147	24.4425927	33.06934931	25.84578617	TRINITY_DN18405_c0_g1_i1	3341	K03809	ko00130	wrbA	Ubiquinone and other terpenoid-quinone biosynthesis	https://www.genome.jp/dbget-bin/www_bget?ko:K03809	https://www.kegg.jp/kegg-bin/show_pathway?ko00130	Metabolism
TRINITY_DN18405_c0_g1	14.25350006	15.42983115	15.52007194	53.51253913	56.4002831	52.02184147	24.4425927	33.06934931	25.84578617	TRINITY_DN18405_c0_g1_i2	986	K03809	ko00130	wrbA	Ubiquinone and other terpenoid-quinone biosynthesis	https://www.genome.jp/dbget-bin/www_bget?ko:K03809	https://www.kegg.jp/kegg-bin/show_pathway?ko00130	Metabolism
TRINITY_DN18405_c0_g1	14.25350006	15.42983115	15.52007194	53.51253913	56.4002831	52.02184147	24.4425927	33.06934931	25.84578617	TRINITY_DN18405_c0_g1_i5	2909	K03809	ko00130	wrbA	Ubiquinone and other terpenoid-quinone biosynthesis	https://www.genome.jp/dbget-bin/www_bget?ko:K03809	https://www.kegg.jp/kegg-bin/show_pathway?ko00130	Metabolism
TRINITY_DN20500_c0_g1	188.99906	189.5306267	190.1913004	475.1380454	527.5777403	468.8804926	283.4846539	293.1130405	331.2522516	TRINITY_DN20500_c0_g1_i1	3720	K03527	ko00900	ispH, lytB	Terpenoid backbone biosynthesis	https://www.genome.jp/dbget-bin/www_bget?ko:K03527	https://www.kegg.jp/kegg-bin/show_pathway?ko00900	Metabolism
TRINITY_DN20500_c0_g1	188.99906	189.5306267	190.1913004	475.1380454	527.5777403	468.8804926	283.4846539	293.1130405	331.2522516	TRINITY_DN20500_c0_g1_i2	787	K03527	ko00900	ispH, lytB	Terpenoid backbone biosynthesis	https://www.genome.jp/dbget-bin/www_bget?ko:K03527	https://www.kegg.jp/kegg-bin/show_pathway?ko00900	Metabolism
TRINITY_DN20500_c0_g1	188.99906	189.5306267	190.1913004	475.1380454	527.5777403	468.8804926	283.4846539	293.1130405	331.2522516	TRINITY_DN20500_c0_g1_i3	3438	K03527	ko00900	ispH, lytB	Terpenoid backbone biosynthesis	https://www.genome.jp/dbget-bin/www_bget?ko:K03527	https://www.kegg.jp/kegg-bin/show_pathway?ko00900	Metabolism
TRINITY_DN20500_c0_g1	188.99906	189.5306267	190.1913004	475.1380454	527.5777403	468.8804926	283.4846539	293.1130405	331.2522516	TRINITY_DN20500_c0_g1_i4	355	K03527	ko00900	ispH, lytB	Terpenoid backbone biosynthesis	https://www.genome.jp/dbget-bin/www_bget?ko:K03527	https://www.kegg.jp/kegg-bin/show_pathway?ko00900	Metabolism
TRINITY_DN20500_c0_g1	188.99906	189.5306267	190.1913004	475.1380454	527.5777403	468.8804926	283.4846539	293.1130405	331.2522516	TRINITY_DN20500_c0_g1_i5	3636	K03527	ko00900	ispH, lytB	Terpenoid backbone biosynthesis	https://www.genome.jp/dbget-bin/www_bget?ko:K03527	https://www.kegg.jp/kegg-bin/show_pathway?ko00900	Metabolism
TRINITY_DN20500_c0_g1	188.99906	189.5306267	190.1913004	475.1380454	527.5777403	468.8804926	283.4846539	293.1130405	331.2522516	TRINITY_DN20500_c0_g1_i6	3522	K03527	ko00900	ispH, lytB	Terpenoid backbone biosynthesis	https://www.genome.jp/dbget-bin/www_bget?ko:K03527	https://www.kegg.jp/kegg-bin/show_pathway?ko00900	Metabolism
TRINITY_DN20500_c0_g1	188.99906	189.5306267	190.1913004	475.1380454	527.5777403	468.8804926	283.4846539	293.1130405	331.2522516	TRINITY_DN20500_c0_g1_i7	2979	K03527	ko00900	ispH, lytB	Terpenoid backbone biosynthesis	https://www.genome.jp/dbget-bin/www_bget?ko:K03527	https://www.kegg.jp/kegg-bin/show_pathway?ko00900	Metabolism
TRINITY_DN20500_c0_g1	188.99906	189.5306267	190.1913004	475.1380454	527.5777403	468.8804926	283.4846539	293.1130405	331.2522516	TRINITY_DN20500_c0_g1_i8	1328	K03527	ko00900	ispH, lytB	Terpenoid backbone biosynthesis	https://www.genome.jp/dbget-bin/www_bget?ko:K03527	https://www.kegg.jp/kegg-bin/show_pathway?ko00900	Metabolism
TRINITY_DN19349_c1_g1	72.25200314	74.59627798	72.37043799	198.7121436	200.1141534	193.9236825	140.3598645	214.4613238	210.5742633	TRINITY_DN19349_c1_g1_i1	1338	K03526	ko00900	gcpE, ispG	Terpenoid backbone biosynthesis	https://www.genome.jp/dbget-bin/www_bget?ko:K03526	https://www.kegg.jp/kegg-bin/show_pathway?ko00900	Metabolism
TRINITY_DN19349_c1_g1	72.25200314	74.59627798	72.37043799	198.7121436	200.1141534	193.9236825	140.3598645	214.4613238	210.5742633	TRINITY_DN19349_c1_g1_i2	4028	K03526	ko00900	gcpE, ispG	Terpenoid backbone biosynthesis	https://www.genome.jp/dbget-bin/www_bget?ko:K03526	https://www.kegg.jp/kegg-bin/show_pathway?ko00900	Metabolism
TRINITY_DN19349_c1_g1	72.25200314	74.59627798	72.37043799	198.7121436	200.1141534	193.9236825	140.3598645	214.4613238	210.5742633	TRINITY_DN19349_c1_g1_i3	1437	K03526	ko00900	gcpE, ispG	Terpenoid backbone biosynthesis	https://www.genome.jp/dbget-bin/www_bget?ko:K03526	https://www.kegg.jp/kegg-bin/show_pathway?ko00900	Metabolism
TRINITY_DN19349_c1_g1	72.25200314	74.59627798	72.37043799	198.7121436	200.1141534	193.9236825	140.3598645	214.4613238	210.5742633	TRINITY_DN19349_c1_g1_i4	4163	K03526	ko00900	gcpE, ispG	Terpenoid backbone biosynthesis	https://www.genome.jp/dbget-bin/www_bget?ko:K03526	https://www.kegg.jp/kegg-bin/show_pathway?ko00900	Metabolism
TRINITY_DN19349_c1_g1	72.25200314	74.59627798	72.37043799	198.7121436	200.1141534	193.9236825	140.3598645	214.4613238	210.5742633	TRINITY_DN19349_c1_g1_i5	299	K03526	ko00900	gcpE, ispG	Terpenoid backbone biosynthesis	https://www.genome.jp/dbget-bin/www_bget?ko:K03526	https://www.kegg.jp/kegg-bin/show_pathway?ko00900	Metabolism
TRINITY_DN19349_c1_g1	72.25200314	74.59627798	72.37043799	198.7121436	200.1141534	193.9236825	140.3598645	214.4613238	210.5742633	TRINITY_DN19349_c1_g1_i6	4106	K03526	ko00900	gcpE, ispG	Terpenoid backbone biosynthesis	https://www.genome.jp/dbget-bin/www_bget?ko:K03526	https://www.kegg.jp/kegg-bin/show_pathway?ko00900	Metabolism
TRINITY_DN19349_c1_g1	72.25200314	74.59627798	72.37043799	198.7121436	200.1141534	193.9236825	140.3598645	214.4613238	210.5742633	TRINITY_DN19349_c1_g1_i7	452	K03526	ko00900	gcpE, ispG	Terpenoid backbone biosynthesis	https://www.genome.jp/dbget-bin/www_bget?ko:K03526	https://www.kegg.jp/kegg-bin/show_pathway?ko00900	Metabolism
TRINITY_DN19349_c1_g1	72.25200314	74.59627798	72.37043799	198.7121436	200.1141534	193.9236825	140.3598645	214.4613238	210.5742633	TRINITY_DN19349_c1_g1_i8	4241	K03526	ko00900	gcpE, ispG	Terpenoid backbone biosynthesis	https://www.genome.jp/dbget-bin/www_bget?ko:K03526	https://www.kegg.jp/kegg-bin/show_pathway?ko00900	Metabolism
TRINITY_DN19349_c1_g1	72.25200314	74.59627798	72.37043799	198.7121436	200.1141534	193.9236825	140.3598645	214.4613238	210.5742633	TRINITY_DN19349_c1_g1_i9	4168	K03526	ko00900	gcpE, ispG	Terpenoid backbone biosynthesis	https://www.genome.jp/dbget-bin/www_bget?ko:K03526	https://www.kegg.jp/kegg-bin/show_pathway?ko00900	Metabolism
TRINITY_DN20258_c0_g3	17.46056925	15.94592117	16.75105117	3.00839237	2.424812203	2.694919837	6.156427533	6.224769996	7.302970709	TRINITY_DN20258_c0_g3_i1	1830	K01904	ko00130	4CL	Ubiquinone and other terpenoid-quinone biosynthesis	https://www.genome.jp/dbget-bin/www_bget?ko:K01904	https://www.kegg.jp/kegg-bin/show_pathway?ko00130	Metabolism
TRINITY_DN20258_c0_g3	17.46056925	15.94592117	16.75105117	3.00839237	2.424812203	2.694919837	6.156427533	6.224769996	7.302970709	TRINITY_DN20258_c0_g3_i2	2273	K01904	ko00130	4CL	Ubiquinone and other terpenoid-quinone biosynthesis	https://www.genome.jp/dbget-bin/www_bget?ko:K01904	https://www.kegg.jp/kegg-bin/show_pathway?ko00130	Metabolism
TRINITY_DN20258_c0_g3	17.46056925	15.94592117	16.75105117	3.00839237	2.424812203	2.694919837	6.156427533	6.224769996	7.302970709	TRINITY_DN20258_c0_g3_i3	2944	K01904	ko00130	4CL	Ubiquinone and other terpenoid-quinone biosynthesis	https://www.genome.jp/dbget-bin/www_bget?ko:K01904	https://www.kegg.jp/kegg-bin/show_pathway?ko00130	Metabolism
TRINITY_DN9245_c0_g1	0.147564837	0.064990603	0	6.520189695	13.0404194	6.286652002	0.848393946	3.861971225	0.957201098	TRINITY_DN9245_c0_g1_i1	1508	K01904	ko00130	4CL	Ubiquinone and other terpenoid-quinone biosynthesis	https://www.genome.jp/dbget-bin/www_bget?ko:K01904	https://www.kegg.jp/kegg-bin/show_pathway?ko00130	Metabolism
TRINITY_DN9245_c0_g1	0.147564837	0.064990603	0	6.520189695	13.0404194	6.286652002	0.848393946	3.861971225	0.957201098	TRINITY_DN9245_c0_g1_i2	1060	K01904	ko00130	4CL	Ubiquinone and other terpenoid-quinone biosynthesis	https://www.genome.jp/dbget-bin/www_bget?ko:K01904	https://www.kegg.jp/kegg-bin/show_pathway?ko00130	Metabolism
TRINITY_DN9245_c0_g1	0.147564837	0.064990603	0	6.520189695	13.0404194	6.286652002	0.848393946	3.861971225	0.957201098	TRINITY_DN9245_c0_g1_i3	691	K01904	ko00130	4CL	Ubiquinone and other terpenoid-quinone biosynthesis	https://www.genome.jp/dbget-bin/www_bget?ko:K01904	https://www.kegg.jp/kegg-bin/show_pathway?ko00130	Metabolism
TRINITY_DN17285_c0_g1	12.24755823	13.14974152	12.26500169	50.64075962	61.55532276	51.66049312	19.77376352	21.00754427	23.75670823	TRINITY_DN17285_c0_g1_i1	1507	K01770	ko00900	ispF	Terpenoid backbone biosynthesis	https://www.genome.jp/dbget-bin/www_bget?ko:K01770	https://www.kegg.jp/kegg-bin/show_pathway?ko00900	Metabolism
TRINITY_DN17285_c0_g1	12.24755823	13.14974152	12.26500169	50.64075962	61.55532276	51.66049312	19.77376352	21.00754427	23.75670823	TRINITY_DN17285_c0_g1_i2	1719	K01770	ko00900	ispF	Terpenoid backbone biosynthesis	https://www.genome.jp/dbget-bin/www_bget?ko:K01770	https://www.kegg.jp/kegg-bin/show_pathway?ko00900	Metabolism
TRINITY_DN17285_c0_g1	12.24755823	13.14974152	12.26500169	50.64075962	61.55532276	51.66049312	19.77376352	21.00754427	23.75670823	TRINITY_DN17285_c0_g1_i3	932	K01770	ko00900	ispF	Terpenoid backbone biosynthesis	https://www.genome.jp/dbget-bin/www_bget?ko:K01770	https://www.kegg.jp/kegg-bin/show_pathway?ko00900	Metabolism
TRINITY_DN17285_c0_g1	12.24755823	13.14974152	12.26500169	50.64075962	61.55532276	51.66049312	19.77376352	21.00754427	23.75670823	TRINITY_DN17285_c0_g1_i4	1826	K01770	ko00900	ispF	Terpenoid backbone biosynthesis	https://www.genome.jp/dbget-bin/www_bget?ko:K01770	https://www.kegg.jp/kegg-bin/show_pathway?ko00900	Metabolism
TRINITY_DN17285_c0_g1	12.24755823	13.14974152	12.26500169	50.64075962	61.55532276	51.66049312	19.77376352	21.00754427	23.75670823	TRINITY_DN17285_c0_g1_i5	1378	K01770	ko00900	ispF	Terpenoid backbone biosynthesis	https://www.genome.jp/dbget-bin/www_bget?ko:K01770	https://www.kegg.jp/kegg-bin/show_pathway?ko00900	Metabolism
TRINITY_DN17285_c0_g1	12.24755823	13.14974152	12.26500169	50.64075962	61.55532276	51.66049312	19.77376352	21.00754427	23.75670823	TRINITY_DN17285_c0_g1_i6	1059	K01770	ko00900	ispF	Terpenoid backbone biosynthesis	https://www.genome.jp/dbget-bin/www_bget?ko:K01770	https://www.kegg.jp/kegg-bin/show_pathway?ko00900	Metabolism
TRINITY_DN17285_c0_g1	12.24755823	13.14974152	12.26500169	50.64075962	61.55532276	51.66049312	19.77376352	21.00754427	23.75670823	TRINITY_DN17285_c0_g1_i7	1277	K01770	ko00900	ispF	Terpenoid backbone biosynthesis	https://www.genome.jp/dbget-bin/www_bget?ko:K01770	https://www.kegg.jp/kegg-bin/show_pathway?ko00900	Metabolism
TRINITY_DN13495_c0_g1	14.31749039	11.11516486	14.31693237	0.327401702	0.146882721	0.219964993	2.015256865	1.693595814	2.899677092	TRINITY_DN13495_c0_g1_i1	917	K01662	ko00900	dxs	Terpenoid backbone biosynthesis	https://www.genome.jp/dbget-bin/www_bget?ko:K01662	https://www.kegg.jp/kegg-bin/show_pathway?ko00900	Metabolism
TRINITY_DN18342_c0_g1	4.261623512	4.254322597	4.577784088	15.38030366	16.8095624	14.44296367	4.196988029	6.667161831	8.099104468	TRINITY_DN18342_c0_g1_i1	206	K01662	ko00900	dxs	Terpenoid backbone biosynthesis	https://www.genome.jp/dbget-bin/www_bget?ko:K01662	https://www.kegg.jp/kegg-bin/show_pathway?ko00900	Metabolism
TRINITY_DN18342_c0_g1	4.261623512	4.254322597	4.577784088	15.38030366	16.8095624	14.44296367	4.196988029	6.667161831	8.099104468	TRINITY_DN18342_c0_g1_i2	3022	K01662	ko00900	dxs	Terpenoid backbone biosynthesis	https://www.genome.jp/dbget-bin/www_bget?ko:K01662	https://www.kegg.jp/kegg-bin/show_pathway?ko00900	Metabolism
TRINITY_DN18342_c0_g1	4.261623512	4.254322597	4.577784088	15.38030366	16.8095624	14.44296367	4.196988029	6.667161831	8.099104468	TRINITY_DN18342_c0_g1_i3	2310	K01662	ko00900	dxs	Terpenoid backbone biosynthesis	https://www.genome.jp/dbget-bin/www_bget?ko:K01662	https://www.kegg.jp/kegg-bin/show_pathway?ko00900	Metabolism
TRINITY_DN18342_c0_g1	4.261623512	4.254322597	4.577784088	15.38030366	16.8095624	14.44296367	4.196988029	6.667161831	8.099104468	TRINITY_DN18342_c0_g1_i4	2656	K01662	ko00900	dxs	Terpenoid backbone biosynthesis	https://www.genome.jp/dbget-bin/www_bget?ko:K01662	https://www.kegg.jp/kegg-bin/show_pathway?ko00900	Metabolism
TRINITY_DN18342_c0_g1	4.261623512	4.254322597	4.577784088	15.38030366	16.8095624	14.44296367	4.196988029	6.667161831	8.099104468	TRINITY_DN18342_c0_g1_i5	2943	K01662	ko00900	dxs	Terpenoid backbone biosynthesis	https://www.genome.jp/dbget-bin/www_bget?ko:K01662	https://www.kegg.jp/kegg-bin/show_pathway?ko00900	Metabolism
TRINITY_DN18342_c0_g1	4.261623512	4.254322597	4.577784088	15.38030366	16.8095624	14.44296367	4.196988029	6.667161831	8.099104468	TRINITY_DN18342_c0_g1_i6	3133	K01662	ko00900	dxs	Terpenoid backbone biosynthesis	https://www.genome.jp/dbget-bin/www_bget?ko:K01662	https://www.kegg.jp/kegg-bin/show_pathway?ko00900	Metabolism
TRINITY_DN18342_c0_g1	4.261623512	4.254322597	4.577784088	15.38030366	16.8095624	14.44296367	4.196988029	6.667161831	8.099104468	TRINITY_DN18342_c0_g1_i7	2832	K01662	ko00900	dxs	Terpenoid backbone biosynthesis	https://www.genome.jp/dbget-bin/www_bget?ko:K01662	https://www.kegg.jp/kegg-bin/show_pathway?ko00900	Metabolism
TRINITY_DN18342_c0_g1	4.261623512	4.254322597	4.577784088	15.38030366	16.8095624	14.44296367	4.196988029	6.667161831	8.099104468	TRINITY_DN18342_c0_g1_i8	2500	K01662	ko00900	dxs	Terpenoid backbone biosynthesis	https://www.genome.jp/dbget-bin/www_bget?ko:K01662	https://www.kegg.jp/kegg-bin/show_pathway?ko00900	Metabolism
TRINITY_DN18342_c0_g1	4.261623512	4.254322597	4.577784088	15.38030366	16.8095624	14.44296367	4.196988029	6.667161831	8.099104468	TRINITY_DN18342_c0_g1_i9	2866	K01662	ko00900	dxs	Terpenoid backbone biosynthesis	https://www.genome.jp/dbget-bin/www_bget?ko:K01662	https://www.kegg.jp/kegg-bin/show_pathway?ko00900	Metabolism
TRINITY_DN18342_c0_g1	4.261623512	4.254322597	4.577784088	15.38030366	16.8095624	14.44296367	4.196988029	6.667161831	8.099104468	TRINITY_DN18342_c0_g1_i10	2466	K01662	ko00900	dxs	Terpenoid backbone biosynthesis	https://www.genome.jp/dbget-bin/www_bget?ko:K01662	https://www.kegg.jp/kegg-bin/show_pathway?ko00900	Metabolism
TRINITY_DN18342_c0_g1	4.261623512	4.254322597	4.577784088	15.38030366	16.8095624	14.44296367	4.196988029	6.667161831	8.099104468	TRINITY_DN18342_c0_g1_i11	2787	K01662	ko00900	dxs	Terpenoid backbone biosynthesis	https://www.genome.jp/dbget-bin/www_bget?ko:K01662	https://www.kegg.jp/kegg-bin/show_pathway?ko00900	Metabolism
TRINITY_DN18342_c0_g1	4.261623512	4.254322597	4.577784088	15.38030366	16.8095624	14.44296367	4.196988029	6.667161831	8.099104468	TRINITY_DN18342_c0_g1_i12	256	K01662	ko00900	dxs	Terpenoid backbone biosynthesis	https://www.genome.jp/dbget-bin/www_bget?ko:K01662	https://www.kegg.jp/kegg-bin/show_pathway?ko00900	Metabolism
TRINITY_DN18342_c0_g1	4.261623512	4.254322597	4.577784088	15.38030366	16.8095624	14.44296367	4.196988029	6.667161831	8.099104468	TRINITY_DN18342_c0_g1_i13	2676	K01662	ko00900	dxs	Terpenoid backbone biosynthesis	https://www.genome.jp/dbget-bin/www_bget?ko:K01662	https://www.kegg.jp/kegg-bin/show_pathway?ko00900	Metabolism
TRINITY_DN20914_c2_g1	54.08774063	51.43945807	52.46260945	132.012317	180.797944	130.241567	165.856814	199.4843227	134.6058637	TRINITY_DN20914_c2_g1_i1	2645	K01662	ko00900	dxs	Terpenoid backbone biosynthesis	https://www.genome.jp/dbget-bin/www_bget?ko:K01662	https://www.kegg.jp/kegg-bin/show_pathway?ko00900	Metabolism
TRINITY_DN20914_c2_g1	54.08774063	51.43945807	52.46260945	132.012317	180.797944	130.241567	165.856814	199.4843227	134.6058637	TRINITY_DN20914_c2_g1_i2	554	K01662	ko00900	dxs	Terpenoid backbone biosynthesis	https://www.genome.jp/dbget-bin/www_bget?ko:K01662	https://www.kegg.jp/kegg-bin/show_pathway?ko00900	Metabolism
TRINITY_DN20914_c2_g1	54.08774063	51.43945807	52.46260945	132.012317	180.797944	130.241567	165.856814	199.4843227	134.6058637	TRINITY_DN20914_c2_g1_i3	2738	K01662	ko00900	dxs	Terpenoid backbone biosynthesis	https://www.genome.jp/dbget-bin/www_bget?ko:K01662	https://www.kegg.jp/kegg-bin/show_pathway?ko00900	Metabolism
TRINITY_DN20914_c2_g1	54.08774063	51.43945807	52.46260945	132.012317	180.797944	130.241567	165.856814	199.4843227	134.6058637	TRINITY_DN20914_c2_g1_i4	362	K01662	ko00900	dxs	Terpenoid backbone biosynthesis	https://www.genome.jp/dbget-bin/www_bget?ko:K01662	https://www.kegg.jp/kegg-bin/show_pathway?ko00900	Metabolism
TRINITY_DN20914_c2_g1	54.08774063	51.43945807	52.46260945	132.012317	180.797944	130.241567	165.856814	199.4843227	134.6058637	TRINITY_DN20914_c2_g1_i5	743	K01662	ko00900	dxs	Terpenoid backbone biosynthesis	https://www.genome.jp/dbget-bin/www_bget?ko:K01662	https://www.kegg.jp/kegg-bin/show_pathway?ko00900	Metabolism
TRINITY_DN20914_c2_g1	54.08774063	51.43945807	52.46260945	132.012317	180.797944	130.241567	165.856814	199.4843227	134.6058637	TRINITY_DN20914_c2_g1_i7	2020	K01662	ko00900	dxs	Terpenoid backbone biosynthesis	https://www.genome.jp/dbget-bin/www_bget?ko:K01662	https://www.kegg.jp/kegg-bin/show_pathway?ko00900	Metabolism
TRINITY_DN20914_c2_g1	54.08774063	51.43945807	52.46260945	132.012317	180.797944	130.241567	165.856814	199.4843227	134.6058637	TRINITY_DN20914_c2_g1_i13	2006	K01662	ko00900	dxs	Terpenoid backbone biosynthesis	https://www.genome.jp/dbget-bin/www_bget?ko:K01662	https://www.kegg.jp/kegg-bin/show_pathway?ko00900	Metabolism
TRINITY_DN16461_c0_g1	6.983370107	5.85550817	6.524930874	0.226484128	0.040643167	0.202884629	1.629999553	2.436856452	2.200744666	TRINITY_DN16461_c0_g1_i1	293	K01661	ko00130	menB	Ubiquinone and other terpenoid-quinone biosynthesis	https://www.genome.jp/dbget-bin/www_bget?ko:K01661	https://www.kegg.jp/kegg-bin/show_pathway?ko00130	Metabolism
TRINITY_DN16461_c0_g1	6.983370107	5.85550817	6.524930874	0.226484128	0.040643167	0.202884629	1.629999553	2.436856452	2.200744666	TRINITY_DN16461_c0_g1_i2	1632	K01661	ko00130	menB	Ubiquinone and other terpenoid-quinone biosynthesis	https://www.genome.jp/dbget-bin/www_bget?ko:K01661	https://www.kegg.jp/kegg-bin/show_pathway?ko00130	Metabolism
TRINITY_DN16461_c0_g1	6.983370107	5.85550817	6.524930874	0.226484128	0.040643167	0.202884629	1.629999553	2.436856452	2.200744666	TRINITY_DN16461_c0_g1_i3	1483	K01661	ko00130	menB	Ubiquinone and other terpenoid-quinone biosynthesis	https://www.genome.jp/dbget-bin/www_bget?ko:K01661	https://www.kegg.jp/kegg-bin/show_pathway?ko00130	Metabolism
TRINITY_DN16461_c0_g1	6.983370107	5.85550817	6.524930874	0.226484128	0.040643167	0.202884629	1.629999553	2.436856452	2.200744666	TRINITY_DN16461_c0_g1_i4	1508	K01661	ko00130	menB	Ubiquinone and other terpenoid-quinone biosynthesis	https://www.genome.jp/dbget-bin/www_bget?ko:K01661	https://www.kegg.jp/kegg-bin/show_pathway?ko00130	Metabolism
TRINITY_DN16461_c0_g1	6.983370107	5.85550817	6.524930874	0.226484128	0.040643167	0.202884629	1.629999553	2.436856452	2.200744666	TRINITY_DN16461_c0_g1_i5	1387	K01661	ko00130	menB	Ubiquinone and other terpenoid-quinone biosynthesis	https://www.genome.jp/dbget-bin/www_bget?ko:K01661	https://www.kegg.jp/kegg-bin/show_pathway?ko00130	Metabolism
TRINITY_DN16461_c0_g1	6.983370107	5.85550817	6.524930874	0.226484128	0.040643167	0.202884629	1.629999553	2.436856452	2.200744666	TRINITY_DN16461_c0_g1_i6	1412	K01661	ko00130	menB	Ubiquinone and other terpenoid-quinone biosynthesis	https://www.genome.jp/dbget-bin/www_bget?ko:K01661	https://www.kegg.jp/kegg-bin/show_pathway?ko00130	Metabolism
TRINITY_DN16461_c0_g1	6.983370107	5.85550817	6.524930874	0.226484128	0.040643167	0.202884629	1.629999553	2.436856452	2.200744666	TRINITY_DN16461_c0_g1_i7	1657	K01661	ko00130	menB	Ubiquinone and other terpenoid-quinone biosynthesis	https://www.genome.jp/dbget-bin/www_bget?ko:K01661	https://www.kegg.jp/kegg-bin/show_pathway?ko00130	Metabolism
TRINITY_DN16461_c0_g1	6.983370107	5.85550817	6.524930874	0.226484128	0.040643167	0.202884629	1.629999553	2.436856452	2.200744666	TRINITY_DN16461_c0_g1_i8	651	K01661	ko00130	menB	Ubiquinone and other terpenoid-quinone biosynthesis	https://www.genome.jp/dbget-bin/www_bget?ko:K01661	https://www.kegg.jp/kegg-bin/show_pathway?ko00130	Metabolism
TRINITY_DN18744_c0_g2	11.23110079	11.64476194	11.42689039	1.631361605	4.169628224	1.459607277	13.71418851	26.1283381	22.68641192	TRINITY_DN18744_c0_g2_i1	664	K01641	ko00900	E2.3.3.10	Terpenoid backbone biosynthesis	https://www.genome.jp/dbget-bin/www_bget?ko:K01641	https://www.kegg.jp/kegg-bin/show_pathway?ko00900	Metabolism
TRINITY_DN18744_c0_g2	11.23110079	11.64476194	11.42689039	1.631361605	4.169628224	1.459607277	13.71418851	26.1283381	22.68641192	TRINITY_DN18744_c0_g2_i2	1902	K01641	ko00900	E2.3.3.10	Terpenoid backbone biosynthesis	https://www.genome.jp/dbget-bin/www_bget?ko:K01641	https://www.kegg.jp/kegg-bin/show_pathway?ko00900	Metabolism
TRINITY_DN18744_c0_g2	11.23110079	11.64476194	11.42689039	1.631361605	4.169628224	1.459607277	13.71418851	26.1283381	22.68641192	TRINITY_DN18744_c0_g2_i3	1451	K01641	ko00900	E2.3.3.10	Terpenoid backbone biosynthesis	https://www.genome.jp/dbget-bin/www_bget?ko:K01641	https://www.kegg.jp/kegg-bin/show_pathway?ko00900	Metabolism
TRINITY_DN19637_c1_g6	4.844823916	4.071313202	3.810008589	0.338093875	0.9100774	0.403819616	6.936901447	8.938846176	10.41851947	TRINITY_DN19637_c1_g6_i1	1512	K00938	ko00900	E2.7.4.2, mvaK2	Terpenoid backbone biosynthesis	https://www.genome.jp/dbget-bin/www_bget?ko:K00938	https://www.kegg.jp/kegg-bin/show_pathway?ko00900	Metabolism
TRINITY_DN19637_c1_g6	4.844823916	4.071313202	3.810008589	0.338093875	0.9100774	0.403819616	6.936901447	8.938846176	10.41851947	TRINITY_DN19637_c1_g6_i2	1998	K00938	ko00900	E2.7.4.2, mvaK2	Terpenoid backbone biosynthesis	https://www.genome.jp/dbget-bin/www_bget?ko:K00938	https://www.kegg.jp/kegg-bin/show_pathway?ko00900	Metabolism
TRINITY_DN19637_c1_g6	4.844823916	4.071313202	3.810008589	0.338093875	0.9100774	0.403819616	6.936901447	8.938846176	10.41851947	TRINITY_DN19637_c1_g6_i3	1439	K00938	ko00900	E2.7.4.2, mvaK2	Terpenoid backbone biosynthesis	https://www.genome.jp/dbget-bin/www_bget?ko:K00938	https://www.kegg.jp/kegg-bin/show_pathway?ko00900	Metabolism
TRINITY_DN12334_c0_g1	2.815322396	3.048151761	3.314972062	8.941932459	10.40184406	7.797529015	8.692547069	10.27437712	10.77298061	TRINITY_DN12334_c0_g1_i1	1897	K00919	ko00900	ispE	Terpenoid backbone biosynthesis	https://www.genome.jp/dbget-bin/www_bget?ko:K00919	https://www.kegg.jp/kegg-bin/show_pathway?ko00900	Metabolism
TRINITY_DN16202_c0_g1	5.216567197	5.562329572	5.036409712	1.11126722	1.495648485	0.82956158	8.769470628	13.02971753	11.34183383	TRINITY_DN16202_c0_g1_i1	1621	K00869	ko00900	E2.7.1.36, MVK, mvaK1	Terpenoid backbone biosynthesis	https://www.genome.jp/dbget-bin/www_bget?ko:K00869	https://www.kegg.jp/kegg-bin/show_pathway?ko00900	Metabolism
TRINITY_DN16202_c0_g1	5.216567197	5.562329572	5.036409712	1.11126722	1.495648485	0.82956158	8.769470628	13.02971753	11.34183383	TRINITY_DN16202_c0_g1_i2	1345	K00869	ko00900	E2.7.1.36, MVK, mvaK1	Terpenoid backbone biosynthesis	https://www.genome.jp/dbget-bin/www_bget?ko:K00869	https://www.kegg.jp/kegg-bin/show_pathway?ko00900	Metabolism
TRINITY_DN16202_c0_g1	5.216567197	5.562329572	5.036409712	1.11126722	1.495648485	0.82956158	8.769470628	13.02971753	11.34183383	TRINITY_DN16202_c0_g1_i3	417	K00869	ko00900	E2.7.1.36, MVK, mvaK1	Terpenoid backbone biosynthesis	https://www.genome.jp/dbget-bin/www_bget?ko:K00869	https://www.kegg.jp/kegg-bin/show_pathway?ko00900	Metabolism
TRINITY_DN16954_c0_g1	0.29088598	0.256224389	0.360537897	0.049056758	0.176067262	0.219725379	5.110079437	2.943646633	5.213733125	TRINITY_DN16954_c0_g1_i1	1530	K00815	ko00130	TAT	Ubiquinone and other terpenoid-quinone biosynthesis	https://www.genome.jp/dbget-bin/www_bget?ko:K00815	https://www.kegg.jp/kegg-bin/show_pathway?ko00130	Metabolism
TRINITY_DN19928_c2_g1	2.34429584	3.01800769	3.218545766	0.243296078	0.400217722	0.43588957	31.10319457	34.1481435	30.16698096	TRINITY_DN19928_c2_g1_i1	1851	K00815	ko00130	TAT	Ubiquinone and other terpenoid-quinone biosynthesis	https://www.genome.jp/dbget-bin/www_bget?ko:K00815	https://www.kegg.jp/kegg-bin/show_pathway?ko00130	Metabolism
TRINITY_DN19928_c2_g1	2.34429584	3.01800769	3.218545766	0.243296078	0.400217722	0.43588957	31.10319457	34.1481435	30.16698096	TRINITY_DN19928_c2_g1_i2	902	K00815	ko00130	TAT	Ubiquinone and other terpenoid-quinone biosynthesis	https://www.genome.jp/dbget-bin/www_bget?ko:K00815	https://www.kegg.jp/kegg-bin/show_pathway?ko00130	Metabolism
TRINITY_DN19928_c2_g1	2.34429584	3.01800769	3.218545766	0.243296078	0.400217722	0.43588957	31.10319457	34.1481435	30.16698096	TRINITY_DN19928_c2_g1_i3	805	K00815	ko00130	TAT	Ubiquinone and other terpenoid-quinone biosynthesis	https://www.genome.jp/dbget-bin/www_bget?ko:K00815	https://www.kegg.jp/kegg-bin/show_pathway?ko00130	Metabolism
TRINITY_DN20311_c1_g1	5.656116269	5.551528421	4.727052429	8.612186452	14.77008695	8.935498762	16.89061913	33.44027689	23.00663188	TRINITY_DN20311_c1_g1_i1	1377	K00787	ko00900	FDPS	Terpenoid backbone biosynthesis	https://www.genome.jp/dbget-bin/www_bget?ko:K00787	https://www.kegg.jp/kegg-bin/show_pathway?ko00900	Metabolism
TRINITY_DN15028_c0_g1	23.35426203	22.78205666	21.70546573	22.38537338	25.40233585	21.14815475	309.7797916	276.0126636	272.5645595	TRINITY_DN15028_c0_g1_i1	1596	K00626	ko00900	E2.3.1.9, atoB	Terpenoid backbone biosynthesis	https://www.genome.jp/dbget-bin/www_bget?ko:K00626	https://www.kegg.jp/kegg-bin/show_pathway?ko00900	Metabolism
TRINITY_DN18911_c1_g1	13.51942576	12.64731536	14.57948105	4.726417429	5.405577249	4.681173693	17.05207036	22.07296095	23.68425388	TRINITY_DN18911_c1_g1_i1	2255	K00626	ko00900	E2.3.1.9, atoB	Terpenoid backbone biosynthesis	https://www.genome.jp/dbget-bin/www_bget?ko:K00626	https://www.kegg.jp/kegg-bin/show_pathway?ko00900	Metabolism
TRINITY_DN20111_c3_g1	11.43611688	10.44066376	12.46171834	30.45668353	22.06401782	27.78702667	10.50167581	14.05040814	15.12923598	TRINITY_DN20111_c3_g1_i1	1868	K00587	ko00900	ICMT, STE14	Terpenoid backbone biosynthesis	https://www.genome.jp/dbget-bin/www_bget?ko:K00587	https://www.kegg.jp/kegg-bin/show_pathway?ko00900	Metabolism
TRINITY_DN10242_c0_g1	46.31170136	45.09079521	46.95417438	62.61276227	93.13344616	60.93741531	27.53113331	44.54047574	48.51530852	TRINITY_DN10242_c0_g1_i1	1691	K00487	ko00130	CYP73A	Ubiquinone and other terpenoid-quinone biosynthesis	https://www.genome.jp/dbget-bin/www_bget?ko:K00487	https://www.kegg.jp/kegg-bin/show_pathway?ko00130	Metabolism
TRINITY_DN10242_c0_g1	46.31170136	45.09079521	46.95417438	62.61276227	93.13344616	60.93741531	27.53113331	44.54047574	48.51530852	TRINITY_DN10242_c0_g1_i2	1057	K00487	ko00130	CYP73A	Ubiquinone and other terpenoid-quinone biosynthesis	https://www.genome.jp/dbget-bin/www_bget?ko:K00487	https://www.kegg.jp/kegg-bin/show_pathway?ko00130	Metabolism
TRINITY_DN35832_c0_g1	4.843085445	5.969898192	3.166931946	22.35703239	17.68936383	17.4762317	0	0.798192997	1.181993754	TRINITY_DN35832_c0_g1_i1	394	K00487	ko00130	CYP73A	Ubiquinone and other terpenoid-quinone biosynthesis	https://www.genome.jp/dbget-bin/www_bget?ko:K00487	https://www.kegg.jp/kegg-bin/show_pathway?ko00130	Metabolism
TRINITY_DN12579_c0_g1	14.25054713	13.51804533	14.89110318	0.184869064	0.165876176	0.198726993	5.707132605	5.39351867	12.35005327	TRINITY_DN12579_c0_g1_i1	2030	K00128	ko00903	ALDH	Limonene and pinene degradation	https://www.genome.jp/dbget-bin/www_bget?ko:K00128	https://www.kegg.jp/kegg-bin/show_pathway?ko00903	Metabolism
TRINITY_DN12579_c0_g1	14.25054713	13.51804533	14.89110318	0.184869064	0.165876176	0.198726993	5.707132605	5.39351867	12.35005327	TRINITY_DN12579_c0_g1_i2	1923	K00128	ko00903	ALDH	Limonene and pinene degradation	https://www.genome.jp/dbget-bin/www_bget?ko:K00128	https://www.kegg.jp/kegg-bin/show_pathway?ko00903	Metabolism
TRINITY_DN12579_c0_g1	14.25054713	13.51804533	14.89110318	0.184869064	0.165876176	0.198726993	5.707132605	5.39351867	12.35005327	TRINITY_DN12579_c0_g1_i3	1906	K00128	ko00903	ALDH	Limonene and pinene degradation	https://www.genome.jp/dbget-bin/www_bget?ko:K00128	https://www.kegg.jp/kegg-bin/show_pathway?ko00903	Metabolism
TRINITY_DN12579_c0_g1	14.25054713	13.51804533	14.89110318	0.184869064	0.165876176	0.198726993	5.707132605	5.39351867	12.35005327	TRINITY_DN12579_c0_g1_i4	1834	K00128	ko00903	ALDH	Limonene and pinene degradation	https://www.genome.jp/dbget-bin/www_bget?ko:K00128	https://www.kegg.jp/kegg-bin/show_pathway?ko00903	Metabolism
TRINITY_DN13687_c0_g1	3.644932045	4.651263603	3.660496903	0.189139454	0.254561759	0.084715623	0.208960906	0.880548903	0.350981494	TRINITY_DN13687_c0_g1_i1	2381	K00128	ko00903	ALDH	Limonene and pinene degradation	https://www.genome.jp/dbget-bin/www_bget?ko:K00128	https://www.kegg.jp/kegg-bin/show_pathway?ko00903	Metabolism
TRINITY_DN13687_c0_g1	3.644932045	4.651263603	3.660496903	0.189139454	0.254561759	0.084715623	0.208960906	0.880548903	0.350981494	TRINITY_DN13687_c0_g1_i2	2378	K00128	ko00903	ALDH	Limonene and pinene degradation	https://www.genome.jp/dbget-bin/www_bget?ko:K00128	https://www.kegg.jp/kegg-bin/show_pathway?ko00903	Metabolism
TRINITY_DN19340_c0_g1	43.79371359	47.20818543	45.93022145	29.54253931	58.22892071	28.92673924	15.94856503	10.00791856	15.81419628	TRINITY_DN19340_c0_g1_i1	2104	K00128	ko00903	ALDH	Limonene and pinene degradation	https://www.genome.jp/dbget-bin/www_bget?ko:K00128	https://www.kegg.jp/kegg-bin/show_pathway?ko00903	Metabolism
TRINITY_DN19340_c0_g1	43.79371359	47.20818543	45.93022145	29.54253931	58.22892071	28.92673924	15.94856503	10.00791856	15.81419628	TRINITY_DN19340_c0_g1_i2	2157	K00128	ko00903	ALDH	Limonene and pinene degradation	https://www.genome.jp/dbget-bin/www_bget?ko:K00128	https://www.kegg.jp/kegg-bin/show_pathway?ko00903	Metabolism
TRINITY_DN19340_c0_g1	43.79371359	47.20818543	45.93022145	29.54253931	58.22892071	28.92673924	15.94856503	10.00791856	15.81419628	TRINITY_DN19340_c0_g1_i3	1084	K00128	ko00903	ALDH	Limonene and pinene degradation	https://www.genome.jp/dbget-bin/www_bget?ko:K00128	https://www.kegg.jp/kegg-bin/show_pathway?ko00903	Metabolism
TRINITY_DN19340_c0_g1	43.79371359	47.20818543	45.93022145	29.54253931	58.22892071	28.92673924	15.94856503	10.00791856	15.81419628	TRINITY_DN19340_c0_g1_i4	1810	K00128	ko00903	ALDH	Limonene and pinene degradation	https://www.genome.jp/dbget-bin/www_bget?ko:K00128	https://www.kegg.jp/kegg-bin/show_pathway?ko00903	Metabolism
TRINITY_DN20057_c1_g2	49.61243137	51.48299202	53.81452832	8.972763613	8.90303467	7.803126955	38.82541554	36.42025336	36.19586452	TRINITY_DN20057_c1_g2_i1	688	K00128	ko00903	ALDH	Limonene and pinene degradation	https://www.genome.jp/dbget-bin/www_bget?ko:K00128	https://www.kegg.jp/kegg-bin/show_pathway?ko00903	Metabolism
TRINITY_DN20057_c1_g2	49.61243137	51.48299202	53.81452832	8.972763613	8.90303467	7.803126955	38.82541554	36.42025336	36.19586452	TRINITY_DN20057_c1_g2_i2	1902	K00128	ko00903	ALDH	Limonene and pinene degradation	https://www.genome.jp/dbget-bin/www_bget?ko:K00128	https://www.kegg.jp/kegg-bin/show_pathway?ko00903	Metabolism
TRINITY_DN20057_c1_g2	49.61243137	51.48299202	53.81452832	8.972763613	8.90303467	7.803126955	38.82541554	36.42025336	36.19586452	TRINITY_DN20057_c1_g2_i3	1994	K00128	ko00903	ALDH	Limonene and pinene degradation	https://www.genome.jp/dbget-bin/www_bget?ko:K00128	https://www.kegg.jp/kegg-bin/show_pathway?ko00903	Metabolism
TRINITY_DN20057_c1_g2	49.61243137	51.48299202	53.81452832	8.972763613	8.90303467	7.803126955	38.82541554	36.42025336	36.19586452	TRINITY_DN20057_c1_g2_i4	795	K00128	ko00903	ALDH	Limonene and pinene degradation	https://www.genome.jp/dbget-bin/www_bget?ko:K00128	https://www.kegg.jp/kegg-bin/show_pathway?ko00903	Metabolism
TRINITY_DN20057_c1_g2	49.61243137	51.48299202	53.81452832	8.972763613	8.90303467	7.803126955	38.82541554	36.42025336	36.19586452	TRINITY_DN20057_c1_g2_i5	2292	K00128	ko00903	ALDH	Limonene and pinene degradation	https://www.genome.jp/dbget-bin/www_bget?ko:K00128	https://www.kegg.jp/kegg-bin/show_pathway?ko00903	Metabolism
TRINITY_DN20275_c1_g2	196.1587736	200.7038309	198.4437841	22.49413393	16.64388201	21.52040837	40.15011754	66.36201235	60.55026622	TRINITY_DN20275_c1_g2_i1	246	K00128	ko00903	ALDH	Limonene and pinene degradation	https://www.genome.jp/dbget-bin/www_bget?ko:K00128	https://www.kegg.jp/kegg-bin/show_pathway?ko00903	Metabolism
TRINITY_DN20275_c1_g2	196.1587736	200.7038309	198.4437841	22.49413393	16.64388201	21.52040837	40.15011754	66.36201235	60.55026622	TRINITY_DN20275_c1_g2_i2	2851	K00128	ko00903	ALDH	Limonene and pinene degradation	https://www.genome.jp/dbget-bin/www_bget?ko:K00128	https://www.kegg.jp/kegg-bin/show_pathway?ko00903	Metabolism
TRINITY_DN20275_c1_g2	196.1587736	200.7038309	198.4437841	22.49413393	16.64388201	21.52040837	40.15011754	66.36201235	60.55026622	TRINITY_DN20275_c1_g2_i3	2882	K00128	ko00903	ALDH	Limonene and pinene degradation	https://www.genome.jp/dbget-bin/www_bget?ko:K00128	https://www.kegg.jp/kegg-bin/show_pathway?ko00903	Metabolism
TRINITY_DN20275_c1_g2	196.1587736	200.7038309	198.4437841	22.49413393	16.64388201	21.52040837	40.15011754	66.36201235	60.55026622	TRINITY_DN20275_c1_g2_i4	2529	K00128	ko00903	ALDH	Limonene and pinene degradation	https://www.genome.jp/dbget-bin/www_bget?ko:K00128	https://www.kegg.jp/kegg-bin/show_pathway?ko00903	Metabolism
TRINITY_DN20275_c1_g2	196.1587736	200.7038309	198.4437841	22.49413393	16.64388201	21.52040837	40.15011754	66.36201235	60.55026622	TRINITY_DN20275_c1_g2_i5	2615	K00128	ko00903	ALDH	Limonene and pinene degradation	https://www.genome.jp/dbget-bin/www_bget?ko:K00128	https://www.kegg.jp/kegg-bin/show_pathway?ko00903	Metabolism
TRINITY_DN20275_c1_g2	196.1587736	200.7038309	198.4437841	22.49413393	16.64388201	21.52040837	40.15011754	66.36201235	60.55026622	TRINITY_DN20275_c1_g2_i6	2796	K00128	ko00903	ALDH	Limonene and pinene degradation	https://www.genome.jp/dbget-bin/www_bget?ko:K00128	https://www.kegg.jp/kegg-bin/show_pathway?ko00903	Metabolism
TRINITY_DN20275_c1_g4	1.440392958	0.759735106	0.570152954	1.551562587	2.958339455	1.737363465	0.18366036	0.20064953	0.196308888	TRINITY_DN20275_c1_g4_i1	387	K00128	ko00903	ALDH	Limonene and pinene degradation	https://www.genome.jp/dbget-bin/www_bget?ko:K00128	https://www.kegg.jp/kegg-bin/show_pathway?ko00903	Metabolism
TRINITY_DN20414_c2_g3	9.828357791	9.288216571	9.944272156	19.60021528	25.46060472	19.98205122	18.1947206	16.33818381	15.33928584	TRINITY_DN20414_c2_g3_i1	391	K00099	ko00900	dxr	Terpenoid backbone biosynthesis	https://www.genome.jp/dbget-bin/www_bget?ko:K00099	https://www.kegg.jp/kegg-bin/show_pathway?ko00900	Metabolism
TRINITY_DN20414_c2_g3	9.828357791	9.288216571	9.944272156	19.60021528	25.46060472	19.98205122	18.1947206	16.33818381	15.33928584	TRINITY_DN20414_c2_g3_i2	3883	K00099	ko00900	dxr	Terpenoid backbone biosynthesis	https://www.genome.jp/dbget-bin/www_bget?ko:K00099	https://www.kegg.jp/kegg-bin/show_pathway?ko00900	Metabolism
TRINITY_DN20414_c2_g3	9.828357791	9.288216571	9.944272156	19.60021528	25.46060472	19.98205122	18.1947206	16.33818381	15.33928584	TRINITY_DN20414_c2_g3_i3	3308	K00099	ko00900	dxr	Terpenoid backbone biosynthesis	https://www.genome.jp/dbget-bin/www_bget?ko:K00099	https://www.kegg.jp/kegg-bin/show_pathway?ko00900	Metabolism
TRINITY_DN20414_c2_g3	9.828357791	9.288216571	9.944272156	19.60021528	25.46060472	19.98205122	18.1947206	16.33818381	15.33928584	TRINITY_DN20414_c2_g3_i4	3266	K00099	ko00900	dxr	Terpenoid backbone biosynthesis	https://www.genome.jp/dbget-bin/www_bget?ko:K00099	https://www.kegg.jp/kegg-bin/show_pathway?ko00900	Metabolism
TRINITY_DN20414_c2_g3	9.828357791	9.288216571	9.944272156	19.60021528	25.46060472	19.98205122	18.1947206	16.33818381	15.33928584	TRINITY_DN20414_c2_g3_i5	2361	K00099	ko00900	dxr	Terpenoid backbone biosynthesis	https://www.genome.jp/dbget-bin/www_bget?ko:K00099	https://www.kegg.jp/kegg-bin/show_pathway?ko00900	Metabolism
TRINITY_DN20414_c2_g3	9.828357791	9.288216571	9.944272156	19.60021528	25.46060472	19.98205122	18.1947206	16.33818381	15.33928584	TRINITY_DN20414_c2_g3_i6	3841	K00099	ko00900	dxr	Terpenoid backbone biosynthesis	https://www.genome.jp/dbget-bin/www_bget?ko:K00099	https://www.kegg.jp/kegg-bin/show_pathway?ko00900	Metabolism
TRINITY_DN20414_c2_g3	9.828357791	9.288216571	9.944272156	19.60021528	25.46060472	19.98205122	18.1947206	16.33818381	15.33928584	TRINITY_DN20414_c2_g3_i7	2319	K00099	ko00900	dxr	Terpenoid backbone biosynthesis	https://www.genome.jp/dbget-bin/www_bget?ko:K00099	https://www.kegg.jp/kegg-bin/show_pathway?ko00900	Metabolism
TRINITY_DN20436_c4_g1	38.18987215	35.28669593	36.57359572	15.22849884	22.11509429	16.50671881	222.5935565	187.8923293	175.3760526	TRINITY_DN20436_c4_g1_i1	2109	K00021	ko00900	HMGCR	Terpenoid backbone biosynthesis	https://www.genome.jp/dbget-bin/www_bget?ko:K00021	https://www.kegg.jp/kegg-bin/show_pathway?ko00900	Metabolism
TRINITY_DN20436_c4_g1	38.18987215	35.28669593	36.57359572	15.22849884	22.11509429	16.50671881	222.5935565	187.8923293	175.3760526	TRINITY_DN20436_c4_g1_i2	2558	K00021	ko00900	HMGCR	Terpenoid backbone biosynthesis	https://www.genome.jp/dbget-bin/www_bget?ko:K00021	https://www.kegg.jp/kegg-bin/show_pathway?ko00900	Metabolism
TRINITY_DN20436_c4_g1	38.18987215	35.28669593	36.57359572	15.22849884	22.11509429	16.50671881	222.5935565	187.8923293	175.3760526	TRINITY_DN20436_c4_g1_i3	2490	K00021	ko00900	HMGCR	Terpenoid backbone biosynthesis	https://www.genome.jp/dbget-bin/www_bget?ko:K00021	https://www.kegg.jp/kegg-bin/show_pathway?ko00900	Metabolism
TRINITY_DN20436_c4_g1	38.18987215	35.28669593	36.57359572	15.22849884	22.11509429	16.50671881	222.5935565	187.8923293	175.3760526	TRINITY_DN20436_c4_g1_i4	2041	K00021	ko00900	HMGCR	Terpenoid backbone biosynthesis	https://www.genome.jp/dbget-bin/www_bget?ko:K00021	https://www.kegg.jp/kegg-bin/show_pathway?ko00900	Metabolism
TRINITY_DN10003_c0_g1	62.60584352	60.53487031	58.28247133	1.83891678	3.517088289	1.777353069	9.100640837	4.574972286	10.5576439
TRINITY_DN10004_c0_g1	0.152130248	0	0	0.726421429	5.560987695	1.195105778	0	0	0
TRINITY_DN10006_c0_g1	4.024438473	4.378983834	6.103062786	0	0	0	2.722081	3.386921374	7.112229259
TRINITY_DN10010_c0_g1	28.12676478	36.13622733	30.50875714	10.90211086	11.75728485	9.202688097	46.85493862	50.10465371	52.73443476
TRINITY_DN10022_c0_g1	2.81087715	4.745545388	3.716196935	0.1580144	0	0	0.897809172	0.817382822	2.878921509
TRINITY_DN10023_c0_g1	5.568653824	5.385992546	6.279515798	21.58160369	19.36437506	23.15978813	4.185077101	4.496006592	3.429529766
TRINITY_DN10024_c0_g1	1.204154623	0.918539476	0.502669428	5.279972521	5.43066035	5.483660612	4.949974675	5.714602846	6.824283338
TRINITY_DN10025_c0_g1	16.15309054	14.12557803	15.09157217	28.00863217	39.03793225	30.72838702	53.7171901	60.47690408	41.56933311
TRINITY_DN10030_c0_g1	6.893871972	7.908251304	7.471550485	1.135586198	0.72779965	0.43596808	0.307247375	0.335668738	0.273672694
TRINITY_DN10042_c0_g1	6.250780179	3.303567258	4.958408832	27.57706374	18.38765372	27.87648482	5.590291192	6.718152071	8.023960385
TRINITY_DN10045_c0_g1	0.1151302	0.187686838	0	1.275096898	4.992424594	1.505670283	0.346875564	0.293815987	0
TRINITY_DN10051_c0_g2	10.47976493	12.0461406	11.79154004	23.7153543	33.96528012	23.62466143	2.326487249	2.541694747	6.140652183
TRINITY_DN10052_c0_g1	8.010999877	7.605252304	5.38384031	1.321000387	1.993433537	1.075775458	20.69749411	17.08330098	21.45436284
TRINITY_DN10054_c0_g1	17.0433122	16.85360348	16.89943241	2.820054688	5.157982027	3.400663025	5.238301346	7.518268298	8.233909662
TRINITY_DN10055_c0_g1	12.94881446	11.45278841	13.10368771	5.427961141	5.70890507	4.958974511	40.16778742	41.31737066	53.23101664
TRINITY_DN10068_c0_g1	2.312644306	2.263414057	2.038329728	0	0.155532858	0.155279367	3.775429254	5.200668994	8.070879518
TRINITY_DN10076_c0_g1	0.193502412	0	0.191868864	0	0.117123005	0	4.697233493	28.48252182	22.54042555
TRINITY_DN10077_c0_g1	24.91966185	24.1970051	24.8854821	11.95801126	10.64371088	10.51490769	5.203340578	6.63908732	11.4028981
TRINITY_DN10083_c0_g1	76.10308296	80.64954723	78.50244355	5.730744953	9.14130767	4.848404766	63.91614253	72.62832095	81.93325132
TRINITY_DN10092_c0_g1	7.630316453	7.943115789	7.290777576	0.74869666	0.839722289	0.419176846	8.507917339	9.972681937	14.7775065
TRINITY_DN10093_c0_g1	35.53369807	36.53974537	35.71200812	28.56209235	30.94789216	25.81265172	178.0680085	186.7597692	231.0618027
TRINITY_DN10104_c0_g1	2.135131931	1.443711924	1.656431619	11.97379857	8.768680827	11.13107609	1.345420879	1.308414554	1.73895196
TRINITY_DN10104_c0_g2	0.793293774	0	0.376963314	10.64473546	7.816092987	7.768128019	1.228863522	0.399754196	1.315224835
TRINITY_DN10112_c0_g1	0.320411827	0.33805808	0.105611362	4.960639578	11.7593952	3.485206091	0.078724037	0.157882924	0
TRINITY_DN10115_c0_g1	6.006533755	5.794689098	5.955826547	0	0	0	0.730864364	0.399235826	1.171797529
TRINITY_DN10140_c0_g1	83.47047498	82.58560906	80.97628536	130.8777018	148.1278291	128.5281201	129.9899769	110.7775803	141.1604199
TRINITY_DN10141_c0_g1	0.763126798	0.806632335	0	7.413021249	5.265715327	7.378432494	9.067380011	11.07783578	10.42133605
TRINITY_DN10145_c0_g1	1.458515375	1.743549386	1.446202576	1.967782326	2.774543085	2.329335904	0.332755428	0.072707273	0.142268801
TRINITY_DN10151_c0_g1	3.330347644	2.400142743	2.176471632	4.850612119	4.214834653	3.750577701	9.235117587	12.62495032	10.38794524
TRINITY_DN10155_c0_g1	0.183603774	0	0.18205379	5.821240078	19.11462896	7.322728981	0.117288052	0.128137571	0
TRINITY_DN10158_c0_g1	4.3852073	3.862671763	4.007153042	0	0.052044612	0.103919577	1.592905892	3.90057104	3.052952141
TRINITY_DN10162_c0_g1	0.607999384	0.401663232	0.301433324	3.892291874	7.728198249	3.674096508	0	0	0
TRINITY_DN10180_c0_g1	3.059756898	2.205131145	1.654868948	0	0	0	3.198445175	4.076696825	6.837438583
TRINITY_DN10187_c0_g1	0.232283689	0.818420281	1.151613742	2.663812698	6.186246377	2.386245143	0	0	0.158604467
TRINITY_DN10193_c0_g1	63.04953607	69.64117877	65.26079307	9.689877776	21.70029	11.17041976	78.37224861	72.59786636	79.46864244
TRINITY_DN10213_c0_g1	17.80222195	18.29442135	17.65193544	54.95828629	60.23701191	50.5016812	43.35670126	47.53989313	67.69908326
TRINITY_DN10214_c0_g1	6.69037753	6.149385327	4.759100242	9.811351654	32.66047705	8.789015176	17.00262794	6.699333717	9.63299263
TRINITY_DN10217_c0_g1	5.616223075	4.384784171	4.339370395	17.15185383	26.4130644	16.26772452	8.269271118	11.85630074	10.35819937
TRINITY_DN10219_c0_g1	19.984588	24.13697268	21.45707029	121.9932113	101.8163507	120.9506498	6.57898732	6.289119068	8.580807527
TRINITY_DN10232_c0_g1	93.28721707	95.9445206	89.2300274	21.59857446	21.24674007	20.44076216	97.50942906	105.7127611	108.9458028
TRINITY_DN10254_c0_g1	13.6316683	15.33369339	16.25643889	16.46528364	20.96191521	13.74775135	96.43582857	105.6135743	114.2088711
TRINITY_DN10255_c0_g1	1.514939462	1.284998258	1.502150331	2.952311413	4.347076719	2.848119593	17.81394354	17.7388148	20.95634507
TRINITY_DN10257_c0_g1	14.28605145	12.98052907	14.61210677	35.07572403	33.69233914	35.46512497	20.84199863	32.29111258	42.31381888
TRINITY_DN10259_c0_g1	0.540115957	0.47575645	0.535556294	0.091088398	0.245190756	0.244791139	2.811146932	11.11997747	5.070915886
TRINITY_DN10262_c0_g1	0	0.338473738	0.423669198	0.78345413	2.836157704	1.481617294	1.099122053	5.537663286	7.360232427
TRINITY_DN10268_c0_g1	1.912689613	2.50309582	2.438412006	2.543674838	2.315422855	2.311649129	10.92679917	15.37008907	19.55259669
TRINITY_DN10270_c0_g1	16.45741596	18.01691937	16.31848232	22.08487056	24.83218059	21.27540607	14.94372459	13.29056696	16.77554339
TRINITY_DN10277_c0_g1	1.338631339	1.179121788	1.171174061	0.212475131	0.285969119	0.14275152	4.929584448	5.880181448	5.968040283
TRINITY_DN10283_c0_g1	9.687388318	7.870290551	8.859540718	0.126892376	0.39849543	0.227340545	4.265795199	2.756853305	1.091729651
TRINITY_DN10289_c0_g1	0	0	0.084865074	5.658131027	4.098246547	4.038812764	0	1.015440967	0.257718839
TRINITY_DN10293_c0_g1	79.86817523	84.54216758	70.71458767	137.1655301	76.59514758	134.5332623	52.08359008	27.0538066	30.21494225
TRINITY_DN10298_c0_g1	4.347163491	4.917884876	4.543462792	0.396287435	0.213344438	0.212996725	5.256062785	5.643048735	6.172386772
TRINITY_DN10304_c0_g2	0.175517756	0.319151822	0.493610972	3.556891032	2.49750761	2.555462918	0	0.227080108	0
TRINITY_DN10309_c0_g1	33.44533839	37.21140592	33.73289362	127.3543037	117.3354828	129.8830918	53.1860399	92.41238516	103.6266003
TRINITY_DN10310_c0_g1	2.519489045	2.577216824	3.304096755	7.840122821	6.149171622	7.808998254	2.284418273	2.382291789	3.38514531
TRINITY_DN10322_c0_g2	0	0	0	1.64058667	2.944075524	1.959518138	0	0	0
TRINITY_DN10323_c0_g1	3.215996739	3.805230621	3.997957769	20.20512004	22.57447383	20.826326	7.819034796	12.39473951	15.46961466
TRINITY_DN10330_c0_g1	0.628609532	0.352357884	0.283319457	0.170005478	0.298853152	0.101182014	6.128208543	4.873251498	5.120567627
TRINITY_DN10331_c0_g2	29.31503614	26.0827222	27.08567939	67.76588961	65.55342613	66.74388651	14.2342278	14.41432581	18.449509
TRINITY_DN10332_c0_g1	72.95913802	76.67990978	73.34973556	29.07665747	34.92650409	25.7307856	13.73845771	6.797208066	9.705436611
TRINITY_DN10334_c0_g1	26.17973816	26.40172005	25.83472193	90.88936207	116.3978424	91.39456163	55.977118	57.28570392	71.95805645
TRINITY_DN10337_c0_g1	74.92207315	70.40182011	73.89136734	15.98666283	18.37303028	16.08729897	41.13187877	22.33051177	32.54638747
TRINITY_DN10338_c0_g1	2.738359918	2.41206055	3.71559522	10.69462748	16.04346213	10.277	0.460340411	0.100584674	0.787269843
TRINITY_DN10339_c0_g1	1.033410717	0.606847236	1.195467764	0	0	0	3.300769014	34.37815987	9.525843228
TRINITY_DN10343_c0_g1	1.537198441	1.805370528	1.741967313	0.1481385	0.310144798	0.265405129	5.517785535	14.7128908	11.84556246
TRINITY_DN10344_c0_g1	24.11730888	21.24352206	22.64099188	36.13847859	40.68548814	36.04696907	22.48384181	28.57117733	33.25772933
TRINITY_DN10345_c0_g1	1.527968488	1.223543429	1.101868629	6.278162659	7.14655037	7.974303095	5.856495534	7.561556443	10.43304542
TRINITY_DN10346_c0_g1	113.6062848	119.482704	116.6590231	11.92290475	13.2758085	9.908458162	97.67075536	139.0293873	121.9179639
TRINITY_DN10349_c0_g1	0	0	0	3.051091063	2.409115459	1.639901612	0	0	0
TRINITY_DN10358_c0_g1	15.36978622	18.10017556	15.24003435	11.67212753	17.15394779	9.955163088	2.106683609	4.663745831	7.072425628
TRINITY_DN10372_c0_g1	38.69354792	38.66284984	38.61993473	0.581001916	1.525318945	0.790331024	27.28541086	22.57410758	33.62960363
TRINITY_DN10373_c0_g1	27.96472031	26.8598862	24.0413225	40.43837778	44.56702562	38.92135471	83.42943741	79.62379589	99.33177265
TRINITY_DN10376_c0_g1	4.40126136	5.117392952	5.23692705	0.237521646	0	0	0.70401782	0.98292871	1.322289459
TRINITY_DN10377_c0_g1	3.904783455	4.585992789	3.871819241	0.060554127	0.190165427	0	3.440575689	5.199728561	7.692156714
TRINITY_DN10380_c0_g1	0	0.172849786	0	3.309384486	3.444490477	3.913204376	0	0	0
TRINITY_DN10384_c0_g1	27.22197606	28.76193019	27.32872861	7.556057733	6.245607441	7.671217608	22.07319631	26.72078804	35.13509895
TRINITY_DN10385_c0_g1	9.240468532	10.47172526	10.3412565	60.91305483	38.36645871	58.19062243	6.973028172	10.82367297	14.27925493
TRINITY_DN10387_c0_g1	17.34709389	17.00520246	16.13716856	0.69205804	0.818535667	0.845380965	5.272653403	5.597667775	6.559152222
TRINITY_DN10393_c0_g1	26.2610417	24.71451331	26.99869008	5.128107091	2.34246009	5.094899294	26.22327721	16.78427087	35.10734511
TRINITY_DN10397_c0_g1	73.12446194	70.72585573	68.62114079	32.04746525	37.20215021	31.24970589	130.8565867	159.5055164	204.6140699
TRINITY_DN10400_c0_g1	2.092351861	2.276684073	2.074688209	0	0	0	6.054087474	6.700007424	9.664521105
TRINITY_DN10401_c0_g1	0	0.417935303	0.223471997	2.643793175	2.264482141	1.827843428	0.204591376	0	0.4163046
TRINITY_DN10403_c0_g1	34.90216993	35.96031356	34.92213939	6.849293398	9.922611956	7.286026744	53.0371665	54.76931095	56.03984306
TRINITY_DN10404_c0_g1	7.816611906	8.734361285	9.433616643	13.95074949	12.84191915	13.25285402	3.623734664	5.237025226	5.886193169
TRINITY_DN10405_c0_g1	6.470305868	8.2137154	7.296267501	2.781467851	2.265335193	2.453307771	17.66783347	19.03653836	19.23110814
TRINITY_DN10411_c0_g1	0	0	0	3.419256051	11.27417366	6.01699641	0	0	0
TRINITY_DN10413_c0_g1	30.35392543	29.41963287	31.10428862	13.97043375	14.37855863	12.33068356	9.273675182	9.989820165	11.02141864
TRINITY_DN10416_c0_g1	2.877112947	1.990272213	2.104653841	17.18224279	18.35948143	17.95717495	3.936547907	1.624705548	4.534916531
TRINITY_DN10419_c0_g2	0	0	0	5.009263949	3.289919844	5.567196843	0	0	0
TRINITY_DN10422_c0_g2	18.01095668	19.27150976	18.02211549	45.13955585	36.69952551	48.55659224	17.62933638	25.1718782	33.13614864
TRINITY_DN10423_c0_g1	0	0	0	9.051381465	14.61864588	6.736070815	0	0.144065618	0
TRINITY_DN10425_c0_g1	4.833518909	4.421315578	4.562295345	4.075768262	6.667058246	3.960013041	18.11056861	27.34340155	31.22639732
TRINITY_DN10428_c0_g1	0.121732918	0.185503374	0	2.381453353	7.080143288	2.501119089	0	0.169915466	0.24935954
TRINITY_DN10429_c0_g1	68.38706293	65.3372191	66.93414674	9.001525803	10.2146959	8.952937285	58.41565555	15.74939564	62.57267918
TRINITY_DN10434_c0_g1	2.426105353	2.37445981	2.338801259	7.546599313	8.402919374	6.800972949	6.156237432	7.007906629	5.199748031
TRINITY_DN10434_c1_g1	0.283114217	0.3067358	0	2.072179938	2.760660742	1.972597173	0	0.426786145	0.927896669
TRINITY_DN10436_c0_g1	1.193330761	0.500540494	0.845183324	84.33352826	100.0555269	82.44818927	0.181502961	0.039658513	0.232803493
TRINITY_DN10439_c0_g1	0.110162265	0.097035474	0	3.34411664	3.133910096	3.128802383	0	0	0.075219346
TRINITY_DN10440_c0_g2	0.254460011	0.221941451	0	10.71495294	13.52501529	11.41956151	1.011964467	1.128208218	1.846483165
TRINITY_DN10445_c0_g1	0	0	0	264.7921838	171.6331183	274.1226264	0.592182663	1.039616669	0.391202574
TRINITY_DN10446_c0_g1	0	0	0	4.697576922	4.68329121	5.049710945	0	0	0.105662781
TRINITY_DN10447_c0_g2	3.279356675	2.94017486	2.729082124	24.25521045	19.42392564	23.53258813	4.227184851	7.192968834	7.597153982
TRINITY_DN10451_c0_g1	0.215627688	0	0.213807358	3.491015821	14.48716233	2.996951977	0	1.655358622	0.736158332
TRINITY_DN10457_c0_g1	6.130060135	6.734997704	7.973697142	0.400184574	0.039896758	0.199158667	12.04259242	13.57058862	12.19685266
TRINITY_DN10459_c0_g1	0.137362824	0.2419897	0.136203206	2.872545734	3.907715058	2.324206235	0.087748839	0.191731773	0.187584049
TRINITY_DN1045_c0_g1	0.426298418	0.262850881	0.253619762	0.02875741	0	0.025760907	5.991127615	16.42281808	21.07409763
TRINITY_DN10461_c0_g1	19.78973809	19.18732154	18.7756511	8.115550854	6.549296606	8.259312534	1.000437817	2.434367906	3.937104751
TRINITY_DN10462_c0_g1	0.469963621	0.206981687	0.349497138	1.902179687	2.204559193	2.555960696	0.225163335	1.803938857	0.802233789
TRINITY_DN10463_c0_g1	12.23605527	14.31251638	12.32924031	0.072851252	0.437477367	0.255652338	1.234187809	0.898902747	1.826564181
TRINITY_DN10464_c0_g1	14.24007725	13.47931168	15.38432769	2.652438477	3.023160647	2.054967445	15.95319147	15.4264418	14.9476
TRINITY_DN10465_c0_g1	7.937864496	7.581212397	8.003507804	3.640031126	4.426733197	3.611069923	22.1918396	29.37991642	29.77962563
TRINITY_DN10467_c0_g1	1.697883062	2.410229998	1.625232358	1.944713623	1.444373274	1.415218039	10.71753216	12.81112996	16.20023962
TRINITY_DN10470_c0_g1	0.778069141	1.462091616	1.491567972	0.45488994	0.251172877	0.25076351	4.208262493	4.706143521	5.20644119
TRINITY_DN10474_c0_g1	3.31895118	3.549927032	3.134221492	0	0	0	2.019220439	5.625312177	6.043190667
TRINITY_DN10475_c0_g1	8.715554018	7.553197155	6.899643118	0.331900114	0.893405104	0.594632676	4.175691742	4.80722304	6.334960995
TRINITY_DN10476_c0_g1	0	0.264166654	0.198247253	2.697460562	4.235580352	2.597615941	0.255441364	0.418605758	0.273033387
TRINITY_DN10479_c0_g1	5.107800131	4.553368146	5.796922937	50.06556926	49.24283843	44.1793848	21.30724293	26.15579821	33.82582387
TRINITY_DN10484_c0_g1	2.949935914	2.598425428	2.797857203	8.39252276	9.975707201	6.859231123	6.964273835	6.042037286	7.356322011
TRINITY_DN10489_c0_g1	0.465871064	0.456196396	0.316968217	5.626755545	11.67150956	7.037314536	1.239486549	2.473948375	2.170011132
TRINITY_DN10496_c0_g1	16.32154817	17.28961886	17.66462859	1.72709891	2.001646746	2.062848433	19.08095555	20.77155484	19.8123287
TRINITY_DN10500_c0_g1	0	0	0	1.973482228	4.333798357	1.938645623	0	0.244336615	0.058888147
TRINITY_DN10502_c0_g1	0.288622275	0.508460849	0.429278586	4.368093927	5.502958286	4.011484359	0.368749984	0	0.295609104
TRINITY_DN10510_c0_g1	0	0	0.137185235	4.384982166	4.045669676	5.73999836	0	0	0
TRINITY_DN10512_c0_g1	8.236322118	9.133391831	10.06265322	28.07810411	27.73059372	29.90733984	52.28566468	68.82384971	74.21410168
TRINITY_DN10517_c0_g1	24.15376847	23.44260022	19.95821847	20.44261676	26.87060689	19.12339538	56.07547654	57.28251676	71.84846127
TRINITY_DN10518_c0_g1	0.121070606	0.106643992	0.240097054	0.081672296	0.366407658	0.438972575	6.960707671	2.281378605	5.538730324
TRINITY_DN10521_c0_g1	15.02116124	14.22360387	14.20282896	0.217136471	0.454599897	0.259347989	4.45513632	6.289985458	5.018370759
TRINITY_DN10523_c0_g1	1.256036356	1.843947858	1.34921896	2.541906158	4.608399083	2.024036609	4.814216632	9.861650698	12.22119784
TRINITY_DN1052_c0_g1	0.272371817	0.359874524	0.270072452	0.826819537	1.154027156	0.576073149	21.05327709	22.90572792	22.22423258
TRINITY_DN10532_c0_g1	1.620347872	2.021964912	1.740557955	95.36955296	97.25899981	96.85569388	22.85835953	27.0460469	31.90067084
TRINITY_DN10534_c0_g1	3.432305003	4.534974077	4.537772608	1.736533577	2.423753693	1.901274106	11.14568156	16.96752259	18.1628617
TRINITY_DN10539_c0_g1	5.407216947	6.90009884	6.873806637	0.093528773	0.08391991	0.125674703	4.162739307	4.451044152	5.538112248
TRINITY_DN10560_c0_g1	0.150866288	0	0.149592673	0.661517913	9.862154008	0.729339293	0.144562494	1.052899906	0.154518386
TRINITY_DN10566_c0_g1	2.538339632	3.912780231	4.404594158	0.713468062	0.384101108	0.511300122	17.82183921	10.92433696	6.316036951
TRINITY_DN10571_c0_g1	186.5906373	186.4737135	193.0291424	35.94047564	49.63066667	31.67392479	199.2449392	258.6918638	201.7156893
TRINITY_DN10581_c0_g1	5.64010488	4.516397634	5.465388998	0.951181154	3.305216585	2.013980551	0.245656311	0.178920203	0.350099262
TRINITY_DN10583_c0_g1	18.19854584	17.1877555	17.79428976	1.909669718	1.5604871	1.649587537	58.64381278	60.50526864	66.96264754
TRINITY_DN10587_c0_g1	11.08570722	10.92935201	12.70648918	1.440762014	1.354301652	1.536470889	5.522401784	3.903862198	5.555505654
TRINITY_DN10600_c0_g1	2.704978335	2.11856911	1.656520514	19.97770386	21.45284038	21.985557	3.54744385	5.010140666	3.452838247
TRINITY_DN10601_c0_g1	5.827770906	7.975718498	9.615339039	13.16761508	23.0391021	13.86973772	10.69921033	11.81257011	23.83022355
TRINITY_DN10607_c0_g1	0	0	0	5.90069498	5.929812493	3.594375546	0.223511193	0.732560076	0
TRINITY_DN10612_c0_g1	35.13596437	34.31783044	39.81639574	218.3984747	325.8057542	235.8675245	171.6983697	202.0937324	243.1742091
TRINITY_DN10614_c0_g1	3.531087894	2.622433499	3.363973385	0.607180412	0.880062402	0.502073176	9.465080099	12.1284962	12.38615024
TRINITY_DN10615_c0_g2	5.791337976	5.101249757	5.220406775	0.35515855	0.21244709	0.212100839	1.569513931	1.837177478	1.437947126
TRINITY_DN10625_c0_g1	27.8159718	28.80323972	30.42348129	69.61378686	65.48215308	66.14530634	93.86446399	105.7333037	115.4796402
TRINITY_DN10626_c0_g1	19.84904043	21.17310865	18.41752675	0.122842619	0	0.110042498	3.25719094	1.906334732	5.595285256
TRINITY_DN10630_c0_g1	0.171175211	0.301556396	0.339460297	0.461888247	1.450523364	0.103439948	13.66856912	52.08614844	57.73837026
TRINITY_DN10632_c0_g3	0.135328318	0.179765473	0.069257226	27.73422024	22.70862264	26.17882957	0	0.102062612	0
TRINITY_DN10633_c0_g1	5.230162636	4.567567748	4.742760879	46.59012376	42.85883187	49.54229081	5.996816987	11.48079689	23.99101257
TRINITY_DN1063_c0_g1	6.248515403	3.728482612	4.396994789	0.40791761	0	0	3.605332725	4.92354689	6.606220854
TRINITY_DN10647_c0_g1	93.07562873	89.50490607	89.62148208	708.1259181	706.6807938	706.1739125	120.8716469	176.2213282	202.5379708
TRINITY_DN10654_c0_g1	3.928451598	2.790598766	4.27225089	1.196806107	2.301106866	0.689206942	20.8048699	19.28018023	22.32421102
TRINITY_DN10658_c0_g1	0	0	0	3.022423093	3.615877992	0.902496189	0	0	0
TRINITY_DN10669_c0_g1	3.640536186	4.00841835	4.96347878	0.306980941	0	0	1.017455861	1.27037003	0.776805111
TRINITY_DN10669_c0_g2	47.36041417	45.21424381	49.58514151	9.180911875	9.955952933	9.711227049	33.69644874	33.51477909	34.14523752
TRINITY_DN10670_c0_g1	13.87083188	15.22886652	14.4905414	1.002540162	0.809587999	0.598717418	16.74065002	24.71982555	27.4999385
TRINITY_DN10673_c0_g1	0	0	0	48.38289562	49.13924033	49.63554505	0.163131663	0.268530061	0.124499616
TRINITY_DN10677_c0_g1	17.08363248	16.72954752	16.89087531	260.6351251	225.3252347	252.4380707	41.02615309	62.44905449	73.66532061
TRINITY_DN10680_c0_g1	169.7551822	174.0951149	163.5470123	44.7363132	14.27073579	40.93027328	238.5454952	108.8939654	56.24223101
TRINITY_DN10692_c0_g1	47.18034615	41.88562961	43.46678594	3.257892895	4.047489472	3.367410656	68.46606811	28.13079612	22.82951113
TRINITY_DN10693_c0_g1	4.726897168	5.124487773	4.182239607	19.72081682	20.8199537	18.23720649	4.413250423	4.466222478	4.61787791
TRINITY_DN10711_c0_g1	32.38985266	27.21720942	33.19144378	54.85274554	53.07269885	67.07217568	32.3783596	38.68381187	43.12148301
TRINITY_DN10712_c0_g1	6.210622455	5.831837092	5.693423096	127.2290513	99.51138054	127.0720813	37.0167021	57.9011781	66.05003277
TRINITY_DN10715_c0_g1	1.658180137	1.606652929	1.644181766	0.279645455	0.301098633	0.100202632	9.851147582	15.04422929	11.60519051
TRINITY_DN10730_c0_g1	23.91853237	23.38846711	22.72841976	2.305008527	4.222572812	1.978793628	4.274597944	5.564269498	5.298079232
TRINITY_DN10732_c0_g1	3.985912028	4.815025359	4.516871915	0.921885447	0.482518007	0.481731589	7.129480885	8.42481578	8.16480213
TRINITY_DN10736_c0_g1	21.09533432	23.92591958	26.28539045	0.125934296	0.451984749	0.169218035	5.068378819	7.752108056	7.648141592
TRINITY_DN10743_c0_g1	0.820126933	0.120400281	0.271067805	3.214350673	3.959664033	3.056180277	2.532211577	4.960529657	5.41320554
TRINITY_DN10745_c0_g1	0.873085922	1.153575227	1.19035857	0.220863679	0.330288022	0.197849827	3.799580666	5.598210451	6.743917953
TRINITY_DN10747_c0_g1	0.040459595	0.142553933	0.120354105	52.48520131	36.90545873	51.31937921	0.258460216	0.282368611	0.193382101
TRINITY_DN10751_c0_g1	0	0	0.26974229	0.275269585	0.658637923	0.493173345	4.518314292	8.163835765	11.14496917
TRINITY_DN10753_c0_g1	0	0	0	4.43249056	3.410087658	4.575675983	0	0	0
TRINITY_DN10754_c0_g1	6.728906295	7.847144713	5.3564753	12.78651451	14.97209106	12.14141807	19.49459296	22.81918398	20.70774509
TRINITY_DN10755_c0_g1	4.111061386	3.504380047	3.681869729	0.268379643	0	0.160276439	3.72749537	3.470710731	4.708605567
TRINITY_DN10769_c0_g1	0.741347388	1.360436267	1.653950087	5.959538113	4.748976905	5.637218701	4.499015978	6.553585758	6.580544259
TRINITY_DN10770_c0_g1	4.156409579	5.210079972	3.487271729	12.50947336	29.89918079	11.10939095	9.701541877	3.793313958	4.147871427
TRINITY_DN10772_c0_g1	19.14217414	18.857941	18.48108691	112.1388271	75.5011542	116.7017746	28.31799538	47.54619196	61.22308633
TRINITY_DN10773_c0_g1	19.36146529	21.3748211	19.96593626	136.356162	115.78465	140.1659293	54.58547836	49.90586766	59.04980473
TRINITY_DN10774_c0_g1	34.00981167	34.42107545	32.71771941	60.28097435	50.40705016	59.92031189	31.61755858	41.81227512	51.63450302
TRINITY_DN10781_c0_g1	0	0	0	3.150514766	1.680142892	4.976300193	0.203920274	0	0
TRINITY_DN10782_c0_g2	15.97938805	15.76955488	17.97175941	17.96473492	24.76209266	17.30074394	71.92626458	76.8769196	85.16439921
TRINITY_DN10785_c0_g1	18.50379922	17.04218364	20.37957065	3.252734134	2.042990653	3.059491415	1.578623476	2.734203102	2.304662096
TRINITY_DN10786_c0_g1	0	0.664446296	0	0	0	0	4.336874813	11.05544902	8.24098059
TRINITY_DN10788_c0_g1	0	0	0	0.502388488	1.081859078	0.630055907	4.852616508	4.054087491	14.7468183
TRINITY_DN10793_c0_g1	0.77988706	0.572463952	0.773303247	7.190024407	1.180123731	7.46193549	1.660667277	1.542141656	1.775035977
TRINITY_DN10798_c0_g1	3.169911316	4.746721046	3.457465988	16.78621639	9.97714483	16.66532493	4.838673469	7.484176018	8.952087996
TRINITY_DN10799_c0_g1	50.61574206	52.00037397	48.68878886	16.05202925	19.01059732	15.04964533	42.8971351	31.20832057	23.99282431
TRINITY_DN10808_c0_g1	6.740429009	6.88555885	6.497872744	0.221034027	0.084996711	0.198002424	7.116626481	8.852974654	9.65225285
TRINITY_DN1080_c0_g1	91.25831141	84.24638966	94.02046896	6.100679126	8.459684994	4.305751523	105.9145775	75.93003234	124.8103868
TRINITY_DN10814_c0_g1	0.25815287	0.227391714	0.255973542	0	0	0	3.628037837	3.783477331	4.230433772
TRINITY_DN10818_c0_g1	8.624445591	8.348923239	9.652343825	0.115206201	0.051685132	0.051600895	7.309485007	11.68048208	14.22644337
TRINITY_DN10831_c0_g1	5.903274291	5.538968402	5.598941461	0	0	0.155100268	0.573859188	1.97039227	1.752515336
TRINITY_DN10832_c0_g1	0	0	0	4.288962294	3.404289527	3.103198435	0	0.170662347	0
TRINITY_DN10834_c0_g1	1.889030343	1.830329567	1.623338715	5.564485603	7.203363054	5.136873471	0.522917528	1.010742199	2.020748371
TRINITY_DN10840_c0_g1	2.205671772	2.266654627	3.402080069	0.082661718	0	0.148096842	5.714304889	7.867759762	7.864895091
TRINITY_DN10841_c0_g1	182.6736833	194.6651592	203.3263908	145.6942393	220.4762976	116.8546575	320.7164085	787.1821711	305.6009241
TRINITY_DN10845_c0_g1	0.587809215	0.270440612	1.821396641	0.354041699	0.317668526	0.361551893	4.712174731	4.725012492	10.33857983
TRINITY_DN10849_c0_g1	0.257754179	0.477541914	0.085192739	7.497569762	19.94681643	8.001339564	1.282122339	1.717924089	1.965286937
TRINITY_DN10853_c0_g1	14.23436558	15.87679586	16.45264611	3.352273708	2.803947781	1.828248223	2.360430479	6.571269068	6.380804196
TRINITY_DN1086_c0_g1	0.31166355	0.549052261	0.618064967	2.733162246	2.64289536	1.506688316	0.199094004	0.43502167	0.425610867
TRINITY_DN10870_c0_g1	37.71203868	39.8933982	40.9297181	18.58378494	20.02024434	18.6407406	60.0277994	59.17183578	51.9869351
TRINITY_DN10873_c0_g1	24.01577269	23.87499945	25.54390516	6.610119445	5.644031148	6.554551638	6.856262999	8.878617719	9.11874306
TRINITY_DN10878_c0_g2	193.1060388	177.7610374	199.2827907	0.978394564	1.379521422	1.126859767	141.2266088	124.2132685	158.0264618
TRINITY_DN10881_c0_g1	20.45989963	22.38806133	21.22833469	0.142287849	0.383008877	0.127461547	9.938591515	12.65974911	14.76224233
TRINITY_DN10888_c1_g1	0	0	0	0	0	0	21.75813044	5.546526292	3.100879176
TRINITY_DN10888_c1_g2	4.296776131	3.585579097	4.260502711	0.762772766	1.642578722	1.093267741	5.345188413	15.46714242	12.816337
TRINITY_DN10892_c0_g1	0	0	0	2.259510075	4.09209915	1.636036333	0	0	0
TRINITY_DN10894_c0_g2	10.76747295	11.17055681	10.08343086	1.210594196	1.086221413	1.012154328	13.52747422	11.68945326	15.43937745
TRINITY_DN10897_c0_g1	0.064166025	0	0.12724867	2.034412622	2.058433427	3.218330557	0.081979884	0.17912657	0.2628773
TRINITY_DN10900_c0_g1	42.272902	41.72408433	42.81352224	9.611074741	8.46133426	7.981612125	23.53514276	27.02239534	39.98863515
TRINITY_DN10903_c0_g1	7.916007784	9.684370421	8.285246379	2.076671467	1.330943233	1.063019227	0.280935018	0.920767211	1.50141383
TRINITY_DN10904_c0_g1	0	0	0	2.718179959	10.58728337	2.670587438	0	0	0.092301871
TRINITY_DN10908_c0_g1	1.100170275	1.485915662	2.472667292	56.2060451	84.79213333	61.87304461	5.434990702	5.835369784	4.306890194
TRINITY_DN10911_c0_g1	10.80352476	13.89145116	14.15996496	1.256531922	1.578415491	1.650883096	8.01197824	7.279815758	8.733335492
TRINITY_DN10918_c0_g1	4.973158594	5.642759832	6.602759943	0.056861243	0.102038981	0.101872676	2.853831553	4.823797109	5.179877715
TRINITY_DN10932_c0_g1	0	0	0	2.068948121	5.05350789	2.677082877	0	0	0
TRINITY_DN10943_c0_g1	39.7810717	39.71743817	45.01487687	10.79655792	10.5256808	10.0435468	39.51974674	35.49623396	46.28694784
TRINITY_DN10948_c0_g1	42.70017913	40.82831695	44.703084	74.20158901	84.5044613	79.34089163	86.30262276	93.33029063	101.2492171
TRINITY_DN10949_c0_g1	0	0	0	1.737929729	4.483217756	2.140653045	0	0	0
TRINITY_DN10953_c0_g1	1.521321018	1.218220369	1.98844829	0.233240647	0.376700776	0.125362274	2.738810867	23.69597373	42.35330716
TRINITY_DN10956_c0_g1	8.226535097	6.70280159	7.545305122	0	0	0	0.722589791	3.731858725	1.123423879
TRINITY_DN10957_c0_g1	4.980637636	4.073783445	5.732293185	1.259946957	1.93800655	0.913678196	7.329237544	8.938286974	14.08904655
TRINITY_DN10960_c0_g1	2.033061061	2.767606457	3.848532437	67.95012937	74.72914624	65.78402663	92.91902372	95.83881477	52.62480416
TRINITY_DN10970_c0_g1	2.224405428	2.343534123	2.940835972	0.029422517	0.052799473	0.105426838	3.45491704	8.188246968	6.700743418
TRINITY_DN10972_c0_g1	7.607538305	9.330399139	8.548265934	0	0.209799774	0.053202291	1.90423181	1.403046526	2.556051807
TRINITY_DN10975_c0_g1	16.16333496	15.03197507	15.80325302	1.673564679	2.09317802	1.317461498	12.24629909	12.85444945	11.60105946
TRINITY_DN10976_c0_g2	0.273107234	0.288676962	0	0.589548082	0.991836931	0.528117554	5.024557957	7.433488845	7.906709102
TRINITY_DN10977_c0_g1	9.380840008	7.635459436	7.182284299	13.21705296	15.02161907	15.85821612	1.592964512	2.237552762	1.702670583
TRINITY_DN10978_c0_g1	4.759102401	4.108283546	4.1441256	0	0.282965242	0.09416802	0.895923018	0.738449285	3.317636711
TRINITY_DN10984_c0_g1	0.187628815	0.165271212	0	2.025142399	3.97487431	2.494420327	0	0	0
TRINITY_DN10987_c0_g1	9.785959035	9.344236435	10.84491599	0.221897532	0.149325338	0.347857918	1.470911799	0.516527947	0.786106103
TRINITY_DN10988_c0_g1	20.18109029	16.67514902	23.72952798	9.276688109	21.295519	8.525909024	6.84525452	5.484205772	7.926404636
TRINITY_DN10990_c0_g1	6.38530199	6.186881579	5.698257496	13.3530103	22.12650161	16.10962172	44.86899018	65.50789733	82.1844204
TRINITY_DN10991_c0_g1	2.555915297	2.395059351	2.91179287	0.14673869	0.230410603	0.032862154	3.161274149	6.451970956	5.235575325
TRINITY_DN10993_c0_g1	6.090425197	7.206310931	7.300892417	0.122641896	1.100420386	0.329588069	0.406483592	2.474185748	6.330961651
TRINITY_DN10999_c0_g1	2.34001391	2.925547124	1.496941608	0.661966704	0.502580057	0.638604834	14.08029536	17.91144176	20.41026443
TRINITY_DN11006_c0_g1	0.170912269	0	0.176248203	2.767072448	2.793140776	2.685307402	0.109180583	0.134786553	0.116699754
TRINITY_DN11009_c0_g1	0	0	0	2.44267823	2.590220292	2.188152743	0	0	0
TRINITY_DN11009_c0_g2	0	0	0	2.493977283	4.688626605	3.723510781	0	0	0
TRINITY_DN11015_c0_g1	8.927563013	7.718141038	7.704689504	0.223051531	1.000679459	0.099904853	109.0967101	189.2247306	115.0297163
TRINITY_DN11020_c0_g1	1.414313123	1.547885871	0.594842928	3.247562455	2.816023414	3.441511048	0.073274804	0.265775817	0.243578854
TRINITY_DN11020_c0_g2	5.340233651	3.752441066	6.175172455	9.057929561	10.80152098	6.847865419	0.829687464	1.764529143	3.235441647
TRINITY_DN11022_c0_g1	0.212455796	0.332693053	0.181013482	21.71552568	36.08568881	23.23777697	0	0.225156018	0
TRINITY_DN11023_c0_g1	18.73647927	20.91243172	20.10528979	20.43069697	15.61302335	17.8365308	36.64500815	57.14137583	60.54940486
TRINITY_DN11027_c0_g1	38.02183195	37.86268344	37.70085133	5.61576358	8.236527836	5.611059041	15.64706992	18.60280977	23.283364
TRINITY_DN11034_c0_g1	3.606608985	6.036015379	5.543051041	0.486592157	0.327450864	0.217944785	6.451032947	7.92874585	7.880354211
TRINITY_DN11035_c0_g1	4.367182013	3.934221489	3.739816831	0.066955254	0.42053532	0	1.458305858	9.074334719	8.742487633
TRINITY_DN11036_c0_g1	2.652077134	2.662020845	3.180088148	27.54303114	20.90554737	24.03946681	64.89085	71.79738469	70.07574404
TRINITY_DN11040_c0_g1	1.970857905	2.840748657	2.664845327	0.483457908	1.735155623	1.082704768	12.93341581	13.00441591	13.82412882
TRINITY_DN11042_c0_g1	20.21136225	18.51750469	20.64397067	3.328766301	2.004824212	2.042404802	27.50654214	35.19314738	22.431451
TRINITY_DN11046_c0_g1	2.081467277	2.58348698	2.532962675	0.191471531	0.515400977	0.400214084	6.648317634	13.80028566	8.850425982
TRINITY_DN11050_c0_g1	2.167478322	1.27280297	1.611885339	3.411674552	3.498479356	3.49277746	0	0.126057416	0.369991265
TRINITY_DN11051_c0_g1	60.83303654	66.45839032	67.23925113	125.0651254	155.7320139	133.5171019	150.7327746	135.6371826	148.1669794
TRINITY_DN11052_c0_g1	0.558180036	0.491668037	0.368978584	5.020524425	1.351419283	3.710345955	0.118857123	0.129851786	0.127042709
TRINITY_DN11054_c0_g1	437.0605389	459.1602416	482.7857194	778.8832574	781.613708	814.8032826	714.4258244	814.6418976	1059.234331
TRINITY_DN11055_c0_g1	0.485868503	0.427973051	0.385413438	2.622073018	1.999785798	2.290133343	0.744907173	0.745995676	0.928909657
TRINITY_DN11057_c0_g1	63.89205226	55.49139747	64.18768994	2.147768143	6.335908834	1.995046055	277.2263813	177.1370532	141.8130056
TRINITY_DN11059_c0_g1	20.25025247	19.02640961	18.29447303	0.531241538	0.20428431	0.543870302	22.06319894	23.7115401	21.04772691
TRINITY_DN11077_c0_g2	7.725952879	8.238041331	8.013527111	0.171440932	0.46148283	0.337869176	2.370300977	3.866605355	3.644135076
TRINITY_DN11085_c0_g1	0	0	0	6.057218679	3.898963177	6.72359661	0.124695718	0	0.266566806
TRINITY_DN11090_c0_g1	0	0	0	2.430990774	5.044113201	2.585998696	0	0	0
TRINITY_DN11093_c0_g1	4.832031672	5.040299759	5.547751139	0.171558492	0.384832729	0.461046625	5.523664048	5.32466524	5.904073951
TRINITY_DN11097_c0_g1	0.14030755	0	0.834738435	1.892984619	3.227159709	1.69573685	5.736317533	11.26091719	15.61583984
TRINITY_DN11103_c0_g1	63.15644151	67.6913872	64.58025162	22.7999714	22.17481275	21.84050783	47.51570437	42.95790762	58.70528077
TRINITY_DN11107_c0_g1	22.91745281	21.8015704	24.02838132	5.651448449	6.034713612	5.773841519	36.6218987	43.58527319	43.63517813
TRINITY_DN11112_c0_g1	65.65670966	65.59598037	71.43790705	42.35881078	52.80971907	44.20265494	174.6653669	192.2063567	242.3567339
TRINITY_DN11134_c0_g1	0	0	0	4.044010784	8.224693744	4.781868278	0	0	0
TRINITY_DN11135_c0_g1	10.12438748	8.274413301	8.796989404	0.211229381	0.063176105	0	0.733435416	1.238342643	2.13803583
TRINITY_DN11136_c0_g1	0	0	0	77.59113888	85.43677795	82.7498552	5.663645723	5.61335191	4.347768845
TRINITY_DN11143_c0_g1	32.18429993	32.14047961	32.93176467	5.373584399	6.299080757	4.153723079	18.5078108	21.83384311	33.90646667
TRINITY_DN11147_c0_g1	6.593995076	6.625486754	6.274840151	13.21261941	13.33864484	13.47999533	12.51690499	17.75302591	19.8083853
TRINITY_DN11150_c0_g1	12.31753496	13.23436372	12.21355022	0.365240098	0.409645545	0.408977896	6.312151872	7.746243532	9.149856985
TRINITY_DN11151_c0_g1	1.366248807	1.955603642	2.286081432	17.16572399	15.60891	15.84147474	1.527355076	2.085800371	2.682034406
TRINITY_DN11152_c0_g1	7.356973224	8.919549785	10.08166818	147.3255362	235.1846899	143.113702	5.465396658	10.70158156	11.90935728
TRINITY_DN11153_c0_g1	8.19755392	9.580455325	8.653930797	31.37354443	25.54320358	30.34996882	10.64470619	9.229292791	5.657108222
TRINITY_DN11154_c0_g1	11.93820787	12.84373906	14.45421544	2.215373086	2.386121943	1.612234323	1.510481783	0.825103085	0.80725367
TRINITY_DN11155_c0_g1	17.89851807	15.67355679	17.53984648	44.76579177	39.02631063	41.99875963	56.5001813	57.7089189	66.96644667
TRINITY_DN11159_c0_g1	102.0929537	102.0782779	107.8445477	216.0696229	162.9050945	224.2878242	173.5759302	142.0787294	142.3586592
TRINITY_DN11163_c0_g1	39.7218484	37.7726879	39.00535639	1.527068149	1.757969089	1.651862507	23.43752958	42.53685308	60.74806811
TRINITY_DN11164_c0_g1	6.257734075	6.965803644	7.023135625	2.087489374	2.747106317	1.662199409	16.16574405	19.00490838	17.18515672
TRINITY_DN11169_c0_g1	5.39164211	7.123771686	6.682657278	0.082661718	0.296677214	0	3.835629309	3.59180337	4.350793029
TRINITY_DN11170_c0_g1	2.779115826	2.360532894	2.165157113	4.552957297	6.54833569	6.897534435	8.940048957	10.3904596	13.07984584
TRINITY_DN11171_c0_g1	10.12987278	11.17164886	10.53432491	18.38920362	17.34738209	15.27863922	204.3385321	175.1897631	193.6121477
TRINITY_DN11180_c0_g1	1.050485166	1.156638418	0.520808481	24.21188392	14.73022209	22.16512179	0.726982905	1.038609959	0.896595671
TRINITY_DN11183_c0_g1	56.23483861	60.23483813	60.16539043	39.79758036	62.64640538	42.68702034	47.27417674	17.60699625	28.18014093
TRINITY_DN11184_c0_g1	50.81949172	53.29844084	51.15396517	9.825780112	12.38943893	9.344791136	27.21732149	24.36121352	32.94728832
TRINITY_DN11187_c0_g1	6.687993219	7.819044253	7.837266419	0.164058667	0.809620769	0.293927721	10.25366759	13.06919201	15.69248199
TRINITY_DN11191_c0_g1	7.67337153	11.26503778	12.17374858	5.866511644	8.360159288	5.409790376	2.225431585	0.714035569	0.349294436
TRINITY_DN11192_c0_g1	2.342397625	3.301248965	4.180721552	9.638878419	8.648609229	10.05000756	3.890506411	5.639941472	7.917034149
TRINITY_DN11193_c0_g1	8.986502503	9.903865068	9.028166295	0.401506808	0.669600132	0.387396231	5.746372927	3.788283811	2.320917488
TRINITY_DN11194_c0_g1	0	0.179497855	0	3.842195389	5.50483484	4.015686547	0.130176849	0	0
TRINITY_DN11194_c0_g2	0	0.138426312	0.311651403	4.563837526	5.647338768	3.360848644	0	0.219354147	0
TRINITY_DN11196_c0_g1	22.27656024	22.83427572	24.76113139	4.305005794	2.687111326	3.568991432	25.57439438	25.97600094	35.18453928
TRINITY_DN11197_c0_g1	0.286973917	0.397223329	0.650402927	0	0	0.024773753	3.299796053	5.321722352	9.657399129
TRINITY_DN11198_c0_g1	20.27932655	21.16883241	20.948468	43.85802303	32.90340772	47.7016865	60.24879195	86.98812127	91.1823813
TRINITY_DN11200_c0_g1	8.642738579	10.33749133	11.27602172	1.963874804	1.817178259	1.099525202	18.07425183	18.60331222	18.44934368
TRINITY_DN11202_c0_g1	5.583985796	6.593024245	4.594403913	3.68672146	5.105762584	3.302567475	20.49190715	21.64122485	25.83762459
TRINITY_DN11206_c0_g1	11.29131808	10.61636684	10.73473839	8.501306866	8.72857967	8.279913727	29.41937409	34.79702128	38.7798472
TRINITY_DN11208_c0_g1	8.124029858	7.15598114	6.771245077	0	0	0.142298341	3.234171488	1.889927477	2.894153898
TRINITY_DN11211_c0_g2	51.89657221	48.47983791	49.37519772	5.717053414	5.555135465	5.88403265	223.1680387	261.5001873	270.0912325
TRINITY_DN11212_c0_g1	22.28372706	22.08198087	18.56644809	4.80196752	6.369276046	5.330250442	41.81555583	63.3954841	64.87694777
TRINITY_DN11220_c0_g1	0	0	0	6.170003172	10.12210335	9.836123297	0	0	0
TRINITY_DN11222_c0_g1	347.5601066	348.5401319	347.6126892	32.84255105	25.63602559	35.95675455	55.60464539	78.9371203	96.03474204
TRINITY_DN11224_c0_g1	4.980075482	4.153851691	4.85923036	0	0.503414907	0.336738269	7.803072779	16.26551082	17.93470993
TRINITY_DN11226_c0_g1	5.429371814	5.051846838	5.307712547	0.206341829	0.185142894	0.277261716	1.660895547	2.081376877	2.976204653
TRINITY_DN11229_c0_g1	7.1830441	10.20087018	8.721311978	106.4046904	124.8424753	101.2525814	37.36435733	52.1768086	72.06786386
TRINITY_DN11230_c0_g1	12.7738039	12.41258331	11.86177894	26.50070666	27.58260096	25.51597256	30.98873229	35.41185397	41.01424815
TRINITY_DN11231_c0_g1	75.79149891	77.03109639	76.75360187	61.78921689	79.20775917	54.96879804	45.85873974	46.52218959	47.57813605
TRINITY_DN11234_c0_g1	9.81179827	10.32081928	10.10679095	0.642609933	0.922544214	1.03617071	4.68569784	6.249339555	7.805295186
TRINITY_DN11236_c0_g1	10.05715441	10.72375861	11.02196254	0.178536727	0.544660975	0.191919979	3.787143034	7.018915289	7.770637993
TRINITY_DN11245_c0_g1	3.051961127	3.126602166	2.828835808	1.655994684	2.630378746	1.463394611	12.58779854	15.37284091	18.46058585
TRINITY_DN11246_c0_g1	1.325498306	1.510951808	1.391620699	0.105195291	0.188775691	0.09423401	132.6397181	234.9674894	292.8657607
TRINITY_DN11247_c0_g1	10.71001195	10.59019957	9.957252958	27.05170485	22.81695354	28.0542304	8.761889256	13.006643	16.07002553
TRINITY_DN11250_c0_g1	0	0	0.182354705	5.706801069	8.237328665	4.889888443	0.117481916	0.385048106	0.125572793
TRINITY_DN11253_c0_g1	0.503912533	0.355093582	0.449692649	18.54937343	31.46094706	17.51423834	0	0.035168192	0.068814801
TRINITY_DN11259_c0_g1	4.11588667	4.932979853	3.880428501	1.684113454	2.777143406	1.427082361	21.16348738	17.75292042	5.02176946
TRINITY_DN1125_c0_g1	5.288207566	7.359753293	4.928950605	1.498282931	3.456909972	2.109113005	37.15979818	31.51818838	47.01280648
TRINITY_DN11265_c0_g1	10.0750764	8.58515625	10.09860972	13.66462965	20.6146863	13.42734008	4.966964291	4.43285369	4.262182844
TRINITY_DN11267_c0_g1	16.92542922	14.66421376	19.25865775	4.305005794	9.069000724	3.353414768	1.949731057	0.193644309	0.189455212
TRINITY_DN11280_c0_g1	3.994088258	4.39769744	4.243253712	6.832096988	6.648232084	5.947797001	1.002361736	1.692401612	0.9739941
TRINITY_DN11285_c0_g1	3.875369123	3.952572375	2.730306238	3.439818522	5.246917366	2.156974164	0.49773136	0.670463691	0.430342911
TRINITY_DN11287_c0_g1	7.835485013	8.926352469	8.183702465	0.56380725	0.88529595	1.010117801	5.739515598	6.051702865	4.993434542
TRINITY_DN11295_c0_g1	1.076747295	1.422665255	1.601486079	0	0.108622141	0.108445107	9.379813053	4.087968797	3.614774878
TRINITY_DN11304_c0_g1	0	0.346923287	0	2.789723262	0.953567824	2.618037618	0.25159844	0.274872099	0.403388707
TRINITY_DN11309_c0_g1	23.32065949	23.9308516	25.30380654	19.5984692	21.71982887	17.98336708	246.6863227	246.8727147	134.1967284
TRINITY_DN11310_c0_g1	5.238551718	5.524201217	4.023775072	2.438849581	3.260104851	2.496826327	13.62143613	21.47256001	22.87206835
TRINITY_DN11311_c0_g2	4.993306157	4.302694917	4.197716355	0.439357113	0.328515744	0.196788193	1.73357462	3.257569588	3.40945447
TRINITY_DN11314_c0_g1	0.266979933	0.293958694	0.330907608	2.791556142	4.403529879	2.218343213	0.213187041	0.419233541	0.319016664
TRINITY_DN11315_c0_g1	23.7687362	23.09277793	22.36184	1.631807669	1.132812912	1.017869966	1.362948322	0.70140933	1.130947229
TRINITY_DN11317_c0_g1	0.076433007	0	0.080365543	3.561825983	2.996869354	3.342579172	0.028181577	0	0.025218768
TRINITY_DN1131_c0_g1	50.19506065	50.98625045	49.77131353	177.7506017	93.00757445	169.5169372	21.82113523	13.56790933	8.549610601
TRINITY_DN11329_c1_g1	0.704697385	0.137939238	0.232916108	3.48557416	3.42131462	3.307384961	0.100037381	0.054645579	0.106926868
TRINITY_DN11332_c0_g1	8.05445648	4.124824438	6.500607539	2.400808018	3.51467602	2.263837242	27.2819117	27.97540871	23.66116981
TRINITY_DN11338_c0_g1	6.416806192	6.53372191	6.654499473	0.158850455	0.07126532	0.249022097	0.789739549	0.04108538	0.964717966
TRINITY_DN11339_c0_g1	15.01820248	13.3708968	15.85215538	0	0.097744162	0	2.063180245	0.2254031	2.756587076
TRINITY_DN11343_c0_g1	7.897852402	7.800879739	7.536280725	0.512713788	0.72006124	0.658980363	11.73702615	16.07454813	16.22320675
TRINITY_DN11345_c0_g1	0	0.228718387	0.128733485	0.437904552	0.550081789	0.156910073	6.220235657	6.161368763	10.01725087
TRINITY_DN11346_c0_g1	10.22212391	11.49750357	10.75957196	21.58878724	20.1799212	20.95481346	26.57208476	53.7797461	52.831092
TRINITY_DN11347_c0_g1	16.17559229	14.78077035	16.71357678	35.59081143	42.50284031	36.49560932	63.93027493	76.06879945	73.39098479
TRINITY_DN11348_c0_g1	1.37265987	1.174549938	1.399959632	0.238107706	0.403552122	0.28439605	7.390759617	10.81152287	13.73753963
TRINITY_DN11351_c0_g1	21.09302356	22.34660588	21.7055558	0.146690893	0.087746876	0.175207729	2.407805271	1.719965156	1.880728673
TRINITY_DN11353_c0_g1	0	0.080135592	0.090208174	2.332101329	3.634356518	1.649287803	0.174349696	0.317462666	0.186357007
TRINITY_DN11355_c0_g1	4.310288473	4.182783232	3.332193986	0.246411163	0.397972126	0.441470559	10.78048932	13.25630709	19.35453542
TRINITY_DN11360_c0_g2	12.92325181	13.98226885	14.42323683	1.01508853	1.535861197	1.141103641	14.72044363	14.24946877	19.36055417
TRINITY_DN11361_c0_g1	12.00975053	12.58950877	11.07182614	1.30562746	1.832332464	1.619421128	14.83667699	16.07057752	16.40063571
TRINITY_DN11362_c0_g1	1.213157648	0.915942324	1.374761327	0	0.419599549	0.418915677	2.103511884	6.168566624	8.756844153
TRINITY_DN11363_c0_g1	0.561938824	0.29698736	1.114389864	7.960573955	5.986286898	7.266917548	0.215383513	0.313742901	0.613911433
TRINITY_DN11372_c0_g1	105.7540142	101.2152847	106.0948995	31.23371703	41.58006984	32.0068976	596.9409125	473.7849847	446.2417762
TRINITY_DN11377_c0_g1	52.33338789	52.20141048	49.85770256	2.281249252	3.154209464	2.378551865	15.75937666	21.55047934	26.00520571
TRINITY_DN11379_c0_g1	0	0	0.441298386	1.801364164	4.676487325	1.882607051	0	0.155302736	0.15346251
TRINITY_DN11384_c0_g1	11.18198977	12.08067405	10.9650765	70.63928043	62.29760254	70.59589777	29.40146406	39.92513429	48.17295862
TRINITY_DN11388_c0_g1	13.92236851	16.01336187	17.22752231	1.248101334	0.800905757	0.830193832	9.261268344	9.796759986	8.327800642
TRINITY_DN11388_c0_g2	0	0	0	3.425168489	5.685436892	2.763448383	0	0	0
TRINITY_DN11392_c0_g1	19.27999594	17.26724183	17.14143053	3.451306783	4.270227646	4.068003757	19.43768445	22.6263909	23.05622239
TRINITY_DN11393_c0_g1	6.926502691	7.895551536	8.009514033	12.83173145	12.42820453	11.74472187	18.74290537	34.47938967	26.22530438
TRINITY_DN11398_c0_g1	4.798921652	4.383647288	2.643560619	9.232231137	12.58698104	8.377644338	2.043734936	2.356830661	2.18448517
TRINITY_DN11401_c0_g1	15.87640154	13.75719869	14.91045881	2.742796363	2.148500591	2.105998938	6.184155403	6.981416505	8.064264377
TRINITY_DN11403_c0_g1	8.171923917	8.444005011	7.16798226	0.318037458	1.046331926	0.664762377	1.907421793	0.438708294	3.433741913
TRINITY_DN11411_c0_g1	2.624148283	2.58883321	2.706075009	0.283233359	0.444735937	0.063430157	4.693735057	4.688384488	4.300275839
TRINITY_DN11415_c0_g1	94.4301799	105.9275433	99.23497386	218.2481798	237.3500721	210.2081966	262.6518248	350.5174709	290.345118
TRINITY_DN11416_c0_g1	18.94100638	21.03414913	19.29960305	110.3707895	97.13258467	120.5331967	25.68406221	35.31819405	50.22452711
TRINITY_DN11417_c0_g1	5.42518526	5.449425888	4.954697449	0.642060224	0.74892597	0.776463253	5.472104662	9.532054167	13.03019139
TRINITY_DN11421_c0_g1	2.633464785	2.99623342	2.828835808	11.17710341	14.01375594	11.20599435	2.067809175	3.637514777	5.993809847
TRINITY_DN11427_c0_g1	12.08863335	10.02627839	10.47876549	104.7291857	110.4950372	119.3997997	44.6421284	51.95741478	56.83412828
TRINITY_DN11435_c0_g1	14.83518496	12.82088828	14.43240005	33.23271413	31.76685264	30.0236075	23.42397305	32.9163661	36.79124884
TRINITY_DN11446_c0_g1	17.79376329	17.87087569	17.97968337	7.297631721	8.594260045	8.202001478	28.09269838	36.79948285	42.61425822
TRINITY_DN11449_c0_g1	2.985128681	4.254887195	3.336646334	4.503410409	4.040743656	5.444473352	21.56566828	19.43178138	20.56790468
TRINITY_DN11450_c0_g1	18.04426588	18.4391172	19.67572422	0.625167213	1.187871726	0.790623805	14.41729329	29.33060715	34.94914168
TRINITY_DN11454_c0_g2	1.073285085	0.945393846	2.483190275	1.20670161	4.11436921	2.810506621	0.228541992	0.499365711	0.244281479
TRINITY_DN11457_c0_g1	7.75998135	6.901353837	6.765187522	0.126443464	0.317668526	0.135921764	6.753231052	19.96226208	21.52697607
TRINITY_DN11462_c0_g1	40.07548526	38.11964337	37.83283057	2.159287691	2.014946971	3.094866103	19.79347225	30.82821863	23.69193014
TRINITY_DN11464_c0_g1	31.27645832	26.80501297	27.45018451	0.997906707	2.878022547	1.404740032	4.387441941	12.46256525	18.39766634
TRINITY_DN11467_c0_g1	10.71510198	10.10565937	11.91248075	0.146024981	0.131022816	0.204716512	0.414843732	0.830899853	0.517315933
TRINITY_DN11468_c0_g1	3.15710084	3.033714387	3.320172724	16.19885372	10.01789413	15.66719416	2.505708458	7.144192937	8.230794511
TRINITY_DN11469_c0_g1	0.110271444	0.194263288	0.546702659	3.94252976	4.605406546	4.331355596	3.38124366	4.386648148	4.592927581
TRINITY_DN11470_c0_g1	0.499688116	0.146715312	0	2.809013479	2.621240895	3.422189891	0.106402035	0.116244563	0.11372985
TRINITY_DN11472_c0_g1	38.36404895	38.95839309	38.84782645	2.307750576	3.993414301	2.362610815	36.94316047	50.99068607	55.22674893
TRINITY_DN11476_c0_g1	9.24480001	10.44245877	11.21579476	0.220108036	0.065831601	0.065724307	25.49862885	23.68252868	29.55686495
TRINITY_DN11477_c0_g1	8.272753517	6.468220939	7.373406618	0	0.168786285	0	1.900125231	0.648716525	2.348326628
TRINITY_DN11483_c0_g1	7.540197313	7.937662156	7.111833495	0	0	0	0.99859629	1.411843056	2.260310275
TRINITY_DN11487_c0_g1	31.29727682	28.72165858	28.84571235	64.77954048	49.65391316	62.73690517	34.48137921	3.415890418	18.49864631
TRINITY_DN11488_c0_g1	0.856474989	1.09733608	1.312468958	16.4925457	15.97634826	16.84427982	5.371776361	8.096608709	12.49357023
TRINITY_DN11489_c0_g1	22.2714146	24.706662	25.5945672	7.040507619	5.132714583	7.151564233	40.00288772	46.56480699	53.70182546
TRINITY_DN11493_c0_g1	26.40683513	25.09656542	26.41359181	92.64910092	73.00071236	88.09264677	30.67981955	26.51247266	14.44566406
TRINITY_DN11494_c0_g1	26.59694514	25.24984165	26.37241351	8.27319752	16.54576309	10.35773183	38.32281956	44.75523738	38.94424219
TRINITY_DN11496_c0_g1	14.10076986	15.42864035	13.43556968	2.675293312	1.733652394	2.396529485	4.926098179	1.537650853	4.814038167
TRINITY_DN11497_c0_g1	5.749021311	5.166278024	6.218714209	45.28481587	33.91890769	44.74209644	12.05630575	14.38738814	15.70184226
TRINITY_DN11501_c0_g1	1.162783929	2.30451328	1.729451546	0.196098864	0.26392839	0.131749117	1.717722207	5.071937824	7.592191765
TRINITY_DN11511_c0_g1	93.2032799	91.44501193	85.35777432	16.5409624	25.53392516	18.04377526	58.86553915	71.76311269	74.75635523
TRINITY_DN11513_c0_g1	1.694373917	1.776755414	2.000083331	16.7639643	15.8230716	16.38236737	4.999583949	6.137780364	8.429039588
TRINITY_DN11515_c0_g1	7.821657686	8.606974182	7.963114208	12.27151353	8.747133153	11.60948442	2.999701688	3.213492822	2.884652585
TRINITY_DN11523_c0_g1	13.70109024	12.14948289	12.21776523	59.27009154	52.37382618	59.17876355	24.96490724	29.90540292	33.68490174
TRINITY_DN11526_c0_g1	3.935865397	4.000237904	3.077080583	11.94782353	20.0204646	11.70912063	6.865898939	11.25152476	13.90227497
TRINITY_DN11527_c0_g1	0.429038125	0.503886009	0.283610788	3.955437592	5.626571072	4.580342163	0.182716091	0.598853738	0.683548559
TRINITY_DN11529_c0_g1	11.02714442	7.187741646	10.60493817	3.57059299	3.203761075	3.198539517	28.38835823	22.93370435	26.65403875
TRINITY_DN1152_c0_g1	9.870922987	10.56164239	10.99574307	8.635699834	9.427334578	8.701250383	2.252822803	4.061006572	5.767094702
TRINITY_DN11532_c0_g1	26.04204066	25.51631042	23.93630299	40.11913941	46.04836075	40.49187702	14.53307691	11.48688877	15.68380243
TRINITY_DN11534_c0_g1	27.06418877	28.11809637	30.50555372	100.6479457	85.40726369	110.1495661	41.07959153	40.19790157	49.12089165
TRINITY_DN11544_c0_g1	18.79713779	15.64514394	17.87816285	2.124502133	2.84453724	1.923275997	4.745757915	3.926192769	5.823773375
TRINITY_DN11554_c0_g1	3.306914294	4.551354272	4.8501835	9.759712961	15.1788513	8.159906721	10.56246085	20.19416384	13.07745391
TRINITY_DN11562_c0_g1	5.994679534	6.382854442	5.290877631	41.46123852	35.56683779	38.97217928	85.51069791	110.6612451	119.6922839
TRINITY_DN11566_c0_g1	4.863346881	3.39572434	4.293014683	11.88266606	11.77473276	11.25378111	6.327177732	4.925646483	5.021572994
TRINITY_DN11567_c0_g1	29.35722617	31.03086923	33.28173844	1.980391561	1.425099566	1.886983006	8.564194057	16.45908506	24.45521862
TRINITY_DN11569_c0_g1	0.2077757	0.18301742	0.515054139	0.070081083	0.12576233	0	9.158324185	14.21070789	1.915248903
TRINITY_DN11573_c0_g1	0	0	0.129946521	1.765471258	3.095999703	1.579134469	0	0	0.163754909
TRINITY_DN11579_c0_g1	0	0	0	2.544299666	2.161626638	1.709388969	0.150585931	0.329031221	0
TRINITY_DN11580_c0_g1	2.381742585	1.359065202	0.590408974	1.014440105	0	0	11.03907814	31.48823641	11.67172133
TRINITY_DN11590_c0_g1	22.93637125	20.04484612	20.60224882	43.44437959	37.34775193	43.70066026	23.15590417	31.95193723	38.56922151
TRINITY_DN11594_c0_g1	0	0	0	1.958901048	3.607806836	0.73885677	49.30448148	147.4096026	152.4648622
TRINITY_DN11599_c0_g1	16.87977776	15.02546625	14.79245391	14.99332552	18.77909712	14.75743256	32.38691517	37.70571239	37.21469124
TRINITY_DN11603_c0_g1	15.81602363	15.26785017	15.40897257	1.426700267	1.864530475	1.278039025	5.785984384	5.422760829	10.23418264
TRINITY_DN11612_c0_g1	4.881779328	5.285506299	3.932960936	0.068607715	0	0.061458836	4.158043697	9.085352025	17.77761809
TRINITY_DN11615_c0_g1	0	0	0	6.471567551	3.257537787	9.393113486	0	0	0.562752147
TRINITY_DN1161_c0_g1	5.987294378	6.73881632	6.761298143	0.112192586	0.301998778	0.100502191	0.318728966	0.232141609	0.340679551
TRINITY_DN11621_c0_g1	6.120298449	3.455776751	7.002266352	13.973911	21.18208358	12.42300643	15.63884806	19.27593905	23.57367949
TRINITY_DN11622_c0_g1	17.64946633	19.18295904	20.05901755	116.5539429	134.6289824	121.5611298	41.93385139	32.19866562	40.31142929
TRINITY_DN11630_c0_g1	0.801741381	0.941609242	1.148294439	0.120187094	0.053919718	0	4.893982475	8.268720541	9.063057992
TRINITY_DN11634_c0_g2	5.836794082	5.034179177	5.425799829	0.328117334	0.809620769	0.587855441	12.11797079	13.66324619	10.71074168
TRINITY_DN11637_c0_g1	3.380413239	4.168650698	4.309554552	0.195460521	0.116919666	0.058364554	5.059268988	5.931701729	6.265014134
TRINITY_DN11641_c0_g1	1.393950541	0.667716765	1.54079394	0.064850811	0.184580712	0	1.698387476	5.816153463	5.879723705
TRINITY_DN11641_c0_g2	0	0	0.67176173	2.279333489	7.35121999	2.49763052	0	0.533555413	0.709611469
TRINITY_DN11651_c0_g1	4.369558788	4.506015111	6.02346935	1.150296401	0.774088823	1.030436262	49.08639785	49.38746016	53.26740148
TRINITY_DN11655_c0_g1	48.12389267	45.94853213	47.41864772	4.352889917	4.67222392	4.48239774	31.08877153	41.75076268	42.78288882
TRINITY_DN11659_c0_g1	25.05766697	27.64377714	24.31128174	73.60135273	84.32314329	75.14604489	27.25280155	29.43154542	32.84622325
TRINITY_DN11661_c0_g1	4.034844261	4.631044651	4.122017892	0	0	0.073885677	2.10886495	1.791954648	3.923804804
TRINITY_DN11665_c0_g1	7.703634608	6.44210092	8.315438476	86.04237241	63.56822842	83.49988077	36.628411	53.89998556	79.43387117
TRINITY_DN11669_c0_g1	0	0	0	7.781812858	14.6966847	9.050995436	0	0.064925893	0
TRINITY_DN11670_c0_g1	11.89922498	13.93908699	12.04204527	0.57926999	0.742510778	0.81543068	17.2401798	19.26301854	24.54207405
TRINITY_DN11679_c0_g1	15.85676955	15.84525373	16.77990869	4.134867841	12.0980349	4.509238445	0.42560814	1.022952154	0.81885492
TRINITY_DN1167_c0_g1	0.21625222	0	0	4.014854453	5.944595056	4.23043369	0	0.068655173	0.059642291
TRINITY_DN11683_c0_g1	0	0.228451815	0	2.974280379	4.971129854	3.500240659	0	0	0.118059891
TRINITY_DN11684_c0_g1	33.15372085	35.97830182	30.76991131	88.20744266	86.36949094	80.77932518	52.18493518	52.38459397	63.29452483
TRINITY_DN11685_c0_g1	5.689630595	5.290087342	6.268442984	0.142153106	0	0.191011267	2.28844983	2.426605253	2.661881603
TRINITY_DN11688_c0_g1	5.349225345	4.476227751	3.978050355	0.090212548	0.080944384	0	3.502570838	4.013231764	4.017725663
TRINITY_DN11690_c0_g1	6.73961891	8.321749648	7.518063365	0.202966036	0.109268352	0.145453685	11.14775675	11.80099212	12.77833904
TRINITY_DN11697_c0_g1	41.81533736	43.40074147	40.88243918	4.734202795	5.840759555	3.710789193	19.14677357	20.91791125	24.25898052
TRINITY_DN11704_c0_g1	4.107843936	3.411595301	2.560275447	12.19277783	12.57404408	13.3337148	15.6698322	20.39577073	23.24023897
TRINITY_DN11709_c0_g1	0	0	0	8.720928348	17.61032969	8.308547441	0	0.083316919	0.204601465
TRINITY_DN11711_c0_g1	231.3143635	220.573118	234.0134467	112.8403336	71.92189071	124.4539522	114.0252169	65.59370224	22.91954174
TRINITY_DN11713_c0_g1	0	0	0	3.150534031	0.748285862	3.73533145	0	0	0
TRINITY_DN11717_c0_g1	6.338433538	5.411364772	5.704777559	24.60232973	36.65354675	24.74943537	9.281689182	11.84166349	10.58674394
TRINITY_DN11720_c0_g1	12.7511294	11.77519198	10.91010335	0.485580297	1.058112171	0.745685391	32.97637046	33.08436293	44.65609919
TRINITY_DN11726_c0_g1	3.702625197	2.772211459	3.120662464	0	0.224112238	0	5.558399823	5.814162336	4.045073667
TRINITY_DN1172_c0_g1	0	0	0	2.31656914	3.741429311	1.660147311	0	0	0
TRINITY_DN11730_c0_g1	13.86079448	17.00731297	15.82941375	6.257768544	7.965272678	6.094583451	24.358278	22.20761375	32.36984173
TRINITY_DN11735_c0_g1	3.332475839	3.774063084	3.708956484	11.37780951	14.69585865	12.12384474	15.90099068	18.7008796	17.92482541
TRINITY_DN11737_c0_g1	10.12768632	11.15110566	11.29746184	19.16748636	17.3685568	20.99530168	17.52203425	20.41907024	28.04511963
TRINITY_DN11738_c0_g1	6.056969006	5.741169844	5.614151066	2.975626207	2.231574406	2.705352482	12.57508359	13.92210919	15.68879728
TRINITY_DN11740_c0_g2	49.18473479	43.32692988	45.70830316	0	0.307514738	0.307013544	6.554838259	7.125724478	5.87420734
TRINITY_DN11741_c0_g1	2.642150355	2.275597077	2.212313809	2.772548185	3.376171041	3.193264881	29.255787	39.74766599	46.42482486
TRINITY_DN11745_c0_g3	3.22353318	3.114203901	3.918069783	0.07014658	0.188819797	0.314186757	2.989201098	4.209139579	5.964120883
TRINITY_DN11746_c0_g2	3.374848746	4.117480171	3.872486048	18.35612789	20.86925253	19.30463238	44.88156223	58.00818209	56.24288007
TRINITY_DN11748_c0_g1	1.151997526	0.897386703	0.618418146	2.359950443	2.956798136	1.76826017	0.187603436	0	0
TRINITY_DN11749_c0_g1	3.673807596	2.773749868	4.163192322	0	0	0.158575392	0.33526679	0	0.17917816
TRINITY_DN11759_c0_g2	11.08292626	10.43226106	11.42031956	0.879572346	0.460371185	0.656601231	0.347053513	0.151662828	0.445145741
TRINITY_DN11763_c0_g1	4.167865481	6.225125924	5.929497859	0.122242411	0.329050786	0.328514492	2.778236851	1.517616314	2.227178692
TRINITY_DN11767_c0_g1	0	0	0	3.231409948	3.426592794	3.552585293	0	0	0
TRINITY_DN11784_c0_g2	10.98256936	9.0980734	8.42667306	35.80766925	37.59015348	35.15706251	24.05327656	31.57153156	50.35011569
TRINITY_DN11786_c0_g1	173.6715162	179.1014636	182.1063052	33.31850116	34.42834472	32.89965008	441.4568144	490.6720262	594.8668967
TRINITY_DN11789_c0_g1	1.004640065	1.106160594	1.494238328	2.710856529	3.800548962	3.642580556	10.10795315	15.95095823	17.14933179
TRINITY_DN11790_c0_g1	1.73564356	1.448362	1.992726702	0.061623021	0.055292059	0.055201943	1.809009312	5.419019941	8.482864873
TRINITY_DN11791_c0_g1	3.053246299	2.610324734	3.116514026	31.13738163	35.104572	27.13315823	5.966071171	9.617739263	6.376949266
TRINITY_DN11792_c0_g1	101.8770732	111.8745637	113.4686767	287.3503488	344.7454901	287.7314251	15.44704886	17.30928329	6.938577166
TRINITY_DN11793_c0_g1	12.43757931	13.79341292	13.81843431	18.5494009	25.12426471	18.06542119	7.610217475	14.11843056	13.71068867
TRINITY_DN11801_c0_g1	15.5429705	14.58865388	13.39054263	3.265831976	3.598626666	3.541436382	15.73450552	18.31623873	23.48738445
TRINITY_DN11806_c0_g1	13.8093477	13.30575587	11.6248815	0.684408877	1.228189561	0.54497237	26.28464457	23.68091367	35.17628541
TRINITY_DN11808_c0_g1	6.253926545	7.481988597	7.126672762	0	0	0.056406012	0	0.260575061	0.254938053
TRINITY_DN11811_c0_g1	0	0.188654146	0.106183442	2.889579987	2.105931366	3.494458296	0.410451739	0.672629752	1.023678111
TRINITY_DN11812_c0_g1	1.840455277	1.473771859	1.824918138	24.83083434	13.57041729	21.63683721	6.038835501	7.706752322	9.539283571
TRINITY_DN11813_c0_g1	6.933357955	8.433735997	5.56533573	8.634877426	16.86440935	10.00159935	0.843638688	0.92167796	0
TRINITY_DN11815_c0_g1	7.528003192	6.630976228	7.165873658	1.320350368	1.458094238	1.000805991	12.98421586	13.34468707	13.57001794
TRINITY_DN11817_c0_g1	1.21085246	2.133137746	1.73424396	1.361369531	3.827387179	1.382117804	69.87332868	164.034994	234.2532364
TRINITY_DN11822_c0_g1	4.020792132	3.367498852	2.810401452	1.245018675	0.957522193	0.677139469	9.474067461	10.58045892	11.02667491
TRINITY_DN11824_c0_g1	6.061467538	5.610675325	4.787863376	0.069304562	0	0	2.953319644	1.720805941	3.998502096
TRINITY_DN11831_c0_g1	29.06390009	27.32657277	29.60492318	3.839385534	9.770072013	4.87707427	22.26171484	26.4372792	36.37714821
TRINITY_DN11832_c0_g1	0.369034452	0.650121583	0.274439295	4.171691538	3.39409065	4.713207773	0.294678936	0.643875357	0.629946433
TRINITY_DN11834_c0_g1	1.67428558	0.670354505	2.26384261	27.31206495	24.78249073	30.62869591	4.083742129	1.699619548	3.949272932
TRINITY_DN11838_c0_g1	0.433871311	0.297244714	0.430208565	0.325202947	0.466868129	0.291317011	3.572305414	4.642932754	5.694573825
TRINITY_DN11839_c0_g1	0	0	0	66.80058773	112.9823618	71.50742747	0.041809741	0	0
TRINITY_DN11845_c0_g2	4.715421729	3.976791965	4.277689495	1.421274701	2.064702199	2.000709541	13.45904191	14.70404626	11.57726802
TRINITY_DN11847_c0_g1	9.153983446	9.043265099	10.43068913	1.364669821	0.962737788	0.88629228	7.527653795	8.118097573	7.044633692
TRINITY_DN11848_c0_g1	4.273292964	3.485271289	3.766415813	0.106766487	0.191595242	0.095641488	17.28889284	10.38297098	18.47956374
TRINITY_DN11861_c0_g1	81.83367145	81.78128402	80.73846465	509.2127469	370.0929539	531.2339557	121.225262	138.3683816	138.8093315
TRINITY_DN11868_c0_g1	0	0.195620416	0.110104388	0.074907026	0.201633915	0.26840705	0.993085661	11.0044853	5.686492501
TRINITY_DN11872_c0_g1	3.488847178	3.340348625	2.256126718	0.613961883	0.73451373	1.237471769	105.5731582	92.63114803	96.2202597
TRINITY_DN11873_c0_g1	4.316271486	3.238698361	3.64578408	6.666686578	8.601094435	7.0984178	0.714850454	2.008225037	2.183090225
TRINITY_DN11873_c0_g2	0	0	0	1.096864052	60.17530566	1.403673614	0	0	0
TRINITY_DN11881_c0_g1	1.086258313	1.161854315	1.230957841	5.443452842	3.663156731	5.06379661	9.268700568	11.64229019	11.65532689
TRINITY_DN11885_c0_g1	34.80114857	36.09295371	32.52844045	1.388383254	1.132495419	1.319091263	17.88866322	20.63158547	33.34401103
TRINITY_DN11890_c0_g1	11.88847014	7.965770548	9.269281169	2.810347439	3.690176855	2.456108351	13.17675029	15.6721026	15.26368836
TRINITY_DN11897_c0_g1	17.38885051	19.8550289	17.90519199	1.501448371	2.447817314	1.294201639	11.15214526	11.95715027	13.20056751
TRINITY_DN11899_c0_g1	4.786335319	5.059202273	4.818943329	57.22401049	53.48436342	61.4957678	31.84568547	43.01402719	55.4577157
TRINITY_DN11910_c0_g1	27.28580715	19.42682245	26.07417402	77.53648163	80.86621675	82.87025046	95.00958136	105.8702897	155.70787
TRINITY_DN11911_c0_g1	7.3769755	7.585334423	5.516229826	0	0.201311735	0.324712296	3.436430423	4.319618744	5.653537388
TRINITY_DN11912_c0_g1	0.246159042	0.433654109	0.488161932	0	0	0.148752137	1.729739278	5.153851864	4.706201581
TRINITY_DN11913_c0_g1	0	0	0	1.527874609	11.39565111	1.197587182	0	0	0
TRINITY_DN11914_c0_g1	0.928919281	0.81823048	1.125761189	1.601398259	2.811278054	1.933501808	0.263734914	0.144065618	0.070474527
TRINITY_DN11917_c0_g1	3.219550778	3.419777851	4.084357403	29.89497974	27.54010393	30.01299082	18.90334028	24.51800643	31.6494202
TRINITY_DN11918_c0_g1	3.70521632	3.311007725	3.620691392	13.72902626	9.653320993	14.4726066	9.982963478	12.62959027	18.84622175
TRINITY_DN11919_c0_g1	53.10757625	52.57750946	53.673138	1.595119521	2.74643691	1.158574947	1.959606464	1.115039749	2.13819957
TRINITY_DN11920_c0_g1	30.76225887	31.14253654	31.28160749	0.326156828	0.219486347	0.365214373	26.90948502	60.56891069	115.0508707
TRINITY_DN11923_c0_g1	10.27981566	9.824255771	9.593443176	81.76481862	75.72327584	87.94269479	23.17713895	35.30886484	36.4718443
TRINITY_DN11926_c0_g1	26.9548582	27.94118657	25.33732634	27.80183172	33.58849982	29.22295818	26.12639233	14.98240939	18.10408904
TRINITY_DN11932_c0_g1	3.03446965	2.800166533	3.152131329	2.144481147	2.711321501	2.444944222	7.846113704	13.21081717	16.18095134
TRINITY_DN11933_c0_g2	9.250965677	8.074554288	8.255582053	0.226929222	0.254519001	0.406566688	9.025594849	17.66671337	22.33781481
TRINITY_DN11935_c0_g1	3.926960724	4.868263384	5.624391195	36.10577409	42.78434459	37.5290948	22.57726006	41.21105287	47.66841714
TRINITY_DN11937_c0_g1	5.135256332	4.322308341	4.073523564	2.309441235	1.450523364	1.655039165	16.83967716	13.45957047	13.01256118
TRINITY_DN11938_c0_g1	9.569715067	6.631128315	7.338103897	0.946817938	1.081238746	0.077105466	2.119255213	1.870044415	5.227399529
TRINITY_DN11939_c0_g1	7.555353918	8.020210006	8.964273658	0.609864052	0.664467423	1.053610612	4.867692405	6.579860558	8.06894474
TRINITY_DN11943_c0_g1	15.48456972	16.79503823	15.85292233	78.27242058	79.01205774	79.02641359	41.68513491	52.40124254	62.50771717
TRINITY_DN11951_c0_g1	4.892454614	3.683907035	5.555352023	41.9466596	56.31249138	43.48879509	14.41694752	26.70986775	32.65159796
TRINITY_DN11951_c0_g2	1.616424511	1.740216489	1.958951673	12.29744839	16.46953629	11.77579067	3.327231999	6.14191612	7.419335204
TRINITY_DN11956_c0_g1	1.375171639	1.761902538	1.363562429	0.421667641	1.135040353	0.831006323	7.347239852	11.34233466	9.816547279
TRINITY_DN11957_c0_g1	8.249603803	5.962331781	5.138693184	14.12666763	18.37283633	15.91421631	11.82357215	12.54822488	16.68196359
TRINITY_DN11960_c0_g1	4.349077023	4.362908768	3.833210737	0.570464583	0.95059116	0.584025764	15.51182242	15.85065928	16.33264374
TRINITY_DN11961_c0_g1	3.717084052	3.15439151	4.198806222	9.863265489	8.386706427	9.951580317	0.713247318	1.078551474	1.13055413
TRINITY_DN11962_c0_g1	0	0	0.284341744	1.062015599	1.872836085	1.278869664	4.240779255	11.91187997	8.137570089
TRINITY_DN11966_c0_g1	0	0	0.295776398	4.02449545	9.840059395	5.678104376	0	0.208180611	0.101838525
TRINITY_DN11969_c0_g1	0	0	0.394956789	3.403532131	2.009120752	2.808184742	0.25445069	0.09266273	0
TRINITY_DN11972_c0_g1	15.55989227	15.58330226	14.37178652	7.333139555	7.095814211	6.440226638	24.23683444	26.03254677	29.8355664
TRINITY_DN11974_c0_g1	97.55312945	91.77562928	97.32301815	10.64375728	13.17275845	10.06073625	46.88619984	35.19942211	43.42822985
TRINITY_DN11980_c0_g1	0.235645366	0.276754899	0.350484069	11.16950697	7.226650614	11.51056956	1.128995826	2.11053842	1.984431326
TRINITY_DN11981_c0_g1	10.979108	7.430044772	5.974256129	0.090321107	0.16208358	0.242729119	10.17823174	13.26894617	12.3419469
TRINITY_DN11982_c0_g1	33.71064373	31.45662066	30.51135553	2.868951731	2.195644857	2.343243338	9.309071585	12.65817692	20.41281396
TRINITY_DN11983_c0_g1	0.721711701	1.377379214	1.192698341	4.138269025	7.717456352	3.270938891	0.153679047	0.16789485	0.492788366
TRINITY_DN11985_c0_g2	33.50298924	32.19078569	33.04475991	2.219486847	3.083556367	2.223383299	18.78048359	18.98693229	25.79892036
TRINITY_DN11986_c0_g1	0.100147513	0	0.049651034	4.256148451	3.333946911	4.99276976	0.831678913	1.15323814	2.530105286
TRINITY_DN11987_c0_g1	14.00634506	13.5156553	14.82438001	0.106162433	0.047627813	0.047550188	8.344207119	9.82998224	11.98136731
TRINITY_DN11992_c0_g1	25.09355754	23.21556509	27.38553814	2.927749084	2.101568805	2.431939199	11.79568433	18.00850877	19.12758627
TRINITY_DN11994_c0_g1	3.684234675	3.67792293	2.922505868	0.497065167	0.891996392	0.148423766	0.235352846	0	0.083853797
TRINITY_DN11997_c0_g1	13.83450235	14.29179749	15.00010365	1.559828661	1.921452602	1.231514701	12.36767184	21.66251621	22.26429064
TRINITY_DN11999_c0_g1	0.165694545	0.218925902	0.328591501	0.558874461	0.351020174	0.400512084	5.186524814	6.417946283	8.428711417
TRINITY_DN12000_c0_g1	7.101950246	5.973903299	6.217257308	11.86925304	10.68856861	12.72031791	12.58860282	30.40861511	20.00860566
TRINITY_DN12002_c0_g1	6.128942938	5.035257087	4.441032487	25.84054348	18.12056654	23.75338421	7.905761378	10.03545223	8.61118089
TRINITY_DN12003_c0_g1	6.604705632	7.309414923	6.437000812	1.332820601	1.366732168	1.432729871	18.39119498	20.17123311	23.93623857
TRINITY_DN12004_c0_g1	0	0.2419897	0.272406411	2.53278226	4.933143833	3.652324084	0	0.063910591	0
TRINITY_DN12005_c0_g1	16.39107021	14.97815908	14.20765536	0.65903567	0.197109447	0.249265045	2.288318499	3.679538486	1.910776875
TRINITY_DN12007_c0_g1	83.66965125	80.44325392	78.57715613	371.499306	415.9014098	376.0173398	232.6749771	218.2772588	97.21428182
TRINITY_DN12007_c0_g2	0.523446015	0.348588913	0.397419285	11.0879423	9.100091442	12.45699081	0.625150648	1.029763029	0.7398592
TRINITY_DN1200_c0_g1	36.3860706	32.71806998	37.91625043	70.45456608	76.21639876	68.50841057	85.76535635	72.47852903	52.73724603
TRINITY_DN12014_c0_g1	1.714149522	1.372630653	1.004355571	26.2278454	28.01355896	23.96576102	10.20356771	10.22300924	9.948654023
TRINITY_DN12023_c0_g1	6.171975588	5.33768507	5.174073362	0.908403512	2.411269117	1.118904126	24.62410304	40.25497045	35.59130635
TRINITY_DN12026_c0_g1	0.932927562	0.432505863	0.438182422	0.066246108	0.237760733	0	6.524238466	11.65113202	18.80848801
TRINITY_DN12031_c0_g1	7.893208913	8.022305211	9.933729018	16.58623052	16.76752427	16.69433265	18.6670511	19.49229431	22.90547108
TRINITY_DN12032_c0_g1	18.86648522	17.30015932	19.85842737	131.8716048	104.0930703	134.9981267	56.76853899	64.11302087	77.06156626
TRINITY_DN12036_c0_g1	2.199402421	4.102569572	3.720248022	16.49504975	20.67357219	17.66898644	8.843246349	12.46033581	13.60420597
TRINITY_DN12050_c0_g1	77.22644983	74.10541734	76.5745035	23.50264692	26.33577515	25.71072297	65.73915085	49.6016322	75.72159016
TRINITY_DN12056_c0_g1	68.10660365	66.98359863	64.22065981	6.63016255	5.796461266	5.558579304	51.43592467	54.17128283	50.76241052
TRINITY_DN12058_c0_g1	0.607335629	0.641959576	0.722650196	8.931436219	25.73253784	9.689025682	7.371477234	62.47713786	18.32937806
TRINITY_DN12064_c0_g1	5.053968723	4.856448495	5.390947249	0	0.23174717	0.092547785	0.391336872	0.694747271	0.784289812
TRINITY_DN12065_c0_g1	5.111061955	4.934922468	3.606015964	0.596741662	1.011375768	0.534561568	9.732214411	11.52423131	10.26823816
TRINITY_DN12070_c0_g1	0.16986853	0.748136097	0.168434499	4.239852039	3.495808761	3.284810557	0.108513831	0.118551707	1.043883753
TRINITY_DN12072_c0_g1	5.031062725	7.670021373	5.372328178	0.52213454	0.702738027	0.584660575	15.57503737	9.453210028	12.55181962
TRINITY_DN12073_c0_g1	35.5328669	36.9843937	35.42300371	6.251144068	16.43993925	5.445302251	24.33178026	32.78216861	37.30940066
TRINITY_DN12076_c0_g1	71.1812446	78.0698604	72.46475827	87.17782055	95.16244118	82.58330618	184.5893566	200.1572531	173.8851703
TRINITY_DN12077_c0_g1	4.089813007	3.694847452	4.263250195	0.141483205	0.317369122	0.316851867	1.875724471	3.586161203	5.298674784
TRINITY_DN12080_c0_g1	0.076953183	0.101930139	0.076877254	5.249295076	5.367345924	5.441113387	0.526698373	0.866965613	0.841099367
TRINITY_DN12081_c1_g1	0	0	0	0.646245856	7.372410525	1.654021306	0	0	0
TRINITY_DN12085_c0_g1	53.37594588	52.00481848	54.92432458	7.512160015	7.670091496	7.019458065	102.4140244	109.0737077	118.1852341
TRINITY_DN12089_c0_g1	27.6837247	26.63708338	24.12804171	0.17842355	0.053364285	0	4.224042756	4.368658585	9.993086854
TRINITY_DN12093_c0_g2	1.634516706	1.234071295	1.736483681	8.44842313	8.191021287	8.926227105	0.831588287	2.468873508	2.275160279
TRINITY_DN12095_c0_g1	288.5050159	292.9195865	298.6756254	11.71536937	13.83127341	9.841859115	110.5694349	134.1936264	193.0777819
TRINITY_DN12096_c0_g1	10.46306959	10.05098811	8.887041664	97.72304702	126.1358234	103.5977874	47.41800275	76.19092717	73.81478922
TRINITY_DN12100_c0_g1	4.459742857	4.559549743	4.05482448	0.047624071	0	0.069544372	0.198618982	0.563571424	0.773252265
TRINITY_DN12108_c0_g1	29.67689949	31.23073061	33.40815247	0.991067432	0.533548898	1.006172028	25.27722712	24.40276268	29.42559641
TRINITY_DN12109_c0_g1	4.726651984	4.493861327	4.389178149	0.202445961	0.045411819	0	1.725391868	1.570830103	2.202816057
TRINITY_DN12110_c0_g1	0	0	0	1.800463932	2.625170791	2.721695779	0	0	0
TRINITY_DN12112_c0_g1	2.235090335	2.593000856	2.486492621	18.68146732	16.59720773	17.92080625	3.761033032	5.022038505	5.062287807
TRINITY_DN12116_c0_g1	8.70130327	9.22574781	9.346834028	20.00066414	18.28721785	19.62063312	23.28902473	27.1582989	36.55573357
TRINITY_DN12118_c0_g1	9.243310115	9.527742954	10.67657386	268.320741	360.2683952	262.407447	7.129641623	10.362666	13.93203227
TRINITY_DN12119_c0_g1	6.303126614	5.310660666	5.706444648	11.55431653	13.60184646	9.273926358	8.840803575	13.29253715	15.06332255
TRINITY_DN12130_c0_g1	9.530459673	8.742537174	10.51242988	0.380419869	0.341336683	0.170390183	13.32910643	11.05931801	19.17578653
TRINITY_DN12135_c0_g1	3.052846738	4.25164329	4.172454151	0.055659503	0.149823643	0.099719638	0.052707868	0.172750541	0.253520155
TRINITY_DN1213_c0_g1	0	0.134623391	0	6.523140489	2.775236028	8.312138666	0.097632637	0.106663967	0
TRINITY_DN12140_c0_g1	1.545331766	4.537306882	4.341477178	5.386023252	5.768036855	8.093218141	3.290581455	0.718994149	0
TRINITY_DN12145_c0_g1	42.38411149	41.90675618	44.68900591	0.634028014	0.623069885	0.270458432	32.39329921	19.33475336	8.617849649
TRINITY_DN12146_c0_g1	2.75972134	4.328146093	4.338232773	1.271380232	1.548177646	1.342278815	7.954726858	12.82445462	14.293496
TRINITY_DN12148_c0_g1	0.265229767	0.233625336	0.262990695	2.817986251	2.448205831	2.243870144	0.465936921	0.60158986	0.316925375
TRINITY_DN12151_c0_g1	0.247803758	0	0.245711796	2.173137911	2.699828723	1.796952323	0.158299687	0	0.169201648
TRINITY_DN12155_c0_g1	5.428678433	5.331923321	4.954126959	0.064815924	0.087235398	0.029031073	3.682723287	5.766854625	7.183837314
TRINITY_DN12165_c0_g1	16.24219332	14.1140387	16.44260814	48.92800572	47.22736885	48.95765713	43.58409654	58.51003435	69.71252091
TRINITY_DN12166_c0_g2	8.344791539	8.63249014	9.460975574	0.755804925	1.038181376	0.718291208	11.70697052	16.06232093	14.9964286
TRINITY_DN12167_c0_g1	0	0	0	2.694348108	2.762901645	2.327398826	0	0	0
TRINITY_DN12169_c0_g1	3.631327911	5.501632679	5.905102425	0.195970862	0.439593522	0.263326238	0.742313937	0.709607802	1.785232006
TRINITY_DN12171_c0_g2	22.41351178	21.23721809	23.10972688	2.168576441	1.513387137	2.104496531	26.01196718	2.991384967	8.048349322
TRINITY_DN12172_c0_g1	3.821806651	4.995310934	5.806557712	1.455395792	2.052085883	1.825242293	15.19975177	15.74537436	17.55131972
TRINITY_DN12174_c0_g1	45.07753569	48.58306072	41.45612134	3.031671634	2.88506789	4.032512043	7.133755048	4.372047652	14.87814733
TRINITY_DN12180_c0_g2	14.02832694	14.41618493	15.27361534	30.24540159	16.73237484	31.08312895	11.24573499	19.29286154	26.2003209
TRINITY_DN12182_c0_g1	64.26362632	67.76905282	67.77789114	0	0	0	1.274915864	0.348212413	1.771533664
TRINITY_DN12184_c0_g1	0	0	0	5.04591308	3.37244039	4.445235003	0	0.13206015	0
TRINITY_DN12184_c0_g2	0	0	0	3.469293945	3.232594925	3.705448798	0	0.138046877	0
TRINITY_DN12187_c0_g1	0	0.063889067	0	30.43373831	54.07589734	31.90859408	25.06676575	81.54912255	23.32633328
TRINITY_DN12187_c0_g2	0	0	0	2.259775833	4.146469207	1.662824968	0	0	0
TRINITY_DN12189_c0_g1	2.787247005	3.05231423	2.390241766	0	0.045596295	0.045521981	6.496503402	21.29235212	40.22325263
TRINITY_DN12190_c0_g2	6.00344715	5.28808428	5.952765999	0	0	0	2.301039694	2.932875413	4.919020564
TRINITY_DN12193_c0_g2	4.790226063	4.219429022	4.425937825	3.957008363	3.209794904	2.419705316	15.78706359	16.03174038	23.63889399
TRINITY_DN12195_c0_g1	3.223009326	3.826424041	2.084217818	1.134360305	1.102637857	0.254040174	20.05182533	19.65733625	24.39892022
TRINITY_DN12198_c0_g1	544.5361636	549.4410759	564.5154491	81.40674933	79.31465789	86.42870383	1214.529253	673.3881269	510.0215
TRINITY_DN12199_c0_g1	38.39256409	38.96155779	37.02126327	166.6672548	186.1690102	160.1875306	93.26070055	105.9631176	104.1374262
TRINITY_DN12200_c0_g1	0.141827772	0	0	0.047837374	0.042922707	0	2.083825197	3.018950576	13.46085919
TRINITY_DN12204_c0_g1	4.823578924	5.381822961	5.101715446	1.952345553	1.10296471	0.906843473	7.600672541	9.94954909	11.63725899
TRINITY_DN12205_c0_g2	4.721415648	6.183505661	5.543949574	0.377170051	0.376023046	0.262787137	2.262068056	3.208375901	3.6055728
TRINITY_DN12208_c0_g1	1.211153772	2.115802916	1.215294384	5.023335396	4.002160166	5.219542056	0.122162837	1.209258284	0.989212758
TRINITY_DN12208_c1_g1	12.02317803	15.51601388	14.04421471	38.87992588	38.12504438	36.83853538	4.520560597	4.995321664	7.165590036
TRINITY_DN12210_c0_g1	4.418421513	4.24573987	3.584553678	0.270963322	0.24312537	0	0.513188155	0	0
TRINITY_DN12211_c0_g1	4.469884719	5.214208039	5.031089092	0.08149494	0	0.146006441	1.389118425	1.601928332	1.649761994
TRINITY_DN12216_c0_g1	37.05326832	38.4138842	41.69423479	10.67225417	10.77279646	11.00682326	29.45455176	32.90558442	40.29547528
TRINITY_DN12217_c0_g1	6.843718193	7.770764886	7.846247134	0.216406074	0.388346339	0.258475602	4.781700299	7.500204222	9.126806801
TRINITY_DN12221_c0_g1	11.69620377	9.377916219	8.921126403	14.26282272	15.88342632	11.77988624	47.22472211	40.70940995	48.2245219
TRINITY_DN12222_c0_g1	15.25770605	17.83333907	16.05990962	2.137694814	1.989114317	3.191580669	11.65865506	11.87705525	12.7003899
TRINITY_DN12223_c0_g2	23.91777147	23.62848363	20.44018653	0.623987982	0.479898296	1.038084987	1.097381559	2.213340658	1.443639711
TRINITY_DN12224_c0_g1	11.18786048	11.15425453	9.752450521	0.248807205	0.446491012	0.891526622	6.597161318	6.864209334	5.456519434
TRINITY_DN12225_c0_g1	23.49577999	20.82957666	24.19926436	24.64400337	28.07601178	24.64097395	5.616403879	5.289602731	6.417214535
TRINITY_DN12225_c0_g2	30.97576141	33.97612306	31.81815909	414.3809068	404.9067731	417.7415292	70.1980381	74.72630184	73.10975138
TRINITY_DN12228_c0_g1	32.79021568	33.93048717	34.03911013	3.579248457	4.464022955	3.623111192	32.4030476	41.47331057	45.24962004
TRINITY_DN12229_c0_g1	0.71552339	0.840350085	0.532112202	6.797752404	6.243735732	6.846105873	0.761806639	1.331641896	2.239246886
TRINITY_DN12231_c0_g1	1.418503741	2.655137987	1.933976991	0	0.214647737	0.053574475	6.343087376	9.652281611	6.477254789
TRINITY_DN12232_c0_g2	5.476719835	3.427664992	4.144317745	15.55582179	27.04297352	19.50888135	27.34422041	22.32979756	24.11013893
TRINITY_DN12238_c0_g1	50.93625737	50.05447901	55.08338224	12.13365227	9.441890279	10.96552237	65.68734964	61.43234128	62.3857852
TRINITY_DN12245_c0_g1	3.800116878	4.592806903	4.20618001	0.11923247	0.053491444	0.213617049	1.524278876	2.713788877	3.318852017
TRINITY_DN12246_c0_g1	7.013226279	8.181065765	6.954020564	45.90358708	45.54728085	52.34554771	24.70122338	28.70587202	33.90893259
TRINITY_DN12247_c0_g1	16.88068517	19.3580215	19.26469577	2.220192791	3.213059523	2.309632423	8.070716196	8.520903941	9.641426332
TRINITY_DN12249_c0_g1	12.02357969	12.58001311	11.31689498	0.741098806	0.960498583	0.848287011	6.16022841	7.880144321	7.417956164
TRINITY_DN12254_c0_g1	325.8146967	321.2904834	307.5378689	55.40573968	57.68914425	52.66757833	461.7522844	575.0242574	679.3864891
TRINITY_DN12260_c0_g1	14.07946658	14.88213102	14.6765362	6.283148851	7.385741703	5.541186044	19.18744239	24.03614703	26.22768279
TRINITY_DN12265_c0_g1	5.931215566	6.294529779	4.747429651	0.819503072	1.427366096	0.475013248	0.410847164	0.448851839	0.78069662
TRINITY_DN12269_c0_g1	6.834875527	6.136218451	7.884982976	1.995013471	2.426514698	2.938843173	15.23968758	14.72302963	15.93024019
TRINITY_DN12271_c0_g1	41.84364776	39.80959649	41.11062848	20.02376975	27.58740649	19.26813831	85.38973922	103.2455798	99.83523347
TRINITY_DN12275_c0_g1	0.643764053	0.472544979	0.425552928	0.144757647	0.064942842	0.259347989	7.265299229	7.488077926	8.498262892
TRINITY_DN12280_c0_g1	7.37324215	7.129472339	7.860696214	23.41085298	19.79736215	22.94800039	16.04269129	25.69033802	28.84420196
TRINITY_DN12281_c0_g2	1.193469292	1.242394707	1.022022103	0.036595241	0.426862242	0.065564082	17.67383974	33.05199627	34.70762204
TRINITY_DN12282_c0_g1	1.799042952	1.340875765	0.823317884	0.560125673	0.837633428	0.919895059	8.221542323	8.59573602	10.48860811
TRINITY_DN12283_c0_g1	68.16871961	71.64088038	78.31492485	23.57419064	19.44489318	26.13679809	81.98831293	88.36944425	95.44593453
TRINITY_DN12286_c0_g1	31.94144693	32.81417306	31.10999125	11.03636542	14.44653737	10.39996166	79.5369774	96.23629132	66.58994928
TRINITY_DN12289_c0_g1	6.863681352	6.204914477	6.089344613	2.802446954	3.717134316	3.711076051	20.99989256	28.36291854	38.10910033
TRINITY_DN12294_c0_g1	7.818152125	6.440200842	6.388346838	0.390666702	0.744877924	0.612429099	7.445234918	7.72977184	8.798265509
TRINITY_DN12295_c0_g2	13.57637894	16.76958078	15.78276135	1.368497787	1.416810539	0.754400742	17.94359144	16.11837655	16.51555213
TRINITY_DN12297_c0_g1	0.51572675	0.505855443	0.934327923	12.86066635	11.75730735	11.73010246	0.046760894	0.051550848	0.053616278
TRINITY_DN12300_c0_g1	6.879218831	8.167152388	7.636716023	39.44519422	45.39500321	37.95578731	12.61035732	15.39459246	14.49994443
TRINITY_DN12307_c0_g2	0.285292018	0.251296997	0	3.656615289	4.317033821	4.309997827	2.004723471	5.176757873	3.701177581
TRINITY_DN12311_c0_g1	0	0.040531774	0.045626384	0.031040877	0	0	1.52852816	3.532527084	6.440928727
TRINITY_DN12321_c0_g1	0.286762596	0	0	1.547563714	2.950714869	1.646241438	0	0.100066196	0.293704407
TRINITY_DN12324_c0_g1	24.97498679	25.67492568	27.37425072	0.129931056	0.388607776	0.155189766	7.054748407	7.395026999	17.19552019
TRINITY_DN12326_c0_g1	14.2380059	15.69754374	14.77227648	1.462972308	1.655106865	0.911674117	13.43226505	17.04381723	11.8464096
TRINITY_DN12331_c0_g1	7.608552221	8.278851174	9.76323863	0.603836204	0.43343992	0.432733491	4.688880027	3.935668696	3.850528567
TRINITY_DN12336_c0_g1	7.71298333	6.649363006	6.888507256	85.38914853	108.3027901	85.35067083	14.18735651	5.077498503	6.611092698
TRINITY_DN12337_c0_g1	4.777630431	5.166099017	4.913932816	0.334242621	0.360002096	0.235296469	5.252078924	4.57619961	6.617433512
TRINITY_DN12339_c0_g1	25.06069888	25.35166546	26.24124472	1.325925252	1.487129632	1.527126044	4.394639006	6.123924928	8.91527218
TRINITY_DN12342_c0_g1	17.58159023	19.66189746	18.03136318	0.058138528	0	0	0.165166288	0.902223487	1.118093924
TRINITY_DN12345_c0_g1	10.08129452	9.738422721	10.02950877	0.181351471	0.549179899	0.263988994	5.04469691	5.839683073	9.774652963
TRINITY_DN12346_c0_g1	4.168193961	4.441351752	4.599635746	16.05445403	11.84145422	14.70659802	4.337602721	7.272484625	8.446382674
TRINITY_DN12348_c0_g1	29.83494408	28.92026196	28.91868188	25.50267279	22.11415968	25.21082342	79.3218909	86.41329742	107.0343881
TRINITY_DN12352_c0_g1	132.0450779	136.279776	134.2824848	38.97053095	30.45302785	35.99137059	121.8273825	83.8273929	90.0252563
TRINITY_DN12353_c0_g1	4.142706711	5.41119676	4.544382831	0.465538074	0.492058798	0.519284649	15.02928989	15.2955054	13.50295806
TRINITY_DN12355_c0_g1	80.27053985	82.057786	84.85487003	203.4807482	234.1579908	204.9686405	110.4179336	130.7779754	115.7690559
TRINITY_DN12356_c0_g1	16.4806183	18.75377302	17.04518926	9.362157241	10.3572097	11.19805247	47.85452265	52.72148166	67.35676563
TRINITY_DN12359_c0_g1	18.2472775	15.81160702	16.62223921	0.100075787	0.538765821	0.268943864	2.748293632	0.931816417	0.303886159
TRINITY_DN12363_c0_g3	20.5854492	21.16827442	21.0120098	4.429893035	4.115728853	4.925196345	7.556905022	10.92124725	11.73440695
TRINITY_DN12365_c0_g1	197.9713305	194.2502298	191.6205789	826.5425431	978.3770405	827.8579377	280.9849032	325.3988674	391.4910118
TRINITY_DN12369_c1_g1	2.152287136	1.978250536	1.670178921	2.083158726	1.189453557	1.752998275	10.58078303	11.29830671	11.75673955
TRINITY_DN12370_c0_g1	7.864102949	7.357894475	6.193399737	62.92387783	87.75214354	63.39326124	8.749363421	8.324478757	1.515833902
TRINITY_DN12371_c0_g1	2.039728269	2.839908696	2.152993309	1.06526562	1.831994955	1.43139845	29.54868201	33.47595939	30.23586416
TRINITY_DN12374_c0_g1	0.851944006	0.900512974	1.013702265	1.839064996	2.990851609	2.574118151	0.435384744	0.356744417	0.349026982
TRINITY_DN12375_c0_g1	5.622938076	7.376749516	5.98875084	0.426728718	0.170172401	0.16989505	0.35919929	0.588639556	0.911850446
TRINITY_DN12378_c0_g1	1.432158335	1.087503647	1.077292998	14.84579657	13.06262005	15.48486378	0.347022705	0.344657648	0.404642023
TRINITY_DN12379_c0_g1	0.125288747	0.054905226	0.186037555	5.592470443	11.46952448	5.499412353	0.040216989	0	0
TRINITY_DN12382_c0_g1	2.520079496	2.596735631	2.027332329	0.737738172	2.129736685	0.603399696	5.558551443	10.98401831	12.62945683
TRINITY_DN12384_c0_g1	13.08986908	11.16211565	12.28897258	59.74486901	132.5842672	62.01865709	46.88028388	48.69003181	24.24623611
TRINITY_DN12387_c0_g1	17.04585372	19.50278631	18.30589255	29.74568381	26.79238956	30.27668872	10.66780585	11.14746069	7.094216596
TRINITY_DN12391_c0_g1	1.260780591	0.832910725	0.937602803	1.701004876	2.869347714	1.718040833	0	0	0
TRINITY_DN12396_c0_g2	6.796414784	6.565907733	6.467303934	21.66665435	14.43122734	20.83321314	13.9702203	21.99484564	24.88722856
TRINITY_DN12397_c0_g1	5.371726867	5.293813881	4.851750899	0.035878031	0.450688426	0.032139563	24.39434497	19.52419676	15.76082614
TRINITY_DN12398_c0_g1	35.83980981	36.28100388	36.39916075	10.87061207	12.38449077	10.82886954	22.4677105	33.03916383	43.37317477
TRINITY_DN12399_c0_g1	6.44540983	7.025761794	6.870322448	0.054349631	0.292595486	0.146059304	10.24202413	12.48269639	10.23222767
TRINITY_DN123_c0_g1	0	0	0	4.76191433	3.255382603	4.468855753	0	0	0
TRINITY_DN12400_c0_g1	46.76149589	44.17979284	46.80108376	15.88309117	14.31759563	15.88251168	29.66187126	31.87068946	43.22002954
TRINITY_DN12401_c0_g1	2.180489315	2.128304542	1.636169864	3.040835648	3.923744723	3.596839288	12.95039007	14.51850261	14.72753367
TRINITY_DN12404_c0_g1	6.739804254	7.747894052	9.514646928	0	0	0	0.07297388	0.159448394	0.31199811
TRINITY_DN12410_c0_g1	32.35567046	30.82675916	29.79091479	3.897610394	5.295732289	3.491481919	20.14187367	23.61799771	23.89609264
TRINITY_DN12413_c0_g1	1.74268739	1.889268986	1.993818009	0	0	0	5.052430129	4.210013933	5.308854589
TRINITY_DN12426_c0_g1	6.184214187	5.126881275	4.43153447	0.280455264	0.157276337	0.251232008	3.518970248	3.989561182	3.938739337
TRINITY_DN12431_c0_g1	17.79774453	16.66296282	13.31886477	56.17936526	63.00958417	58.84838079	18.94898214	19.60814224	23.31118676
TRINITY_DN12433_c0_g1	0.979340866	1.222294915	1.183300094	6.127088992	3.836873936	5.687105658	1.682360135	1.236083002	0.64515514
TRINITY_DN12434_c0_g1	58.86815084	57.88045061	58.67679372	7.44330991	9.253041798	8.716463195	10.47444034	16.77785793	23.14922266
TRINITY_DN12436_c0_g1	0	0	0	2.917759202	2.437445905	3.06437379	0	0	0
TRINITY_DN12441_c0_g1	35.97024298	37.5017737	37.4801369	7.814136783	12.05457773	6.631492547	17.13626638	19.99788658	18.24704564
TRINITY_DN12444_c0_g1	3.135829806	3.7851938	5.182261841	11.36037768	7.592211462	11.01883787	9.793429902	5.592843839	6.740689858
TRINITY_DN12446_c0_g1	0.141699709	0.518925211	0.273778483	0.06208633	0.121895215	0.056167638	8.528022897	11.35198133	12.07082615
TRINITY_DN12450_c0_g1	8.532506686	8.460625874	9.524077789	0.888052009	1.298515344	0.648199498	21.80262559	31.8159637	34.09064714
TRINITY_DN12452_c0_g1	5.620490623	5.046891618	5.086077525	0.662591036	1.288123284	0.791399307	14.01313237	23.19258615	33.45877526
TRINITY_DN12454_c0_g1	5.155445489	4.293431415	2.881265789	0.569091459	0.113472161	0.793010552	14.90991011	20.41046912	22.33704077
TRINITY_DN12457_c0_g1	1.975098589	2.319664584	2.611233054	0.57101569	0.227711674	0.454681089	6.488815232	7.876723728	7.513668773
TRINITY_DN12459_c0_g1	0	0	0	4.56498462	2.381390651	3.804015055	0	0.109832204	0.107456209
TRINITY_DN12460_c0_g1	2.354198117	2.073674964	2.334323957	1.436856386	2.035639121	0.982288673	11.24334492	13.65255792	15.92149147
TRINITY_DN12462_c0_g1	17.50853047	15.70651786	17.36072331	41.63776847	22.75787459	41.63851708	16.60222666	7.658147977	1.046743478
TRINITY_DN12462_c1_g1	61.1369549	62.2096531	61.24213323	347.1454337	288.7793468	348.7291017	108.015785	47.16555342	34.6547571
TRINITY_DN12462_c1_g2	16.10398367	12.68057871	12.66152168	12.2351428	10.7319946	11.94323082	7.991436847	4.65454107	5.44240563
TRINITY_DN12463_c0_g1	10.08187059	9.120542422	8.825967722	11.70273997	9.950674854	11.2517331	19.20517647	26.43315959	27.96993017
TRINITY_DN12465_c0_g1	6.016765946	5.544422919	4.772777886	4.589582156	6.807409238	5.202117177	43.07759863	50.29250421	62.03499695
TRINITY_DN12468_c0_g1	0.101657275	0.134315891	0	0	0	0	15.42319129	20.89385829	18.91479635
TRINITY_DN12469_c0_g1	23.69462029	24.15730439	24.84427933	0.068017073	0.152573012	0.121859476	6.247780938	4.503568244	7.400942936
TRINITY_DN12470_c0_g2	4.995808895	4.859529515	3.408491377	0.135726655	0.060891255	0.060792013	7.720739467	11.99804909	13.71334377
TRINITY_DN12471_c0_g1	11.5046229	11.37478414	13.90777492	4.381150684	5.056653003	4.606520793	27.0815786	24.30729794	23.24341728
TRINITY_DN12472_c0_g1	2.688371397	2.520804634	2.83765525	1.170020891	0.787362365	0.524052737	11.30133915	13.67826125	13.32314611
TRINITY_DN12474_c0_g1	98.77058413	96.32276951	97.20806589	233.9949046	231.128402	229.6858763	287.4046875	246.9046803	294.3520823
TRINITY_DN12476_c0_g1	0.442401142	0.974213009	0.657999582	0.14921837	0.334720316	0.200504869	2.896758387	4.554106081	5.814919051
TRINITY_DN12477_c0_g1	11.13862548	11.03294129	9.03043897	42.52711391	31.64343939	41.7109476	14.64408738	16.92198857	15.4728187
TRINITY_DN12479_c0_g1	5.662059576	7.397191569	7.740399405	0.491996767	1.02367468	0.383925691	15.0192587	4.470185094	5.617910005
TRINITY_DN12480_c0_g1	28.35608775	26.22607429	25.23809034	30.28689242	35.38919909	28.31417504	21.3919742	15.59623959	18.94678572
TRINITY_DN12481_c0_g1	2.29688656	2.915777537	2.545436957	20.96305189	14.02524867	21.71799269	5.480706162	7.119220754	10.33249843
TRINITY_DN12482_c0_g1	4.598304281	5.24556942	4.335248373	13.88246434	17.61209407	14.16692782	12.42395145	16.04584503	13.89723289
TRINITY_DN12487_c0_g1	6.46131749	7.166605078	8.497941047	0.08717403	0.391090172	0	2.559086344	1.713560968	6.264784352
TRINITY_DN12490_c0_g1	36.7119554	35.95052517	34.97848959	46.00257945	44.75232221	38.54448932	220.108055	220.4296901	205.1581674
TRINITY_DN12492_c0_g1	2.333082233	2.409398535	2.472930218	19.103404	14.65731309	15.65436087	4.779551719	7.748292694	8.459593009
TRINITY_DN12495_c0_g1	6.766980313	6.568863981	7.942275463	0.341590915	0.306496898	0.5285409	2.117299247	3.052081079	3.991884798
TRINITY_DN12497_c0_g1	4.848426351	5.50347196	5.600484909	21.3436567	22.56959245	20.66010818	4.91724625	9.104675234	12.35476074
TRINITY_DN12500_c0_g1	42.13632385	40.28541474	42.52403586	27.51409774	26.41186891	24.91899013	90.42624273	81.10486559	95.22039357
TRINITY_DN12506_c0_g1	3.742058986	2.74680013	3.463103927	0.252433319	0.150999389	0.376883218	6.932355012	11.14279721	9.453857533
TRINITY_DN12507_c0_g1	1.567097003	1.911272932	1.912452377	0.24395506	0.145927904	0.291380135	4.851379463	5.720794182	7.243223731
TRINITY_DN12508_c0_g1	6.492259011	4.634078417	5.993489147	0.151019799	0.67752241	0.879343621	4.719369138	8.358849482	11.84666868
TRINITY_DN12510_c0_g1	2.01070975	2.083068416	2.230512838	2.817841557	11.56712622	2.71209462	8.32432157	7.916092035	16.12849403
TRINITY_DN12511_c0_g1	40.39615695	40.84145334	41.51587604	53.50741984	111.0383216	52.94539491	79.05001208	78.46089037	33.5651263
TRINITY_DN12512_c0_g1	0.426298418	0.125167086	0.140899868	4.313611503	5.160592153	3.520657229	0.453873304	0.495858034	0.582157393
TRINITY_DN12513_c0_g1	2.694973046	2.882524372	2.608597726	17.9634306	18.13751718	17.41000506	4.795823215	6.896372944	9.463582814
TRINITY_DN12518_c0_g1	3.750468107	3.57886453	3.532866293	5.436139232	8.133699168	5.71996761	13.81600537	16.14101472	18.01123023
TRINITY_DN12525_c0_g1	11.8461551	11.49124945	12.04352064	6.322173193	6.943326363	6.297708415	21.9360271	29.09310017	34.19743167
TRINITY_DN12529_c0_g1	36.56375091	38.09413835	37.03475855	37.30740465	29.90499329	36.19179801	169.5288962	125.3031499	127.424585
TRINITY_DN12531_c0_g1	5.710978451	6.243955315	5.98564335	16.77880285	15.22177184	16.77115048	29.79391123	33.89599341	39.13167112
TRINITY_DN12535_c0_g1	4.188101149	5.16467353	3.737470647	0.28252261	0.253497093	0.168722625	13.10947834	21.43450562	22.20999847
TRINITY_DN12539_c0_g1	14.73748087	14.95532329	15.10138892	0.629527443	0.044931385	0.307598777	9.402808282	25.58380187	21.1857196
TRINITY_DN12543_c0_g1	51.08990303	51.14973569	49.53427455	3.520326608	2.807696808	2.842052997	31.56671748	37.13956574	35.63227982
TRINITY_DN12546_c0_g1	31.09860201	30.13222682	32.03524775	3.022086747	2.196056335	2.662293689	2.317713895	1.446919902	3.067173968
TRINITY_DN12548_c0_g1	17.43347207	17.12489049	16.56226511	0.307862347	0.0552467	0.165469974	13.7605152	14.33269715	17.13878052
TRINITY_DN12555_c0_g1	10.79743462	10.05625024	9.094584131	8.797967002	10.89243942	8.629590083	23.75811256	29.98018038	39.00312792
TRINITY_DN12557_c0_g1	19.68993637	20.93338055	19.44704752	1.590187291	1.655106865	1.139592646	45.19144024	22.44980019	9.65160469
TRINITY_DN12561_c0_g1	16.01476728	15.52849171	14.98314311	0.609864052	1.016244293	0.351203537	8.539087524	12.88931589	14.85920425
TRINITY_DN12563_c0_g1	9.523384283	10.47271215	9.677596186	69.90940135	56.64058536	63.98318943	8.199688143	23.94353721	31.66490548
TRINITY_DN12569_c0_g1	24.86274744	24.6785105	25.38262952	0.5423785	0.898442169	0.336366701	31.72566828	41.10688182	27.37129157
TRINITY_DN12572_c0_g1	0	0	0	7.920957516	15.24939119	8.886720929	0	0	0
TRINITY_DN12573_c0_g1	0	0	0	3.444290944	17.5880085	3.428220069	0	0	0
TRINITY_DN12576_c0_g1	62.15430939	63.04000159	64.95656709	5.512795501	4.539811865	3.947105544	34.74288816	61.41581594	44.95468819
TRINITY_DN12577_c0_g1	0.804317257	3.070062102	1.329212006	0.180859856	0	0	1.883956997	7.858692674	9.336261519
TRINITY_DN12580_c0_g1	15.56193523	15.76025573	16.37049391	0.879260108	1.075810345	0.716037978	18.31792054	16.5667278	23.24723725
TRINITY_DN12581_c0_g1	2.94421363	3.558365471	2.24043796	0.508077072	1.036088117	0.662015666	8.135532342	8.935880512	10.19187426
TRINITY_DN12586_c0_g1	3.526189973	3.630708287	2.934496908	0.31772788	0.70242318	0.215368177	4.024855992	5.51469733	10.26755146
TRINITY_DN12589_c0_g1	8.945840176	9.737790186	10.18562135	0	0	0.372500767	0	0	0
TRINITY_DN12589_c0_g2	17.58843981	16.0840832	17.00733147	35.5290894	57.05271247	33.03605429	6.393786569	11.32557072	9.55449933
TRINITY_DN12590_c0_g1	0.284126372	0.350378346	0.197209442	0.364167508	0.378346784	0.206034625	1.760578719	3.668412435	6.828902455
TRINITY_DN12591_c0_g1	3.075745894	3.053275048	2.662506717	13.40418339	9.219774906	12.89254813	3.680137786	3.918344594	3.533559991
TRINITY_DN12598_c0_g1	26.08468724	26.02644412	26.55114771	5.03493326	4.331364223	5.347258715	38.83159195	32.65009115	38.14338721
TRINITY_DN12599_c0_g1	0	0	0	21.80168428	16.70907614	22.07292684	0	0	0
TRINITY_DN12601_c0_g2	126.2275948	126.0248217	130.8056479	37.92290198	35.39318041	38.00052539	145.1439642	101.3568187	61.77388819
TRINITY_DN12602_c0_g3	36.64617606	36.0736165	36.66535132	8.895956635	15.04148175	8.609727642	19.34603196	22.24556763	24.02673475
TRINITY_DN12603_c0_g1	4.561255624	4.604603649	3.912940549	0.898884313	1.240824092	0.743281062	32.55607622	35.80332541	45.59692141
TRINITY_DN12608_c0_g1	58.24845158	62.83128433	60.53645274	102.0789836	123.1152299	100.6280724	138.7306194	150.4332215	191.2475045
TRINITY_DN1260_c0_g1	1.636233635	1.02947299	1.8541949	1.419141936	2.122239315	1.271268267	7.615345654	7.177857554	12.44911787
TRINITY_DN12615_c0_g1	11.12010617	11.23386969	11.99180397	0.021190525	0.057040424	0	9.150454857	10.65459201	10.16671651
TRINITY_DN12616_c0_g2	13.31557415	15.66777744	14.38045328	21.65230322	52.17711942	23.90110741	171.3024586	158.8404769	108.947777
TRINITY_DN12620_c0_g1	15.46348432	14.26565105	15.51439639	3.086218756	4.818320971	3.372856852	19.63957563	26.62879975	22.3041445
TRINITY_DN12622_c0_g1	2.241580145	2.423221038	2.626776108	0	0.308359559	0.554142578	4.946720254	8.177570815	8.348520859
TRINITY_DN12624_c0_g1	26.30351943	34.75383995	30.77612858	6.74269486	12.89599039	10.64966839	5.376950123	10.46365953	9.518892696
TRINITY_DN12632_c0_g1	12.84362956	13.24063354	12.12202707	0.224625003	0.11517012	0.114982413	1.610541962	1.958713432	2.890751194
TRINITY_DN12633_c0_g1	21.39970569	22.51051307	21.36364238	2.434674697	3.618839884	3.018128229	13.76351462	15.13845479	13.64102353
TRINITY_DN12635_c0_g1	70.78924887	70.37063366	68.55088701	4.08548535	3.104874413	3.819770828	23.29755161	10.4628405	3.525151758
TRINITY_DN12637_c0_g1	3.766185736	3.222628795	4.481269878	16.76801748	13.74269683	17.68683054	5.842850631	6.833921176	6.759556734
TRINITY_DN12638_c0_g1	8.020556285	7.666100094	8.291265689	0.172676779	0	0.257806618	6.322761422	5.895310921	7.107766762
TRINITY_DN1263_c0_g1	9.705699388	10.40769862	10.32113798	0.284665639	0.255419953	0.340004885	0.089856586	0	0
TRINITY_DN12640_c0_g1	147.7508054	147.5225962	152.6034219	18.46011893	11.8127873	16.7929677	1888.712197	4149.943754	4110.574506
TRINITY_DN12642_c0_g1	16.71247688	17.27537583	14.07433124	1.184024227	0.831428736	0.876188859	13.4060726	15.60483597	23.23957939
TRINITY_DN12643_c0_g1	18.33250835	17.92084559	18.04759424	0.059030153	0.291310658	0.1057585	9.111662751	15.29820504	13.05527444
TRINITY_DN12645_c0_g4	0.992162051	0.624240947	0.983786211	0.191227618	1.63002398	0.77085821	14.56752567	23.74944836	13.16001272
TRINITY_DN12649_c0_g1	10.92841027	9.905215423	12.32808659	13.40873087	7.621331451	14.11716014	39.20593136	50.1832329	52.28788541
TRINITY_DN12650_c0_g1	1.888572285	2.186356992	2.514673151	0.69160037	0.914490966	0.652143221	7.583338058	11.78704084	11.86364492
TRINITY_DN12652_c0_g1	3.110171779	4.153538275	3.979246042	8.595327952	11.68985804	9.882292582	5.76816082	6.721849717	7.946527158
TRINITY_DN12653_c0_g1	11.82978111	11.64053904	10.14479048	0.071893525	0	0	17.0883299	77.35385327	72.33305611
TRINITY_DN12655_c0_g2	0.466652698	0.129089133	0.184511674	12.13592357	12.33990823	9.837775455	0.82101433	1.358562497	1.370647711
TRINITY_DN12659_c0_g1	49.03244195	49.53986861	51.03629501	14.26759372	13.28305442	12.87701685	91.49540905	92.93007939	107.8223998
TRINITY_DN12661_c0_g1	416.3580875	407.9202921	412.8512957	12.53454244	23.30333126	12.84534823	123.3418077	91.85581073	86.83186682
TRINITY_DN12669_c0_g1	87.81045692	90.16356985	91.91194095	5.971600451	17.09047957	5.564567839	66.13662481	53.3653435	38.10735216
TRINITY_DN12670_c0_g1	2.81285108	3.303567258	3.284945851	0.295167349	0.71885889	0.339957132	10.02259349	13.87254778	12.76151146
TRINITY_DN12672_c0_g1	6.928520447	7.179914187	6.263850718	31.47988351	23.43532645	29.67741361	8.201141474	10.95083396	9.739941002
TRINITY_DN12676_c0_g1	18.25663302	20.79803371	22.08700631	0.811425299	0.476610905	0.477853213	5.485488221	3.563101815	3.038861593
TRINITY_DN12677_c0_g1	1.294560855	1.213784924	1.752536612	18.26586516	18.32539909	18.95908475	3.968922784	5.713373018	7.635585835
TRINITY_DN12677_c0_g3	1.693868133	0.680189706	0.251111955	13.24697216	11.40186622	12.08992987	1.889186661	1.361796381	3.258082951
TRINITY_DN12678_c0_g1	10.47562989	10.20602781	11.88232102	24.0909972	17.91722995	22.97148913	20.73488788	24.70221838	30.83295731
TRINITY_DN12683_c0_g1	86.31809846	78.77920749	81.7947964	2.390345228	3.689001639	2.740829191	57.04233433	67.3637983	58.35775606
TRINITY_DN12690_c0_g1	11.72155284	11.76550168	12.25328308	18.66460419	24.42375722	19.13575679	8.822896721	10.71709368	12.1604098
TRINITY_DN12692_c0_g1	6.249233969	6.452911963	6.26069009	12.41809823	13.38462651	11.45114841	11.55737434	20.17297237	23.71174287
TRINITY_DN12695_c0_g1	19.83149077	21.8354955	22.17924531	0.855570199	0.348941594	0.139349153	7.733718902	9.575660935	4.172530166
TRINITY_DN12699_c0_g1	8.294352906	8.095847498	9.335728114	1.310596269	0.678432447	1.264343217	6.205475303	9.178402138	8.82678065
TRINITY_DN12702_c0_g1	22.52686861	19.38991375	19.27920201	1.040048593	0.881352863	0.724637048	7.11312758	10.70022701	13.14383669
TRINITY_DN12704_c0_g1	26.63809677	26.92233947	25.69449072	42.94783362	42.77660222	47.671103	12.30913271	15.68203525	20.45704872
TRINITY_DN12707_c0_g1	194.4835355	194.805255	194.5230869	339.5596086	264.2905312	335.8251273	241.5603116	144.9249449	99.66254754
TRINITY_DN12711_c0_g2	36.82202554	35.08316757	33.89453958	79.77635464	91.82495236	80.66090803	40.49756531	56.19337834	60.59285525
TRINITY_DN12712_c0_g1	9.695193489	7.726600599	8.926678972	0.467158756	0.698607133	0.557974822	4.71877573	2.899843622	6.304692101
TRINITY_DN12713_c0_g1	16.64856815	15.06291936	14.45468537	1.892021053	0.983511724	1.291985231	4.670984247	11.81275243	20.4890774
TRINITY_DN12720_c0_g1	12.88372941	14.02677214	15.32995783	0.173823159	0.093579056	0.311421798	4.60894781	3.45277042	9.254522914
TRINITY_DN12722_c0_g1	34.0371108	33.2223148	32.82728107	1.201474842	2.156077908	0.50648562	0.133854161	0.73118049	0.429217739
TRINITY_DN12723_c0_g1	0.343054123	0.805803319	0.453544076	0.154279219	0.276858079	0	4.529030509	4.628755755	5.465578404
TRINITY_DN12724_c0_g1	6.584055488	7.498353896	6.990082027	35.66657975	35.34342429	35.24563196	9.686464765	15.36318161	16.93806596
TRINITY_DN12726_c0_g1	0.999376232	0.821605749	0.99093949	0.044944216	0.080653566	0	4.170959775	2.836367337	7.142234581
TRINITY_DN12728_c0_g1	47.61099259	47.75611697	48.22979663	58.27466309	61.27059257	57.54196019	34.90807121	42.62742797	45.04403556
TRINITY_DN12733_c0_g1	13.3585612	10.32439403	11.28028407	52.49909114	39.59365395	51.71596773	21.52667292	20.5706955	17.3010323
TRINITY_DN12738_c0_g1	10.06673265	10.54729394	11.34767278	0.214448115	0.257196541	0	0.609227652	0.591629471	2.604738508
TRINITY_DN12740_c0_g1	36.98077175	33.48060389	31.24800711	8.980789544	10.74417388	9.40526231	40.05759853	35.50418044	21.91317825
TRINITY_DN12741_c0_g1	0	0	0	2.696566591	1.614744823	2.568659339	0	0	0
TRINITY_DN12744_c0_g3	1.545331766	0.680596032	1.149214547	2.084912226	2.806071983	2.334582156	0.246793609	0	0
TRINITY_DN12749_c0_g1	10.56114437	10.74395448	13.42184262	2.307897491	1.890722299	2.06741607	3.420796978	4.152479577	3.35168558
TRINITY_DN12751_c0_g1	1.290764352	1.193806498	1.151880938	0.130609351	0.039063647	0	5.277145944	9.413651932	5.376176251
TRINITY_DN12755_c0_g1	3.807827655	5.27071587	4.978921242	0.621004319	0.633186608	0.429865146	8.95473765	11.71049214	18.37145547
TRINITY_DN12757_c0_g1	0.457248851	0.671272799	1.209036674	2.467622142	5.535265282	2.302601579	4.770892346	22.23169306	14.77802555
TRINITY_DN12759_c0_g1	7.751604715	7.494073559	8.154834237	53.82155742	55.90210354	52.61200066	35.93080107	22.62907328	17.04034538
TRINITY_DN12762_c0_g2	0.154211902	0.067918107	0.229365066	4.265184264	6.160523939	5.125402821	0.246280525	0.107624904	0.157944989
TRINITY_DN12773_c0_g1	23.91777147	26.59659364	26.79498811	0.13371171	0.159966099	0.159705383	304.4811756	271.5031207	401.7829772
TRINITY_DN12780_c0_g1	20.51358241	19.64044662	18.57167557	23.82866657	19.55860289	22.4344456	44.3694354	41.93796333	48.03410984
TRINITY_DN12783_c0_g1	7.648490299	6.864221462	5.866807338	11.97404843	12.49084182	12.3832778	4.056249825	9.467222569	3.350236516
TRINITY_DN12784_c0_g2	9.431972432	6.984661457	7.283244181	19.31320043	33.84969054	17.90605249	32.47233661	14.7380316	8.149985141
TRINITY_DN12786_c0_g1	19.09528875	17.48212079	19.82860992	2.028563247	1.3651161	0.817734723	8.164199395	8.499676777	9.239781869
TRINITY_DN12787_c0_g1	7.687700889	5.673540034	6.489682148	50.94894752	47.16087367	53.42465653	8.361948169	8.047900894	8.086606479
TRINITY_DN12788_c0_g1	10.92250201	8.78717181	10.32488043	0.884177436	0.48481872	0.792046721	9.024118148	10.72280017	12.47961812
TRINITY_DN12789_c0_g1	8.200724753	6.833075703	6.81287349	0.747578089	1.744012866	0.401808562	16.5656523	31.55553604	37.07774354
TRINITY_DN12790_c0_g1	3.084950661	2.979667042	3.670688978	7.851972135	8.763658453	7.867478	2.548771263	5.081069187	6.807106139
TRINITY_DN12792_c0_g1	3.801516145	3.79772586	3.17183215	14.57353646	14.25484568	15.29618229	3.198445175	6.729785234	9.116584778
TRINITY_DN12795_c0_g1	0.118491893	0.208745109	0	5.915022547	4.805286208	5.728303821	1.438183844	1.984699504	2.589019461
TRINITY_DN12798_c0_g1	34.25101005	31.81532497	29.43361437	9.242073601	13.19272649	7.40097388	40.17947297	39.40517187	51.73435081
TRINITY_DN12801_c0_g1	3.843473198	4.630182259	5.255313182	0	0.120394597	0	1.943024008	1.670155124	1.866042105
TRINITY_DN12805_c0_g1	0	0	0	1.971030466	2.688169799	2.401284503	0.074660252	0.081566563	0
TRINITY_DN12807_c0_g1	3.321310065	3.343482427	3.293271538	7.041579886	9.908006833	6.164491561	12.12393338	15.72895516	14.90273276
TRINITY_DN12809_c0_g1	39.01104193	38.19404104	38.90871573	194.7771333	223.2386156	190.3358892	33.43230759	43.49115719	48.08404454
TRINITY_DN12810_c0_g1	7.754209318	7.995073002	8.523186009	14.35446862	12.47951624	13.22198361	17.58674458	25.9257404	28.93567562
TRINITY_DN12811_c0_g1	3.205029932	3.504336987	3.054016478	7.318207921	13.34501966	6.89728787	1.797769538	2.700050962	2.924377792
TRINITY_DN12814_c0_g1	33.19601572	31.25700297	31.44023995	0	0.69285728	0.207518414	23.10719422	19.89217145	29.93528781
TRINITY_DN12815_c0_g1	0.166937565	0.073522752	0.165528277	2.590108512	2.1219209	2.925495899	0.373245248	0.757290161	1.310836771
TRINITY_DN12816_c0_g1	0.540514906	1.252915423	1.076082712	2.843062127	4.30476952	2.164794363	0.115768638	0.073533493	0.395685103
TRINITY_DN12817_c0_g1	3.786467365	3.848396413	3.985548251	26.87899406	27.64171893	28.97060491	21.21132926	24.75737022	30.7935323
TRINITY_DN12821_c0_g1	15.54660936	15.69810985	15.73763719	19.73256752	20.29552356	21.76821687	5.709655456	6.426841565	7.65633337
TRINITY_DN12823_c0_g1	270.1410734	258.2991556	272.88653	66.48051712	67.64750084	68.34066457	121.557372	86.81411354	72.73750115
TRINITY_DN12824_c0_g1	31.19488374	28.88830413	32.64642637	2.333373269	2.481362445	1.741864407	5.646842373	7.242096506	7.347851865
TRINITY_DN12826_c0_g1	9.97118989	11.56790109	8.198986408	0.656234668	0.809620769	1.102228952	8.156326493	8.656218082	8.219871521
TRINITY_DN12828_c0_g1	41.17310656	42.61369364	43.18574839	389.1893538	379.659349	401.5497507	101.0359765	128.4985345	151.3720302
TRINITY_DN12833_c0_g1	0	0.211675656	0	1.458988253	4.720019137	1.815225867	0	0	0.0820427
TRINITY_DN12838_c0_g1	14.61040943	16.99427669	14.42515768	1.305702606	1.322727534	1.58468607	3.829040239	8.453628176	11.63873758
TRINITY_DN12840_c0_g1	9.699928626	9.674934367	8.769391005	2.983028262	2.15851691	4.051397957	15.12654983	18.11865255	10.7139351
TRINITY_DN12841_c0_g1	1.974411359	2.148353238	1.266775117	7.443006069	11.45861545	6.667449665	6.974109172	7.619236535	8.643943465
TRINITY_DN12844_c0_g1	12.33524248	12.38654597	12.35341934	2.413135659	3.023838102	2.087147506	8.549674833	8.780975105	11.20201197
TRINITY_DN12850_c0_g1	0.385556144	0.712769663	0.320944281	2.674752849	3.852031564	3.118742085	2.812655293	3.654182028	2.925107415
TRINITY_DN12852_c0_g1	3.087487106	2.921037031	2.834650476	4.936935015	12.42400627	5.286280993	0.91311099	1.556219607	1.483514138
TRINITY_DN12858_c0_g1	2.209210756	1.945964107	1.593134968	0	0.121562685	0	4.490396354	7.849235764	8.090831858
TRINITY_DN12860_c0_g1	11.05728071	10.14553092	6.395628784	5.905093014	12.40946119	5.707400849	2.501659442	1.446919902	0.943745836
TRINITY_DN12861_c0_g1	1.454405078	0	0	0.51233338	0.804471149	0	2.468273011	7.362303773	8.70820534
TRINITY_DN12862_c0_g1	14.15998564	15.98196861	15.7538574	2.266600005	1.801309366	2.46551213	3.1582768	3.885918334	5.080064138
TRINITY_DN12863_c0_g1	0.336653214	0	0.166905592	10.56019082	47.78388237	13.01997528	1.612932514	2.466987488	0.459737003
TRINITY_DN12864_c0_g1	2.385676413	2.772062672	2.717850462	4.759535028	6.206130007	5.061101463	0.616083316	0.318824048	0.485219689
TRINITY_DN12865_c1_g1	7.378241856	6.564050858	7.754911957	0	0.312612794	0.089172369	8.342540464	10.09261813	10.17655905
TRINITY_DN12866_c0_g1	11.76583635	14.30659798	10.0179806	1.897989061	1.702995411	1.932067991	9.640268981	11.96009577	11.7013636
TRINITY_DN12867_c0_g1	3.463565086	2.442512864	3.265058152	0.116910966	0.104899887	0	7.030158137	6.652375771	5.613255438
TRINITY_DN12868_c0_g3	6.659171418	7.918740498	7.913632872	0.999092714	1.850046527	1.45435534	1.181455622	1.474213161	1.428416639
TRINITY_DN12869_c0_g1	17.31875387	17.58854604	17.50089582	3.060353304	4.068804376	3.581916051	13.24223994	17.07867887	16.93532242
TRINITY_DN12871_c0_g1	2.60894632	2.43324816	3.297056908	13.45846789	16.56550081	13.53993248	3.235208912	5.4623721	4.540827667
TRINITY_DN12875_c0_g1	6.267547293	6.730013985	7.81268602	0.161066181	0.216778093	0.324637175	0.991411237	1.624679912	2.567707623
TRINITY_DN12876_c0_g1	19.31264363	16.88442385	15.43401091	2.527821041	2.180884961	0.522559322	8.930603971	7.242096506	10.43132542
TRINITY_DN12880_c0_g1	0.182759342	0.321963957	0.289946377	8.704029098	7.035460374	8.857300396	0.326896134	0.586721901	0.524113777
TRINITY_DN12888_c0_g1	1.892242979	1.777883513	2.376606955	18.97695618	18.09630095	20.73490111	10.63730822	12.32561398	12.31738117
TRINITY_DN12890_c0_g1	129.222549	130.7330261	134.6213333	16.71818427	19.54185568	16.49548092	35.38531725	36.06833633	43.49016411
TRINITY_DN12892_c0_g1	4.123473206	4.309301511	3.937590185	0.305507741	0.46532852	0.321398054	1.741197122	2.780231144	2.648982522
TRINITY_DN12893_c0_g1	0	0	0	3.179597302	1.59105996	1.780178328	0	0	0
TRINITY_DN12895_c0_g1	19.42338649	20.07267144	20.24513214	5.571229372	6.109715494	4.667238884	30.2869188	29.29938219	36.28881111
TRINITY_DN12896_c0_g1	4.589833184	3.810563276	4.23721779	0.071177658	0.351257944	0.191282976	5.459650369	6.480152102	6.484057452
TRINITY_DN12901_c0_g1	0.566516737	0.199604539	0.11234684	3.974496627	6.240795531	3.834230246	0	0	0
TRINITY_DN12903_c0_g2	10.67977975	12.31486852	10.20454383	29.21060271	35.02447962	34.26335445	20.71515781	27.64551325	34.87000868
TRINITY_DN12909_c0_g1	42.89229253	42.06694372	41.51454898	147.5225351	155.9258964	139.191603	124.5680092	128.1381609	138.2174965
TRINITY_DN12911_c0_g1	25.17994618	25.22922322	24.88935381	77.81706341	81.06253775	74.17829357	40.31357897	31.7415069	38.36186664
TRINITY_DN12913_c0_g1	0.598192942	0.175637686	1.186285984	3.766293054	5.431107065	3.976320576	1.14639612	1.252441421	2.31454512
TRINITY_DN12916_c0_g2	1.931834525	1.353926675	1.660930739	0	0.229419512	0	6.471649054	6.095083837	6.734871041
TRINITY_DN12929_c0_g1	8.100255523	7.000416333	8.031873098	0.618600331	1.202602279	0.554142578	12.78987539	12.37302019	12.00099873
TRINITY_DN12932_c0_g1	18.33747807	15.49758092	18.79695241	2.423884593	2.399847754	1.796952323	21.52875742	23.60670767	27.6644694
TRINITY_DN12941_c0_g1	68.64579101	70.52607443	69.73515825	92.33086171	127.3783859	88.44925848	431.2976313	438.0946715	414.1700747
TRINITY_DN12942_c0_g1	10.54946486	10.30876124	9.888352725	6.838512103	9.528173312	6.72359661	35.74887693	51.65253966	47.27118033
TRINITY_DN12943_c0_g1	6.708300229	5.638399248	6.33638257	2.155407174	2.085253307	2.137599219	0.362131614	0.179831793	0.0351883
TRINITY_DN12945_c0_g1	0	0.218275788	0	3.560602885	3.299790662	3.475605285	0	0	0.169201648
TRINITY_DN12946_c0_g2	1.736139352	2.061180928	1.946024091	0.050920516	0.283272396	0.045614631	3.853757551	5.636836082	5.566435753
TRINITY_DN12947_c0_g1	7.768569157	7.860825264	7.448342639	29.01793589	39.28824617	29.71884018	22.14734108	33.24715241	43.79432676
TRINITY_DN12948_c0_g1	2.877514324	2.79459591	2.194786403	20.10806593	29.83219233	21.49054089	9.520865389	15.60236375	16.87696674
TRINITY_DN12949_c0_g3	0.543455254	0.471938818	0.352233093	0.121187109	0.28823425	0.246850099	3.196859288	4.353201848	5.571965389
TRINITY_DN12950_c0_g1	4.967870978	4.572279305	5.311864706	18.66007213	15.55711158	19.21732925	49.43781235	58.25170674	81.29795774
TRINITY_DN12954_c0_g1	7.239971837	7.907810225	8.844345583	0.117215263	0.210345844	0.140002012	5.845963764	5.578286724	6.841788854
TRINITY_DN12955_c0_g1	44.64755915	42.80530369	40.89239165	75.97587354	63.8911717	75.59492552	26.48948644	13.23908362	9.580586994
TRINITY_DN12958_c0_g1	5.960565385	7.05344979	6.74603864	13.24054648	11.66159785	12.58855209	5.92304662	7.017196142	7.482045588
TRINITY_DN12959_c0_g1	7.464666955	7.99684912	8.80196237	26.60673119	29.18518386	25.84591988	27.64446419	27.10405867	27.55087573
TRINITY_DN12965_c0_g1	39.26960724	40.63206355	40.39178169	9.006820818	6.718726707	9.428855481	15.95459711	21.70584124	25.77669657
TRINITY_DN12970_c0_g1	14.02967183	13.26584299	14.1383554	1.390656843	0.831856646	1.107334491	8.120945031	11.8295445	14.8580469
TRINITY_DN12971_c0_g1	1.13645021	1.668387161	1.556134873	2.117362222	2.260143582	2.027543725	13.97815955	18.09095589	16.84971895
TRINITY_DN12972_c0_g1	2.554210176	2.688849722	2.470875622	22.86165792	28.24297311	24.99702211	4.218429619	15.65201148	4.721635453
TRINITY_DN12977_c0_g1	3.895082809	4.77349546	3.862200487	1.713626487	4.305206331	2.456108351	19.04029598	23.99273626	26.24891863
TRINITY_DN12979_c0_g1	22.72805582	22.32772438	22.65702283	107.4471961	96.29775179	108.7705607	22.26494633	24.74977888	31.37050439
TRINITY_DN12980_c0_g1	0	0	0	3.828082361	7.040839394	3.563999377	0	0	0
TRINITY_DN12980_c0_g2	1.101622645	0.522498706	0.84024826	182.13374	172.0952621	172.8430321	1.678121358	3.844127133	0.173583107
TRINITY_DN12981_c0_g1	0.87955642	0.387374817	0.697704958	0.05933347	0.159713188	0.053150961	5.056830316	4.35829813	7.987521577
TRINITY_DN12982_c0_g1	7.146297839	7.256452969	5.511309014	0	0.120152948	0.05997856	0.25361841	1.177585422	1.829822993
TRINITY_DN12984_c0_g1	0.820126933	1.685603933	1.490872926	0.09220742	0.330937236	0	3.754658545	4.38816085	5.13321215
TRINITY_DN12985_c0_g1	8.376520784	8.421793641	8.473600189	4.908660268	7.630808679	3.681360881	61.40149926	67.67183865	63.14592625
TRINITY_DN12986_c0_g1	9.261043738	10.0667144	8.336215085	12.53502399	12.08565596	12.50255568	8.853101559	4.721423207	5.695623115
TRINITY_DN12988_c0_g1	1.569254305	1.603731742	1.69641977	11.08306847	6.814454705	9.463680527	0.212306606	0.672306217	2.486999065
TRINITY_DN12989_c0_g1	0.85052683	0.942363737	1.591220142	2.525951351	2.608028057	3.190475891	0	0	0
TRINITY_DN12991_c0_g1	12.3259697	12.02049728	12.22191376	0.965122574	2.864358345	1.197079515	6.608503054	4.224357314	2.479783199
TRINITY_DN12998_c0_g1	2.225277744	0.871162921	1.22582885	8.172855928	10.47600207	7.022423126	0.47384373	2.415820341	1.350605152
TRINITY_DN12999_c0_g1	0.557993416	0.196601462	0.553282831	1.2798057	1.958902809	1.213889057	5.204201443	6.775997015	11.20142061
TRINITY_DN13000_c0_g1	50.38364703	53.45772472	48.49172875	105.2147558	96.54235307	106.8509821	78.60482281	83.24546322	93.88935581
TRINITY_DN13001_c0_g1	0.980298565	0.575658318	0.324007626	0.440862497	2.571202522	0.296193683	18.26490147	29.64663099	44.95819463
TRINITY_DN13002_c0_g1	161.4597701	164.2312014	162.3136499	172.7963424	245.1034223	176.1963792	516.103197	557.2969542	658.3601445
TRINITY_DN13003_c0_g1	374.1390609	383.3265517	375.4048557	0.832541742	1.321631173	0.573685718	23.5911106	15.70253774	38.11541417
TRINITY_DN13006_c0_g1	26.76966484	27.96191847	28.80732598	8.682941763	7.934273089	8.446249822	14.21934746	14.76974212	18.5281052
TRINITY_DN13011_c0_g1	183.2731348	183.032507	190.900544	9.705894922	7.812664449	9.295616934	255.9051676	164.6983903	127.7459073
TRINITY_DN13013_c0_g1	17.44074383	19.215835	18.66329181	64.41763984	66.89280755	64.14025943	109.7586808	111.7970809	124.4313994
TRINITY_DN13018_c0_g1	0.10750134	0.189383244	0	3.19082219	5.921218562	3.637888021	0.686730043	0.975331193	0.807426993
TRINITY_DN13019_c0_g1	0	0	0	1.680377018	4.020640454	1.881603529	0	0	0
TRINITY_DN13020_c0_g1	0.339135291	0.102060278	0	2.113226584	6.480305011	3.150786714	0.155469412	0.272130567	0.351138073
TRINITY_DN13020_c0_g2	9.840499122	11.6212272	10.66283353	0.564722492	0.974729484	0.364284207	11.94739359	10.48268692	10.32427531
TRINITY_DN13025_c0_g1	1.993745955	1.302967664	1.594286077	0.954480048	1.440342151	1.243671049	6.368131048	9.336118244	12.33988595
TRINITY_DN13028_c0_g1	17.27518248	16.16150503	18.67776064	30.22025406	23.62948911	33.73594088	26.68488372	38.41699263	57.17857997
TRINITY_DN13029_c0_g1	6.098830804	6.259666845	6.520614856	21.93033509	15.72898309	21.15144787	32.79414182	24.39096834	18.35918527
TRINITY_DN13030_c0_g1	5.104912446	4.701009508	4.141486418	11.73986029	15.80061388	12.97044184	5.484531177	5.182155952	7.050539149
TRINITY_DN13031_c0_g1	18.83700122	20.35335494	16.18758188	22.87285196	39.67773116	17.45403183	5.294642125	2.804564084	5.144799536
TRINITY_DN13034_c0_g1	35.58889805	33.01094528	32.26058561	5.805294523	3.427776555	5.670098937	17.87554189	21.97022241	21.0021123
TRINITY_DN13035_c0_g1	3.267128824	3.037701051	3.419522568	2.203952892	6.042438855	3.29050405	16.58066558	26.47493627	27.14154522
TRINITY_DN13036_c0_g1	34.18969778	39.72156764	34.77781983	5.964781999	12.04195129	4.897984285	18.07509856	24.5810291	36.32546473
TRINITY_DN13039_c0_g1	14.57845741	18.29280609	16.50095943	21.33878027	23.05904394	20.61127267	35.14292185	52.02353709	47.61133583
TRINITY_DN13040_c0_g1	24.47444272	26.60953708	26.86475565	1.919066936	1.913230898	1.855538025	52.4997314	77.68288244	84.88216279
[truncated: 8,580 more rows]
